# Supplementary material for: Metagenome-assembled microbial genomes from Parkinson’s disease fecal samples
Source: Sci Rep. 2024 Aug 14;14:18906. doi: 10.1038/s41598-024-69742-4 (PMC11324757; doi:10.1038/s41598-024-69742-4)
Supplement: Supplementary file 1 — Supplementary Information 1. [file 41598_2024_69742_MOESM1_ESM.xlsx]

## Sheet: TableS1
Supplementary Table S1. The number of sequencing reads and total number of base-pairs obtained via sequencing in each samples (after quality filtering and trimming). The final two columns show the counts and percentages of filtered Homo sapiens reads.
Sample	Number of Read (R1+R2)	Number of Total bp	Group	Number of Homo sapiens Read (R1+R2)	Homo sapiens Reads (% of Total)
C1	93790176	13979182320	Control	2082356	2.11
C102	106786314	15908404772	Control	9091362	7.49
C103	21737618	3273430915	Control	2326788	9.35
C104	59916018	8909039841	Control	6268818	9.01
C105	32596254	4849301809	Control	7791564	17.67
C107	49287346	7331848788	Control	9353352	15.12
C111	38031830	5656828817	Control	11792368	22.05
C114	107187218	15954355451	Control	5289388	4.58
C116	29257876	4356693283	Control	2124098	6.41
C118	43410688	6474545787	Control	7101524	13.44
C119	20019928	2987586383	Control	1787094	7.83
C123	42804396	6445518697	Control	2535632	5.44
C124	95226440	14180883761	Control	5741968	5.52
C134	87055252	12970922804	Control	2685236	2.89
C135	22035386	3276445902	Control	10997258	31.06
C136	34186086	5098101710	Control	7198296	16.13
C137	66836870	9952162564	Control	3023058	4.18
C140	49130786	7341479738	Control	1029988	1.88
C142	143596574	21346341593	Control	2968284	1.95
C146	96792112	14446233311	Control	12576832	10.99
C147	43393242	6472018494	Control	6072480	11.71
C148	55532778	8299354275	Control	5367884	8.49
C15	30963302	4608370869	Control	8539330	19.82
C152IIP	40341592	6001945923	Control	6194698	12.42
C18	68086948	10142605019	Control	3890760	5.23
C19	46978806	7005180717	Control	7335730	12.63
C20	89337146	13290147240	Control	5613708	5.68
C21	117720246	17523338946	Control	6336574	4.96
C23	45640424	6798216804	Control	2396834	4.77
C24	44647828	6650591111	Control	2507404	5.18
C26	57113532	8521924693	Control	3747330	5.99
C28	72379986	10784829932	Control	3283082	4.21
C30	34149570	5146765124	Control	1455938	3.77
C32	91963638	13705545769	Control	3819404	3.85
C33	70948108	10558804797	Control	2849680	3.67
C34old	76945418	11464753215	Control	2804766	3.4
C35	51021898	7608641177	Control	5739594	9.63
C40	99714528	14841713428	Control	1278208	1.22
C44	106279722	15829642144	Control	1925266	1.73
C46	237616856	35345885489	Control	10282022	4.02
C47	46010032	6852957133	Control	6604542	12.03
C48	39669332	5928472920	Control	8997538	17.71
C49	46477454	6979447930	Control	671226	1.39
C5	78806450	11742482378	Control	3116520	3.66
C51	51123422	7620699131	Control	4546838	7.76
C54	88720306	13228564519	Control	2507684	2.67
C59	42545112	6344802248	Control	5171804	10.33
C65	72179270	10745765043	Control	9858932	11.58
C68	76588752	11452722014	Control	9632830	10.65
C69	41768894	6260605410	Control	9567194	17.26
C7	111549570	16630983526	Control	2114798	1.8
C70	184017240	27399580732	Control	4392964	2.26
C72	212140172	31573397595	Control	1951048	0.88
C74	27777392	4146594437	Control	2760632	8.49
C75	24515962	3659827528	Control	7732508	22.29
C76II	107681796	16047855261	Control	2114600	1.86
C80	44211166	6638305640	Control	780660	1.68
C82	58515234	8719287987	Control	13608004	17.69
C85	41719410	6220144159	Control	1764388	3.85
C86	84322166	12556700463	Control	8901894	9.06
C87	47399096	7053561776	Control	6768676	11.95
C88	76983632	11454629613	Control	5884224	6.61
C89	92514952	13761062670	Control	14270036	12.5
C9	146653766	21862036451	Control	1243786	0.81
C90	51194548	7628059302	Control	6285888	10.09
C95	79902938	11936981365	Control	1831624	2.16
C96	67520314	10108154689	Control	10753080	13.06
C98	23856750	3573425409	Control	5118652	16.37
P100	33467698	4996229121	Parkinson	3506574	8.94
P103	52248218	7788188635	Parkinson	5584580	9.22
P104IIP	92742868	13940437083	Parkinson	7060174	6.72
P105	38073532	5700236741	Parkinson	6652808	14.24
P107	140435524	20896408348	Parkinson	4037274	2.7
P10old	114575356	17076392249	Parkinson	4881664	3.98
P114	50708458	7561646446	Parkinson	6334562	10.64
P115	49682786	7415554323	Parkinson	7310170	12.2
P116	43239674	6442336773	Parkinson	5839208	11.32
P118	39074222	5834264976	Parkinson	8053514	15.73
P119	56635522	8437914224	Parkinson	9606996	13.88
P11old	49991980	7449369816	Parkinson	2695192	4.9
P12	58852036	8776271175	Parkinson	2249290	3.55
P120	25608094	3859410641	Parkinson	3412936	10.98
P14	68047208	10140085938	Parkinson	2309132	3.15
P15	27449886	4101069077	Parkinson	2493126	7.99
P16	97562848	14523632778	Parkinson	6987948	6.42
P17	31598512	4723797685	Parkinson	2315188	6.54
P18	49146250	7348774259	Parkinson	2508358	4.67
P19	36779166	5495377260	Parkinson	1498708	3.78
P20	64363178	9593298609	Parkinson	3140100	4.48
P24	35916728	5373695851	Parkinson	2187636	5.55
P26	42735492	6388261163	Parkinson	1895038	4.09
P28	58463240	8744713334	Parkinson	1677082	2.68
P31	16881758	2525988700	Parkinson	4461802	19.41
P34	37572112	5617280555	Parkinson	2942620	6.95
P37	20002906	2992312806	Parkinson	1911508	8.38
P38	21921588	3284770397	Parkinson	2021260	8.11
P4	31997068	4790128250	Parkinson	1697046	4.81
P42	53538936	7983343645	Parkinson	7180970	11.3
P43	32608518	4918244530	Parkinson	2315522	6.29
P45	100456956	14956581346	Parkinson	3508814	3.1
P46	32326046	4827245451	Parkinson	2900894	7.9
P47	51050284	7608719443	Parkinson	7255592	11.89
P48	47591366	7117217390	Parkinson	4559786	8.29
P5	42196658	6308266588	Parkinson	2343210	5.07
P50	27728332	4163136586	Parkinson	20285816	39.53
P51	17967640	2704807759	Parkinson	3867638	16.44
P52	67832736	10102084132	Parkinson	10226838	12.72
P53	41064576	6130349560	Parkinson	8738542	16.79
P56	49648784	7394522034	Parkinson	4966926	8.7
P57	59463794	8848341967	Parkinson	5573314	8.12
P58	26039472	3892796807	Parkinson	3137460	10.14
P59	41707032	6290322811	Parkinson	2888424	6.17
P60	69469146	10378606354	Parkinson	1314902	1.81
P61	69349558	10336358934	Parkinson	5851002	7.44
P62P	34440500	5145109115	Parkinson	8290426	18.08
P63	37431360	5557800144	Parkinson	5176572	10.06
P66	39591118	5914094459	Parkinson	2654260	5.97
P67	55077656	8234208372	Parkinson	1116958	1.89
P68	46649478	7024642719	Parkinson	2208738	4.4
P69	90707644	13493030042	Parkinson	7798972	7.6
P70	34192624	5105005164	Parkinson	1799968	4.54
P71	47214566	7035671421	Parkinson	7648346	13.15
P72	42907136	6410760227	Parkinson	1531672	3.31
P73	46802578	6978637785	Parkinson	2993934	5.8
P74	34387538	5086203248	Parkinson	15650496	29.47
P77	50199096	7498400217	Parkinson	9743022	15.64
P79	31515498	4677894316	Parkinson	15120418	30.12
P8	27537482	4088280788	Parkinson	11213912	27.39
P83	27531928	4117158475	Parkinson	4121218	12.37
P85	30162052	4519623535	Parkinson	1372100	4.13
P87	56424524	8413289591	Parkinson	5637152	8.74
P88	38989918	5813226360	Parkinson	11287436	21.22
P9	31668524	4732719991	Parkinson	2304724	6.51
P94	34768512	5210835479	Parkinson	1812782	4.69
P95II	37449908	5589956219	Parkinson	2959074	7.03
P99	51670670	7687905589	Parkinson	11029856	16.78

## Sheet: TableS2
Supplementary Table S2. The number of MAGs created for each binning tool.
	ABAWACA	CONCOCT	MAXBIN	METABAT	MYCC	DASTool
C1	2	125	124	133	129	73
C102	5	56	57	71	57	34
C103	2	75	53	55	58	28
C104	9	130	130	113	111	70
C105	21	101	88	70	80	47
C107	16	95	82	80	74	46
C111	43	123	105	97	92	53
C114	3	113	110	116	109	74
C116	8	77	43	49	49	27
C118	17	99	96	90	82	47
C119	13	61	39	38	43	27
C123	6	110	108	84	89	46
C124	21	160	174	179	145	88
C134	3	134	135	126	113	74
C135	6	83	51	42	46	19
C136	16	110	80	75	80	51
C137	13	73	59	74	60	34
C140	23	110	99	84	84	46
C142	4	132	142	161	136	87
C146	8	122	134	159	112	71
C147	19	138	137	116	126	68
C148	7	82	74	68	71	35
C15	22	93	68	53	60	30
C152IIP	27	121	92	81	95	52
C18	6	122	130	123	107	58
C19	16	93	86	68	80	31
C20	4	113	114	116	96	58
C21	21	170	179	172	4798	79
C23	19	110	93	87	87	46
C24	11	118	90	87	80	44
C26	14	100	79	85	81	45
C28	3	137	152	145	128	74
C30	23	91	89	76	72	37
C32	10	84	67	68	58	28
C33	4	55	43	56	46	31
C34old	4	112	108	115	107	64
C35	7	123	102	99	100	53
C40	14	147	167	155	4044	76
C44	7	149	148	119	114	64
C46	7	130	175	191	132	83
C47	18	109	101	96	102	61
C48	7	92	76	75	75	42
C49	9	56	58	55	53	29
C5	5	105	115	105	101	53
C51	2	65	67	70	63	34
C54	21	148	178	162	147	101
C59	8	63	53	58	51	27
C65	6	78	62	75	62	41
C68	34	134	158	139	128	69
C69	9	82	72	66	69	36
C7	16	152	191	168	150	82
C70	6	121	156	147	120	83
C72	2	140	177	182	141	95
C74	28	98	81	72	80	44
C75	8	76	50	50	53	29
C76II	3	152	159	173	148	93
C80	11	80	89	90	84	47
C82	4	79	85	90	75	45
C85	14	79	71	68	73	40
C86	11	96	102	91	84	50
C87	2	97	89	87	91	51
C88	5	61	65	71	64	37
C89	3	126	122	122	113	76
C9	3	135	140	160	124	72
C90	9	127	123	105	102	51
C95	5	139	168	167	209	82
C96	37	140	159	129	126	72
C98	15	64	37	31	39	23
P100	5	64	44	38	52	25
P103	3	103	98	91	94	63
P104IIP	3	156	200	185	2410	103
P105	12	85	77	79	83	46
P107	17	174	225	229	1	120
P10old	2	124	140	130	1	59
P114	3	91	83	79	77	54
P115	5	83	71	82	75	42
P116	9	88	88	72	79	33
P118	3	88	76	66	72	42
P119	3	80	81	86	89	51
P11old	3	105	79	81	76	48
P12	6	85	88	82	74	46
P120	5	58	44	39	47	18
P14	10	116	111	95	87	45
P15	11	85	66	62	67	38
P16	3	99	80	94	71	47
P17	16	90	67	71	68	34
P18	5	81	86	75	76	45
P19	13	94	72	75	76	42
P20	23	114	113	115	101	64
P24	5	108	77	76	76	49
P26	9	70	48	61	53	32
P28	9	101	82	88	78	49
P31	16	65	33	27	39	22
P34	13	96	83	88	90	51
P37	14	79	55	64	61	33
P38	26	85	68	57	72	42
P4	13	88	68	61	63	38
P42	7	105	106	105	95	60
P43	4	80	64	66	68	39
P45	6	112	113	101	98	58
P46	3	75	59	60	61	26
P47	7	91	89	90	79	53
P48	15	96	91	93	82	49
P5	3	93	83	80	82	43
P50	10	85	71	66	65	42
P51	22	84	69	51	58	26
P52	5	89	97	100	94	55
P53	12	75	53	58	58	35
P56	2	84	78	76	69	49
P57	13	126	129	119	117	67
P58	38	92	63	57	68	34
P59	7	74	63	69	61	40
P60	6	113	120	128	115	79
P61	8	91	75	81	74	47
P62P	4	99	59	56	57	27
P63	7	86	79	64	66	38
P66	16	97	89	75	82	44
P67	2	92	93	92	80	53
P68	18	106	109	94	97	52
P69	14	118	148	146	124	92
P70	25	99	77	79	81	50
P71	7	85	73	76	72	49
P72	3	78	62	76	63	38
P73	7	79	64	65	59	34
P74	14	81	60	56	64	29
P77	21	115	98	104	92	51
P79	15	101	68	52	66	27
P8	20	68	42	40	47	20
P83	4	62	46	50	44	27
P85	3	58	54	43	53	23
P87	5	112	113	117	107	73
P88	12	91	79	65	74	36
P9	5	60	51	50	45	26
P94	2	89	67	63	71	31
P95II	1	53	40	42	45	27
P99	4	94	83	88	78	43

## Sheet: TableS3a
Supplementary Table S3a. All constructed MAGs. Their number of contigs, and their CheckM statistics, genome characteristics, and taxonomical annotations
genome (MAG)	Number of Contig	completeness	contamination	strain_heterogeneity	length	N50	GTDB-Tk_Annotation
C1.concoct.100_sub.contigs.fa	1704	73.53	8.8	48.28	3104648	1873	d__Bacteria;p__Bacteroidota;c__Bacteroidia;o__Bacteroidales;f__Marinifilaceae;g__Butyricimonas;s__Butyricimonas paravirosa
C1.concoct.10_sub.contigs.fa	172	96.64	0	0	2220890	19421	d__Bacteria;p__Firmicutes_A;c__Clostridia;o__Oscillospirales;f__Ruminococcaceae;g__UBA1394;s__UBA1394 sp900066845
C1.concoct.11_sub.contigs.fa	570	73.63	14.23	0	1181851	2305	d__Bacteria;p__Firmicutes;c__Bacilli;o__RF39;f__UBA660;g__CAG-628;s__CAG-628 sp000438415
C1.concoct.122_sub.contigs.fa	92	97.5	1.55	16.67	4805071	183998	d__Bacteria;p__Bacteroidota;c__Bacteroidia;o__Bacteroidales;f__Tannerellaceae;g__Parabacteroides;s__Parabacteroides distasonis
C1.concoct.123_sub.contigs.fa	708	67.74	1.68	0	1667819	2556	d__Bacteria;p__Firmicutes_A;c__Clostridia;o__Oscillospirales;f__Ruminococcaceae;g__Fimivivens;s__Fimivivens sp900113995
C1.concoct.16.contigs.fa	135	92.54	1.61	0	1861036	23455	d__Bacteria;p__Firmicutes_A;c__Clostridia;o__Christensenellales;f__Borkfalkiaceae;g__UBA10281;s__UBA10281 sp900556195
C1.concoct.1_sub.contigs.fa	882	70.13	6.38	5.56	1770587	2150	d__Bacteria;p__Firmicutes_A;c__Clostridia;o__Oscillospirales;f__CAG-382;g__UBA1206;s__UBA1206 sp000433115
C1.concoct.20_sub.contigs.fa	458	76.88	1.03	25	2203413	6124	d__Bacteria;p__Firmicutes_A;c__Clostridia;o__Lachnospirales;f__Lachnospiraceae;g__Lachnospira;s__Lachnospira rogosae_A
C1.concoct.28_sub.contigs.fa	38	93.15	0	0	1494936	99869	d__Bacteria;p__Firmicutes_A;c__Clostridia;o__Christensenellales;f__CAG-314;g__CAG-314;s__CAG-314 sp000437915
C1.concoct.43.contigs.fa	1091	76.24	1.8	0	3139160	3390	d__Bacteria;p__Desulfobacterota_I;c__Desulfovibrionia;o__Desulfovibrionales;f__Desulfovibrionaceae;g__Bilophila;s__Bilophila wadsworthia
C1.concoct.54.contigs.fa	484	57.83	0.22	0	1053453	2461	d__Bacteria;p__Firmicutes_A;c__Clostridia;o__Christensenellales;f__CAG-917;g__CAG-917;s__
C1.concoct.56_sub.contigs.fa	40	99.98	1.5	0	2369548	106209	d__Bacteria;p__Firmicutes_C;c__Negativicutes;o__Acidaminococcales;f__Acidaminococcaceae;g__Phascolarctobacterium;s__Phascolarctobacterium faecium
C1.concoct.5_sub.contigs.fa	301	90.97	1.17	0	1858452	8069	d__Bacteria;p__Bacteroidota;c__Bacteroidia;o__Flavobacteriales;f__UBA1820;g__Merdimorpha;s__Merdimorpha sp003150615
C1.concoct.63_sub.contigs.fa	341	95.95	2.21	0	2676268	11969	d__Bacteria;p__Bacteroidota;c__Bacteroidia;o__Bacteroidales;f__Rikenellaceae;g__Tidjanibacter;s__Tidjanibacter inops_A
C1.concoct.67_sub.contigs.fa	196	98.12	1.88	0	3168304	24649	d__Bacteria;p__Firmicutes_A;c__Clostridia;o__Christensenellales;f__CAG-74;g__Limiplasma;s__Limiplasma sp004556545
C1.concoct.70_sub.contigs.fa	368	93.88	24.64	8.14	7638846	32301	d__Bacteria;p__Firmicutes_A;c__Clostridia;o__Lachnospirales;f__Lachnospiraceae;g__Agathobacter;s__Agathobacter faecis
C1.concoct.81_sub.contigs.fa	581	86.35	0.71	33.33	2790998	5930	d__Bacteria;p__Bacteroidota;c__Bacteroidia;o__Bacteroidales;f__UBA932;g__Cryptobacteroides;s__Cryptobacteroides sp900760425
C1.concoct.95.contigs.fa	247	97.81	0.56	0	2162702	13885	d__Bacteria;p__Actinobacteriota;c__Actinomycetia;o__Actinomycetales;f__Bifidobacteriaceae;g__Bifidobacterium;s__Bifidobacterium adolescentis
C1.concoct.9_sub.contigs.fa	614	57.87	0.84	0	1214130	2104	d__Bacteria;p__Firmicutes_A;c__Clostridia;o__Oscillospirales;f__UBA644;g__UBA644;s__UBA644 sp900547165
C1.maxbin.C1.004.fasta.contigs.fa	5	91.7	0.7	0	1534217	454586	d__Bacteria;p__Firmicutes_A;c__Clostridia;o__Christensenellales;f__CAG-917;g__CAG-349;s__CAG-349 sp003539515
C1.maxbin.C1.008.fasta_sub.contigs.fa	70	57.05	5.51	11.11	3048432	118711	d__Bacteria;p__Bacteroidota;c__Bacteroidia;o__Bacteroidales;f__Bacteroidaceae;g__Bacteroides;s__Bacteroides uniformis
C1.maxbin.C1.010.fasta.contigs.fa	37	89.26	0	0	2116583	94909	d__Bacteria;p__Firmicutes_A;c__Clostridia;o__Oscillospirales;f__Oscillospiraceae;g__CAG-83;s__CAG-83 sp001916855
C1.maxbin.C1.016.fasta_sub.contigs.fa	252	98.15	1.36	0	2460768	17338	d__Bacteria;p__Firmicutes_A;c__Clostridia;o__Oscillospirales;f__Ruminococcaceae;g__Gemmiger;s__Gemmiger qucibialis
C1.maxbin.C1.017.fasta_sub.contigs.fa	220	97.48	3.8	18.42	5598847	92730	d__Bacteria;p__Bacteroidota;c__Bacteroidia;o__Bacteroidales;f__Bacteroidaceae;g__Bacteroides;s__Bacteroides caccae
C1.maxbin.C1.018.fasta.contigs.fa	42	92.6	1.34	0	2034550	74851	d__Bacteria;p__Firmicutes_A;c__Clostridia;o__Christensenellales;f__CAG-138;g__PeH17;s__PeH17 sp000435055
C1.maxbin.C1.020.fasta_sub.contigs.fa	24	97.27	0	0	2220975	227071	d__Bacteria;p__Firmicutes_A;c__Clostridia;o__Oscillospirales;f__Acutalibacteraceae;g__CAG-177;s__CAG-177 sp003514385
C1.maxbin.C1.022.fasta.contigs.fa	38	99.33	0	0	2977144	210499	d__Bacteria;p__Firmicutes_A;c__Clostridia;o__Lachnospirales;f__Lachnospiraceae;g__Coprococcus;s__Coprococcus eutactus
C1.maxbin.C1.025.fasta_sub.contigs.fa	21	97.48	0.34	0	1885816	170326	d__Bacteria;p__Firmicutes_A;c__Clostridia;o__Oscillospirales;f__Acutalibacteraceae;g__Fimenecus;s__Fimenecus sp000432435
C1.maxbin.C1.028.fasta_sub.contigs.fa	47	94.35	0.81	0	1607088	55323	d__Bacteria;p__Firmicutes_A;c__Clostridia;o__Christensenellales;f__CAG-552;g__CAG-552;s__CAG-552 sp000435495
C1.maxbin.C1.032.fasta_sub.contigs.fa	99	93.24	0	0	2529139	44918	d__Bacteria;p__Firmicutes_A;c__Clostridia;o__Lachnospirales;f__Lachnospiraceae;g__Agathobacter;s__Agathobacter rectalis
C1.maxbin.C1.033.fasta.contigs.fa	59	99.33	0.67	0	2262835	148144	d__Bacteria;p__Firmicutes_A;c__Clostridia;o__Oscillospirales;f__Acutalibacteraceae;g__Ruminococcus_E;s__Ruminococcus_E bromii_B
C1.maxbin.C1.037.fasta.contigs.fa	134	96.88	0	0	1939660	24513	d__Bacteria;p__Proteobacteria;c__Gammaproteobacteria;o__Burkholderiales;f__Burkholderiaceae;g__Duodenibacillus;s__Duodenibacillus massiliensis
C1.maxbin.C1.039.fasta.contigs.fa	112	74.61	0.17	0	1654910	27340	d__Bacteria;p__Firmicutes_A;c__Clostridia;o__Oscillospirales;f__Ruminococcaceae;g__Angelakisella;s__Angelakisella sp900547385
C1.maxbin.C1.043.fasta_sub.contigs.fa	133	89.26	1.34	0	1967808	27571	d__Bacteria;p__Firmicutes_A;c__Clostridia;o__Oscillospirales;f__Oscillospiraceae;g__F23-B02;s__F23-B02 sp002472405
C1.maxbin.C1.051.fasta.contigs.fa	44	95.75	1.34	0	2106857	102151	d__Bacteria;p__Firmicutes_A;c__Clostridia;o__Oscillospirales;f__CAG-272;g__QALR01;s__QALR01 sp900553085
C1.maxbin.C1.053.fasta_sub.contigs.fa	228	89.46	5.05	9.09	2870647	26085	d__Bacteria;p__Firmicutes_A;c__Clostridia;o__Oscillospirales;f__Ruminococcaceae;g__Ruthenibacterium;s__Ruthenibacterium lactatiformans
C1.maxbin.C1.056.fasta.contigs.fa	166	98.25	28.71	22.5	3493051	49947	d__Bacteria;p__Firmicutes_A;c__Clostridia;o__Lachnospirales;f__Lachnospiraceae;g__CAG-95;s__CAG-95 sp900066375
C1.maxbin.C1.063.fasta.contigs.fa	108	99.4	0.07	50	4543729	89067	d__Bacteria;p__Proteobacteria;c__Gammaproteobacteria;o__Enterobacterales;f__Enterobacteriaceae;g__Escherichia;s__Escherichia coli
C1.maxbin.C1.067.fasta_sub.contigs.fa	186	91.16	2.85	0	2570275	23493	d__Bacteria;p__Firmicutes_A;c__Clostridia;o__Lachnospirales;f__Lachnospiraceae;g__UMGS1375;s__UMGS1375 sp900066615
C1.metabat.bin.105.contigs.fa	49	98.39	0	0	2116925	57066	d__Bacteria;p__Firmicutes_A;c__Clostridia;o__Christensenellales;f__CAG-138;g__Phil1;s__Phil1 sp001940855
C1.metabat.bin.109_sub.contigs.fa	126	91.33	0.63	0	2342426	30087	d__Bacteria;p__Firmicutes_A;c__Clostridia;o__Lachnospirales;f__Lachnospiraceae;g__Fusicatenibacter;s__Fusicatenibacter saccharivorans
C1.metabat.bin.114.contigs.fa	141	98.37	0.1	0	3437259	38677	d__Bacteria;p__Desulfobacterota_I;c__Desulfovibrionia;o__Desulfovibrionales;f__Desulfovibrionaceae;g__Desulfovibrio;s__Desulfovibrio fairfieldensis
C1.metabat.bin.118.contigs.fa	78	97.67	0	0	3542150	71044	d__Bacteria;p__Bacteroidota;c__Bacteroidia;o__Bacteroidales;f__Bacteroidaceae;g__Paraprevotella;s__Paraprevotella clara
C1.metabat.bin.123.contigs.fa	145	93.55	3.09	20	2944734	29068	d__Bacteria;p__Firmicutes_A;c__Clostridia;o__Christensenellales;f__CAG-74;g__SFHK01;s__SFHK01 sp004556395
C1.metabat.bin.126.contigs.fa	103	91.69	3.25	50	2187899	32078	d__Bacteria;p__Bacteroidota;c__Bacteroidia;o__Bacteroidales;f__Rikenellaceae;g__Alistipes;s__Alistipes putredinis
C1.metabat.bin.81_sub.contigs.fa	131	92.79	2.01	0	2898335	40896	d__Bacteria;p__Firmicutes_A;c__Clostridia;o__Oscillospirales;f__Oscillospiraceae;g__CAG-170;s__CAG-170 sp900545925
C1.metabat.bin.90.contigs.fa	173	95.55	0	0	2451408	21474	d__Bacteria;p__Firmicutes_A;c__Clostridia;o__Oscillospirales;f__Ruminococcaceae;g__Ruminococcus_D;s__Ruminococcus_D bicirculans
C1.mycc.Cluster.1.contigs.fa	466	88.76	8.85	12.5	1649426	4983	d__Bacteria;p__Firmicutes;c__Bacilli;o__RFN20;f__CAG-288;g__CAG-345;s__CAG-345 sp000433315
C1.mycc.Cluster.10.contigs.fa	597	39.57	0.38	33.33	1124126	1966	d__Bacteria;p__Firmicutes_A;c__Clostridia;o__Christensenellales;f__CAG-314;g__Fimimonas;s__Fimimonas sp900769665
C1.mycc.Cluster.108.contigs.fa	125	98.04	0.93	16.67	2792564	37138	d__Bacteria;p__Bacteroidota;c__Bacteroidia;o__Bacteroidales;f__Bacteroidaceae;g__Prevotella;s__Prevotella sp003447235
C1.mycc.Cluster.123.contigs.fa	42	74.54	0.48	0	2125197	78043	d__Bacteria;p__Bacteroidota;c__Bacteroidia;o__Bacteroidales;f__Rikenellaceae;g__Alistipes;s__Alistipes onderdonkii
C1.mycc.Cluster.13_sub.contigs.fa	236	91.28	10.36	11.11	2225585	57253	d__Bacteria;p__Firmicutes_A;c__Clostridia;o__Oscillospirales;f__Oscillospiraceae;g__CAG-83;s__CAG-83 sp900545495
C1.mycc.Cluster.16_sub.contigs.fa	493	79.74	13.83	80	2180402	10074	d__Bacteria;p__Firmicutes_A;c__Clostridia;o__Oscillospirales;f__Ruminococcaceae;g__Gemmiger;s__Gemmiger formicilis
C1.mycc.Cluster.26_sub.contigs.fa	950	66.66	4.86	0	2301990	2667	d__Bacteria;p__Firmicutes_A;c__Clostridia;o__Oscillospirales;f__CAG-272;g__UMGS1696;s__UMGS1696 sp900554225
C1.mycc.Cluster.28_sub.contigs.fa	702	98.43	10	4.35	4208130	42628	d__Bacteria;p__Firmicutes_A;c__Clostridia;o__Lachnospirales;f__Lachnospiraceae;g__Agathobacter;s__Agathobacter sp900549895
C1.mycc.Cluster.68_sub.contigs.fa	107	97.09	0.86	0	2269224	48017	d__Bacteria;p__Firmicutes_A;c__Clostridia;o__Oscillospirales;f__Acutalibacteraceae;g__CAG-488;s__CAG-488 sp000434915
C1.mycc.Cluster.70.contigs.fa	130	93.77	1.51	25	2530538	47405	d__Bacteria;p__Bacteroidota;c__Bacteroidia;o__Bacteroidales;f__Muribaculaceae;g__Limisoma;s__Limisoma sp000437795
C1.mycc.Cluster.73_sub.contigs.fa	753	86.27	1.67	10	2150661	3394	d__Bacteria;p__Firmicutes_A;c__Clostridia;o__Oscillospirales;f__Ruminococcaceae;g__Faeciplasma;s__Faeciplasma sp900553675
C1.mycc.Cluster.75.contigs.fa	315	93.68	2.01	0	2452317	18441	d__Bacteria;p__Firmicutes_A;c__Clostridia;o__Oscillospirales;f__CAG-272;g__CAG-448;s__CAG-448 sp003150135
C1.mycc.Cluster.83.contigs.fa	80	99.3	1.86	0	3132589	119506	d__Bacteria;p__Firmicutes_A;c__Clostridia;o__Christensenellales;f__CAG-74;g__UBA11524;s__UBA11524 sp000437595
C1.mycc.Cluster.85_sub.contigs.fa	220	82.83	34.95	27.88	3402348	52073	d__Bacteria;p__Bacteroidota;c__Bacteroidia;o__Bacteroidales;f__Rikenellaceae;g__Alistipes;s__Alistipes finegoldii
C1.mycc.Cluster.90_sub.contigs.fa	686	98.67	60.78	0	2586118	6217	d__Bacteria;p__Firmicutes;c__Bacilli;o__ML615J-28;f__CAG-313;g__CAG-313;s__CAG-313 sp003539625
C1.mycc.Cluster.91_sub.contigs.fa	443	38.7	0.53	0	824692	1934	d__Bacteria;p__Firmicutes_A;c__Clostridia;o__Christensenellales;f__CAG-552;g__UMGS1795;s__UMGS1795 sp900555125
C1.mycc.Cluster.97.contigs.fa	65	96.53	0.57	0	3472380	120250	d__Bacteria;p__Proteobacteria;c__Gammaproteobacteria;o__Burkholderiales;f__Burkholderiaceae;g__Comamonas;s__Comamonas kerstersii
C102.concoct.21_sub.contigs.fa	287	97.43	67.82	3.35	8980036	42560	d__Bacteria;p__Firmicutes_A;c__Clostridia;o__Lachnospirales;f__Lachnospiraceae;g__Enterocloster;s__Enterocloster aldenensis
C102.concoct.27_sub.contigs.fa	154	100	0.78	0	2630031	31779	d__Bacteria;p__Proteobacteria;c__Gammaproteobacteria;o__Burkholderiales;f__Burkholderiaceae;g__Parasutterella;s__Parasutterella sp900552195
C102.concoct.2_sub.contigs.fa	183	97.81	4.16	22.22	2606811	52197	d__Bacteria;p__Actinobacteriota;c__Actinomycetia;o__Actinomycetales;f__Bifidobacteriaceae;g__Bifidobacterium;s__Bifidobacterium longum
C102.maxbin.C102.005.fasta.contigs.fa	25	100	0.68	0	2243781	377958	d__Bacteria;p__Actinobacteriota;c__Actinomycetia;o__Actinomycetales;f__Bifidobacteriaceae;g__Bifidobacterium;s__Bifidobacterium adolescentis
C102.maxbin.C102.008.fasta_sub.contigs.fa	80	98.5	0	0	4854849	248220	d__Bacteria;p__Bacteroidota;c__Bacteroidia;o__Bacteroidales;f__Bacteroidaceae;g__Bacteroides;s__Bacteroides uniformis
C102.maxbin.C102.009.fasta.contigs.fa	155	99.33	0.27	50	3359423	38468	d__Bacteria;p__Firmicutes_A;c__Clostridia;o__Oscillospirales;f__Oscillospiraceae;g__Flavonifractor;s__Flavonifractor plautii
C102.maxbin.C102.013.fasta_sub.contigs.fa	78	83.24	33.18	41.07	6870782	250611	d__Bacteria;p__Bacteroidota;c__Bacteroidia;o__Bacteroidales;f__Bacteroidaceae;g__Bacteroides;s__Bacteroides sp902362375
C102.maxbin.C102.014.fasta.contigs.fa	22	98.66	0	0	2350901	195657	d__Bacteria;p__Firmicutes_A;c__Clostridia;o__Oscillospirales;f__Oscillospiraceae;g__ER4;s__ER4 sp000765235
C102.maxbin.C102.016.fasta_sub.contigs.fa	68	62.02	16.77	63.01	5059311	158199	d__Bacteria;p__Bacteroidota;c__Bacteroidia;o__Bacteroidales;f__Bacteroidaceae;g__Bacteroides;s__Bacteroides fragilis
C102.maxbin.C102.018.fasta.contigs.fa	56	98.65	0.13	0	5047669	147916	d__Bacteria;p__Bacteroidota;c__Bacteroidia;o__Bacteroidales;f__Tannerellaceae;g__Parabacteroides;s__Parabacteroides distasonis
C102.maxbin.C102.019.fasta.contigs.fa	161	95.93	1.13	50	4585565	54744	d__Bacteria;p__Firmicutes_A;c__Clostridia;o__Lachnospirales;f__Lachnospiraceae;g__Enterocloster;s__Enterocloster clostridioformis
C102.maxbin.C102.021.fasta.contigs.fa	130	98.55	3.96	0	3965278	109054	d__Bacteria;p__Firmicutes_A;c__Clostridia;o__Lachnospirales;f__Lachnospiraceae;g__Agathobacter;s__Agathobacter faecis
C102.maxbin.C102.023.fasta.contigs.fa	99	94.9	5.01	0	7212701	164446	d__Bacteria;p__Firmicutes_A;c__Clostridia;o__Lachnospirales;f__Lachnospiraceae;g__Hungatella;s__Hungatella effluvii
C102.maxbin.C102.024.fasta_sub.contigs.fa	144	95.31	4.18	2.94	6376876	124801	d__Bacteria;p__Bacteroidota;c__Bacteroidia;o__Bacteroidales;f__Bacteroidaceae;g__Bacteroides;s__Bacteroides thetaiotaomicron
C102.maxbin.C102.025.fasta.contigs.fa	75	93.67	0.18	0	2613409	82469	d__Bacteria;p__Firmicutes_A;c__Clostridia;o__Lachnospirales;f__Lachnospiraceae;g__Faecalimonas;s__Faecalimonas umbilicata
C102.maxbin.C102.026.fasta.contigs.fa	63	97.32	1.34	0	3339815	141282	d__Bacteria;p__Firmicutes_A;c__Clostridia;o__Lachnospirales;f__Lachnospiraceae;g__Lachnospira;s__Lachnospira sp000437735
C102.maxbin.C102.027.fasta.contigs.fa	196	99.33	7.72	0	4824461	78761	d__Bacteria;p__Firmicutes_A;c__Clostridia;o__Oscillospirales;f__Acutalibacteraceae;g__Clostridium_A;s__Clostridium_A leptum
C102.maxbin.C102.029.fasta.contigs.fa	18	100	0.07	0	1807160	174496	d__Bacteria;p__Firmicutes_C;c__Negativicutes;o__Veillonellales;f__Megasphaeraceae;g__Anaeroglobus;s__Anaeroglobus geminatus
C102.maxbin.C102.031.fasta.contigs.fa	52	97.32	0.34	0	2270786	148222	d__Bacteria;p__Firmicutes_A;c__Clostridia;o__Oscillospirales;f__Acutalibacteraceae;g__Eubacterium_R;s__Eubacterium_R faecale
C102.maxbin.C102.036.fasta_sub.contigs.fa	396	94.74	15.55	8.33	3552351	81404	d__Bacteria;p__Firmicutes_A;c__Clostridia;o__Lachnospirales;f__Lachnospiraceae;g__RUG115;s__RUG115 sp900066395
C102.metabat.bin.17_sub.contigs.fa	484	96.01	9.24	3.85	7179280	20946	d__Bacteria;p__Firmicutes_A;c__Clostridia;o__Lachnospirales;f__Lachnospiraceae;g__Eisenbergiella;s__Eisenbergiella tayi
C103.concoct.68.contigs.fa	520	91.33	4.23	0	1256187	2755	d__Bacteria;p__Firmicutes;c__Bacilli;o__ML615J-28;f__CAG-313;g__CAG-313;s__CAG-313 sp900539265
C103.concoct.6_sub.contigs.fa	652	54.91	0.06	0	1238089	1964	d__Bacteria;p__Firmicutes_A;c__Clostridia;o__Oscillospirales;f__Ruminococcaceae;g__UBA1394;s__UBA1394 sp900538575
C103.concoct.71_sub.contigs.fa	572	90.29	2.13	15.38	2034447	4656	d__Bacteria;p__Actinobacteriota;c__Actinomycetia;o__Actinomycetales;f__Bifidobacteriaceae;g__Bifidobacterium;s__Bifidobacterium longum
C103.concoct.73_sub.contigs.fa	607	69.23	1.88	0	1242500	2246	d__Bacteria;p__Actinobacteriota;c__Coriobacteriia;o__Coriobacteriales;f__Eggerthellaceae;g__CAG-1427;s__
C103.concoct.9_sub.contigs.fa	685	64.19	0.85	100	1448762	2255	d__Bacteria;p__Cyanobacteria;c__Vampirovibrionia;o__Gastranaerophilales;f__Gastranaerophilaceae;g__Spyradomonas;s__Spyradomonas excrementavium
C103.maxbin.C103.003.fasta_sub.contigs.fa	190	97.13	3.35	43.75	4673588	86795	d__Bacteria;p__Bacteroidota;c__Bacteroidia;o__Bacteroidales;f__Bacteroidaceae;g__Bacteroides;s__Bacteroides uniformis
C103.maxbin.C103.005.fasta.contigs.fa	91	96.64	0	0	2587400	55854	d__Bacteria;p__Firmicutes_A;c__Clostridia;o__Oscillospirales;f__Ruminococcaceae;g__Ruminiclostridium_E;s__Ruminiclostridium_E siraeum
C103.maxbin.C103.007.fasta_sub.contigs.fa	257	97.53	2.3	25	6691612	64319	d__Bacteria;p__Bacteroidota;c__Bacteroidia;o__Bacteroidales;f__Bacteroidaceae;g__Bacteroides;s__Bacteroides cellulosilyticus
C103.maxbin.C103.021.fasta.contigs.fa	220	90.86	0.27	0	1695457	13383	d__Bacteria;p__Proteobacteria;c__Alphaproteobacteria;o__RF32;f__CAG-239;g__Scatacola_A;s__Scatacola_A faecigallinarum
C103.maxbin.C103.031.fasta_sub.contigs.fa	786	81.35	19.86	10.94	2955553	5596	d__Bacteria;p__Firmicutes_A;c__Clostridia;o__Lachnospirales;f__Lachnospiraceae;g__Blautia_A;s__Blautia_A faecis
C103.metabat.bin.11.contigs.fa	268	81.7	1.88	33.33	1658037	7522	d__Bacteria;p__Proteobacteria;c__Gammaproteobacteria;o__Burkholderiales;f__Burkholderiaceae;g__Duodenibacillus;s__Duodenibacillus intestinavium
C103.metabat.bin.14.contigs.fa	104	96.62	2.14	20	5176738	89666	d__Bacteria;p__Bacteroidota;c__Bacteroidia;o__Bacteroidales;f__Bacteroidaceae;g__Phocaeicola;s__Phocaeicola vulgatus
C103.metabat.bin.18.contigs.fa	302	82.28	0	0	1942148	7468	d__Bacteria;p__Firmicutes_A;c__Clostridia;o__Oscillospirales;f__Oscillospiraceae;g__Scatomorpha;s__Scatomorpha sp900545405
C103.metabat.bin.29.contigs.fa	88	92.62	0.67	100	1908583	33659	d__Bacteria;p__Firmicutes_A;c__Clostridia;o__Oscillospirales;f__Oscillospiraceae;g__ER4;s__ER4 sp900317525
C103.metabat.bin.32.contigs.fa	350	61.23	1.34	0	1638381	5162	d__Bacteria;p__Firmicutes_A;c__Clostridia;o__Oscillospirales;f__Oscillospiraceae;g__Lawsonibacter;s__Lawsonibacter asaccharolyticus
C103.metabat.bin.46.contigs.fa	257	67.84	0	0	1179253	4833	d__Bacteria;p__Firmicutes_A;c__Clostridia;o__Christensenellales;f__CAG-138;g__Aphodomorpha;s__Aphodomorpha sp900540495
C103.metabat.bin.49.contigs.fa	36	87.25	1.68	0	2359855	98602	d__Bacteria;p__Firmicutes_A;c__Clostridia;o__Oscillospirales;f__Oscillospiraceae;g__CAG-170;s__CAG-170 sp000432135
C103.metabat.bin.51.contigs.fa	157	84.81	2.15	40	1262149	9390	d__Bacteria;p__Firmicutes_A;c__Clostridia;o__Christensenellales;f__CAG-314;g__CAG-314;s__CAG-314 sp000437915
C103.mycc.Cluster.15_sub.contigs.fa	686	81.05	3.81	66.67	1607201	2736	d__Bacteria;p__Firmicutes_A;c__Clostridia;o__Oscillospirales;f__Acutalibacteraceae;g__Ruminococcus_E;s__Ruminococcus_E bromii
C103.mycc.Cluster.19_sub.contigs.fa	834	67.08	1.75	10	2368343	3296	d__Bacteria;p__Bacteroidota;c__Bacteroidia;o__Bacteroidales;f__Bacteroidaceae;g__Prevotella;s__Prevotella rara
C103.mycc.Cluster.27.contigs.fa	67	94.23	2.43	25	2413002	124495	d__Bacteria;p__Bacteroidota;c__Bacteroidia;o__Bacteroidales;f__Rikenellaceae;g__Alistipes;s__Alistipes merdavium
C103.mycc.Cluster.40.contigs.fa	324	96.38	7.58	11.11	3442394	30573	d__Bacteria;p__Firmicutes_A;c__Clostridia;o__Lachnospirales;f__Lachnospiraceae;g__Acetatifactor;s__Acetatifactor sp900066565
C103.mycc.Cluster.51_sub.contigs.fa	1307	77.74	11.49	4.35	5155889	8597	d__Bacteria;p__Firmicutes_C;c__Negativicutes;o__Veillonellales;f__Dialisteraceae;g__Dialister;s__Dialister invisus
C104.abawaca.13_sub.contigs.fa	95	91.72	8.72	0	2250642	62455	d__Bacteria;p__Firmicutes_A;c__Clostridia;o__Oscillospirales;f__CAG-272;g__UMGS902;s__UMGS902 sp003343845
C104.concoct.0.contigs.fa	168	84.84	0	0	1762973	18116	d__Bacteria;p__Firmicutes_A;c__Clostridia;o__Oscillospirales;f__Ruminococcaceae;g__Angelakisella;s__Angelakisella sp900547385
C104.concoct.103_sub.contigs.fa	80	86.24	1.01	5.88	1966501	37360	d__Bacteria;p__Firmicutes_A;c__Clostridia;o__Oscillospirales;f__Oscillospiraceae;g__Limivicinus;s__Limivicinus sp900547315
C104.concoct.104_sub.contigs.fa	1101	70.73	1.55	40	2474835	2472	d__Bacteria;p__Desulfobacterota_I;c__Desulfovibrionia;o__Desulfovibrionales;f__Desulfovibrionaceae;g__Bilophila;s__Bilophila wadsworthia
C104.concoct.105_sub.contigs.fa	830	86.84	3.27	11.11	3006876	4455	d__Bacteria;p__Desulfobacterota_I;c__Desulfovibrionia;o__Desulfovibrionales;f__Desulfovibrionaceae;g__Desulfovibrio;s__Desulfovibrio fairfieldensis
C104.concoct.106.contigs.fa	538	46.97	2.84	0	902380	1699	d__Bacteria;p__Firmicutes;c__Bacilli;o__Erysipelotrichales;f__Erysipelotrichaceae;g__Holdemanella;s__Holdemanella biformis
C104.concoct.112_sub.contigs.fa	287	35.94	8.34	0	506951	1827	d__Bacteria;p__Firmicutes;c__Bacilli;o__RF39;f__UBA660;g__Aphodocola;s__
C104.concoct.113_sub.contigs.fa	556	48.93	1.14	0	1110899	2133	d__Bacteria;p__Firmicutes_A;c__Clostridia;o__Oscillospirales;f__Ruminococcaceae;g__UBA1394;s__UBA1394 sp900066845
C104.concoct.116.contigs.fa	551	94.82	0.58	0	4302258	10184	d__Bacteria;p__Bacteroidota;c__Bacteroidia;o__Bacteroidales;f__Tannerellaceae;g__Parabacteroides;s__Parabacteroides distasonis
C104.concoct.121_sub.contigs.fa	447	86.8	1.59	0	2120334	6507	d__Bacteria;p__Firmicutes_A;c__Clostridia;o__Oscillospirales;f__CAG-272;g__CAG-272;s__CAG-272 sp000433515
C104.concoct.18.contigs.fa	454	98.24	1.88	0	2326003	7152	d__Bacteria;p__Firmicutes_A;c__Clostridia;o__Christensenellales;f__CAG-138;g__Pelethousia;s__Pelethousia gallinarum
C104.concoct.38_sub.contigs.fa	36	84.12	0	0	1633918	79414	d__Bacteria;p__Firmicutes_A;c__Clostridia;o__Christensenellales;f__CAG-917;g__CAG-475;s__CAG-475 sp000434435
C104.concoct.56.contigs.fa	417	94.33	1.7	0	2402401	7522	d__Bacteria;p__Firmicutes_A;c__Clostridia;o__Oscillospirales;f__Ruminococcaceae;g__Gemmiger;s__Gemmiger qucibialis
C104.concoct.60_sub.contigs.fa	565	73.57	1.81	33.33	1250704	2445	d__Bacteria;p__Firmicutes_A;c__Clostridia;o__Christensenellales;f__CAG-138;g__SFEL01;s__SFEL01 sp004557245
C104.concoct.63_sub.contigs.fa	348	89.39	0.8	0	1507199	5617	d__Archaea;p__Methanobacteriota;c__Methanobacteria;o__Methanobacteriales;f__Methanobacteriaceae;g__Methanobrevibacter_A;s__Methanobrevibacter_A smithii
C104.concoct.71_sub.contigs.fa	162	96.15	11.18	15.38	2181365	70499	d__Bacteria;p__Proteobacteria;c__Alphaproteobacteria;o__RF32;f__CAG-239;g__CAG-267;s__CAG-267 sp001917135
C104.concoct.73_sub.contigs.fa	917	78.14	2.42	0	2100838	2520	d__Bacteria;p__Proteobacteria;c__Gammaproteobacteria;o__Burkholderiales;f__Burkholderiaceae;g__Sutterella;s__Sutterella wadsworthensis
C104.concoct.77_sub.contigs.fa	90	100	18.1	16.13	3721057	81268	d__Bacteria;p__Bacteroidota;c__Bacteroidia;o__Bacteroidales;f__Bacteroidaceae;g__Alloprevotella;s__
C104.concoct.79.contigs.fa	704	83.26	2.42	33.33	2035067	3435	d__Bacteria;p__Firmicutes_A;c__Clostridia;o__Christensenellales;f__UBA1750;g__;s__
C104.concoct.8.contigs.fa	1033	64.68	1.03	25	2170681	2288	d__Bacteria;p__Bacteroidota;c__Bacteroidia;o__Bacteroidales;f__Marinifilaceae;g__Odoribacter;s__Odoribacter splanchnicus
C104.concoct.85.contigs.fa	121	98.75	0	0	2074522	26205	d__Bacteria;p__Proteobacteria;c__Gammaproteobacteria;o__Burkholderiales;f__Burkholderiaceae;g__Duodenibacillus;s__Duodenibacillus massiliensis
C104.maxbin.C104.007.fasta_sub.contigs.fa	189	10.5	0.02	100	888886	7634	d__Bacteria;p__Firmicutes_A;c__Clostridia;o__Oscillospirales;f__Ruminococcaceae;g__Faecalibacterium;s__
C104.maxbin.C104.013.fasta.contigs.fa	84	98.31	1.97	0	3309167	93217	d__Bacteria;p__Bacteroidota;c__Bacteroidia;o__Bacteroidales;f__Bacteroidaceae;g__Prevotella;s__Prevotella sp015074785
C104.maxbin.C104.017.fasta.contigs.fa	53	97.65	0	0	2988919	112496	d__Bacteria;p__Firmicutes_A;c__Clostridia;o__Oscillospirales;f__Ruminococcaceae;g__Ruminiclostridium_E;s__Ruminiclostridium_E siraeum
C104.maxbin.C104.018.fasta.contigs.fa	52	97.99	1.34	50	2729987	127824	d__Bacteria;p__Firmicutes_A;c__Clostridia;o__Lachnospirales;f__Lachnospiraceae;g__Lachnospira;s__Lachnospira eligens_A
C104.maxbin.C104.021.fasta.contigs.fa	43	97.26	0.68	0	2631781	171638	d__Bacteria;p__Firmicutes_A;c__Clostridia;o__Oscillospirales;f__Ruminococcaceae;g__Ruminococcus_D;s__Ruminococcus_D bicirculans
C104.maxbin.C104.026.fasta.contigs.fa	48	92.6	1.68	0	2068116	81414	d__Bacteria;p__Firmicutes_A;c__Clostridia;o__Christensenellales;f__CAG-138;g__PeH17;s__PeH17 sp000435055
C104.maxbin.C104.028.fasta_sub.contigs.fa	60	99.33	4.05	8.33	2786566	106238	d__Bacteria;p__Firmicutes_A;c__Clostridia;o__Lachnospirales;f__Lachnospiraceae;g__Coprococcus;s__Coprococcus sp000154245
C104.maxbin.C104.032.fasta.contigs.fa	47	95.16	2.02	0	1555308	66610	d__Bacteria;p__Firmicutes_A;c__Clostridia;o__Christensenellales;f__CAG-552;g__CAG-552;s__CAG-552 sp000435495
C104.maxbin.C104.036.fasta_sub.contigs.fa	417	84.17	5.22	40	2257270	8514	d__Bacteria;p__Firmicutes_A;c__Clostridia;o__Oscillospirales;f__Ruminococcaceae;g__Gemmiger;s__Gemmiger formicilis
C104.maxbin.C104.039.fasta.contigs.fa	78	96.6	0.92	0	2683004	72648	d__Bacteria;p__Firmicutes_A;c__Clostridia;o__Lachnospirales;f__Lachnospiraceae;g__Lachnospira;s__Lachnospira rogosae_A
C104.maxbin.C104.060.fasta.contigs.fa	136	72.19	3.6	11.11	1237688	20422	d__Bacteria;p__Firmicutes_A;c__Clostridia;o__TANB77;f__CAG-508;g__CAG-273;s__CAG-273 sp000435755
C104.maxbin.C104.077.fasta_sub.contigs.fa	447	81.95	2.04	14.29	2338491	8056	d__Bacteria;p__Proteobacteria;c__Alphaproteobacteria;o__RF32;f__CAG-977;g__CAG-977;s__CAG-977 sp900553035
C104.maxbin.C104.078.fasta_sub.contigs.fa	1396	95.38	40.19	72.73	5776020	6139	d__Bacteria;p__Proteobacteria;c__Gammaproteobacteria;o__Enterobacterales;f__Enterobacteriaceae;g__Escherichia;s__Escherichia coli
C104.metabat.bin.1.contigs.fa	44	97.1	1.95	25	2658218	100078	d__Bacteria;p__Firmicutes_A;c__Clostridia;o__Lachnospirales;f__Lachnospiraceae;g__CAG-194;s__CAG-194 sp000432915
C104.metabat.bin.10.contigs.fa	64	98.29	0	0	3548006	84506	d__Bacteria;p__Bacteroidota;c__Bacteroidia;o__Bacteroidales;f__Bacteroidaceae;g__Paraprevotella;s__Paraprevotella clara
C104.metabat.bin.100.contigs.fa	133	83.59	3.52	12.5	1680675	20390	d__Bacteria;p__Firmicutes_A;c__Clostridia;o__Oscillospirales;f__Oscillospiraceae;g__ER4;s__ER4 sp900546295
C104.metabat.bin.102.contigs.fa	77	95.9	0.36	50	2455761	40703	d__Bacteria;p__Bacteroidota;c__Bacteroidia;o__Bacteroidales;f__Bacteroidaceae;g__Prevotella;s__Prevotella sp003447235
C104.metabat.bin.104.contigs.fa	13	91	0.7	0	1612305	242548	d__Bacteria;p__Firmicutes_A;c__Clostridia;o__Christensenellales;f__CAG-917;g__CAG-349;s__CAG-349 sp003539515
C104.metabat.bin.15_sub.contigs.fa	323	50.47	6.38	14.29	1279199	3967	d__Bacteria;p__Firmicutes_A;c__Clostridia;o__Oscillospirales;f__Oscillospiraceae;g__CAG-103;s__CAG-103 sp900543625
C104.metabat.bin.16.contigs.fa	225	85.92	0.64	0	1621110	8535	d__Bacteria;p__Proteobacteria;c__Alphaproteobacteria;o__RF32;f__CAG-239;g__Scatocola;s__Scatocola faecipullorum
C104.metabat.bin.27.contigs.fa	188	93.81	0	0	2263779	17575	d__Bacteria;p__Firmicutes_A;c__Clostridia;o__Lachnospirales;f__Lachnospiraceae;g__Lachnospira;s__Lachnospira sp900316325
C104.metabat.bin.3.contigs.fa	121	96.83	1.44	66.67	2739575	37923	d__Bacteria;p__Bacteroidota;c__Bacteroidia;o__Bacteroidales;f__Rikenellaceae;g__Alistipes;s__Alistipes finegoldii
C104.metabat.bin.32_sub.contigs.fa	303	84.52	2.06	33.33	2320287	9258	d__Bacteria;p__Firmicutes_A;c__Clostridia;o__Lachnospirales;f__Lachnospiraceae;g__Fusicatenibacter;s__Fusicatenibacter saccharivorans
C104.metabat.bin.36.contigs.fa	71	96.64	0	0	2588623	72485	d__Bacteria;p__Firmicutes_A;c__Clostridia;o__Lachnospirales;f__Lachnospiraceae;g__Frisingicoccus;s__
C104.metabat.bin.41.contigs.fa	38	94.3	0	0	2117252	83655	d__Bacteria;p__Firmicutes_A;c__Clostridia;o__Oscillospirales;f__Acutalibacteraceae;g__Pseudoruminococcus_A;s__Pseudoruminococcus_A massiliensis
C104.metabat.bin.44.contigs.fa	152	92.55	5.45	37.5	2230745	22424	d__Bacteria;p__Firmicutes_A;c__Clostridia;o__Oscillospirales;f__Oscillospiraceae;g__CAG-170;s__CAG-170 sp000436735
C104.metabat.bin.45.contigs.fa	68	95.83	0.48	0	3037367	69068	d__Bacteria;p__Bacteroidota;c__Bacteroidia;o__Bacteroidales;f__Rikenellaceae;g__Alistipes;s__Alistipes onderdonkii
C104.metabat.bin.51.contigs.fa	29	99.52	0.98	33.33	2435519	138523	d__Bacteria;p__Bacteroidota;c__Bacteroidia;o__Bacteroidales;f__Rikenellaceae;g__Alistipes;s__Alistipes putredinis
C104.metabat.bin.52.contigs.fa	59	90.88	0	0	2102950	65115	d__Bacteria;p__Firmicutes_A;c__Clostridia;o__Oscillospirales;f__Oscillospiraceae;g__Faecousia;s__Faecousia sp900544945
C104.metabat.bin.54.contigs.fa	57	94.92	2.06	40	3373868	108623	d__Bacteria;p__Bacteroidota;c__Bacteroidia;o__Bacteroidales;f__UBA932;g__Cryptobacteroides;s__Cryptobacteroides sp000433355
C104.metabat.bin.55.contigs.fa	57	89.89	0.67	0	2052594	55856	d__Bacteria;p__Firmicutes_A;c__Clostridia;o__Oscillospirales;f__Oscillospiraceae;g__F23-B02;s__F23-B02 sp001916715
C104.metabat.bin.57.contigs.fa	72	87.18	0.85	0	1881930	36878	d__Bacteria;p__Cyanobacteria;c__Vampirovibrionia;o__Gastranaerophilales;f__Gastranaerophilaceae;g__Scatenecus;s__Scatenecus faecavium
C104.metabat.bin.58.contigs.fa	50	98.55	2.16	0	2753495	83321	d__Bacteria;p__Firmicutes_A;c__Clostridia;o__Lachnospirales;f__Lachnospiraceae;g__Agathobacter;s__Agathobacter faecis
C104.metabat.bin.61.contigs.fa	306	94.64	16.31	21.25	4979883	24572	d__Bacteria;p__Bacteroidota;c__Bacteroidia;o__Bacteroidales;f__Bacteroidaceae;g__Phocaeicola;s__Phocaeicola vulgatus
C104.metabat.bin.68.contigs.fa	83	89.74	1.99	0	1960139	36545	d__Bacteria;p__Cyanobacteria;c__Vampirovibrionia;o__Gastranaerophilales;f__Gastranaerophilaceae;g__Zag111;s__Zag111 sp002102825
C104.metabat.bin.69.contigs.fa	63	94.63	0.67	0	2645545	58018	d__Bacteria;p__Firmicutes_A;c__Clostridia;o__Lachnospirales;f__Lachnospiraceae;g__Butyribacter;s__Butyribacter sp003524945
C104.metabat.bin.72_sub.contigs.fa	248	94.35	0.27	0	2309406	12851	d__Bacteria;p__Firmicutes_A;c__Clostridia;o__Christensenellales;f__CAG-74;g__Ventricola;s__Ventricola sp900542395
C104.metabat.bin.78.contigs.fa	41	88.89	1.71	0	2119290	89045	d__Bacteria;p__Cyanobacteria;c__Vampirovibrionia;o__Gastranaerophilales;f__Gastranaerophilaceae;g__Scatousia;s__
C104.metabat.bin.8.contigs.fa	55	99.3	1.17	0	3141577	89237	d__Bacteria;p__Firmicutes_A;c__Clostridia;o__Christensenellales;f__CAG-74;g__UBA11524;s__UBA11524 sp000437595
C104.metabat.bin.83.contigs.fa	65	89.26	0.84	50	2129197	54810	d__Bacteria;p__Firmicutes_A;c__Clostridia;o__Oscillospirales;f__Oscillospiraceae;g__CAG-83;s__CAG-83 sp000435555
C104.metabat.bin.93.contigs.fa	43	81.2	0.37	100	3387613	122930	d__Bacteria;p__Bacteroidota;c__Bacteroidia;o__Bacteroidales;f__Bacteroidaceae;g__Bacteroides;s__Bacteroides uniformis
C104.metabat.bin.95_sub.contigs.fa	157	91.89	0.1	20	2442343	24815	d__Bacteria;p__Firmicutes_A;c__Clostridia;o__Oscillospirales;f__Oscillospiraceae;g__Dysosmobacter;s__
C104.mycc.Cluster.105.contigs.fa	164	95.5	2.02	0	3340892	49116	d__Bacteria;p__Proteobacteria;c__Gammaproteobacteria;o__Burkholderiales;f__Burkholderiaceae;g__Comamonas;s__Comamonas kerstersii
C104.mycc.Cluster.14_sub.contigs.fa	223	96.86	4.32	0	3066463	49495	d__Bacteria;p__Firmicutes_A;c__Clostridia;o__Lachnospirales;f__Lachnospiraceae;g__Acetatifactor;s__Acetatifactor intestinalis
C104.mycc.Cluster.20_sub.contigs.fa	798	65.38	5.91	0	1656615	2295	d__Bacteria;p__Firmicutes_A;c__Clostridia;o__Christensenellales;f__CAG-74;g__SFMI01;s__SFMI01 sp004556155
C104.mycc.Cluster.37_sub.contigs.fa	663	91.4	9.18	16	2325272	5807	d__Bacteria;p__Firmicutes_A;c__Clostridia;o__Oscillospirales;f__CAG-272;g__CAG-448;s__CAG-448 sp003150135
C104.mycc.Cluster.70.contigs.fa	190	96.54	3.44	7.69	3116720	71610	d__Bacteria;p__Bacteroidota;c__Bacteroidia;o__Bacteroidales;f__Muribaculaceae;g__UBA7173;s__UBA7173 sp900548705
C104.mycc.Cluster.8.contigs.fa	200	98.64	1.58	0	2209679	39368	d__Bacteria;p__Firmicutes_C;c__Negativicutes;o__Veillonellales;f__Dialisteraceae;g__Dialister;s__Dialister succinatiphilus
C104.mycc.Cluster.80_sub.contigs.fa	643	45.14	1.74	0	1022737	1529	d__Bacteria;p__Verrucomicrobiota;c__Verrucomicrobiae;o__Opitutales;f__CAG-312;g__Merdousia;s__Merdousia gallistercoris
C105.abawaca.37_sub.contigs.fa	555	24.78	8.61	0	3287551	5800	d__Bacteria;p__Firmicutes_A;c__Clostridia;o__Oscillospirales;f__Oscillospiraceae;g__Faecousia;s__
C105.concoct.13_sub.contigs.fa	731	75.17	2.59	20	2407556	3650	d__Bacteria;p__Firmicutes_A;c__Clostridia;o__Lachnospirales;f__Lachnospiraceae;g__Acetatifactor;s__Acetatifactor sp900066565
C105.concoct.18.contigs.fa	707	77.87	1.63	0	1519675	2285	d__Bacteria;p__Firmicutes_A;c__Clostridia;o__Oscillospirales;f__Acutalibacteraceae;g__CAG-177;s__CAG-177 sp003514385
C105.concoct.22.contigs.fa	609	81.55	1.24	0	1613998	2955	d__Bacteria;p__Firmicutes_A;c__Clostridia;o__Christensenellales;f__Borkfalkiaceae;g__Borkfalkia;s__Borkfalkia avicola
C105.concoct.26.contigs.fa	346	89.52	0	0	1780588	6764	d__Bacteria;p__Firmicutes_A;c__Clostridia;o__Christensenellales;f__Borkfalkiaceae;g__UMGS621;s__UMGS621 sp900543915
C105.concoct.37.contigs.fa	704	69.27	1.51	0	1710758	2795	d__Bacteria;p__Firmicutes_A;c__Clostridia;o__Oscillospirales;f__CAG-272;g__CAG-390;s__CAG-390 sp000437015
C105.concoct.58_sub.contigs.fa	187	92.34	0	0	2228195	22987	d__Bacteria;p__Firmicutes_A;c__Clostridia;o__Oscillospirales;f__CAG-272;g__CAG-448;s__CAG-448 sp003150135
C105.concoct.62_sub.contigs.fa	535	58.41	2.01	0	1199518	2532	d__Bacteria;p__Firmicutes_A;c__Clostridia;o__Oscillospirales;f__Ruminococcaceae;g__Angelakisella;s__Angelakisella sp900547385
C105.concoct.7.contigs.fa	340	94.62	0.81	0	1637967	6552	d__Bacteria;p__Proteobacteria;c__Alphaproteobacteria;o__RF32;f__CAG-239;g__51-20;s__51-20 sp001917175
C105.concoct.71.contigs.fa	288	92.71	1.34	50	1865346	8369	d__Bacteria;p__Firmicutes_A;c__Clostridia;o__Oscillospirales;f__CAG-272;g__UMGS1312;s__UMGS1312 sp900550625
C105.concoct.76_sub.contigs.fa	585	75.69	0.8	50	1638497	3290	d__Bacteria;p__Firmicutes_C;c__Negativicutes;o__Acidaminococcales;f__Acidaminococcaceae;g__Phascolarctobacterium;s__Phascolarctobacterium faecium
C105.concoct.83.contigs.fa	484	69.15	0	0	1534171	3957	d__Bacteria;p__Firmicutes_A;c__Clostridia;o__Christensenellales;f__CAG-552;g__UBA10677;s__UBA10677 sp003533505
C105.concoct.8_sub.contigs.fa	66	96.35	1.12	0	1815272	34617	d__Bacteria;p__Firmicutes;c__Bacilli;o__RFN20;f__CAG-288;g__CAG-568;s__CAG-568 sp000434395
C105.concoct.96.contigs.fa	324	98.11	0.01	100	3107082	14194	d__Bacteria;p__Bacteroidota;c__Bacteroidia;o__Bacteroidales;f__Barnesiellaceae;g__Barnesiella;s__Barnesiella intestinihominis
C105.maxbin.C105.002.fasta.contigs.fa	121	98.3	1.13	0	3149401	96731	d__Bacteria;p__Bacteroidota;c__Bacteroidia;o__Bacteroidales;f__Muribaculaceae;g__UBA7173;s__UBA7173 sp900545955
C105.maxbin.C105.004.fasta.contigs.fa	346	97.96	0.68	0	2638372	11533	d__Bacteria;p__Firmicutes_A;c__Clostridia;o__Oscillospirales;f__Ruminococcaceae;g__Gemmiger;s__Gemmiger qucibialis
C105.maxbin.C105.005.fasta.contigs.fa	32	92.4	0.7	0	1547487	111856	d__Bacteria;p__Firmicutes_A;c__Clostridia;o__Christensenellales;f__CAG-917;g__CAG-349;s__CAG-349 sp003539515
C105.maxbin.C105.006.fasta.contigs.fa	455	85.93	2.77	66.67	2095885	6207	d__Bacteria;p__Firmicutes_A;c__Clostridia;o__Oscillospirales;f__Oscillospiraceae;g__CAG-170;s__CAG-170 sp000432135
C105.maxbin.C105.013.fasta.contigs.fa	72	97.96	0	0	2769014	83031	d__Bacteria;p__Verrucomicrobiota;c__Verrucomicrobiae;o__Verrucomicrobiales;f__Akkermansiaceae;g__Akkermansia;s__Akkermansia muciniphila
C105.maxbin.C105.014.fasta.contigs.fa	125	97.32	0.67	0	3028488	64302	d__Bacteria;p__Firmicutes_A;c__Clostridia;o__Lachnospirales;f__Lachnospiraceae;g__CAG-127;s__CAG-127 sp900319515
C105.maxbin.C105.016.fasta.contigs.fa	185	95.3	3.48	66.67	1678533	13795	d__Bacteria;p__Firmicutes_A;c__Clostridia;o__Oscillospirales;f__Oscillospiraceae;g__ER4;s__ER4 sp900317525
C105.maxbin.C105.023.fasta.contigs.fa	67	91.93	1.34	0	2020597	50575	d__Bacteria;p__Firmicutes_A;c__Clostridia;o__Christensenellales;f__CAG-138;g__PeH17;s__PeH17 sp000435055
C105.maxbin.C105.033.fasta.contigs.fa	291	98.12	0.83	50	1727388	8739	d__Bacteria;p__Firmicutes_A;c__Clostridia;o__Christensenellales;f__CAG-138;g__SFEL01;s__SFEL01 sp004557245
C105.maxbin.C105.071.fasta.contigs.fa	990	94.94	26.25	39.47	2521638	3112	d__Bacteria;p__Firmicutes_A;c__Clostridia;o__Lachnospirales;f__Lachnospiraceae;g__Lachnospira;s__Lachnospira eligens_A
C105.metabat.bin.14.contigs.fa	170	97.85	0	0	3490121	31546	d__Bacteria;p__Bacteroidota;c__Bacteroidia;o__Bacteroidales;f__Marinifilaceae;g__Odoribacter;s__Odoribacter laneus
C105.metabat.bin.15.contigs.fa	48	97.32	0	0	1896810	65853	d__Bacteria;p__Firmicutes_A;c__Clostridia;o__Oscillospirales;f__Acutalibacteraceae;g__CAG-217;s__CAG-217 sp000436335
C105.metabat.bin.17.contigs.fa	112	91.53	0.81	0	1351982	19328	d__Bacteria;p__Firmicutes_A;c__Clostridia;o__Christensenellales;f__CAG-314;g__CAG-314;s__CAG-314 sp000437915
C105.metabat.bin.27.contigs.fa	363	68.79	1.88	0	1964448	5939	d__Bacteria;p__Firmicutes_A;c__Clostridia;o__Christensenellales;f__CAG-74;g__Ventricola;s__Ventricola sp900542395
C105.metabat.bin.32.contigs.fa	190	96.15	0	0	2099398	14994	d__Bacteria;p__Bacteroidota;c__Bacteroidia;o__Bacteroidales;f__Rikenellaceae;g__Tidjanibacter;s__Tidjanibacter inops_A
C105.metabat.bin.35.contigs.fa	41	93.75	0.81	0	1319843	41520	d__Bacteria;p__Firmicutes_A;c__Clostridia;o__Christensenellales;f__CAG-552;g__CAG-552;s__CAG-552 sp000435495
C105.metabat.bin.39_sub.contigs.fa	217	96.94	0	0	1912228	12214	d__Bacteria;p__Proteobacteria;c__Gammaproteobacteria;o__Burkholderiales;f__Burkholderiaceae;g__Parasutterella;s__Parasutterella gallistercoris
C105.metabat.bin.48_sub.contigs.fa	94	95.41	0	0	2443442	41301	d__Bacteria;p__Firmicutes_A;c__Clostridia;o__Oscillospirales;f__Ruminococcaceae;g__Ruminiclostridium_E;s__Ruminiclostridium_E siraeum
C105.metabat.bin.53.contigs.fa	255	85.68	1.34	33.33	2104496	10492	d__Bacteria;p__Firmicutes_A;c__Clostridia;o__Lachnospirales;f__Lachnospiraceae;g__Coprococcus;s__Coprococcus sp000154245
C105.metabat.bin.54.contigs.fa	44	97.58	0	0	2264262	88205	d__Bacteria;p__Firmicutes_A;c__Clostridia;o__Christensenellales;f__CAG-138;g__Phil1;s__Phil1 sp001940855
C105.metabat.bin.55.contigs.fa	170	32.51	0	0	661718	3912	d__Bacteria;p__Firmicutes_A;c__Clostridia;o__Oscillospirales;f__Acutalibacteraceae;g__UBA1417;s__UBA1417 sp003531055
C105.metabat.bin.56.contigs.fa	92	90.94	0.67	0	1934008	36225	d__Bacteria;p__Firmicutes_A;c__Clostridia;o__Oscillospirales;f__Oscillospiraceae;g__F23-B02;s__F23-B02 sp002472405
C105.metabat.bin.6.contigs.fa	294	91.34	2.19	0	2837697	12797	d__Bacteria;p__Firmicutes_A;c__Clostridia;o__Lachnospirales;f__Lachnospiraceae;g__CAG-95;s__CAG-95 sp000438155
C105.metabat.bin.62.contigs.fa	99	97.99	0.67	0	1948136	30042	d__Bacteria;p__Firmicutes_A;c__Clostridia;o__Oscillospirales;f__Acutalibacteraceae;g__Ruminococcus_E;s__Ruminococcus_E bromii_B
C105.metabat.bin.64.contigs.fa	282	93.54	0.22	0	2137823	9948	d__Bacteria;p__Firmicutes_A;c__Clostridia;o__Lachnospirales;f__Lachnospiraceae;g__Eubacterium_F;s__Eubacterium_F sp003491505
C105.metabat.bin.65_sub.contigs.fa	214	74.14	24.29	77.42	2431985	14842	d__Bacteria;p__Firmicutes_A;c__Clostridia;o__Oscillospirales;f__Oscillospiraceae;g__CAG-83;s__CAG-83 sp900548615
C105.metabat.bin.67.contigs.fa	268	83.5	1.61	0	1488995	6069	d__Bacteria;p__Actinobacteriota;c__Coriobacteriia;o__Coriobacteriales;f__Eggerthellaceae;g__Ellagibacter;s__Ellagibacter isourolithinifaciens
C105.mycc.Cluster.27_sub.contigs.fa	386	75.33	30.72	12.33	2458685	15207	d__Bacteria;p__Firmicutes_A;c__Clostridia;o__Oscillospirales;f__Oscillospiraceae;g__CAG-83;s__CAG-83 sp000435555
C105.mycc.Cluster.29_sub.contigs.fa	1763	81.63	34.83	4.92	4045290	2616	d__Bacteria;p__Firmicutes_A;c__Clostridia;o__Lachnospirales;f__Lachnospiraceae;g__Eisenbergiella;s__Eisenbergiella sp900066775
C105.mycc.Cluster.34.contigs.fa	186	43.4	1.12	0	321417	1775	d__Bacteria;p__Firmicutes;c__Bacilli;o__RF39;f__UBA660;g__Faecisoma;s__
C105.mycc.Cluster.37.contigs.fa	46	84.79	0	0	1688472	123064	d__Bacteria;p__Firmicutes_A;c__Clostridia;o__Christensenellales;f__CAG-917;g__CAG-475;s__CAG-475 sp000434435
C105.mycc.Cluster.48_sub.contigs.fa	1091	79.91	21.69	19.61	2143741	2028	d__Bacteria;p__Actinobacteriota;c__Actinomycetia;o__Actinomycetales;f__Bifidobacteriaceae;g__Bifidobacterium;s__Bifidobacterium longum
C105.mycc.Cluster.58_sub.contigs.fa	447	37.68	0	0	887899	2057	d__Bacteria;p__Firmicutes_A;c__Clostridia;o__Christensenellales;f__CAG-552;g__UMGS1795;s__UMGS1795 sp900553555
C107.concoct.11.contigs.fa	582	65.21	1.76	40	1317099	2522	d__Bacteria;p__Firmicutes_A;c__Clostridia;o__Oscillospirales;f__Ruminococcaceae;g__UBA1394;s__UBA1394 sp900066845
C107.concoct.39.contigs.fa	121	99.32	0.9	0	4575460	66767	d__Bacteria;p__Bacteroidota;c__Bacteroidia;o__Bacteroidales;f__Tannerellaceae;g__Parabacteroides;s__Parabacteroides distasonis
C107.concoct.44_sub.contigs.fa	482	79.37	0.67	100	1776453	4571	d__Bacteria;p__Firmicutes_A;c__Clostridia;o__Oscillospirales;f__Oscillospiraceae;g__F23-B02;s__F23-B02 sp002472405
C107.concoct.47_sub.contigs.fa	662	96.94	24.57	15.87	7170455	14610	d__Bacteria;p__Firmicutes_A;c__Clostridia;o__Oscillospirales;f__Ruminococcaceae;g__Gemmiger;s__Gemmiger qucibialis
C107.concoct.49.contigs.fa	606	64.55	0.43	0	1182355	2043	d__Bacteria;p__Bacteroidota;c__Bacteroidia;o__Flavobacteriales;f__UBA1820;g__Merdimorpha;s__Merdimorpha sp002314265
C107.concoct.51.contigs.fa	265	96.42	0.69	0	2732877	17290	d__Bacteria;p__Firmicutes_A;c__Clostridia;o__Oscillospirales;f__CAG-272;g__UMGS1865;s__UMGS1865 sp900547725
C107.concoct.62_sub.contigs.fa	354	92.63	19.78	68	2561994	12044	d__Bacteria;p__Actinobacteriota;c__Actinomycetia;o__Actinomycetales;f__Bifidobacteriaceae;g__Bifidobacterium;s__Bifidobacterium adolescentis
C107.concoct.7.contigs.fa	589	72.87	1.4	25	1324164	2426	d__Bacteria;p__Firmicutes_A;c__Clostridia;o__Oscillospirales;f__Acutalibacteraceae;g__Eubacterium_R;s__Eubacterium_R sp000434995
C107.concoct.72_sub.contigs.fa	391	96.27	1.44	16.67	2403789	7787	d__Bacteria;p__Proteobacteria;c__Gammaproteobacteria;o__Burkholderiales;f__Burkholderiaceae;g__Sutterella;s__Sutterella wadsworthensis
C107.concoct.87.contigs.fa	218	98.63	0.68	0	2836710	20563	d__Bacteria;p__Firmicutes_A;c__Clostridia;o__Oscillospirales;f__Ruminococcaceae;g__Ruminococcus_D;s__Ruminococcus_D bicirculans
C107.concoct.94.contigs.fa	633	65.58	2.1	0	1332156	2208	d__Bacteria;p__Actinobacteriota;c__Coriobacteriia;o__Coriobacteriales;f__Eggerthellaceae;g__CAG-1427;s__CAG-1427 sp000436075
C107.maxbin.C107.001.fasta_sub.contigs.fa	75	65.19	0	0	2827556	169032	d__Bacteria;p__Bacteroidota;c__Bacteroidia;o__Bacteroidales;f__Bacteroidaceae;g__Prevotella;s__Prevotella rara
C107.maxbin.C107.005.fasta_sub.contigs.fa	103	77.27	1.49	42.86	3507027	90802	d__Bacteria;p__Bacteroidota;c__Bacteroidia;o__Bacteroidales;f__Bacteroidaceae;g__Bacteroides;s__Bacteroides uniformis
C107.maxbin.C107.008.fasta.contigs.fa	253	94.82	0	0	2322073	15183	d__Bacteria;p__Firmicutes_A;c__Clostridia;o__Lachnospirales;f__Lachnospiraceae;g__Agathobacter;s__Agathobacter rectalis
C107.maxbin.C107.011.fasta.contigs.fa	61	98.66	1.01	0	2044967	63904	d__Bacteria;p__Firmicutes_A;c__Clostridia;o__Oscillospirales;f__Acutalibacteraceae;g__Ruminococcus_E;s__Ruminococcus_E sp003526955
C107.maxbin.C107.012.fasta.contigs.fa	47	98.66	0	0	2836796	102694	d__Bacteria;p__Firmicutes_A;c__Clostridia;o__Lachnospirales;f__Lachnospiraceae;g__Lachnospira;s__Lachnospira eligens_A
C107.maxbin.C107.013.fasta_sub.contigs.fa	51	98.69	1.32	0	2403790	88424	d__Bacteria;p__Bacteroidota;c__Bacteroidia;o__Bacteroidales;f__Rikenellaceae;g__Alistipes;s__Alistipes putredinis
C107.maxbin.C107.016.fasta_sub.contigs.fa	448	96.69	0.4	25	4565154	21907	d__Bacteria;p__Bacteroidota;c__Bacteroidia;o__Bacteroidales;f__Bacteroidaceae;g__Phocaeicola;s__Phocaeicola vulgatus
C107.maxbin.C107.017.fasta_sub.contigs.fa	73	94.63	1.45	14.29	2320028	71438	d__Bacteria;p__Firmicutes_A;c__Clostridia;o__Oscillospirales;f__Oscillospiraceae;g__ER4;s__ER4 sp000765235
C107.maxbin.C107.030.fasta.contigs.fa	89	96.89	1.4	25	2489549	42841	d__Bacteria;p__Proteobacteria;c__Gammaproteobacteria;o__Burkholderiales;f__Burkholderiaceae;g__Sutterella;s__Sutterella massiliensis
C107.maxbin.C107.034.fasta_sub.contigs.fa	595	81.41	14.54	16.22	5345309	18159	d__Bacteria;p__Bacteroidota;c__Bacteroidia;o__Bacteroidales;f__Bacteroidaceae;g__Phocaeicola;s__Phocaeicola massiliensis
C107.maxbin.C107.042.fasta_sub.contigs.fa	461	90.89	0.96	33.33	2542173	9674	d__Bacteria;p__Firmicutes_A;c__Clostridia;o__Lachnospirales;f__Lachnospiraceae;g__Lachnospira;s__Lachnospira rogosae_A
C107.metabat.bin.14.contigs.fa	294	90.05	1.34	0	1954303	8114	d__Bacteria;p__Firmicutes_A;c__Clostridia;o__Lachnospirales;f__Lachnospiraceae;g__Anaerostipes;s__Anaerostipes hadrus
C107.metabat.bin.17.contigs.fa	149	96.59	0.63	0	2693383	30772	d__Bacteria;p__Firmicutes_A;c__Clostridia;o__Lachnospirales;f__Lachnospiraceae;g__Fusicatenibacter;s__Fusicatenibacter saccharivorans
C107.metabat.bin.22.contigs.fa	224	88.19	1.34	50	2079688	12343	d__Bacteria;p__Firmicutes_A;c__Clostridia;o__Oscillospirales;f__Butyricicoccaceae;g__Agathobaculum;s__Agathobaculum butyriciproducens
C107.metabat.bin.23.contigs.fa	15	93.26	1.28	0	1182294	144830	d__Bacteria;p__Firmicutes;c__Bacilli;o__RF39;f__UBA660;g__CAG-417;s__CAG-417 sp000432835
C107.metabat.bin.24.contigs.fa	45	98.55	1.69	0	3215444	170825	d__Bacteria;p__Firmicutes_A;c__Clostridia;o__Lachnospirales;f__Lachnospiraceae;g__Agathobacter;s__Agathobacter faecis
C107.metabat.bin.26.contigs.fa	210	88.47	2.58	0	2312291	16711	d__Bacteria;p__Firmicutes_A;c__Clostridia;o__Lachnospirales;f__Lachnospiraceae;g__UMGS1375;s__UMGS1375 sp900066615
C107.metabat.bin.30.contigs.fa	203	58.16	4.24	6.67	2769474	25412	d__Bacteria;p__Firmicutes_A;c__Clostridia;o__Lachnospirales;f__Lachnospiraceae;g__Bariatricus;s__Bariatricus comes
C107.metabat.bin.31.contigs.fa	36	94.38	2.8	0	1911992	79988	d__Bacteria;p__Firmicutes_A;c__Clostridia;o__Christensenellales;f__CAG-138;g__PeH17;s__PeH17 sp000435055
C107.metabat.bin.37.contigs.fa	196	74.28	0.67	0	1529800	9770	d__Bacteria;p__Firmicutes_A;c__Clostridia;o__Oscillospirales;f__Ruminococcaceae;g__Angelakisella;s__Angelakisella sp900547385
C107.metabat.bin.4.contigs.fa	146	82.55	1.42	50	1734749	16578	d__Bacteria;p__Actinobacteriota;c__Actinomycetia;o__Actinomycetales;f__Bifidobacteriaceae;g__Bifidobacterium;s__Bifidobacterium longum
C107.metabat.bin.43_sub.contigs.fa	288	90.11	32.07	12.07	2574068	11216	d__Bacteria;p__Firmicutes_A;c__Clostridia;o__Lachnospirales;f__Lachnospiraceae;g__Mediterraneibacter;s__Mediterraneibacter lactaris
C107.metabat.bin.45_sub.contigs.fa	284	80.21	0.27	0	2132543	9006	d__Bacteria;p__Firmicutes_A;c__Clostridia;o__Christensenellales;f__CAG-74;g__Ventricola;s__Ventricola sp900542445
C107.metabat.bin.49.contigs.fa	343	78.97	5.26	100	2152790	7264	d__Bacteria;p__Firmicutes_A;c__Clostridia;o__Oscillospirales;f__Oscillospiraceae;g__Dysosmobacter;s__Dysosmobacter welbionis
C107.metabat.bin.50.contigs.fa	111	50.56	1.12	0	484828	4314	d__Bacteria;p__Firmicutes;c__Bacilli;o__RF39;f__UBA660;g__UMGS872;s__UMGS872 sp900546275
C107.metabat.bin.52.contigs.fa	246	82.22	1.08	0	1617946	7831	d__Bacteria;p__Actinobacteriota;c__Coriobacteriia;o__Coriobacteriales;f__Coriobacteriaceae;g__Collinsella;s__Collinsella aerofaciens_J
C107.metabat.bin.59.contigs.fa	350	84.3	0	0	2150783	6830	d__Bacteria;p__Verrucomicrobiota;c__Verrucomicrobiae;o__Verrucomicrobiales;f__Akkermansiaceae;g__Akkermansia;s__Akkermansia sp001580195
C107.metabat.bin.70.contigs.fa	62	95.16	0.1	0	1808709	44678	d__Bacteria;p__Proteobacteria;c__Alphaproteobacteria;o__RF32;f__CAG-239;g__51-20;s__51-20 sp001917175
C107.metabat.bin.74.contigs.fa	38	76.11	3.36	0	1571250	67640	d__Bacteria;p__Firmicutes_A;c__Clostridia;o__TANB77;f__CAG-508;g__CAG-269;s__CAG-269 sp000431335
C107.mycc.Cluster.24.contigs.fa	110	99.4	0.6	0	1826394	42581	d__Bacteria;p__Firmicutes_C;c__Negativicutes;o__Acidaminococcales;f__Acidaminococcaceae;g__CAG-266;s__CAG-266 sp000436095
C107.mycc.Cluster.26.contigs.fa	73	96.3	2.25	0	1655644	61591	d__Bacteria;p__Firmicutes;c__Bacilli;o__RFN20;f__CAG-288;g__CAG-568;s__CAG-568 sp000434395
C107.mycc.Cluster.28_sub.contigs.fa	389	93.42	10.25	41.38	2846718	21419	d__Bacteria;p__Firmicutes_A;c__Clostridia;o__Oscillospirales;f__Ruminococcaceae;g__Gemmiger;s__Gemmiger sp900539695
C107.mycc.Cluster.33.contigs.fa	44	97.27	0	0	2275232	172655	d__Bacteria;p__Firmicutes_A;c__Clostridia;o__Oscillospirales;f__Acutalibacteraceae;g__CAG-177;s__CAG-177 sp003514385
C107.mycc.Cluster.52_sub.contigs.fa	752	75.5	1.48	0	1949038	3086	d__Bacteria;p__Firmicutes_A;c__Clostridia;o__Lachnospirales;f__Lachnospiraceae;g__Eubacterium_F;s__Eubacterium_F sp003491505
C107.mycc.Cluster.5_sub.contigs.fa	677	84.35	1.34	0	2269394	4454	d__Bacteria;p__Firmicutes_A;c__Clostridia;o__UBA1381;f__UBA1381;g__CAG-41;s__CAG-41 sp900066215
C111.abawaca.35_sub.contigs.fa	593	70.84	50.51	39.63	3961145	6939	d__Bacteria;p__Firmicutes_A;c__Clostridia;o__Oscillospirales;f__Ruminococcaceae;g__Faecalibacterium;s__
C111.concoct.102.contigs.fa	682	91.84	1.92	0	2574967	4664	d__Bacteria;p__Bacteroidota;c__Bacteroidia;o__Bacteroidales;f__Rikenellaceae;g__Alistipes;s__Alistipes shahii
C111.concoct.104.contigs.fa	426	90.26	1.29	0	1760388	5336	d__Bacteria;p__Firmicutes_A;c__Clostridia;o__Christensenellales;f__QALW01;g__UMGS1338;s__UMGS1338 sp900550805
C111.concoct.113_sub.contigs.fa	210	90.83	13.68	2.56	2263062	13692	d__Bacteria;p__Firmicutes_A;c__Clostridia;o__Oscillospirales;f__Oscillospiraceae;g__Faecousia;s__Faecousia sp900546415
C111.concoct.114_sub.contigs.fa	604	51.16	0.72	50	998687	1682	d__Bacteria;p__Firmicutes_A;c__Clostridia;o__Christensenellales;f__CAG-138;g__Pelethousia;s__Pelethousia gallinarum
C111.concoct.117.contigs.fa	496	91.03	1.76	50	2238418	5724	d__Bacteria;p__Bacteroidota;c__Bacteroidia;o__Bacteroidales;f__UBA11471;g__UBA11471;s__UBA11471 sp000434215
C111.concoct.18.contigs.fa	706	80.38	1.72	12.5	1845750	2984	d__Bacteria;p__Firmicutes_A;c__Clostridia;o__Oscillospirales;f__CAG-272;g__HGM12713;s__HGM12713 sp900754175
C111.concoct.2.contigs.fa	775	64.27	1.45	0	1844482	2719	d__Bacteria;p__Firmicutes_A;c__Clostridia;o__Christensenellales;f__CAG-74;g__SFMI01;s__SFMI01 sp004556155
C111.concoct.21.contigs.fa	140	98.53	1.44	0	2197331	20979	d__Bacteria;p__Bacteroidota;c__Bacteroidia;o__Bacteroidales;f__Rikenellaceae;g__Alistipes;s__Alistipes putredinis
C111.concoct.44.contigs.fa	628	64.13	1.01	0	1184177	1975	d__Bacteria;p__Proteobacteria;c__Gammaproteobacteria;o__Enterobacterales;f__Succinivibrionaceae;g__Succinivibrio;s__Succinivibrio sp000431835
C111.concoct.6_sub.contigs.fa	189	97.99	1.01	0	2173246	18127	d__Bacteria;p__Firmicutes_A;c__Clostridia;o__Oscillospirales;f__Acutalibacteraceae;g__Ruminococcus_E;s__Ruminococcus_E bromii
C111.concoct.72.contigs.fa	108	95.47	0.34	0	1826689	28885	d__Bacteria;p__Firmicutes_A;c__Clostridia;o__Oscillospirales;f__Acutalibacteraceae;g__Fimenecus;s__Fimenecus sp000432435
C111.concoct.84.contigs.fa	411	97.73	1.02	50	2220380	7065	d__Bacteria;p__Firmicutes_A;c__Clostridia;o__Oscillospirales;f__Ruminococcaceae;g__Gemmiger;s__Gemmiger qucibialis
C111.concoct.88.contigs.fa	125	92.26	2.68	25	1847066	20923	d__Bacteria;p__Firmicutes_A;c__Clostridia;o__Christensenellales;f__CAG-138;g__PeH17;s__PeH17 sp000435055
C111.concoct.92.contigs.fa	197	97.31	0	0	1778692	12359	d__Bacteria;p__Proteobacteria;c__Alphaproteobacteria;o__RF32;f__CAG-239;g__51-20;s__51-20 sp001917175
C111.concoct.95.contigs.fa	567	91.88	1.5	0	1803930	3821	d__Bacteria;p__Firmicutes_C;c__Negativicutes;o__Acidaminococcales;f__Acidaminococcaceae;g__Phascolarctobacterium;s__Phascolarctobacterium faecium
C111.concoct.96_sub.contigs.fa	188	56.96	2.85	0	2501599	18774	d__Bacteria;p__Firmicutes_C;c__Negativicutes;o__Veillonellales;f__Dialisteraceae;g__Dialister;s__Dialister hominis
C111.maxbin.C111.006.fasta.contigs.fa	38	92.64	0.7	0	1511453	69538	d__Bacteria;p__Firmicutes_A;c__Clostridia;o__Christensenellales;f__CAG-917;g__CAG-349;s__CAG-349 sp003539515
C111.maxbin.C111.007.fasta_sub.contigs.fa	170	87.29	2.72	12.5	3427348	62524	d__Bacteria;p__Bacteroidota;c__Bacteroidia;o__Bacteroidales;f__Bacteroidaceae;g__Phocaeicola;s__Phocaeicola barnesiae
C111.maxbin.C111.011.fasta.contigs.fa	66	90.6	0.67	50	1843200	43542	d__Bacteria;p__Firmicutes_A;c__Clostridia;o__Oscillospirales;f__Oscillospiraceae;g__F23-B02;s__F23-B02 sp000431075
C111.maxbin.C111.018.fasta_sub.contigs.fa	216	97.99	3.88	11.11	2339743	19143	d__Bacteria;p__Firmicutes_A;c__Clostridia;o__Lachnospirales;f__Lachnospiraceae;g__Agathobacter;s__Agathobacter rectalis
C111.maxbin.C111.023.fasta_sub.contigs.fa	784	42.91	11.88	97.83	3641491	6474	d__Bacteria;p__Bacteroidota;c__Bacteroidia;o__Bacteroidales;f__Bacteroidaceae;g__Phocaeicola;s__Phocaeicola dorei
C111.maxbin.C111.033.fasta.contigs.fa	245	84.88	4.23	0	2292943	15444	d__Bacteria;p__Firmicutes_A;c__Clostridia;o__Christensenellales;f__CAG-74;g__Ventricola;s__Ventricola sp900542395
C111.maxbin.C111.035.fasta_sub.contigs.fa	323	95.88	2.4	0	3025066	15866	d__Bacteria;p__Firmicutes_A;c__Clostridia;o__Lachnospirales;f__Lachnospiraceae;g__CAG-882;s__CAG-882 sp003486385
C111.maxbin.C111.037.fasta.contigs.fa	49	98.52	0	0	1805772	96040	d__Archaea;p__Thermoplasmatota;c__Thermoplasmata;o__Methanomassiliicoccales;f__Methanomethylophilaceae;g__UBA71;s__UBA71 sp905187815
C111.maxbin.C111.048.fasta_sub.contigs.fa	969	74.06	9.8	36.36	4320776	8151	d__Bacteria;p__Bacteroidota;c__Bacteroidia;o__Bacteroidales;f__Bacteroidaceae;g__Bacteroides;s__Bacteroides uniformis
C111.maxbin.C111.065.fasta_sub.contigs.fa	503	84.34	0.69	0	2041224	6468	d__Bacteria;p__Firmicutes_A;c__Clostridia;o__Oscillospirales;f__Ruminococcaceae;g__Ruminococcus_C;s__Ruminococcus_C sp000437255
C111.metabat.bin.16.contigs.fa	251	83.37	1.21	0	1583273	7417	d__Bacteria;p__Actinobacteriota;c__Coriobacteriia;o__Coriobacteriales;f__Coriobacteriaceae;g__Collinsella;s__Collinsella sp900541235
C111.metabat.bin.20.contigs.fa	49	96.38	0	0	2028701	56238	d__Bacteria;p__Firmicutes_A;c__Clostridia;o__Oscillospirales;f__Acutalibacteraceae;g__CAG-177;s__CAG-177 sp000431775
C111.metabat.bin.21_sub.contigs.fa	433	90.51	4.22	0	3401596	9824	d__Bacteria;p__Firmicutes_A;c__Clostridia;o__Lachnospirales;f__Lachnospiraceae;g__Faecalimonas;s__Faecalimonas phoceensis
C111.metabat.bin.28.contigs.fa	74	95.24	0	0	2636750	47753	d__Bacteria;p__Verrucomicrobiota;c__Verrucomicrobiae;o__Verrucomicrobiales;f__Akkermansiaceae;g__Akkermansia;s__Akkermansia muciniphila
C111.metabat.bin.36.contigs.fa	59	94.08	0.71	0	2445372	76414	d__Bacteria;p__Bacteroidota;c__Bacteroidia;o__Bacteroidales;f__UBA932;g__Cryptobacteroides;s__Cryptobacteroides sp000431015
C111.metabat.bin.39.contigs.fa	58	97.58	0	0	1978947	44666	d__Bacteria;p__Firmicutes_A;c__Clostridia;o__Christensenellales;f__CAG-138;g__Phil1;s__Phil1 sp001940855
C111.metabat.bin.41.contigs.fa	42	94.63	0.02	0	3014463	100888	d__Bacteria;p__Firmicutes_A;c__Clostridia;o__Lachnospirales;f__Lachnospiraceae;g__Coprococcus;s__Coprococcus eutactus_A
C111.metabat.bin.44.contigs.fa	171	92.74	1.88	33.33	1577332	12281	d__Bacteria;p__Firmicutes_A;c__Clostridia;o__Christensenellales;f__CAG-138;g__SFEL01;s__SFEL01 sp004557245
C111.metabat.bin.48.contigs.fa	61	92.34	0	0	1239396	39387	d__Bacteria;p__Firmicutes_A;c__Clostridia;o__Christensenellales;f__CAG-314;g__SFEB01;s__SFEB01 sp004558105
C111.metabat.bin.52.contigs.fa	405	91.22	2.36	0	3863269	12254	d__Bacteria;p__Verrucomicrobiota;c__Lentisphaeria;o__Victivallales;f__Victivallaceae;g__Victivallis;s__Victivallis sp900551245
C111.metabat.bin.6.contigs.fa	64	95.48	1.11	33.33	2709462	66621	d__Bacteria;p__Bacteroidota;c__Bacteroidia;o__Bacteroidales;f__UBA932;g__Cryptobacteroides;s__Cryptobacteroides sp000432515
C111.metabat.bin.74.contigs.fa	396	74.62	0	0	2061056	5426	d__Bacteria;p__Firmicutes_A;c__Clostridia;o__Oscillospirales;f__Oscillospiraceae;g__Flavonifractor;s__Flavonifractor plautii
C111.metabat.bin.8.contigs.fa	31	96.64	0.67	0	2184029	137615	d__Bacteria;p__Firmicutes_A;c__Clostridia;o__Lachnospirales;f__Lachnospiraceae;g__Butyrivibrio_A;s__Butyrivibrio_A crossotus
C111.metabat.bin.80.contigs.fa	135	97.32	0.67	0	2554751	27377	d__Bacteria;p__Firmicutes_A;c__Clostridia;o__Lachnospirales;f__Lachnospiraceae;g__Lachnospira;s__Lachnospira eligens_A
C111.metabat.bin.83_sub.contigs.fa	284	91.95	0.89	0	2183656	10130	d__Bacteria;p__Firmicutes_A;c__Clostridia;o__Oscillospirales;f__Ruminococcaceae;g__Ruminococcus;s__Ruminococcus sp002438605
C111.metabat.bin.91.contigs.fa	275	78.11	0.88	18.18	1727851	7071	d__Bacteria;p__Firmicutes_A;c__Clostridia;o__Oscillospirales;f__Oscillospiraceae;g__UBA738;s__UBA738 sp003522945
C111.metabat.bin.93.contigs.fa	95	98.6	1.52	0	2868294	47046	d__Bacteria;p__Firmicutes_A;c__Clostridia;o__Christensenellales;f__CAG-74;g__UBA11524;s__UBA11524 sp000437595
C111.mycc.Cluster.22_sub.contigs.fa	601	53.41	3.7	0	1134799	1905	d__Bacteria;p__Firmicutes_A;c__Clostridia;o__Oscillospirales;f__Acutalibacteraceae;g__UBA1417;s__UBA1417 sp003531055
C111.mycc.Cluster.25_sub.contigs.fa	2135	77.14	44.93	11.74	4994574	2634	d__Bacteria;p__Bacteroidota;c__Bacteroidia;o__Bacteroidales;f__Tannerellaceae;g__Parabacteroides;s__Parabacteroides merdae
C111.mycc.Cluster.33.contigs.fa	488	84.17	2.91	11.11	1746463	5045	d__Bacteria;p__Firmicutes_A;c__Clostridia;o__Oscillospirales;f__Ruminococcaceae;g__Angelakisella;s__Angelakisella sp900547385
C111.mycc.Cluster.37_sub.contigs.fa	331	40.65	8.89	0	905214	3738	d__Bacteria;p__Firmicutes_A;c__Clostridia;o__TANB77;f__CAG-465;g__CAG-465;s__
C111.mycc.Cluster.38_sub.contigs.fa	272	34.69	2.8	0	691903	3687	d__Bacteria;p__Firmicutes_A;c__Clostridia;o__TANB77;f__CAG-508;g__CAG-269;s__CAG-269 sp000431335
C111.mycc.Cluster.44_sub.contigs.fa	623	83.2	0.39	28.57	1651642	3114	d__Bacteria;p__Firmicutes_A;c__Clostridia;o__Oscillospirales;f__Acutalibacteraceae;g__CAG-217;s__CAG-217 sp000436335
C111.mycc.Cluster.76_sub.contigs.fa	804	76.18	3.96	0	1711671	2235	d__Bacteria;p__Firmicutes_A;c__Clostridia;o__Oscillospirales;f__CAG-272;g__UMGS1312;s__UMGS1312 sp900550625
C111.mycc.Cluster.83_sub.contigs.fa	687	93.79	10.84	5.77	3347195	10889	d__Bacteria;p__Firmicutes_A;c__Clostridia;o__Lachnospirales;f__Lachnospiraceae;g__Acetatifactor;s__Acetatifactor sp900066565
C111.mycc.Cluster.9.contigs.fa	52	97.26	0.19	0	2396720	77258	d__Bacteria;p__Bacteroidota;c__Bacteroidia;o__Bacteroidales;f__Muribaculaceae;g__CAG-873;s__CAG-873 sp001701165
C114.concoct.104.contigs.fa	192	80.61	0	0	1333601	9363	d__Bacteria;p__Firmicutes_A;c__Clostridia;o__Saccharofermentanales;f__Fastidiosipilaceae;g__KA00274;s__KA00274 sp902373515
C114.concoct.11.contigs.fa	1150	90.41	4.25	0	4284350	4618	d__Bacteria;p__Verrucomicrobiota;c__Lentisphaeria;o__Victivallales;f__Victivallaceae;g__Victivallis;s__Victivallis lenta
C114.concoct.24_sub.contigs.fa	79	98.65	0.19	0	4679126	116888	d__Bacteria;p__Bacteroidota;c__Bacteroidia;o__Bacteroidales;f__Tannerellaceae;g__Parabacteroides;s__Parabacteroides distasonis
C114.concoct.2_sub.contigs.fa	577	71.53	2.66	20	1389903	2657	d__Bacteria;p__Cyanobacteria;c__Vampirovibrionia;o__Gastranaerophilales;f__Gastranaerophilaceae;g__Stercorousia;s__Stercorousia faecigallinarum
C114.concoct.31.contigs.fa	133	96.62	1.27	0	2613290	34416	d__Bacteria;p__Firmicutes_A;c__Clostridia;o__Lachnospirales;f__Lachnospiraceae;g__Copromonas;s__Copromonas sp000435795
C114.concoct.32_sub.contigs.fa	169	96.64	35.46	0	4753054	52040	d__Bacteria;p__Firmicutes_A;c__Clostridia;o__Oscillospirales;f__Ruminococcaceae;g__Negativibacillus;s__Negativibacillus faecipullorum
C114.concoct.33.contigs.fa	626	95.05	0.79	0	4941961	13429	d__Bacteria;p__Proteobacteria;c__Gammaproteobacteria;o__Enterobacterales;f__Enterobacteriaceae;g__Klebsiella;s__Klebsiella variicola
C114.concoct.41_sub.contigs.fa	363	89.33	1.4	0	2365869	7699	d__Bacteria;p__Firmicutes_A;c__Clostridia;o__Lachnospirales;f__Lachnospiraceae;g__Coprococcus_A;s__Coprococcus_A catus
C114.concoct.51_sub.contigs.fa	414	90.12	0.67	0	2734338	8648	d__Bacteria;p__Firmicutes_A;c__Clostridia;o__Lachnospirales;f__Lachnospiraceae;g__Ventrisoma;s__Ventrisoma faecale
C114.concoct.59_sub.contigs.fa	631	88.68	4.92	53.85	2341769	4913	d__Bacteria;p__Firmicutes_A;c__Clostridia;o__Oscillospirales;f__Ruminococcaceae;g__Ruthenibacterium;s__Ruthenibacterium sp018380115
C114.concoct.60_sub.contigs.fa	361	86.87	2.95	12.5	2007146	6970	d__Bacteria;p__Firmicutes_A;c__Clostridia;o__Oscillospirales;f__Acutalibacteraceae;g__UMGS1071;s__UMGS1071 sp900542375
C114.concoct.70.contigs.fa	374	87.59	1.42	0	2012318	6894	d__Bacteria;p__Firmicutes_A;c__Clostridia;o__Peptostreptococcales;f__Anaerovoracaceae;g__Alangreenwoodia;s__Alangreenwoodia sp905206455
C114.concoct.72.contigs.fa	367	87.91	1.08	14.29	1395528	4666	d__Bacteria;p__Firmicutes;c__Bacilli;o__Lactobacillales;f__Streptococcaceae;g__Streptococcus;s__Streptococcus thermophilus
C114.concoct.73_sub.contigs.fa	155	100	0.11	0	2568640	31055	d__Bacteria;p__Proteobacteria;c__Gammaproteobacteria;o__Burkholderiales;f__Burkholderiaceae;g__Parasutterella;s__Parasutterella excrementihominis
C114.concoct.77_sub.contigs.fa	544	51.21	2.47	0	1075124	2096	d__Bacteria;p__Firmicutes_A;c__Clostridia;o__Christensenellales;f__QAND01;g__UMGS1975;s__UMGS1975 sp900546685
C114.concoct.7_sub.contigs.fa	818	60.98	2.27	0	1581505	2053	d__Bacteria;p__Firmicutes_A;c__Clostridia;o__Oscillospirales;f__Ruminococcaceae;g__Anaerotruncus;s__Anaerotruncus colihominis
C114.concoct.81.contigs.fa	594	78.93	1.91	25	2181349	4396	d__Bacteria;p__Firmicutes_A;c__Clostridia;o__Peptostreptococcales;f__Anaerovoracaceae;g__Emergencia;s__
C114.concoct.8_sub.contigs.fa	481	40.09	0	0	807989	1728	d__Bacteria;p__Firmicutes_A;c__Clostridia;o__Christensenellales;f__QAND01;g__Allochristensenella;s__Allochristensenella caecavium
C114.concoct.94.contigs.fa	446	82.08	1.01	0	1632246	4781	d__Bacteria;p__Firmicutes_A;c__Clostridia;o__Oscillospirales;f__Acutalibacteraceae;g__Timburyella;s__Timburyella stercoris
C114.maxbin.C114.005.fasta_sub.contigs.fa	251	88.68	0.4	50	2200940	15029	d__Bacteria;p__Firmicutes_A;c__Clostridia;o__Oscillospirales;f__Ruminococcaceae;g__Gemmiger;s__Gemmiger formicilis
C114.maxbin.C114.006.fasta.contigs.fa	24	64.93	0	0	1644381	111643	d__Bacteria;p__Firmicutes_A;c__Clostridia;o__Oscillospirales;f__Oscillospiraceae;g__Faecousia;s__Faecousia gallistercoris
C114.maxbin.C114.007.fasta.contigs.fa	37	91.95	0.67	0	2602303	133388	d__Bacteria;p__Firmicutes_A;c__Clostridia;o__Oscillospirales;f__Oscillospiraceae;g__Scatomorpha;s__Scatomorpha merdavium
C114.maxbin.C114.015.fasta_sub.contigs.fa	52	98.39	0.81	0	2240159	91670	d__Bacteria;p__Actinobacteriota;c__Coriobacteriia;o__Coriobacteriales;f__Coriobacteriaceae;g__Collinsella;s__
C114.maxbin.C114.020.fasta.contigs.fa	34	81.88	0	0	1974588	98440	d__Bacteria;p__Firmicutes_A;c__Clostridia;o__Oscillospirales;f__Acutalibacteraceae;g__UBA1417;s__UBA1417 sp003531055
C114.maxbin.C114.022.fasta.contigs.fa	22	99.62	0.19	0	3275581	245135	d__Bacteria;p__Bacteroidota;c__Bacteroidia;o__Bacteroidales;f__Barnesiellaceae;g__Barnesiella;s__Barnesiella intestinihominis
C114.maxbin.C114.028.fasta.contigs.fa	69	98.58	0	0	2517250	90157	d__Bacteria;p__Firmicutes_A;c__Clostridia;o__Peptostreptococcales;f__Anaerovoracaceae;g__Fimisoma;s__Fimisoma sp900545135
C114.maxbin.C114.029.fasta.contigs.fa	70	91.28	0.67	0	2422975	85654	d__Bacteria;p__Firmicutes_A;c__Clostridia;o__Oscillospirales;f__Oscillospiraceae;g__Faecousia;s__Faecousia sp003525905
C114.maxbin.C114.032.fasta_sub.contigs.fa	46	90.99	0	0	2187806	87630	d__Bacteria;p__Firmicutes_A;c__Clostridia;o__Oscillospirales;f__Ruminococcaceae;g__Faecalibacterium;s__Faecalibacterium prausnitzii_C
C114.maxbin.C114.034.fasta.contigs.fa	71	78.36	11.69	12	3447361	126331	d__Bacteria;p__Firmicutes_A;c__Clostridia;o__Oscillospirales;f__Oscillospiraceae;g__Pelethomonas;s__
C114.maxbin.C114.039.fasta_sub.contigs.fa	140	99.42	1.28	0	4668478	101445	d__Bacteria;p__Bacteroidota;c__Bacteroidia;o__Bacteroidales;f__Tannerellaceae;g__Parabacteroides;s__Parabacteroides merdae
C114.maxbin.C114.045.fasta_sub.contigs.fa	89	98.79	1.46	25	2627810	55437	d__Bacteria;p__Firmicutes_A;c__Clostridia;o__Lachnospirales;f__Lachnospiraceae;g__Agathobacter;s__Agathobacter rectalis
C114.maxbin.C114.047.fasta.contigs.fa	65	99.46	0	0	4784539	251254	d__Bacteria;p__Bacteroidota;c__Bacteroidia;o__Bacteroidales;f__Marinifilaceae;g__Butyricimonas;s__Butyricimonas faecihominis
C114.maxbin.C114.058.fasta_sub.contigs.fa	123	96.63	3.54	11.11	3178293	85249	d__Bacteria;p__Bacteroidota;c__Bacteroidia;o__Bacteroidales;f__Rikenellaceae;g__Alistipes_A;s__Alistipes_A indistinctus
C114.maxbin.C114.061.fasta_sub.contigs.fa	165	63.93	9.4	47.83	1985878	19116	d__Bacteria;p__Firmicutes_A;c__Clostridia;o__Oscillospirales;f__Oscillospiraceae;g__UMGS1766;s__
C114.metabat.bin.103.contigs.fa	180	96.71	1.08	0	3445773	29647	d__Bacteria;p__Firmicutes_A;c__Clostridia;o__Christensenellales;f__CAG-74;g__Alectryocaccomicrobium;s__Alectryocaccomicrobium faecavium
C114.metabat.bin.105_sub.contigs.fa	23	96.64	0	0	1981396	132840	d__Bacteria;p__Firmicutes_A;c__Clostridia;o__Lachnospirales;f__Anaerotignaceae;g__Anaerotignum;s__Anaerotignum faecicola
C114.metabat.bin.110.contigs.fa	263	97.04	0	0	3940363	23270	d__Bacteria;p__Desulfobacterota_I;c__Desulfovibrionia;o__Desulfovibrionales;f__Desulfovibrionaceae;g__Bilophila;s__Bilophila wadsworthia
C114.metabat.bin.111.contigs.fa	130	94.13	2.01	0	2127932	23891	d__Bacteria;p__Firmicutes_A;c__Clostridia;o__Oscillospirales;f__Oscillospiraceae;g__CAG-83;s__CAG-83 sp900552475
C114.metabat.bin.23_sub.contigs.fa	391	55.13	2.01	0	2053824	5725	d__Bacteria;p__Firmicutes_A;c__Clostridia;o__Oscillospirales;f__Oscillospiraceae;g__HGM13006;s__HGM13006 sp900756575
C114.metabat.bin.25_sub.contigs.fa	221	93.48	1.95	0	3203827	19837	d__Bacteria;p__Firmicutes_A;c__Clostridia;o__Oscillospirales;f__Oscillospiraceae;g__Flavonifractor;s__Flavonifractor plautii
C114.metabat.bin.30.contigs.fa	48	97.65	0	0	2589558	69924	d__Bacteria;p__Firmicutes_A;c__Clostridia;o__Oscillospirales;f__Ruminococcaceae;g__Ruminiclostridium_E;s__Ruminiclostridium_E siraeum
C114.metabat.bin.33_sub.contigs.fa	188	94.41	0.67	0	2046742	16116	d__Bacteria;p__Firmicutes_A;c__Clostridia;o__Oscillospirales;f__Ruminococcaceae;g__UBA3818;s__UBA3818 sp900557155
C114.metabat.bin.36_sub.contigs.fa	770	94.3	11.91	0	5025225	7749	d__Bacteria;p__Firmicutes_A;c__Clostridia;o__Lachnospirales;f__Lachnospiraceae;g__Eubacterium_G;s__
C114.metabat.bin.37_sub.contigs.fa	382	76.27	15.94	11.11	3124899	10422	d__Bacteria;p__Firmicutes_A;c__Clostridia;o__Lachnospirales;f__Lachnospiraceae;g__Blautia_A;s__Blautia_A faecis
C114.metabat.bin.39.contigs.fa	176	95.97	0.81	50	2316274	19149	d__Bacteria;p__Firmicutes_A;c__Clostridia;o__Oscillospirales;f__Acutalibacteraceae;g__UMGS1623;s__
C114.metabat.bin.40.contigs.fa	117	98.66	2.35	20	2424363	34789	d__Bacteria;p__Firmicutes_A;c__Clostridia;o__Oscillospirales;f__Acutalibacteraceae;g__Avimonas_A;s__Avimonas_A narfia
C114.metabat.bin.4_sub.contigs.fa	90	92.72	2.79	0	3507160	62890	d__Bacteria;p__Bacteroidota;c__Bacteroidia;o__Bacteroidales;f__Bacteroidaceae;g__Phocaeicola;s__Phocaeicola massiliensis
C114.metabat.bin.59.contigs.fa	207	94.2	0	0	2682585	18390	d__Bacteria;p__Firmicutes_A;c__Clostridia;o__Oscillospirales;f__Ruminococcaceae;g__Ruthenibacterium;s__Ruthenibacterium lactatiformans
C114.metabat.bin.6.contigs.fa	149	93.31	1.34	33.33	2192247	25927	d__Bacteria;p__Firmicutes_A;c__Clostridia;o__Oscillospirales;f__Oscillospiraceae;g__Evtepia;s__Evtepia excrementipullorum
C114.metabat.bin.65.contigs.fa	39	92.6	0.67	0	2067840	77439	d__Bacteria;p__Firmicutes_A;c__Clostridia;o__Oscillospirales;f__Oscillospiraceae;g__CAG-83;s__CAG-83 sp000431575
C114.metabat.bin.69.contigs.fa	46	95.45	0	0	2699724	86506	d__Bacteria;p__Firmicutes_A;c__Clostridia;o__UBA1212;f__UBA1255;g__Egerieisoma;s__Egerieisoma faecipullorum
C114.metabat.bin.7.contigs.fa	45	93.27	1.08	100	2690962	88651	d__Bacteria;p__Bacteroidota;c__Bacteroidia;o__Bacteroidales;f__Rikenellaceae;g__Alistipes;s__Alistipes finegoldii
C114.metabat.bin.76.contigs.fa	49	98.66	0.47	100	2949164	103321	d__Bacteria;p__Firmicutes_A;c__Clostridia;o__Oscillospirales;f__Oscillospiraceae;g__Lawsonibacter;s__Lawsonibacter sp000177015
C114.metabat.bin.79.contigs.fa	58	99.23	0.28	0	2474379	80248	d__Bacteria;p__Firmicutes;c__Bacilli;o__Lactobacillales;f__Streptococcaceae;g__Lactococcus;s__Lactococcus lactis
C114.metabat.bin.88.contigs.fa	36	95.85	0	0	2063878	80433	d__Bacteria;p__Firmicutes_A;c__Clostridia;o__Oscillospirales;f__Ruminococcaceae;g__Faecalibacterium;s__Faecalibacterium prausnitzii
C114.metabat.bin.90.contigs.fa	27	99.52	0.96	0	2221636	136451	d__Bacteria;p__Bacteroidota;c__Bacteroidia;o__Bacteroidales;f__Rikenellaceae;g__Alistipes;s__Alistipes putredinis
C114.metabat.bin.93.contigs.fa	83	96.31	2.68	0	2450808	50066	d__Bacteria;p__Firmicutes_A;c__Clostridia;o__Oscillospirales;f__Oscillospiraceae;g__Dysosmobacter;s__Dysosmobacter welbionis
C114.mycc.Cluster.4_sub.contigs.fa	35	97.96	0	0	2732355	257405	d__Bacteria;p__Verrucomicrobiota;c__Verrucomicrobiae;o__Verrucomicrobiales;f__Akkermansiaceae;g__Akkermansia;s__Akkermansia muciniphila
C114.mycc.Cluster.52_sub.contigs.fa	549	86.97	2.68	0	1736729	4034	d__Bacteria;p__Firmicutes_A;c__Clostridia;o__Lachnospirales;f__Anaerotignaceae;g__Metalachnospira;s__Metalachnospira sp900548595
C114.mycc.Cluster.57.contigs.fa	101	94.15	0.58	0	2482015	95320	d__Bacteria;p__Firmicutes_A;c__Clostridia;o__Lachnospirales;f__Lachnospiraceae;g__Mediterraneibacter;s__Mediterraneibacter torques
C114.mycc.Cluster.66.contigs.fa	307	96.5	3.94	62.5	2464277	18162	d__Bacteria;p__Firmicutes_A;c__Clostridia;o__Oscillospirales;f__Acutalibacteraceae;g__Acutalibacter;s__Acutalibacter ornithocaccae
C114.mycc.Cluster.73_sub.contigs.fa	118	99.33	1.01	0	2658814	162979	d__Bacteria;p__Firmicutes_A;c__Clostridia;o__Oscillospirales;f__Acutalibacteraceae;g__Ruminococcus_E;s__Ruminococcus_E bromii_B
C114.mycc.Cluster.8_sub.contigs.fa	188	92.52	22.04	39.5	7442709	211173	d__Bacteria;p__Bacteroidota;c__Bacteroidia;o__Bacteroidales;f__Bacteroidaceae;g__Bacteroides;s__Bacteroides cellulosilyticus
C114.mycc.Cluster.90_sub.contigs.fa	247	93.82	1.44	25	2407902	14252	d__Bacteria;p__Bacteroidota;c__Bacteroidia;o__Bacteroidales;f__Rikenellaceae;g__Alistipes;s__Alistipes communis
C116.abawaca.11_sub.contigs.fa	961	83.15	62.3	6.9	5445293	5639	d__Bacteria;p__Firmicutes_A;c__Clostridia;o__Oscillospirales;f__Oscillospiraceae;g__Faecousia;s__Faecousia sp003525905
C116.concoct.19.contigs.fa	1095	85.59	0.64	0	3125161	3235	d__Bacteria;p__Desulfobacterota_I;c__Desulfovibrionia;o__Desulfovibrionales;f__Desulfovibrionaceae;g__Bilophila;s__Bilophila wadsworthia
C116.concoct.23_sub.contigs.fa	545	51.96	1.35	0	1034071	1977	d__Bacteria;p__Firmicutes_A;c__Clostridia;o__Christensenellales;f__QALW01;g__UMGS1322;s__UMGS1322 sp900550765
C116.concoct.26_sub.contigs.fa	504	66.91	0.32	0	1740061	3941	d__Bacteria;p__Firmicutes_A;c__Clostridia;o__Lachnospirales;f__Lachnospiraceae;g__Fusicatenibacter;s__Fusicatenibacter saccharivorans
C116.concoct.42.contigs.fa	414	88.52	2.24	0	2402551	7417	d__Bacteria;p__Firmicutes_A;c__Clostridia;o__Lachnospirales;f__Lachnospiraceae;g__Coprococcus_A;s__Coprococcus_A catus
C116.concoct.53.contigs.fa	118	100	0.11	0	2756945	44751	d__Bacteria;p__Proteobacteria;c__Gammaproteobacteria;o__Burkholderiales;f__Burkholderiaceae;g__Parasutterella;s__Parasutterella excrementihominis
C116.concoct.55_sub.contigs.fa	227	95.59	7.05	47.06	3520723	27445	d__Bacteria;p__Bacteroidota;c__Bacteroidia;o__Bacteroidales;f__Rikenellaceae;g__Alistipes;s__Alistipes onderdonkii
C116.concoct.64.contigs.fa	986	63.35	0.87	0	2424168	2763	d__Bacteria;p__Bacteroidota;c__Bacteroidia;o__Bacteroidales;f__Marinifilaceae;g__Odoribacter;s__Odoribacter splanchnicus
C116.concoct.7_sub.contigs.fa	531	80.78	0.94	28.57	2304799	5110	d__Bacteria;p__Firmicutes_A;c__Clostridia;o__Lachnospirales;f__Lachnospiraceae;g__UMGS1375;s__UMGS1375 sp900066615
C116.maxbin.C116.004.fasta.contigs.fa	55	99.97	0.19	0	4719611	399529	d__Bacteria;p__Proteobacteria;c__Gammaproteobacteria;o__Enterobacterales;f__Enterobacteriaceae;g__Escherichia;s__Escherichia coli
C116.maxbin.C116.008.fasta.contigs.fa	349	71.31	15.52	40	5332165	35887	d__Bacteria;p__Bacteroidota;c__Bacteroidia;o__Bacteroidales;f__Bacteroidaceae;g__Phocaeicola;s__Phocaeicola dorei
C116.maxbin.C116.013.fasta.contigs.fa	119	99.28	0.48	0	2563835	43955	d__Bacteria;p__Firmicutes_A;c__Clostridia;o__Lachnospirales;f__Lachnospiraceae;g__Agathobacter;s__Agathobacter rectalis
C116.maxbin.C116.017.fasta.contigs.fa	257	97.32	2.37	16.67	1905611	11670	d__Bacteria;p__Firmicutes_A;c__Clostridia;o__Oscillospirales;f__Oscillospiraceae;g__ER4;s__ER4 sp000765235
C116.maxbin.C116.023.fasta_sub.contigs.fa	1149	91.76	59.3	8.64	4988998	9325	d__Bacteria;p__Firmicutes_A;c__Clostridia;o__Oscillospirales;f__Oscillospiraceae;g__Dysosmobacter;s__Dysosmobacter sp001916835
C116.metabat.bin.14.contigs.fa	55	88.93	0.81	50	1905487	44297	d__Bacteria;p__Firmicutes_A;c__Clostridia;o__Oscillospirales;f__Oscillospiraceae;g__CAG-83;s__CAG-83 sp900545585
C116.metabat.bin.15.contigs.fa	15	97.96	0	0	2698469	202139	d__Bacteria;p__Verrucomicrobiota;c__Verrucomicrobiae;o__Verrucomicrobiales;f__Akkermansiaceae;g__Akkermansia;s__Akkermansia muciniphila
C116.metabat.bin.16.contigs.fa	58	98.08	1.92	20	2132247	53108	d__Bacteria;p__Bacteroidota;c__Bacteroidia;o__Bacteroidales;f__Rikenellaceae;g__Alistipes;s__Alistipes putredinis
C116.metabat.bin.18.contigs.fa	97	92.52	0.85	50	2149785	33410	d__Bacteria;p__Firmicutes_A;c__Clostridia;o__Oscillospirales;f__Ruminococcaceae;g__Faecalibacterium;s__Faecalibacterium prausnitzii_G
C116.metabat.bin.19.contigs.fa	69	84.19	1.17	66.67	1635597	35262	d__Bacteria;p__Firmicutes_A;c__Clostridia;o__Oscillospirales;f__Oscillospiraceae;g__CAG-83;s__CAG-83 sp000435975
C116.metabat.bin.22.contigs.fa	198	89.91	0.87	66.67	2223441	15096	d__Bacteria;p__Firmicutes_A;c__Clostridia;o__Oscillospirales;f__Ruminococcaceae;g__Gemmiger;s__Gemmiger qucibialis
C116.metabat.bin.26.contigs.fa	140	86.77	0	0	2068584	21434	d__Bacteria;p__Firmicutes_A;c__Clostridia;o__Oscillospirales;f__Ruminococcaceae;g__Gemmiger;s__Gemmiger formicilis
C116.metabat.bin.35.contigs.fa	283	100	1.89	0	3030018	14230	d__Bacteria;p__Firmicutes;c__Bacilli;o__Erysipelotrichales;f__Erysipelotrichaceae;g__Dielma;s__Dielma fastidiosa
C116.metabat.bin.40.contigs.fa	53	99.52	0.24	100	2964766	79451	d__Bacteria;p__Bacteroidota;c__Bacteroidia;o__Bacteroidales;f__Rikenellaceae;g__Alistipes;s__Alistipes finegoldii
C116.metabat.bin.41.contigs.fa	73	97.27	0	0	2089426	52186	d__Bacteria;p__Firmicutes_A;c__Clostridia;o__Oscillospirales;f__Acutalibacteraceae;g__CAG-177;s__CAG-177 sp003514385
C116.mycc.Cluster.10.contigs.fa	397	21.93	1.15	0	1054005	3285	d__Bacteria;p__Firmicutes_A;c__Clostridia;o__Oscillospirales;f__Oscillospiraceae;g__Dysosmobacter;s__Dysosmobacter welbionis
C116.mycc.Cluster.33.contigs.fa	658	75.81	3.97	10	1434434	2378	d__Bacteria;p__Firmicutes_C;c__Negativicutes;o__Acidaminococcales;f__Acidaminococcaceae;g__Phascolarctobacterium_A;s__Phascolarctobacterium_A succinatutens_A
C116.mycc.Cluster.6.contigs.fa	783	55.02	7.08	5	1327042	1703	d__Bacteria;p__Firmicutes_A;c__Clostridia;o__Lachnospirales;f__Lachnospiraceae;g__Mediterraneibacter;s__Mediterraneibacter torques
C118.concoct.11.contigs.fa	603	64.49	0.83	0	1205748	2096	d__Bacteria;p__Firmicutes_A;c__Clostridia;o__Christensenellales;f__QAND01;g__UMGS1975;s__
C118.concoct.17_sub.contigs.fa	761	90.11	3.55	5.56	2308922	3661	d__Bacteria;p__Proteobacteria;c__Gammaproteobacteria;o__Burkholderiales;f__Burkholderiaceae;g__Sutterella;s__Sutterella wadsworthensis
C118.concoct.42_sub.contigs.fa	89	99.62	0	0	3297382	68337	d__Bacteria;p__Bacteroidota;c__Bacteroidia;o__Bacteroidales;f__Barnesiellaceae;g__Barnesiella;s__Barnesiella intestinihominis
C118.concoct.52.contigs.fa	234	95.36	3.24	50	1626043	11809	d__Bacteria;p__Firmicutes;c__Bacilli;o__Lactobacillales;f__Streptococcaceae;g__Streptococcus;s__Streptococcus thermophilus
C118.concoct.55.contigs.fa	421	91.51	0.81	0	2016075	6676	d__Bacteria;p__Firmicutes_A;c__Clostridia;o__Christensenellales;f__CAG-138;g__Phil1;s__Phil1 sp001940855
C118.concoct.61.contigs.fa	460	95.78	2.01	100	2838640	8370	d__Bacteria;p__Firmicutes_A;c__Clostridia;o__Oscillospirales;f__Ruminococcaceae;g__CAG-115;s__CAG-115 sp003531585
C118.maxbin.C118.003.fasta.contigs.fa	127	97.52	3.07	0	3471077	59532	d__Bacteria;p__Bacteroidota;c__Bacteroidia;o__Bacteroidales;f__Bacteroidaceae;g__Prevotella;s__Prevotella copri
C118.maxbin.C118.006.fasta.contigs.fa	107	98.63	0.68	9.09	3078011	188826	d__Bacteria;p__Firmicutes_A;c__Clostridia;o__Oscillospirales;f__Ruminococcaceae;g__Ruminococcus_D;s__Ruminococcus_D bicirculans
C118.maxbin.C118.007.fasta.contigs.fa	20	97.96	0	0	2751267	204228	d__Bacteria;p__Verrucomicrobiota;c__Verrucomicrobiae;o__Verrucomicrobiales;f__Akkermansiaceae;g__Akkermansia;s__Akkermansia muciniphila
C118.maxbin.C118.011.fasta.contigs.fa	13	97.27	0	0	2103152	522260	d__Bacteria;p__Firmicutes_A;c__Clostridia;o__Oscillospirales;f__Acutalibacteraceae;g__CAG-177;s__CAG-177 sp003514385
C118.maxbin.C118.012.fasta.contigs.fa	48	86.58	4.03	0	1977799	71282	d__Bacteria;p__Firmicutes_A;c__Clostridia;o__Oscillospirales;f__Oscillospiraceae;g__CAG-103;s__CAG-103 sp900543625
C118.maxbin.C118.016.fasta_sub.contigs.fa	285	95.69	4.93	44.44	2352600	12585	d__Bacteria;p__Firmicutes_A;c__Clostridia;o__Oscillospirales;f__Ruminococcaceae;g__Gemmiger;s__Gemmiger qucibialis
C118.maxbin.C118.020.fasta.contigs.fa	31	99.38	1.4	0	1770819	180639	d__Bacteria;p__Firmicutes_C;c__Negativicutes;o__Acidaminococcales;f__Acidaminococcaceae;g__Phascolarctobacterium_A;s__Phascolarctobacterium_A sp900541915
C118.maxbin.C118.024.fasta.contigs.fa	56	71.3	0.52	33.33	2793862	94975	d__Bacteria;p__Bacteroidota;c__Bacteroidia;o__Bacteroidales;f__Bacteroidaceae;g__Prevotella;s__Prevotella rara
C118.maxbin.C118.025.fasta_sub.contigs.fa	431	95.36	5.26	63.64	3190789	14820	d__Bacteria;p__Firmicutes_A;c__Clostridia;o__Lachnospirales;f__Lachnospiraceae;g__Acetatifactor;s__Acetatifactor sp900066565
C118.maxbin.C118.027.fasta.contigs.fa	61	94	0.67	0	1609993	45642	d__Bacteria;p__Firmicutes_A;c__Clostridia;o__Oscillospirales;f__Oscillospiraceae;g__ER4;s__ER4 sp900317525
C118.maxbin.C118.030.fasta.contigs.fa	102	98.32	5.26	0	2665587	84035	d__Bacteria;p__Firmicutes_A;c__Clostridia;o__Oscillospirales;f__Acutalibacteraceae;g__UBA1417;s__UBA1417 sp003531055
C118.maxbin.C118.036.fasta.contigs.fa	134	97.18	1.01	0	2608837	41205	d__Bacteria;p__Firmicutes_A;c__Clostridia;o__Lachnospirales;f__Lachnospiraceae;g__Lachnospira;s__Lachnospira rogosae_A
C118.maxbin.C118.042.fasta_sub.contigs.fa	190	20.11	3.61	0	909463	14166	d__Bacteria;p__Bacteroidota;c__Bacteroidia;o__Bacteroidales;f__Rikenellaceae;g__Alistipes;s__
C118.maxbin.C118.044.fasta_sub.contigs.fa	407	91.61	8.52	24	3250707	27429	d__Bacteria;p__Firmicutes_A;c__Clostridia;o__Oscillospirales;f__Ruminococcaceae;g__Ruminococcus_C;s__Ruminococcus_C sp000980705
C118.maxbin.C118.060.fasta_sub.contigs.fa	465	89.56	0.11	0	2379516	7715	d__Bacteria;p__Firmicutes_A;c__Clostridia;o__Lachnospirales;f__Lachnospiraceae;g__Lachnospira;s__Lachnospira eligens_A
C118.maxbin.C118.085.fasta_sub.contigs.fa	2292	63.94	28.8	1.35	4239517	1872	d__Bacteria;p__Bacteroidota;c__Bacteroidia;o__Bacteroidales;f__Marinifilaceae;g__Odoribacter;s__
C118.metabat.bin.18_sub.contigs.fa	28	99.33	0.31	0	3225777	142689	d__Bacteria;p__Firmicutes_A;c__Clostridia;o__Lachnospirales;f__Lachnospiraceae;g__Coprococcus;s__Coprococcus eutactus_A
C118.metabat.bin.21.contigs.fa	240	69.49	1.68	33.33	1534945	7349	d__Bacteria;p__Firmicutes_A;c__Clostridia;o__TANB77;f__CAG-508;g__CAG-245;s__CAG-245 sp000435175
C118.metabat.bin.33.contigs.fa	66	95.27	0.68	0	2460338	61162	d__Bacteria;p__Verrucomicrobiota;c__Verrucomicrobiae;o__Opitutales;f__CAG-312;g__Merdousia;s__Merdousia sp900760665
C118.metabat.bin.34.contigs.fa	94	89.56	2.68	80	1985383	40093	d__Bacteria;p__Firmicutes_A;c__Clostridia;o__Oscillospirales;f__Oscillospiraceae;g__CAG-83;s__CAG-83 sp003487665
C118.metabat.bin.39.contigs.fa	53	98.63	1.38	20	2736359	94146	d__Bacteria;p__Firmicutes_A;c__Clostridia;o__Lachnospirales;f__Lachnospiraceae;g__RUG115;s__RUG115 sp900066395
C118.metabat.bin.44.contigs.fa	129	92.83	0	0	2624968	31289	d__Bacteria;p__Firmicutes_A;c__Clostridia;o__Lachnospirales;f__Lachnospiraceae;g__UMGS1375;s__UMGS1375 sp900066615
C118.metabat.bin.49.contigs.fa	57	100	0.32	0	2798005	70170	d__Bacteria;p__Bacteroidota;c__Bacteroidia;o__Bacteroidales;f__Rikenellaceae;g__Alistipes_A;s__Alistipes_A indistinctus
C118.metabat.bin.50.contigs.fa	125	96.92	0.89	0	2271096	27053	d__Bacteria;p__Firmicutes_A;c__Clostridia;o__Oscillospirales;f__Oscillospiraceae;g__Faecousia;s__Faecousia sp000434635
C118.metabat.bin.51_sub.contigs.fa	98	65.13	2.68	0	1221790	18645	d__Bacteria;p__Firmicutes_A;c__Clostridia;o__TANB77;f__CAG-508;g__CAG-492;s__CAG-492 sp000434335
C118.metabat.bin.55.contigs.fa	211	89.21	0.95	50	2186003	15234	d__Bacteria;p__Firmicutes_A;c__Clostridia;o__Lachnospirales;f__Lachnospiraceae;g__Eisenbergiella;s__Eisenbergiella sp900066775
C118.metabat.bin.65.contigs.fa	144	98.66	0.36	0	2788645	31182	d__Bacteria;p__Firmicutes_A;c__Clostridia;o__Lachnospirales;f__Lachnospiraceae;g__Eubacterium_F;s__Eubacterium_F sp900539115
C118.metabat.bin.81.contigs.fa	59	98.31	2.11	0	2857514	69059	d__Bacteria;p__Firmicutes_A;c__Clostridia;o__Lachnospirales;f__Lachnospiraceae;g__Fusicatenibacter;s__Fusicatenibacter saccharivorans
C118.metabat.bin.83_sub.contigs.fa	55	90.68	0.06	100	1909220	48009	d__Bacteria;p__Firmicutes_A;c__Clostridia;o__Oscillospirales;f__Oscillospiraceae;g__ER4;s__ER4 sp000765235
C118.metabat.bin.88_sub.contigs.fa	43	97.99	0.34	0	2221526	73381	d__Bacteria;p__Firmicutes_A;c__Clostridia;o__Oscillospirales;f__Acutalibacteraceae;g__Ruminococcus_E;s__Ruminococcus_E sp003526955
C118.mycc.Cluster.28.contigs.fa	47	89.98	1.63	0	1962789	117568	d__Bacteria;p__Bacteroidota;c__Bacteroidia;o__Bacteroidales;f__Rikenellaceae;g__Alistipes;s__Alistipes putredinis
C118.mycc.Cluster.30.contigs.fa	742	75.67	7.57	31.58	2326584	4119	d__Bacteria;p__Firmicutes_A;c__Clostridia;o__Christensenellales;f__CAG-74;g__Ventricola;s__Ventricola sp900542445
C118.mycc.Cluster.37.contigs.fa	90	98.65	0.86	14.29	4622784	131916	d__Bacteria;p__Bacteroidota;c__Bacteroidia;o__Bacteroidales;f__Tannerellaceae;g__Parabacteroides;s__Parabacteroides distasonis
C118.mycc.Cluster.44_sub.contigs.fa	328	74.43	21.32	3.33	1996371	29839	d__Bacteria;p__Firmicutes_A;c__Clostridia;o__TANB77;f__CAG-508;g__CAG-273;s__CAG-273 sp000435755
C118.mycc.Cluster.5.contigs.fa	23	97.99	0	0	1952573	158219	d__Bacteria;p__Firmicutes_A;c__Clostridia;o__Oscillospirales;f__Acutalibacteraceae;g__CAG-217;s__CAG-217 sp000436335
C118.mycc.Cluster.68.contigs.fa	81	99.3	1.17	0	2949127	81603	d__Bacteria;p__Firmicutes_A;c__Clostridia;o__Christensenellales;f__CAG-74;g__UBA11524;s__UBA11524 sp000437595
C119.abawaca.10.contigs.fa	113	73.88	1.12	0	694452	6729	d__Bacteria;p__Firmicutes;c__Bacilli;o__RF39;f__UBA660;g__Aphodocola;s__Aphodocola sp900759985
C119.concoct.22_sub.contigs.fa	822	75.46	1.47	0	3313279	4609	d__Bacteria;p__Bacteroidota;c__Bacteroidia;o__Bacteroidales;f__Coprobacteraceae;g__Coprobacter;s__Coprobacter secundus
C119.concoct.27_sub.contigs.fa	712	88.48	1.13	100	3734513	6286	d__Bacteria;p__Firmicutes_A;c__Clostridia;o__Lachnospirales;f__Lachnospiraceae;g__Enterocloster;s__Enterocloster clostridioformis
C119.concoct.3.contigs.fa	414	95.81	0.67	0	2398816	8578	d__Bacteria;p__Firmicutes_A;c__Clostridia;o__Lachnospirales;f__Lachnospiraceae;g__Lachnospira;s__Lachnospira rogosae_A
C119.concoct.35.contigs.fa	171	96.98	2.01	66.67	1841665	17880	d__Bacteria;p__Firmicutes_A;c__Clostridia;o__Oscillospirales;f__Acutalibacteraceae;g__Scatavimonas;s__Scatavimonas merdipullorum
C119.concoct.43_sub.contigs.fa	473	97.15	3.96	0	5064659	15482	d__Bacteria;p__Firmicutes_A;c__Clostridia;o__Lachnospirales;f__Lachnospiraceae;g__Ventrimonas;s__Ventrimonas sp900538475
C119.concoct.49_sub.contigs.fa	666	53.34	0.22	100	1236370	1971	d__Bacteria;p__Firmicutes_A;c__Clostridia;o__Lachnospirales;f__CAG-274;g__;s__
C119.concoct.54.contigs.fa	35	97.96	0	0	2714143	169390	d__Bacteria;p__Verrucomicrobiota;c__Verrucomicrobiae;o__Verrucomicrobiales;f__Akkermansiaceae;g__Akkermansia;s__Akkermansia muciniphila
C119.concoct.5_sub.contigs.fa	1068	68.34	1.97	0	2120511	2115	d__Bacteria;p__Desulfobacterota_I;c__Desulfovibrionia;o__Desulfovibrionales;f__Desulfovibrionaceae;g__Bilophila;s__Bilophila faecipullorum
C119.concoct.60.contigs.fa	237	97.31	0.63	0	3025906	19650	d__Bacteria;p__Firmicutes_A;c__Clostridia;o__Lachnospirales;f__Lachnospiraceae;g__Ventrisoma;s__Ventrisoma faecale
C119.maxbin.C119.002.fasta_sub.contigs.fa	30	99.92	0.48	100	3295756	197464	d__Bacteria;p__Bacteroidota;c__Bacteroidia;o__Bacteroidales;f__Rikenellaceae;g__Alistipes;s__Alistipes finegoldii
C119.metabat.bin.12.contigs.fa	113	96.84	0	0	2021035	26102	d__Bacteria;p__Proteobacteria;c__Gammaproteobacteria;o__Burkholderiales;f__Burkholderiaceae;g__Parasutterella;s__Parasutterella gallistercoris
C119.metabat.bin.26.contigs.fa	99	77.02	0.05	0	1479674	21705	d__Bacteria;p__Firmicutes_A;c__Clostridia;o__Christensenellales;f__Borkfalkiaceae;g__Borkfalkia;s__Borkfalkia avicola
C119.metabat.bin.3.contigs.fa	37	81.85	0.83	0	2228195	111372	d__Bacteria;p__Firmicutes_A;c__Clostridia;o__Christensenellales;f__Borkfalkiaceae;g__Borkfalkia;s__Borkfalkia excrementigallinarum
C119.metabat.bin.30.contigs.fa	179	88.93	1.34	0	2181852	16959	d__Bacteria;p__Firmicutes_A;c__Clostridia;o__Oscillospirales;f__Oscillospiraceae;g__Limivicinus;s__Limivicinus sp002320035
C119.metabat.bin.32.contigs.fa	87	98.01	1.33	0	3578043	76925	d__Bacteria;p__Firmicutes_A;c__Clostridia;o__Lachnospirales;f__Lachnospiraceae;g__Roseburia;s__Roseburia intestinalis
C119.metabat.bin.34_sub.contigs.fa	287	84.23	1.68	0	2155507	9072	d__Bacteria;p__Firmicutes_A;c__Clostridia;o__Lachnospirales;f__Lachnospiraceae;g__Eubacterium_F;s__Eubacterium_F sp003491505
C119.metabat.bin.35.contigs.fa	34	89.23	0	0	2448615	97804	d__Bacteria;p__Bacteroidota;c__Bacteroidia;o__Bacteroidales;f__Rikenellaceae;g__Rikenella;s__Rikenella massiliensis
C119.metabat.bin.36.contigs.fa	62	98.08	0.19	0	2777056	80928	d__Bacteria;p__Firmicutes_A;c__Clostridia;o__Lachnospirales;f__Lachnospiraceae;g__Eisenbergiella;s__Eisenbergiella sp900066775
C119.metabat.bin.37.contigs.fa	105	91.61	1.01	25	2540203	37506	d__Bacteria;p__Firmicutes_A;c__Clostridia;o__Lachnospirales;f__Lachnospiraceae;g__Butyribacter;s__Butyribacter sp003524945
C119.metabat.bin.5_sub.contigs.fa	405	86.05	4.05	11.76	2420571	7028	d__Bacteria;p__Firmicutes_A;c__Clostridia;o__Oscillospirales;f__Oscillospiraceae;g__Dysosmobacter;s__Dysosmobacter welbionis
C119.mycc.Cluster.21.contigs.fa	26	92.6	1.34	0	2077771	125559	d__Bacteria;p__Firmicutes_A;c__Clostridia;o__Christensenellales;f__CAG-138;g__PeH17;s__PeH17 sp000435055
C119.mycc.Cluster.23.contigs.fa	73	93.27	2.88	25	2274340	75649	d__Bacteria;p__Bacteroidota;c__Bacteroidia;o__Bacteroidales;f__Rikenellaceae;g__Alistipes;s__Alistipes excrementavium
C119.mycc.Cluster.24.contigs.fa	69	99.04	0.48	0	2373433	66848	d__Bacteria;p__Bacteroidota;c__Bacteroidia;o__Bacteroidales;f__Rikenellaceae;g__Tidjanibacter;s__Tidjanibacter inops_A
C119.mycc.Cluster.31_sub.contigs.fa	1183	71.14	1.08	0	2420078	2202	d__Bacteria;p__Bacteroidota;c__Bacteroidia;o__Bacteroidales;f__Marinifilaceae;g__Odoribacter;s__Odoribacter splanchnicus
C119.mycc.Cluster.32.contigs.fa	284	98.86	6.56	51.85	3336271	23517	d__Bacteria;p__Bacteroidota;c__Bacteroidia;o__Bacteroidales;f__Rikenellaceae;g__Alistipes;s__Alistipes communis
C119.mycc.Cluster.38_sub.contigs.fa	1274	87.92	18.33	0	4057970	4787	d__Bacteria;p__Firmicutes_C;c__Negativicutes;o__Veillonellales;f__Dialisteraceae;g__Dialister;s__Dialister invisus
C123.concoct.108_sub.contigs.fa	257	74	22.24	13.16	1147431	4838	d__Bacteria;p__Firmicutes;c__Bacilli;o__RF39;f__UBA660;g__CAG-710;s__
C123.concoct.109.contigs.fa	1687	79	19.34	24.49	3315670	2075	d__Bacteria;p__Bacteroidota;c__Bacteroidia;o__Bacteroidales;f__Marinifilaceae;g__Odoribacter;s__Odoribacter splanchnicus
C123.concoct.12_sub.contigs.fa	550	77.73	0.62	100	1122697	2174	d__Bacteria;p__Proteobacteria;c__Gammaproteobacteria;o__Burkholderiales;f__Burkholderiaceae;g__Duodenibacillus;s__Duodenibacillus sp900544335
C123.concoct.14.contigs.fa	209	99.07	2.42	7.14	2147034	17378	d__Bacteria;p__Actinobacteriota;c__Actinomycetia;o__Actinomycetales;f__Bifidobacteriaceae;g__Bifidobacterium;s__Bifidobacterium adolescentis
C123.concoct.16.contigs.fa	116	96.46	1.25	0	1781186	25425	d__Bacteria;p__Proteobacteria;c__Gammaproteobacteria;o__Burkholderiales;f__Burkholderiaceae;g__Aphodousia;s__Aphodousia faecalis
C123.concoct.19.contigs.fa	199	93.67	1.45	66.67	2327037	16689	d__Bacteria;p__Firmicutes_A;c__Clostridia;o__Lachnospirales;f__Lachnospiraceae;g__Lachnospira;s__Lachnospira sp900316325
C123.concoct.23.contigs.fa	477	69.45	0.34	0	1459866	3686	d__Bacteria;p__Firmicutes_A;c__Clostridia;o__Oscillospirales;f__Ruminococcaceae;g__Angelakisella;s__Angelakisella sp900547385
C123.concoct.32.contigs.fa	436	33.53	0.02	0	705786	1599	d__Bacteria;p__Firmicutes_A;c__Clostridia;o__Oscillospirales;f__BX7;g__Galloscillospira_B;s__Galloscillospira_B excrementipullorum
C123.concoct.41.contigs.fa	402	95.44	0.94	0	2989699	11207	d__Bacteria;p__Bacteroidota;c__Bacteroidia;o__Bacteroidales;f__Barnesiellaceae;g__UMGS27;s__UMGS27 sp900538555
C123.concoct.43.contigs.fa	465	94.38	1.01	66.67	2435529	6702	d__Bacteria;p__Firmicutes_A;c__Clostridia;o__Lachnospirales;f__Lachnospiraceae;g__Coprococcus;s__Coprococcus eutactus_A
C123.concoct.51_sub.contigs.fa	580	81.37	3.24	66.67	1724935	3422	d__Bacteria;p__Firmicutes_A;c__Clostridia;o__Oscillospirales;f__Acutalibacteraceae;g__UBA1417;s__UBA1417 sp003531055
C123.concoct.59_sub.contigs.fa	825	82.22	1.68	16.67	2072797	2852	d__Bacteria;p__Verrucomicrobiota;c__Verrucomicrobiae;o__Opitutales;f__CAG-312;g__Merdousia;s__Merdousia sp900545705
C123.concoct.71_sub.contigs.fa	469	84	3.1	11.11	2099460	5776	d__Bacteria;p__Bacteroidota;c__Bacteroidia;o__Bacteroidales;f__UBA932;g__Cryptobacteroides;s__Cryptobacteroides sp900541925
C123.concoct.72.contigs.fa	585	91.26	0.34	100	1707566	3417	d__Bacteria;p__Firmicutes_A;c__Clostridia;o__Lachnospirales;f__Anaerotignaceae;g__Anaerotignum;s__Anaerotignum faecicola
C123.concoct.7_sub.contigs.fa	1456	78.59	2.46	33.33	4403306	3543	d__Bacteria;p__Verrucomicrobiota;c__Lentisphaeria;o__Victivallales;f__UBA1829;g__UBA11452;s__UBA11452 sp003526375
C123.concoct.83_sub.contigs.fa	409	87.51	3.74	10.53	2548736	8181	d__Bacteria;p__Firmicutes_A;c__Clostridia;o__Lachnospirales;f__Lachnospiraceae;g__UMGS1375;s__UMGS1375 sp900066615
C123.concoct.90_sub.contigs.fa	146	88.93	1.68	76.92	1979369	22352	d__Bacteria;p__Firmicutes_A;c__Clostridia;o__Oscillospirales;f__Oscillospiraceae;g__F23-B02;s__F23-B02 sp001916715
C123.concoct.96_sub.contigs.fa	461	80.68	0.73	0	1495938	4048	d__Bacteria;p__Firmicutes_A;c__Clostridia;o__Oscillospirales;f__Acutalibacteraceae;g__Ruminococcus_E;s__Ruminococcus_E bromii_B
C123.maxbin.C123.014.fasta.contigs.fa	54	97.96	0	0	2821607	118405	d__Bacteria;p__Verrucomicrobiota;c__Verrucomicrobiae;o__Verrucomicrobiales;f__Akkermansiaceae;g__Akkermansia;s__Akkermansia muciniphila
C123.maxbin.C123.020.fasta.contigs.fa	63	99.4	1.2	25	2388990	85555	d__Bacteria;p__Firmicutes_C;c__Negativicutes;o__Acidaminococcales;f__Acidaminococcaceae;g__Phascolarctobacterium_A;s__Phascolarctobacterium_A succinatutens_A
C123.maxbin.C123.024.fasta.contigs.fa	103	98.07	2.51	16.67	2825149	68946	d__Bacteria;p__Firmicutes_A;c__Clostridia;o__Lachnospirales;f__Lachnospiraceae;g__CAG-510;s__CAG-510 sp000434615
C123.maxbin.C123.038.fasta_sub.contigs.fa	163	62.78	1.75	0	1193785	12350	d__Bacteria;p__Firmicutes_A;c__Clostridia;o__TANB77;f__CAG-465;g__CAG-465;s__CAG-465 sp000433755
C123.maxbin.C123.039.fasta_sub.contigs.fa	99	91.55	3.51	12.5	2890860	71396	d__Bacteria;p__Verrucomicrobiota;c__Lentisphaeria;o__Victivallales;f__Victivallaceae;g__Victivallis;s__Victivallis sp900768515
C123.maxbin.C123.041.fasta.contigs.fa	196	97.79	2.33	12.5	2928063	37212	d__Bacteria;p__Firmicutes_A;c__Clostridia;o__Lachnospirales;f__Lachnospiraceae;g__RUG115;s__RUG115 sp900066395
C123.metabat.bin.1.contigs.fa	166	79.97	2.01	25	1661126	13042	d__Bacteria;p__Firmicutes_A;c__Clostridia;o__Oscillospirales;f__Oscillospiraceae;g__CAG-103;s__CAG-103 sp900543625
C123.metabat.bin.12.contigs.fa	54	96.62	1.45	0	2876169	86710	d__Bacteria;p__Firmicutes_A;c__Clostridia;o__Lachnospirales;f__Lachnospiraceae;g__Acetatifactor;s__Acetatifactor intestinalis
C123.metabat.bin.18.contigs.fa	67	95	0.95	0	2742635	67669	d__Bacteria;p__Bacteroidota;c__Bacteroidia;o__Bacteroidales;f__UBA932;g__Cryptobacteroides;s__Cryptobacteroides sp000432515
C123.metabat.bin.22.contigs.fa	60	97.32	1.52	0	2951506	99363	d__Bacteria;p__Firmicutes_A;c__Clostridia;o__Lachnospirales;f__Lachnospiraceae;g__Agathobacter;s__Agathobacter faecis
C123.metabat.bin.24.contigs.fa	191	95.21	2.24	16.67	2319412	17754	d__Bacteria;p__Firmicutes_A;c__Clostridia;o__Oscillospirales;f__Oscillospiraceae;g__Faecousia;s__Faecousia sp000434635
C123.metabat.bin.3.contigs.fa	371	85.34	1.88	0	2173389	6385	d__Bacteria;p__Firmicutes_A;c__Clostridia;o__Christensenellales;f__CAG-74;g__Ventricola;s__Ventricola sp900542395
C123.metabat.bin.30.contigs.fa	335	84.1	0.08	0	2280626	8010	d__Bacteria;p__Firmicutes_A;c__Clostridia;o__Christensenellales;f__UBA1750;g__Spyradocola;s__Spyradocola sp905193155
C123.metabat.bin.38.contigs.fa	58	95.81	0	0	2071562	72919	d__Bacteria;p__Firmicutes_A;c__Clostridia;o__Christensenellales;f__CAG-138;g__Aphodomorpha;s__Aphodomorpha sp900540495
C123.metabat.bin.47.contigs.fa	125	94.28	1.01	0	2578394	28836	d__Bacteria;p__Bacteroidota;c__Bacteroidia;o__Bacteroidales;f__Bacteroidaceae;g__Prevotella;s__Prevotella sp000436915
C123.metabat.bin.49.contigs.fa	30	97.95	0	0	2474503	118794	d__Bacteria;p__Firmicutes_A;c__Clostridia;o__Oscillospirales;f__Ruminococcaceae;g__Ruminococcus_D;s__Ruminococcus_D bicirculans
C123.metabat.bin.56.contigs.fa	75	98.6	1.17	0	3073004	70783	d__Bacteria;p__Firmicutes_A;c__Clostridia;o__Christensenellales;f__CAG-74;g__UBA11524;s__UBA11524 sp000437595
C123.metabat.bin.59.contigs.fa	57	97.97	1.13	0	3020888	74271	d__Bacteria;p__Bacteroidota;c__Bacteroidia;o__Bacteroidales;f__Bacteroidaceae;g__Prevotella;s__Prevotella copri
C123.metabat.bin.63.contigs.fa	54	92.43	1.34	0	1935398	54414	d__Bacteria;p__Firmicutes_A;c__Clostridia;o__Christensenellales;f__CAG-138;g__PeH17;s__PeH17 sp000435055
C123.metabat.bin.71.contigs.fa	33	95.59	1.12	0	2202556	131567	d__Bacteria;p__Bacteroidota;c__Bacteroidia;o__Bacteroidales;f__Rikenellaceae;g__Alistipes;s__Alistipes putredinis
C123.metabat.bin.74.contigs.fa	74	94.6	1.59	25	3091156	62103	d__Bacteria;p__Bacteroidota;c__Bacteroidia;o__Bacteroidales;f__UBA932;g__Cryptobacteroides;s__Cryptobacteroides sp000433355
C123.metabat.bin.79_sub.contigs.fa	202	88.87	2.1	6.67	2385339	15519	d__Bacteria;p__Firmicutes_A;c__Clostridia;o__Lachnospirales;f__Lachnospiraceae;g__CAG-194;s__CAG-194 sp000432915
C123.mycc.Cluster.27.contigs.fa	168	92.5	0.62	0	1889346	19962	d__Bacteria;p__Proteobacteria;c__Gammaproteobacteria;o__Burkholderiales;f__Burkholderiaceae;g__Duodenibacillus;s__Duodenibacillus massiliensis
C123.mycc.Cluster.3.contigs.fa	73	90.27	1.01	0	1870342	43864	d__Bacteria;p__Firmicutes_A;c__Clostridia;o__Oscillospirales;f__Oscillospiraceae;g__F23-B02;s__F23-B02 sp000431075
C123.mycc.Cluster.31_sub.contigs.fa	597	71.72	2.51	60	1392508	2571	d__Bacteria;p__Firmicutes_A;c__Clostridia;o__Christensenellales;f__CAG-138;g__SFEL01;s__SFEL01 sp004557245
C123.mycc.Cluster.4.contigs.fa	177	97.27	0.91	0	2571029	29095	d__Bacteria;p__Bacteroidota;c__Bacteroidia;o__Bacteroidales;f__Muribaculaceae;g__Limisoma;s__Limisoma sp000437795
C123.mycc.Cluster.51_sub.contigs.fa	822	98.56	17.72	3.57	4647764	37398	d__Bacteria;p__Bacteroidota;c__Bacteroidia;o__Bacteroidales;f__Bacteroidaceae;g__Prevotella;s__Prevotella sp900553595
C123.mycc.Cluster.58.contigs.fa	66	97.65	0.47	0	1935335	122398	d__Bacteria;p__Firmicutes_A;c__Clostridia;o__Oscillospirales;f__Acutalibacteraceae;g__Fimenecus;s__Fimenecus sp000432435
C124.abawaca.28_sub.contigs.fa	39	2.81	0	0	281994	9005	d__Bacteria;p__Bacteroidota;c__Bacteroidia;o__Bacteroidales;f__Tannerellaceae;g__Parabacteroides;s__
C124.concoct.0.contigs.fa	372	88.67	0.23	0	2650498	10623	d__Bacteria;p__Firmicutes_A;c__Clostridia;o__Oscillospirales;f__Ruminococcaceae;g__Ruthenibacterium;s__Ruthenibacterium lactatiformans
C124.concoct.105.contigs.fa	382	82.91	0	0	1661534	5674	d__Bacteria;p__Cyanobacteria;c__Vampirovibrionia;o__Gastranaerophilales;f__Gastranaerophilaceae;g__UBA2883;s__UBA2883 sp900768915
C124.concoct.107.contigs.fa	396	97.18	2.42	0	2934341	9881	d__Bacteria;p__Firmicutes_A;c__Clostridia;o__Christensenellales;f__CAG-74;g__Fimadaptatus;s__Fimadaptatus sp900553645
C124.concoct.113.contigs.fa	226	89.82	0.67	0	2018760	12868	d__Bacteria;p__Firmicutes_A;c__Clostridia;o__Oscillospirales;f__Butyricicoccaceae;g__Pseudobutyricicoccus;s__Pseudobutyricicoccus sp003477405
C124.concoct.125.contigs.fa	311	94.54	1.02	50	2353141	10393	d__Bacteria;p__Firmicutes_A;c__Clostridia;o__Oscillospirales;f__Ruminococcaceae;g__Gemmiger;s__Gemmiger qucibialis
C124.concoct.134.contigs.fa	163	97.65	0	0	2794012	31417	d__Bacteria;p__Firmicutes_A;c__Clostridia;o__Oscillospirales;f__Ruminococcaceae;g__Ruminococcus_C;s__Ruminococcus_C callidus
C124.concoct.147.contigs.fa	113	99.32	0.63	0	2196253	32391	d__Bacteria;p__Firmicutes_C;c__Negativicutes;o__Veillonellales;f__Dialisteraceae;g__Dialister;s__Dialister sp000434475
C124.concoct.150.contigs.fa	1536	90.52	77.51	12.86	7705930	5718	d__Bacteria;p__Bacteroidota;c__Bacteroidia;o__Bacteroidales;f__Bacteroidaceae;g__Paraprevotella;s__Paraprevotella clara
C124.concoct.22_sub.contigs.fa	110	94.77	6.47	0	2595721	32581	d__Bacteria;p__Firmicutes_A;c__Clostridia;o__Lachnospirales;f__Lachnospiraceae;g__AM51-8;s__AM51-8 sp900546435
C124.concoct.23_sub.contigs.fa	700	90.63	32.03	46.15	2546426	4378	d__Bacteria;p__Firmicutes_A;c__Clostridia;o__Peptostreptococcales;f__Anaerovoracaceae;g__CAG-238;s__CAG-238 sp900542245
C124.concoct.26.contigs.fa	1026	58.83	0.81	0	1934357	1965	d__Bacteria;p__Bacteroidota;c__Bacteroidia;o__Bacteroidales;f__Marinifilaceae;g__Butyricimonas;s__Butyricimonas faecalis
C124.concoct.44_sub.contigs.fa	442	53.53	0	0	933880	2336	d__Archaea;p__Methanobacteriota;c__Methanobacteria;o__Methanobacteriales;f__Methanobacteriaceae;g__Methanobrevibacter_A;s__Methanobrevibacter_A smithii
C124.concoct.50.contigs.fa	283	94.26	1.01	25	2226349	10567	d__Bacteria;p__Firmicutes_A;c__Clostridia;o__Lachnospirales;f__Lachnospiraceae;g__Oribacterium;s__Oribacterium sp004554245
C124.concoct.54_sub.contigs.fa	512	82.26	0.51	25	1836856	4328	d__Bacteria;p__Bacteroidota;c__Bacteroidia;o__Bacteroidales;f__Bacteroidaceae;g__UBA6398;s__UBA6398 sp003150315
C124.concoct.65.contigs.fa	107	98.39	1.08	0	1730602	27997	d__Bacteria;p__Firmicutes_A;c__Clostridia;o__Christensenellales;f__CAG-138;g__SFEL01;s__SFEL01 sp004557245
C124.concoct.85_sub.contigs.fa	148	97.63	1.85	50	2986918	49605	d__Bacteria;p__Firmicutes_A;c__Clostridia;o__Lachnospirales;f__Lachnospiraceae;g__Lachnospira;s__Lachnospira eligens_A
C124.concoct.86.contigs.fa	688	60.67	0	0	1377867	2177	d__Bacteria;p__Spirochaetota;c__Brachyspirae;o__Brachyspirales;f__Brachyspiraceae;g__Brachyspira;s__Brachyspira aalborgi
C124.concoct.97_sub.contigs.fa	1043	64.27	14.62	3.12	1895367	1901	d__Bacteria;p__Firmicutes_A;c__Clostridia;o__Christensenellales;f__CAG-74;g__Egerieenecus;s__Egerieenecus sp900553315
C124.concoct.98_sub.contigs.fa	300	97.01	2.74	0	2246885	15815	d__Bacteria;p__Actinobacteriota;c__Coriobacteriia;o__Coriobacteriales;f__Eggerthellaceae;g__CAG-1427;s__CAG-1427 sp000436075
C124.maxbin.C124.012.fasta.contigs.fa	244	97.17	0.47	0	2292392	14564	d__Bacteria;p__Firmicutes;c__Bacilli;o__Erysipelotrichales;f__Coprobacillaceae;g__Catenibacterium;s__Catenibacterium mitsuokai
C124.maxbin.C124.014.fasta.contigs.fa	299	92.88	0.18	0	1789415	10852	d__Bacteria;p__Firmicutes_A;c__Clostridia;o__Oscillospirales;f__Oscillospiraceae;g__ER4;s__ER4 sp000765235
C124.maxbin.C124.017.fasta.contigs.fa	22	97.65	0.67	0	1876282	1033423	d__Bacteria;p__Firmicutes_A;c__Clostridia;o__Oscillospirales;f__Acutalibacteraceae;g__Eubacterium_R;s__Eubacterium_R sp900542875
C124.maxbin.C124.019.fasta_sub.contigs.fa	93	98.32	0	0	2791269	64543	d__Bacteria;p__Firmicutes_A;c__Clostridia;o__Oscillospirales;f__Ruminococcaceae;g__Ruminiclostridium_E;s__Ruminiclostridium_E siraeum
C124.maxbin.C124.023.fasta.contigs.fa	141	93.25	0.63	0	2901118	59594	d__Bacteria;p__Firmicutes_A;c__Clostridia;o__Lachnospirales;f__Lachnospiraceae;g__Fusicatenibacter;s__Fusicatenibacter saccharivorans
C124.maxbin.C124.034.fasta_sub.contigs.fa	205	94.93	10.79	14.29	3641789	51571	d__Bacteria;p__Firmicutes_A;c__Clostridia;o__Lachnospirales;f__Lachnospiraceae;g__Dorea_A;s__Dorea_A longicatena
C124.maxbin.C124.037.fasta.contigs.fa	55	90.6	0.67	0	2483754	115613	d__Bacteria;p__Firmicutes_A;c__Clostridia;o__Oscillospirales;f__Oscillospiraceae;g__UBA738;s__UBA738 sp003522945
C124.maxbin.C124.044.fasta.contigs.fa	56	96.77	0.81	0	2773104	134083	d__Bacteria;p__Firmicutes_A;c__Clostridia;o__Christensenellales;f__Borkfalkiaceae;g__Scatosoma;s__Scatosoma sp900555925
C124.maxbin.C124.045.fasta_sub.contigs.fa	291	87.96	11.19	39.62	3509961	28951	d__Bacteria;p__Bacteroidota;c__Bacteroidia;o__Bacteroidales;f__Rikenellaceae;g__Alistipes;s__Alistipes senegalensis
C124.maxbin.C124.066.fasta_sub.contigs.fa	282	97.48	22.61	1.04	4053395	43405	d__Bacteria;p__Firmicutes_A;c__Clostridia;o__Lachnospirales;f__Lachnospiraceae;g__Agathobacter;s__Agathobacter faecis
C124.maxbin.C124.076.fasta.contigs.fa	52	97.27	1.1	12.5	2138983	77261	d__Bacteria;p__Firmicutes_A;c__Clostridia;o__Oscillospirales;f__Acutalibacteraceae;g__CAG-177;s__CAG-177 sp003514385
C124.maxbin.C124.096.fasta.contigs.fa	97	94.35	0	0	2209220	53351	d__Bacteria;p__Firmicutes_A;c__Clostridia;o__Christensenellales;f__Borkfalkiaceae;g__UBA7597;s__UBA7597 sp900542935
C124.maxbin.C124.171.fasta_sub.contigs.fa	782	45.45	5.23	0	1447009	1892	d__Bacteria;p__Firmicutes_A;c__Clostridia;o__Christensenellales;f__CAG-552;g__UBA10677;s__UBA10677 sp003533505
C124.maxbin.C124.172.fasta_sub.contigs.fa	1235	52.93	1.37	23.53	2344092	2024	d__Bacteria;p__Proteobacteria;c__Gammaproteobacteria;o__Enterobacterales;f__Enterobacteriaceae;g__Escherichia;s__Escherichia coli
C124.metabat.bin.104.contigs.fa	180	95.97	1.7	25	2272990	17398	d__Bacteria;p__Firmicutes_A;c__Clostridia;o__Oscillospirales;f__Ruminococcaceae;g__Merdivicinus;s__Merdivicinus sp900555435
C124.metabat.bin.112_sub.contigs.fa	105	69.79	9.41	12	1622801	22974	d__Bacteria;p__Firmicutes_A;c__Clostridia;o__Lachnospirales;f__Lachnospiraceae;g__Bariatricus;s__Bariatricus comes
C124.metabat.bin.119.contigs.fa	9	89.33	1.12	0	981807	246684	d__Bacteria;p__Firmicutes;c__Bacilli;o__RF39;f__UBA660;g__CAG-533;s__CAG-533 sp000434495
C124.metabat.bin.130.contigs.fa	57	88.26	0.67	0	1917255	54285	d__Bacteria;p__Firmicutes_A;c__Clostridia;o__Oscillospirales;f__Oscillospiraceae;g__F23-B02;s__F23-B02 sp001916715
C124.metabat.bin.133.contigs.fa	204	96.6	0.67	0	2633374	16585	d__Bacteria;p__Firmicutes_A;c__Clostridia;o__Lachnospirales;f__Lachnospiraceae;g__Lachnospira;s__Lachnospira sp000436475
C124.metabat.bin.134.contigs.fa	31	97.99	0.34	0	1928274	79371	d__Bacteria;p__Firmicutes_A;c__Clostridia;o__Oscillospirales;f__Acutalibacteraceae;g__Eubacterium_R;s__Eubacterium_R sp000434995
C124.metabat.bin.139.contigs.fa	253	86.91	1.12	0	1907899	8842	d__Bacteria;p__Firmicutes_A;c__Clostridia;o__Oscillospirales;f__Butyricicoccaceae;g__Agathobaculum;s__Agathobaculum butyriciproducens
C124.metabat.bin.140.contigs.fa	30	99.98	0.9	0	2204049	135091	d__Bacteria;p__Firmicutes_C;c__Negativicutes;o__Acidaminococcales;f__Acidaminococcaceae;g__Phascolarctobacterium_A;s__Phascolarctobacterium_A succinatutens
C124.metabat.bin.141.contigs.fa	20	93.82	3.37	0	1270373	84710	d__Bacteria;p__Firmicutes;c__Bacilli;o__RF39;f__UBA660;g__CAG-710;s__CAG-710 sp000432595
C124.metabat.bin.144.contigs.fa	56	87.42	1.01	50	1761146	44531	d__Bacteria;p__Firmicutes_A;c__Clostridia;o__Oscillospirales;f__Oscillospiraceae;g__CAG-83;s__CAG-83 sp000435975
C124.metabat.bin.147.contigs.fa	152	60.88	0.34	0	949559	7555	d__Bacteria;p__Firmicutes_A;c__Clostridia;o__Oscillospirales;f__Acutalibacteraceae;g__UMGS1491;s__UMGS1491 sp900552265
C124.metabat.bin.158.contigs.fa	28	75.44	0.22	0	1216900	102972	d__Bacteria;p__Firmicutes_A;c__Clostridia;o__TANB77;f__CAG-508;g__CAG-273;s__CAG-273 sp000435755
C124.metabat.bin.161.contigs.fa	175	93.37	0.67	0	2351677	18488	d__Bacteria;p__Firmicutes_A;c__Clostridia;o__Oscillospirales;f__Oscillospiraceae;g__Dysosmobacter;s__Dysosmobacter sp004553545
C124.metabat.bin.164.contigs.fa	76	80.95	0.89	50	2136177	42803	d__Bacteria;p__Desulfobacterota_I;c__Desulfovibrionia;o__Desulfovibrionales;f__Desulfovibrionaceae;g__Desulfovibrio;s__Desulfovibrio piger
C124.metabat.bin.1_sub.contigs.fa	627	81.31	11.26	0	2817920	4668	d__Bacteria;p__Firmicutes;c__Bacilli;o__Erysipelotrichales;f__Erysipelotrichaceae;g__Bulleidia;s__
C124.metabat.bin.22_sub.contigs.fa	386	89.99	4.55	0	2551579	7758	d__Bacteria;p__Actinobacteriota;c__Coriobacteriia;o__Coriobacteriales;f__UMGS124;g__UMGS124;s__UMGS124 sp900555105
C124.metabat.bin.27_sub.contigs.fa	257	71.81	0	0	1440622	6242	d__Bacteria;p__Actinobacteriota;c__Coriobacteriia;o__Coriobacteriales;f__Eggerthellaceae;g__Ellagibacter;s__Ellagibacter isourolithinifaciens
C124.metabat.bin.32.contigs.fa	171	71.59	2.03	33.33	1548434	11306	d__Bacteria;p__Firmicutes_A;c__Clostridia;o__TANB77;f__CAG-508;g__CAG-245;s__CAG-245 sp000435175
C124.metabat.bin.34_sub.contigs.fa	58	53.53	0	0	1662838	45198	d__Bacteria;p__Firmicutes_A;c__Clostridia;o__Lachnospirales;f__Lachnospiraceae;g__Mediterraneibacter;s__Mediterraneibacter faecis
C124.metabat.bin.38.contigs.fa	94	96.24	0.81	0	1769125	26388	d__Archaea;p__Thermoplasmatota;c__Thermoplasmata;o__Methanomassiliicoccales;f__Methanomethylophilaceae;g__UBA71;s__UBA71 sp006954465
C124.metabat.bin.46.contigs.fa	112	95.3	0	0	2733057	40816	d__Bacteria;p__Firmicutes_A;c__Clostridia;o__Lachnospirales;f__Lachnospiraceae;g__Eubacterium_F;s__Eubacterium_F sp900539115
C124.metabat.bin.51.contigs.fa	92	94.6	0	0	2141019	38780	d__Bacteria;p__Firmicutes_A;c__Clostridia;o__Oscillospirales;f__Oscillospiraceae;g__Faecousia;s__Faecousia sp000434635
C124.metabat.bin.54.contigs.fa	210	93.53	2.01	0	2331103	15589	d__Bacteria;p__Firmicutes_A;c__Clostridia;o__Lachnospirales;f__Lachnospiraceae;g__Anaerostipes;s__Anaerostipes hadrus
C124.metabat.bin.59.contigs.fa	84	99.38	0.29	0	2425494	46628	d__Bacteria;p__Proteobacteria;c__Gammaproteobacteria;o__Enterobacterales;f__Succinivibrionaceae;g__Succinivibrio;s__Succinivibrio sp000431835
C124.metabat.bin.63.contigs.fa	179	96.27	0	0	2684206	21019	d__Bacteria;p__Proteobacteria;c__Gammaproteobacteria;o__Burkholderiales;f__Burkholderiaceae;g__Sutterella;s__Sutterella wadsworthensis
C124.metabat.bin.70.contigs.fa	27	98.66	1.01	0	2054655	109578	d__Bacteria;p__Firmicutes_A;c__Clostridia;o__Oscillospirales;f__Acutalibacteraceae;g__Ruminococcus_E;s__Ruminococcus_E bromii_B
C124.metabat.bin.72.contigs.fa	33	94.52	0.95	0	2704262	177093	d__Bacteria;p__Bacteroidota;c__Bacteroidia;o__Bacteroidales;f__UBA932;g__Cryptobacteroides;s__Cryptobacteroides sp000432515
C124.metabat.bin.76.contigs.fa	125	91.01	0	0	1644937	19613	d__Bacteria;p__Actinobacteriota;c__Coriobacteriia;o__Coriobacteriales;f__Atopobiaceae;g__Paratractidigestivibacter;s__Paratractidigestivibacter faecalis
C124.metabat.bin.78.contigs.fa	48	96.3	1.12	0	1474638	41171	d__Bacteria;p__Firmicutes;c__Bacilli;o__RFN20;f__CAG-288;g__CAG-568;s__CAG-568 sp000434395
C124.metabat.bin.81.contigs.fa	108	93.17	0.97	0	2605070	36425	d__Bacteria;p__Firmicutes_A;c__Clostridia;o__Lachnospirales;f__Lachnospiraceae;g__Acetatifactor;s__Acetatifactor intestinalis
C124.metabat.bin.82.contigs.fa	187	86.62	1.61	50	1521743	10941	d__Bacteria;p__Actinobacteriota;c__Coriobacteriia;o__Coriobacteriales;f__Atopobiaceae;g__Parolsenella;s__Parolsenella catena
C124.metabat.bin.86.contigs.fa	144	95.03	0.62	0	2146497	22093	d__Bacteria;p__Proteobacteria;c__Gammaproteobacteria;o__Burkholderiales;f__Burkholderiaceae;g__Sutterella;s__Sutterella wadsworthensis_A
C124.metabat.bin.9.contigs.fa	150	86.22	1.02	0	1953338	18921	d__Bacteria;p__Firmicutes_A;c__Clostridia;o__Oscillospirales;f__Ruminococcaceae;g__SFJ001;s__SFJ001 sp004555865
C124.metabat.bin.91.contigs.fa	53	96.64	0.67	0	2042158	58615	d__Bacteria;p__Firmicutes_A;c__Clostridia;o__Oscillospirales;f__Oscillospiraceae;g__CAG-103;s__CAG-103 sp900543625
C124.metabat.bin.92.contigs.fa	42	75	0.62	25	1692179	65766	d__Bacteria;p__Actinobacteriota;c__Actinomycetia;o__Actinomycetales;f__Bifidobacteriaceae;g__Bifidobacterium;s__Bifidobacterium adolescentis
C124.mycc.Cluster.108.contigs.fa	139	95.36	2.01	0	2420632	78424	d__Bacteria;p__Firmicutes_A;c__Clostridia;o__Oscillospirales;f__CAG-272;g__CAG-448;s__CAG-448 sp003150135
C124.mycc.Cluster.114_sub.contigs.fa	1401	86.29	70.24	67.6	3604881	2962	d__Bacteria;p__Actinobacteriota;c__Coriobacteriia;o__Coriobacteriales;f__Coriobacteriaceae;g__Collinsella;s__
C124.mycc.Cluster.127.contigs.fa	81	97.4	2.5	0	1667321	37732	d__Bacteria;p__Proteobacteria;c__Gammaproteobacteria;o__Burkholderiales;f__Burkholderiaceae;g__Duodenibacillus;s__Duodenibacillus sp900544335
C124.mycc.Cluster.133.contigs.fa	572	86.12	2.4	0	2012192	4647	d__Bacteria;p__Firmicutes_A;c__Clostridia;o__Oscillospirales;f__CAG-382;g__Woodwardibium;s__Woodwardibium sp900760275
C124.mycc.Cluster.14.contigs.fa	64	96.98	0	0	2527734	94038	d__Bacteria;p__Bacteroidota;c__Bacteroidia;o__Bacteroidales;f__Muribaculaceae;g__Limisoma;s__Limisoma sp000437795
C124.mycc.Cluster.15_sub.contigs.fa	705	93.37	11.35	42.31	3140652	8781	d__Bacteria;p__Firmicutes_A;c__Clostridia;o__Oscillospirales;f__Acutalibacteraceae;g__UBA737;s__UBA737 sp900549055
C124.mycc.Cluster.29.contigs.fa	178	95.97	5.65	9.09	1706399	24109	d__Bacteria;p__Firmicutes_A;c__Clostridia;o__Christensenellales;f__Christensenellaceae;g__QANA01;s__
C124.mycc.Cluster.51_sub.contigs.fa	457	78.25	1.41	0	1555881	4448	d__Bacteria;p__Firmicutes_A;c__Clostridia;o__Oscillospirales;f__Acutalibacteraceae;g__Ruminococcus_E;s__Ruminococcus_E sp003526955
C124.mycc.Cluster.58_sub.contigs.fa	195	20.12	1.38	9.09	490744	3079	d__Bacteria;p__Firmicutes_A;c__Clostridia;o__Peptostreptococcales;f__Peptostreptococcaceae;g__Intestinibacter;s__
C124.mycc.Cluster.75_sub.contigs.fa	990	90.14	11.79	5.88	3052298	4056	d__Bacteria;p__Firmicutes;c__Bacilli;o__Erysipelotrichales;f__Coprobacillaceae;g__Coprobacillus;s__Coprobacillus cateniformis
C124.mycc.Cluster.78.contigs.fa	179	84.22	1.65	82.61	2705592	28791	d__Bacteria;p__Bacteroidota;c__Bacteroidia;o__Bacteroidales;f__Bacteroidaceae;g__Prevotella;s__Prevotella sp002265625
C124.mycc.Cluster.92.contigs.fa	209	79.55	0	0	2347241	16982	d__Bacteria;p__Bacteroidota;c__Bacteroidia;o__Bacteroidales;f__Bacteroidaceae;g__Alloprevotella;s__Alloprevotella timonensis
C124.mycc.Cluster.93.contigs.fa	45	99.33	1.34	0	2989314	220388	d__Bacteria;p__Firmicutes_A;c__Clostridia;o__Lachnospirales;f__Lachnospiraceae;g__Coprococcus;s__Coprococcus eutactus_A
C124.mycc.Cluster.96.contigs.fa	67	93.81	2.09	14.29	3267067	94686	d__Bacteria;p__Bacteroidota;c__Bacteroidia;o__Bacteroidales;f__UBA932;g__Cryptobacteroides;s__Cryptobacteroides sp000433355
C124.mycc.Cluster.99_sub.contigs.fa	427	65.79	47.16	54	1706074	5589	d__Bacteria;p__Firmicutes;c__Bacilli;o__RF39;f__UBA660;g__CAG-302;s__
C134.concoct.10.contigs.fa	380	93.4	0.67	0	1768780	6106	d__Bacteria;p__Firmicutes_A;c__Clostridia;o__Oscillospirales;f__Acutalibacteraceae;g__Ruminococcus_E;s__Ruminococcus_E bromii_B
C134.concoct.109_sub.contigs.fa	620	72.97	1.68	0	1445505	2545	d__Bacteria;p__Firmicutes_A;c__Clostridia;o__Oscillospirales;f__Acutalibacteraceae;g__CAG-177;s__CAG-177 sp003514385
C134.concoct.124.contigs.fa	295	78.02	1.07	33.33	1644845	7335	d__Bacteria;p__Firmicutes_A;c__Clostridia;o__Oscillospirales;f__Ruminococcaceae;g__Angelakisella;s__Angelakisella sp900547385
C134.concoct.129.contigs.fa	270	84.15	1.51	0	1387423	6950	d__Bacteria;p__Firmicutes_A;c__Clostridia;o__Christensenellales;f__CAG-917;g__CAG-349;s__CAG-349 sp003539515
C134.concoct.133_sub.contigs.fa	663	67.68	0	0	1648784	2959	d__Bacteria;p__Firmicutes_A;c__Clostridia;o__Peptostreptococcales;f__Anaerovoracaceae;g__RGIG7444;s__
C134.concoct.28_sub.contigs.fa	47	97.92	0.62	0	2296449	84089	d__Bacteria;p__Proteobacteria;c__Gammaproteobacteria;o__Burkholderiales;f__Burkholderiaceae;g__Duodenibacillus;s__Duodenibacillus intestinavium
C134.concoct.36_sub.contigs.fa	881	58.2	5.74	0	1575670	1838	d__Bacteria;p__Firmicutes_A;c__Clostridia;o__Christensenellales;f__Borkfalkiaceae;g__UMGS775;s__UMGS775 sp900545325
C134.concoct.39_sub.contigs.fa	628	88.5	1.27	0	2280480	4490	d__Bacteria;p__Bacteroidota;c__Bacteroidia;o__Bacteroidales;f__UBA11471;g__UBA11471;s__UBA11471 sp000434215
C134.concoct.45.contigs.fa	565	92.44	2.35	12.5	1894991	4088	d__Bacteria;p__Bacteroidota;c__Bacteroidia;o__Bacteroidales;f__Rikenellaceae;g__Tidjanibacter;s__Tidjanibacter inops_A
C134.concoct.47_sub.contigs.fa	712	78.58	2.9	0	1804167	2930	d__Bacteria;p__Firmicutes_A;c__Clostridia;o__Christensenellales;f__CAG-74;g__SFMI01;s__SFMI01 sp004556155
C134.concoct.55_sub.contigs.fa	262	88.35	0.22	0	1968832	10602	d__Bacteria;p__Firmicutes_A;c__Clostridia;o__Oscillospirales;f__CAG-272;g__UMGS902;s__UMGS902 sp003343845
C134.concoct.60.contigs.fa	309	89.6	0.67	100	2174149	10393	d__Bacteria;p__Firmicutes_A;c__Clostridia;o__Oscillospirales;f__CAG-382;g__Woodwardibium;s__Woodwardibium sp900760275
C134.concoct.7.contigs.fa	714	78.54	2.77	15.38	2259178	3542	d__Bacteria;p__Firmicutes_A;c__Clostridia;o__HGM11514;f__HGM11514;g__;s__
C134.concoct.73_sub.contigs.fa	124	96.37	2.18	10	2233559	26588	d__Bacteria;p__Firmicutes_A;c__Clostridia;o__Christensenellales;f__Borkfalkiaceae;g__UMGS621;s__UMGS621 sp900543915
C134.concoct.84.contigs.fa	289	97.99	1.34	0	2851831	15601	d__Bacteria;p__Firmicutes_A;c__Clostridia;o__UBA1381;f__UBA1381;g__CAG-41;s__CAG-41 sp900066215
C134.concoct.9.contigs.fa	206	98.99	2.98	0	3111198	22544	d__Bacteria;p__Bacteroidota;c__Bacteroidia;o__Bacteroidales;f__Bacteroidaceae;g__Prevotella;s__Prevotella sp000431975
C134.concoct.94_sub.contigs.fa	1437	83.08	1.34	100	3690099	2902	d__Bacteria;p__Bacteroidota;c__Bacteroidia;o__Bacteroidales;f__Marinifilaceae;g__Butyricimonas;s__Butyricimonas paravirosa
C134.maxbin.C134.002.fasta_sub.contigs.fa	42	41.18	0.68	0	1668068	61957	d__Bacteria;p__Bacteroidota;c__Bacteroidia;o__Bacteroidales;f__Bacteroidaceae;g__Prevotella;s__Prevotella sp900546535
C134.maxbin.C134.015.fasta.contigs.fa	206	95.64	0.64	50	2440306	23177	d__Bacteria;p__Firmicutes_A;c__Clostridia;o__Lachnospirales;f__Lachnospiraceae;g__Agathobacter;s__Agathobacter rectalis
C134.maxbin.C134.016.fasta.contigs.fa	131	95.65	4.71	7.14	3167815	62740	d__Bacteria;p__Firmicutes_A;c__Clostridia;o__Lachnospirales;f__Lachnospiraceae;g__Agathobacter;s__Agathobacter faecis
C134.maxbin.C134.017.fasta_sub.contigs.fa	291	9.62	0.37	0	1615042	11455	d__Bacteria;p__Bacteroidota;c__Bacteroidia;o__Bacteroidales;f__Bacteroidaceae;g__Phocaeicola;s__
C134.maxbin.C134.020.fasta.contigs.fa	135	97.99	0.27	100	2548452	41891	d__Bacteria;p__Firmicutes_A;c__Clostridia;o__Lachnospirales;f__Lachnospiraceae;g__Lachnospira;s__Lachnospira sp003537285
C134.maxbin.C134.023.fasta.contigs.fa	54	97.58	0	0	2736514	116952	d__Bacteria;p__Firmicutes_A;c__Clostridia;o__Christensenellales;f__Borkfalkiaceae;g__Scatosoma;s__Scatosoma sp900555925
C134.maxbin.C134.025.fasta_sub.contigs.fa	248	89.55	3.99	33.33	4187034	68427	d__Bacteria;p__Bacteroidota;c__Bacteroidia;o__Bacteroidales;f__Bacteroidaceae;g__Bacteroides;s__Bacteroides stercoris
C134.maxbin.C134.026.fasta.contigs.fa	327	78.14	2.01	25	1773550	7865	d__Bacteria;p__Firmicutes_A;c__Clostridia;o__Oscillospirales;f__Oscillospiraceae;g__CAG-170;s__CAG-170 sp002404795
C134.maxbin.C134.027.fasta.contigs.fa	52	95.58	1.34	0	2236404	89745	d__Bacteria;p__Firmicutes_A;c__Clostridia;o__Oscillospirales;f__CAG-272;g__QALR01;s__QALR01 sp900553085
C134.maxbin.C134.035.fasta.contigs.fa	70	55.75	2.57	0	935658	20274	d__Bacteria;p__Firmicutes_A;c__Clostridia;o__TANB77;f__CAG-508;g__CAG-273;s__CAG-273 sp003507395
C134.maxbin.C134.042.fasta_sub.contigs.fa	187	98.56	13.56	40.91	3161829	46990	d__Bacteria;p__Bacteroidota;c__Bacteroidia;o__Bacteroidales;f__Rikenellaceae;g__Alistipes;s__Alistipes putredinis
C134.maxbin.C134.049.fasta_sub.contigs.fa	101	87.58	4.7	20	2237877	51395	d__Bacteria;p__Firmicutes_A;c__Clostridia;o__Oscillospirales;f__Oscillospiraceae;g__F23-B02;s__F23-B02 sp002472405
C134.maxbin.C134.050.fasta.contigs.fa	166	97.32	0.81	100	2294590	36072	d__Bacteria;p__Firmicutes_A;c__Clostridia;o__Oscillospirales;f__Ruminococcaceae;g__Ruminococcus_C;s__Ruminococcus_C sp000433635
C134.maxbin.C134.051.fasta_sub.contigs.fa	191	61.4	12.28	0	1150234	8572	d__Bacteria;p__Firmicutes;c__Bacilli;o__RF39;f__UBA660;g__Onthocola_B;s__
C134.maxbin.C134.057.fasta.contigs.fa	186	98.25	1.17	0	2891983	25575	d__Bacteria;p__Firmicutes_A;c__Clostridia;o__Christensenellales;f__CAG-74;g__UBA11524;s__UBA11524 sp000437595
C134.maxbin.C134.064.fasta_sub.contigs.fa	68	23.03	1.12	0	321620	11196	d__Bacteria;p__Firmicutes;c__Bacilli;o__RF39;f__UBA660;g__CAG-302;s__
C134.maxbin.C134.074.fasta.contigs.fa	168	92.91	3.58	11.11	2959143	29902	d__Bacteria;p__Verrucomicrobiota;c__Lentisphaeria;o__Victivallales;f__Victivallaceae;g__Victivallis;s__Victivallis sp900768515
C134.metabat.bin.100.contigs.fa	40	75.33	0.22	0	1232974	49888	d__Bacteria;p__Firmicutes_A;c__Clostridia;o__TANB77;f__CAG-508;g__CAG-245;s__CAG-245 sp000434195
C134.metabat.bin.104.contigs.fa	26	95.24	0	0	2675815	118244	d__Bacteria;p__Verrucomicrobiota;c__Verrucomicrobiae;o__Verrucomicrobiales;f__Akkermansiaceae;g__Akkermansia;s__Akkermansia muciniphila
C134.metabat.bin.109.contigs.fa	97	99.25	1.25	50	2231918	29610	d__Bacteria;p__Proteobacteria;c__Gammaproteobacteria;o__Burkholderiales;f__Burkholderiaceae;g__Duodenibacillus;s__Duodenibacillus sp900552545
C134.metabat.bin.111.contigs.fa	192	95.3	0.67	0	1791423	12882	d__Bacteria;p__Firmicutes_A;c__Clostridia;o__Oscillospirales;f__Acutalibacteraceae;g__Ruminococcus_E;s__Ruminococcus_E sp900314705
C134.metabat.bin.112.contigs.fa	92	91.16	0	0	1874854	31917	d__Bacteria;p__Firmicutes_A;c__Clostridia;o__Christensenellales;f__CAG-552;g__UBA10677;s__UBA10677 sp900543755
C134.metabat.bin.119.contigs.fa	120	93.37	1.68	66.67	2128279	28708	d__Bacteria;p__Firmicutes_A;c__Clostridia;o__Oscillospirales;f__Oscillospiraceae;g__Dysosmobacter;s__Dysosmobacter sp001916835
C134.metabat.bin.121_sub.contigs.fa	58	90.87	0.5	0	2819453	73648	d__Bacteria;p__Bacteroidota;c__Bacteroidia;o__Bacteroidales;f__Bacteroidaceae;g__Phocaeicola;s__Phocaeicola coprophilus
C134.metabat.bin.126.contigs.fa	180	89.09	1.51	25	2090114	15397	d__Bacteria;p__Firmicutes_A;c__Clostridia;o__Oscillospirales;f__Oscillospiraceae;g__UBA738;s__UBA738 sp003522945
C134.metabat.bin.13.contigs.fa	31	95.97	0.34	100	2621639	144107	d__Bacteria;p__Firmicutes_A;c__Clostridia;o__Lachnospirales;f__Lachnospiraceae;g__CAG-127;s__CAG-127 sp900319515
C134.metabat.bin.16_sub.contigs.fa	227	76.67	30.67	0	1442860	7591	d__Bacteria;p__Firmicutes;c__Bacilli;o__RF39;f__UBA660;g__Onthocola_B;s__
C134.metabat.bin.22.contigs.fa	355	68.89	0.77	25	2104799	6655	d__Bacteria;p__Firmicutes_A;c__Clostridia;o__Lachnospirales;f__Lachnospiraceae;g__UBA3402;s__UBA3402 sp003478355
C134.metabat.bin.26_sub.contigs.fa	141	85.81	3.13	16.67	1640677	15875	d__Bacteria;p__Firmicutes_A;c__Clostridia;o__Oscillospirales;f__Oscillospiraceae;g__CAG-83;s__CAG-83 sp003539495
C134.metabat.bin.27.contigs.fa	199	97.85	0	0	3868351	31683	d__Bacteria;p__Bacteroidota;c__Bacteroidia;o__Bacteroidales;f__Marinifilaceae;g__Odoribacter;s__Odoribacter splanchnicus
C134.metabat.bin.3.contigs.fa	36	97.85	0	0	1812160	88127	d__Bacteria;p__Proteobacteria;c__Alphaproteobacteria;o__RF32;f__CAG-239;g__CAZU01;s__CAZU01 sp000432275
C134.metabat.bin.32.contigs.fa	47	92.34	0.81	0	1376009	39748	d__Bacteria;p__Firmicutes_A;c__Clostridia;o__Christensenellales;f__CAG-314;g__CAG-314;s__CAG-314 sp000437915
C134.metabat.bin.34.contigs.fa	70	99.25	0.4	100	3188360	77997	d__Bacteria;p__Bacteroidota;c__Bacteroidia;o__Bacteroidales;f__Barnesiellaceae;g__Barnesiella;s__Barnesiella intestinihominis
C134.metabat.bin.38.contigs.fa	118	96.8	1.82	80	1806113	24118	d__Bacteria;p__Actinobacteriota;c__Actinomycetia;o__Actinomycetales;f__Bifidobacteriaceae;g__Bifidobacterium;s__Bifidobacterium adolescentis
C134.metabat.bin.41.contigs.fa	93	91.25	2.01	0	1895047	28846	d__Bacteria;p__Firmicutes_A;c__Clostridia;o__Christensenellales;f__CAG-138;g__PeH17;s__PeH17 sp000435055
C134.metabat.bin.44.contigs.fa	101	95.17	1.2	0	2653315	40067	d__Bacteria;p__Firmicutes_A;c__Clostridia;o__Lachnospirales;f__Lachnospiraceae;g__Agathobacter;s__Agathobacter sp000434275
C134.metabat.bin.49.contigs.fa	132	98.26	1.19	16.67	4503727	43456	d__Bacteria;p__Bacteroidota;c__Bacteroidia;o__Bacteroidales;f__Tannerellaceae;g__Parabacteroides;s__Parabacteroides distasonis
C134.metabat.bin.52.contigs.fa	256	90.38	0.34	100	2239600	11845	d__Bacteria;p__Firmicutes_A;c__Clostridia;o__Lachnospirales;f__Lachnospiraceae;g__Eubacterium_F;s__Eubacterium_F sp003491505
C134.metabat.bin.53.contigs.fa	123	93.17	0.63	0	2598824	37615	d__Bacteria;p__Firmicutes_A;c__Clostridia;o__Lachnospirales;f__Lachnospiraceae;g__Fusicatenibacter;s__Fusicatenibacter saccharivorans
C134.metabat.bin.56_sub.contigs.fa	132	59.65	16.59	3.23	564945	4222	d__Bacteria;p__Firmicutes;c__Bacilli;o__RF39;f__UBA660;g__CAG-1193;s__CAG-1193 sp900550145
C134.metabat.bin.58.contigs.fa	121	96.43	0	0	2117332	33586	d__Bacteria;p__Firmicutes_C;c__Negativicutes;o__Veillonellales;f__Dialisteraceae;g__Dialister;s__Dialister succinatiphilus
C134.metabat.bin.63_sub.contigs.fa	53	60.63	0.84	0	2023299	53515	d__Bacteria;p__Bacteroidota;c__Bacteroidia;o__Bacteroidales;f__Bacteroidaceae;g__Prevotella;s__Prevotella sp900546535
C134.metabat.bin.72_sub.contigs.fa	396	88.77	53.83	17.81	1867337	4874	d__Bacteria;p__Firmicutes_A;c__Clostridia;o__TANB77;f__CAG-508;g__CAG-245;s__CAG-245 sp000435175
C134.metabat.bin.76.contigs.fa	47	98.63	0	0	2482746	108791	d__Bacteria;p__Firmicutes_A;c__Clostridia;o__Oscillospirales;f__Ruminococcaceae;g__Ruminococcus_D;s__Ruminococcus_D bicirculans
C134.metabat.bin.80_sub.contigs.fa	89	94.67	0.11	0	1140723	14537	d__Bacteria;p__Firmicutes;c__Bacilli;o__ML615J-28;f__CAG-313;g__CAG-313;s__CAG-313 sp000433035
C134.metabat.bin.88.contigs.fa	286	88.31	2.04	33.33	1940353	8020	d__Bacteria;p__Firmicutes_A;c__Clostridia;o__Oscillospirales;f__Ruminococcaceae;g__Gemmiger;s__Gemmiger qucibialis
C134.mycc.Cluster.10.contigs.fa	104	95.94	1.55	0	2671415	80280	d__Bacteria;p__Bacteroidota;c__Bacteroidia;o__Bacteroidales;f__Bacteroidaceae;g__UBA6398;s__UBA6398 sp900550635
C134.mycc.Cluster.109_sub.contigs.fa	472	56.46	0.06	0	1135131	2732	d__Bacteria;p__Firmicutes_A;c__Clostridia;o__Oscillospirales;f__Ruminococcaceae;g__Ruminiclostridium_E;s__Ruminiclostridium_E sp003512525
C134.mycc.Cluster.11.contigs.fa	197	96.96	0.57	0	2854850	53013	d__Bacteria;p__Bacteroidota;c__Bacteroidia;o__Bacteroidales;f__Muribaculaceae;g__CAG-485;s__CAG-485 sp002491165
C134.mycc.Cluster.19_sub.contigs.fa	848	55.18	2.06	16.67	1862163	2367	d__Bacteria;p__Firmicutes_A;c__Clostridia;o__Oscillospirales;f__CAG-272;g__UMGS1696;s__UMGS1696 sp900753285
C134.mycc.Cluster.43_sub.contigs.fa	470	44.84	1.08	0	843894	1833	d__Bacteria;p__Firmicutes_A;c__Clostridia;o__Christensenellales;f__CAG-138;g__SFEL01;s__SFEL01 sp004557245
C134.mycc.Cluster.47.contigs.fa	247	97.96	0	0	2149666	15821	d__Archaea;p__Methanobacteriota;c__Methanobacteria;o__Methanobacteriales;f__Methanobacteriaceae;g__Methanobrevibacter_A;s__Methanobrevibacter_A smithii
C134.mycc.Cluster.4_sub.contigs.fa	527	59.64	2.84	0	980662	1913	d__Bacteria;p__Firmicutes_A;c__Clostridia;o__Oscillospirales;f__Acutalibacteraceae;g__Eubacterium_R;s__Eubacterium_R sp000436835
C134.mycc.Cluster.51_sub.contigs.fa	650	86.16	2.19	0	2451785	5159	d__Bacteria;p__Firmicutes_A;c__Clostridia;o__Lachnospirales;f__Lachnospiraceae;g__Coprococcus;s__Coprococcus eutactus_A
C134.mycc.Cluster.83_sub.contigs.fa	238	89.52	12.7	2.7	2392167	43023	d__Bacteria;p__Firmicutes_A;c__Clostridia;o__Oscillospirales;f__Oscillospiraceae;g__Limivicinus;s__Limivicinus sp003150355
C134.mycc.Cluster.85_sub.contigs.fa	195	82.77	9.46	33.33	2779096	39796	d__Bacteria;p__Bacteroidota;c__Bacteroidia;o__Bacteroidales;f__Rikenellaceae;g__Alistipes;s__Alistipes shahii
C134.mycc.Cluster.93_sub.contigs.fa	150	87.78	0.68	0	2334723	29383	d__Bacteria;p__Bacteroidota;c__Bacteroidia;o__Bacteroidales;f__Bacteroidaceae;g__Prevotella;s__Prevotella sp900313215
C135.concoct.1.contigs.fa	545	55.39	0.73	50	961006	1819	d__Bacteria;p__Firmicutes_A;c__Clostridia;o__Oscillospirales;f__Acutalibacteraceae;g__Ruminococcus_E;s__Ruminococcus_E bromii
C135.concoct.29.contigs.fa	232	96.64	0	0	3014102	21950	d__Bacteria;p__Firmicutes_A;c__Clostridia;o__Oscillospirales;f__Ruminococcaceae;g__CAG-115;s__CAG-115 sp003531585
C135.concoct.59.contigs.fa	692	93.19	21.67	13.19	3787226	7044	d__Bacteria;p__Firmicutes_A;c__Clostridia;o__Lachnospirales;f__Lachnospiraceae;g__Agathobacter;s__Agathobacter faecis
C135.concoct.74.contigs.fa	254	98.37	0.48	0	2550230	15197	d__Bacteria;p__Firmicutes_A;c__Clostridia;o__Lachnospirales;f__Lachnospiraceae;g__Agathobacter;s__Agathobacter rectalis
C135.concoct.79.contigs.fa	454	93.22	6.66	65	2893681	8345	d__Bacteria;p__Firmicutes_A;c__Clostridia;o__Lachnospirales;f__Lachnospiraceae;g__Acetatifactor;s__Acetatifactor sp900066565
C135.maxbin.C135.001.fasta.contigs.fa	127	94.52	1.67	0	3359024	75016	d__Bacteria;p__Bacteroidota;c__Bacteroidia;o__Bacteroidales;f__UBA932;g__Cryptobacteroides;s__Cryptobacteroides sp000434935
C135.maxbin.C135.005.fasta.contigs.fa	317	97.96	0.68	0	2572850	12781	d__Bacteria;p__Firmicutes_A;c__Clostridia;o__Oscillospirales;f__Ruminococcaceae;g__Gemmiger;s__Gemmiger qucibialis
C135.maxbin.C135.007.fasta_sub.contigs.fa	320	98.28	14.42	56	5739735	51891	d__Bacteria;p__Bacteroidota;c__Bacteroidia;o__Bacteroidales;f__Bacteroidaceae;g__Phocaeicola;s__Phocaeicola vulgatus
C135.maxbin.C135.030.fasta_sub.contigs.fa	1445	70.87	10.01	8.33	3206841	2507	d__Bacteria;p__Firmicutes_A;c__Clostridia;o__Oscillospirales;f__Ruminococcaceae;g__Ruminococcus_C;s__Ruminococcus_C sp000437255
C135.metabat.bin.21.contigs.fa	88	98.6	1.17	0	2877838	45514	d__Bacteria;p__Firmicutes_A;c__Clostridia;o__Christensenellales;f__CAG-74;g__UBA11524;s__UBA11524 sp000437595
C135.metabat.bin.27.contigs.fa	83	97.95	0	0	2558485	44316	d__Bacteria;p__Firmicutes_A;c__Clostridia;o__Oscillospirales;f__Ruminococcaceae;g__Ruminococcus_D;s__Ruminococcus_D bicirculans
C135.metabat.bin.33.contigs.fa	241	46.76	1.34	0	974664	4082	d__Bacteria;p__Firmicutes_A;c__Clostridia;o__Oscillospirales;f__Oscillospiraceae;g__Faecousia;s__Faecousia sp000434635
C135.metabat.bin.38.contigs.fa	342	86.81	3.36	44.44	2244169	7950	d__Bacteria;p__Firmicutes_A;c__Clostridia;o__Lachnospirales;f__Lachnospiraceae;g__Lachnospira;s__Lachnospira eligens_A
C135.metabat.bin.40.contigs.fa	188	87.72	2.01	20	2643255	19817	d__Bacteria;p__Firmicutes_A;c__Clostridia;o__Oscillospirales;f__Oscillospiraceae;g__CAG-170;s__CAG-170 sp000432135
C135.mycc.Cluster.1.contigs.fa	757	67.4	2.06	0	1418355	2002	d__Bacteria;p__Proteobacteria;c__Gammaproteobacteria;o__Burkholderiales;f__Burkholderiaceae;g__Mesosutterella;s__Mesosutterella massiliensis
C135.mycc.Cluster.13_sub.contigs.fa	303	95.13	0.67	0	1881810	9386	d__Bacteria;p__Firmicutes_A;c__Clostridia;o__Oscillospirales;f__Acutalibacteraceae;g__CAG-217;s__CAG-217 sp000436335
C135.mycc.Cluster.17.contigs.fa	576	79.29	2.26	28.57	1263071	2401	d__Bacteria;p__Firmicutes_C;c__Negativicutes;o__Acidaminococcales;f__Acidaminococcaceae;g__CAG-266;s__CAG-266 sp000436095
C135.mycc.Cluster.34.contigs.fa	530	75.84	10.49	18.75	2205714	9609	d__Bacteria;p__Firmicutes_A;c__Clostridia;o__Oscillospirales;f__Oscillospiraceae;g__CAG-103;s__CAG-103 sp900757655
C135.mycc.Cluster.7.contigs.fa	668	22.82	0.36	0	971079	1424	d__Bacteria;p__Proteobacteria;c__Gammaproteobacteria;o__Enterobacterales;f__Enterobacteriaceae;g__Escherichia;s__Escherichia coli
C136.abawaca.19.contigs.fa	72	95.8	1.17	0	2914123	93310	d__Bacteria;p__Firmicutes_A;c__Clostridia;o__Christensenellales;f__CAG-74;g__UBA11524;s__UBA11524 sp000437595
C136.concoct.104.contigs.fa	356	96.26	1.32	20	2020402	8200	d__Bacteria;p__Firmicutes_C;c__Negativicutes;o__Acidaminococcales;f__Acidaminococcaceae;g__Phascolarctobacterium;s__Phascolarctobacterium faecium
C136.concoct.15_sub.contigs.fa	416	69.5	2.8	14.29	2714812	7482	d__Bacteria;p__Firmicutes_A;c__Clostridia;o__Lachnospirales;f__Lachnospiraceae;g__Blautia_A;s__Blautia_A faecis
C136.concoct.21.contigs.fa	617	80.34	1.79	20	1821243	3594	d__Bacteria;p__Firmicutes_A;c__Clostridia;o__Oscillospirales;f__CAG-382;g__Woodwardibium;s__Woodwardibium sp900760275
C136.concoct.23_sub.contigs.fa	671	99.12	88.97	35.31	6467811	12693	d__Bacteria;p__Bacteroidota;c__Bacteroidia;o__Bacteroidales;f__Rikenellaceae;g__Alistipes;s__Alistipes avistercoris
C136.concoct.26.contigs.fa	434	97.33	0	0	1630598	5135	d__Bacteria;p__Firmicutes;c__Bacilli;o__Acholeplasmatales;f__Anaeroplasmataceae;g__CAG-307;s__CAG-307 sp001916215
C136.concoct.30_sub.contigs.fa	264	95.97	0	0	2645455	13491	d__Bacteria;p__Firmicutes_A;c__Clostridia;o__Oscillospirales;f__Ruminococcaceae;g__Faeciplasma;s__Faeciplasma sp900553675
C136.concoct.33_sub.contigs.fa	511	82.55	1.64	50	2197366	5471	d__Bacteria;p__Firmicutes_A;c__Clostridia;o__Oscillospirales;f__Ruminococcaceae;g__Gemmiger;s__Gemmiger formicilis
C136.concoct.36_sub.contigs.fa	609	71.09	5.29	15.38	1153474	1976	d__Bacteria;p__Firmicutes;c__Bacilli;o__Erysipelotrichales;f__Erysipelotrichaceae;g__Holdemanella;s__Holdemanella porci
C136.concoct.42.contigs.fa	370	90.32	1.12	0	1676675	5876	d__Bacteria;p__Firmicutes_A;c__Clostridia;o__Oscillospirales;f__Acutalibacteraceae;g__CAG-217;s__CAG-217 sp000436335
C136.concoct.43.contigs.fa	616	77.96	1.68	33.33	1786362	3430	d__Bacteria;p__Firmicutes_A;c__Clostridia;o__Lachnospirales;f__Lachnospiraceae;g__Eubacterium_F;s__Eubacterium_F sp003491505
C136.concoct.46.contigs.fa	297	91.58	0	0	1559729	7257	d__Bacteria;p__Proteobacteria;c__Alphaproteobacteria;o__RF32;f__CAG-239;g__CAZU01;s__CAZU01 sp000432275
C136.concoct.57.contigs.fa	431	94.15	2.76	20	1575969	4416	d__Bacteria;p__Firmicutes_A;c__Clostridia;o__Christensenellales;f__CAG-138;g__SFEL01;s__SFEL01 sp004557245
C136.concoct.5_sub.contigs.fa	534	87.51	3.23	12.5	2369602	5449	d__Bacteria;p__Firmicutes_A;c__Clostridia;o__Lachnospirales;f__Lachnospiraceae;g__Fusicatenibacter;s__Fusicatenibacter saccharivorans
C136.concoct.61_sub.contigs.fa	330	97.32	1.34	33.33	2349040	9948	d__Bacteria;p__Firmicutes_A;c__Clostridia;o__Oscillospirales;f__Acutalibacteraceae;g__Ruminococcus_E;s__Ruminococcus_E bromii_B
C136.concoct.62_sub.contigs.fa	674	87.27	0.16	50	2196599	4117	d__Bacteria;p__Verrucomicrobiota;c__Verrucomicrobiae;o__Opitutales;f__CAG-312;g__Merdousia;s__Merdousia gallistercoris
C136.concoct.64_sub.contigs.fa	407	86.76	0.63	0	1500572	4504	d__Bacteria;p__Bacteroidota;c__Bacteroidia;o__Bacteroidales;f__UBA932;g__Cryptobacteroides;s__Cryptobacteroides avistercoris
C136.concoct.65_sub.contigs.fa	779	78.26	0.55	50	3434005	5276	d__Bacteria;p__Proteobacteria;c__Gammaproteobacteria;o__Enterobacterales;f__Enterobacteriaceae;g__Escherichia;s__Escherichia coli
C136.concoct.6_sub.contigs.fa	268	91.61	0	0	2182035	13273	d__Bacteria;p__Firmicutes_A;c__Clostridia;o__Oscillospirales;f__CAG-272;g__CAG-448;s__CAG-448 sp003150135
C136.concoct.70_sub.contigs.fa	334	77.59	6.38	0	1907199	7046	d__Bacteria;p__Firmicutes_A;c__Clostridia;o__Oscillospirales;f__Oscillospiraceae;g__Faecousia;s__Faecousia sp003525905
C136.concoct.73.contigs.fa	180	98.09	0.38	0	2989235	24157	d__Bacteria;p__Bacteroidota;c__Bacteroidia;o__Bacteroidales;f__Barnesiellaceae;g__Barnesiella;s__Barnesiella intestinihominis
C136.concoct.75.contigs.fa	745	78.42	1.68	11.11	1847396	2813	d__Bacteria;p__Bacteroidota;c__Bacteroidia;o__Bacteroidales;f__UBA11471;g__UBA11471;s__UBA11471 sp000434215
C136.concoct.77.contigs.fa	291	90.32	0.34	0	1702927	8509	d__Bacteria;p__Firmicutes_A;c__Clostridia;o__Oscillospirales;f__Acutalibacteraceae;g__Fimenecus;s__Fimenecus sp000432435
C136.concoct.8_sub.contigs.fa	433	82.57	7.58	23.81	2268311	6830	d__Bacteria;p__Firmicutes_A;c__Clostridia;o__Oscillospirales;f__Ruminococcaceae;g__Faecalibacterium;s__Faecalibacterium sp900539945
C136.concoct.94_sub.contigs.fa	337	98.64	1.36	50	2394351	10428	d__Bacteria;p__Firmicutes_A;c__Clostridia;o__Oscillospirales;f__Ruminococcaceae;g__Gemmiger;s__Gemmiger qucibialis
C136.concoct.98_sub.contigs.fa	616	75.5	0.9	7.14	1537071	2795	d__Bacteria;p__Firmicutes_A;c__Clostridia;o__Oscillospirales;f__Acutalibacteraceae;g__UBA1417;s__UBA1417 sp003531055
C136.maxbin.C136.002.fasta_sub.contigs.fa	47	97.96	0	0	2987973	152117	d__Bacteria;p__Verrucomicrobiota;c__Verrucomicrobiae;o__Verrucomicrobiales;f__Akkermansiaceae;g__Akkermansia;s__Akkermansia muciniphila
C136.maxbin.C136.006.fasta.contigs.fa	65	97.17	0.16	42.86	2664096	68121	d__Bacteria;p__Bacteroidota;c__Bacteroidia;o__Bacteroidales;f__Muribaculaceae;g__Muribaculum;s__Muribaculum gordoncarteri
C136.maxbin.C136.007.fasta.contigs.fa	103	83.24	1.68	33.33	1851602	29586	d__Bacteria;p__Firmicutes_A;c__Clostridia;o__Oscillospirales;f__Oscillospiraceae;g__CAG-83;s__CAG-83 sp000435975
C136.maxbin.C136.010.fasta.contigs.fa	66	81.42	0.75	0	2187699	68115	d__Bacteria;p__Bacteroidota;c__Bacteroidia;o__Bacteroidales;f__Muribaculaceae;g__UBA7173;s__UBA7173 sp900546835
C136.maxbin.C136.011.fasta_sub.contigs.fa	194	91.82	4.14	40	2816276	28333	d__Bacteria;p__Firmicutes_A;c__Clostridia;o__Oscillospirales;f__Oscillospiraceae;g__CAG-170;s__CAG-170 sp900545925
C136.maxbin.C136.012.fasta.contigs.fa	156	88.4	4.19	33.33	1846532	19566	d__Bacteria;p__Firmicutes_A;c__Clostridia;o__Oscillospirales;f__Oscillospiraceae;g__CAG-83;s__CAG-83 sp000435555
C136.maxbin.C136.013.fasta.contigs.fa	56	91.93	1.34	0	1981750	72076	d__Bacteria;p__Firmicutes_A;c__Clostridia;o__Christensenellales;f__CAG-138;g__PeH17;s__PeH17 sp000435055
C136.maxbin.C136.014.fasta_sub.contigs.fa	385	97.09	1.63	38.89	5074806	34882	d__Bacteria;p__Bacteroidota;c__Bacteroidia;o__Bacteroidales;f__Bacteroidaceae;g__Phocaeicola;s__Phocaeicola dorei
C136.maxbin.C136.021.fasta_sub.contigs.fa	334	83.7	1.02	0	2337349	11420	d__Bacteria;p__Firmicutes_A;c__Clostridia;o__Oscillospirales;f__Ruminococcaceae;g__Ruthenibacterium;s__Ruthenibacterium lactatiformans
C136.maxbin.C136.028.fasta.contigs.fa	308	95.8	8.5	10.53	3289087	22928	d__Bacteria;p__Firmicutes_A;c__Clostridia;o__Lachnospirales;f__Lachnospiraceae;g__Acetatifactor;s__Acetatifactor sp900066565
C136.maxbin.C136.029.fasta_sub.contigs.fa	250	96.49	20.18	11.43	2710522	25964	d__Bacteria;p__Firmicutes_A;c__Clostridia;o__Lachnospirales;f__Lachnospiraceae;g__Coprococcus;s__Coprococcus eutactus
C136.maxbin.C136.034.fasta_sub.contigs.fa	252	93.1	1.45	0	2378315	15528	d__Bacteria;p__Firmicutes_A;c__Clostridia;o__Lachnospirales;f__Lachnospiraceae;g__Agathobacter;s__Agathobacter rectalis
C136.maxbin.C136.078.fasta_sub.contigs.fa	738	30.62	4.49	0	1199325	1640	d__Bacteria;p__Desulfobacterota_I;c__Desulfovibrionia;o__Desulfovibrionales;f__Desulfovibrionaceae;g__Bilophila;s__
C136.metabat.bin.10.contigs.fa	186	94.54	9.38	23.08	2333938	17569	d__Bacteria;p__Bacteroidota;c__Bacteroidia;o__Bacteroidales;f__Rikenellaceae;g__Alistipes;s__Alistipes putredinis
C136.metabat.bin.22.contigs.fa	61	92.14	0.81	0	1281587	25910	d__Bacteria;p__Firmicutes_A;c__Clostridia;o__Christensenellales;f__CAG-552;g__CAG-552;s__CAG-552 sp000435495
C136.metabat.bin.24_sub.contigs.fa	270	76.7	3.48	40.91	1651070	7020	d__Bacteria;p__Firmicutes_A;c__Clostridia;o__Oscillospirales;f__Oscillospiraceae;g__UBA738;s__UBA738 sp003522945
C136.metabat.bin.27.contigs.fa	132	94.23	1.82	37.5	2417487	26619	d__Bacteria;p__Bacteroidota;c__Bacteroidia;o__Bacteroidales;f__Rikenellaceae;g__Alistipes;s__Alistipes communis
C136.metabat.bin.29.contigs.fa	44	74.16	1.34	41.67	1693817	72332	d__Bacteria;p__Firmicutes_A;c__Clostridia;o__Oscillospirales;f__Oscillospiraceae;g__F23-B02;s__F23-B02 sp001916715
C136.metabat.bin.42_sub.contigs.fa	281	83.56	0.34	100	2035755	8448	d__Bacteria;p__Firmicutes_A;c__Clostridia;o__Oscillospirales;f__Ruminococcaceae;g__Fournierella;s__Fournierella excrementavium
C136.metabat.bin.47_sub.contigs.fa	229	93.96	0	0	2203248	11854	d__Bacteria;p__Firmicutes_A;c__Clostridia;o__Oscillospirales;f__Ruminococcaceae;g__Ruminiclostridium_E;s__Ruminiclostridium_E siraeum
C136.metabat.bin.54_sub.contigs.fa	156	53.63	0	0	762330	5095	d__Bacteria;p__Firmicutes_A;c__Clostridia;o__TANB77;f__CAG-508;g__CAG-273;s__CAG-273 sp003534295
C136.metabat.bin.56.contigs.fa	112	79.52	0	0	1743452	21275	d__Bacteria;p__Firmicutes_A;c__Clostridia;o__Oscillospirales;f__Oscillospiraceae;g__Limivicinus;s__Limivicinus sp900547315
C136.mycc.Cluster.3_sub.contigs.fa	489	94.41	0.91	0	2445930	7315	d__Bacteria;p__Firmicutes_A;c__Clostridia;o__Oscillospirales;f__Ruminococcaceae;g__Ruminococcus_D;s__Ruminococcus_D bicirculans
C136.mycc.Cluster.54_sub.contigs.fa	1199	86.4	2.53	23.08	3661396	3775	d__Bacteria;p__Bacteroidota;c__Bacteroidia;o__Bacteroidales;f__Tannerellaceae;g__Parabacteroides;s__Parabacteroides distasonis
C136.mycc.Cluster.73_sub.contigs.fa	733	60.89	30.17	10.23	2537377	5128	d__Bacteria;p__Firmicutes_A;c__Clostridia;o__Oscillospirales;f__Oscillospiraceae;g__CAG-170;s__CAG-170 sp900549635
C137.concoct.13_sub.contigs.fa	483	86.75	0.69	0	1635979	4129	d__Bacteria;p__Firmicutes_A;c__Clostridia;o__Lachnospirales;f__Anaerotignaceae;g__Metalachnospira;s__Metalachnospira sp900548595
C137.concoct.20_sub.contigs.fa	261	97.05	1.01	0	2726507	16476	d__Bacteria;p__Firmicutes_A;c__Clostridia;o__Oscillospirales;f__Oscillospiraceae;g__HGM13006;s__HGM13006 sp905201305
C137.concoct.27.contigs.fa	176	94.46	0	0	2454195	21829	d__Bacteria;p__Firmicutes_A;c__Clostridia;o__Lachnospirales;f__Anaerotignaceae;g__Anaerotignum;s__Anaerotignum lactatifermentans
C137.concoct.28_sub.contigs.fa	665	69.06	3.66	14.29	1281647	1967	d__Bacteria;p__Cyanobacteria;c__Vampirovibrionia;o__Gastranaerophilales;f__Gastranaerophilaceae;g__Limenecus;s__Limenecus avicola
C137.concoct.4_sub.contigs.fa	256	98.66	0.02	100	2500855	17036	d__Bacteria;p__Firmicutes_A;c__Clostridia;o__Oscillospirales;f__Acutalibacteraceae;g__Clostridium_A;s__Clostridium_A leptum
C137.concoct.65.contigs.fa	108	99.11	0.67	0	2034383	34896	d__Bacteria;p__Firmicutes_A;c__Clostridia;o__Oscillospirales;f__Acutalibacteraceae;g__Ruminococcus_E;s__Ruminococcus_E bromii_B
C137.concoct.67.contigs.fa	700	51.6	0.5	0	1289048	1896	d__Bacteria;p__Firmicutes_A;c__Clostridia;o__UBA1381;f__UBA1381;g__CAG-41;s__CAG-41 sp900066215
C137.concoct.69.contigs.fa	805	90.14	0.93	11.11	4087743	6908	d__Bacteria;p__Proteobacteria;c__Gammaproteobacteria;o__Enterobacterales;f__Enterobacteriaceae;g__Escherichia;s__Escherichia coli
C137.concoct.9_sub.contigs.fa	534	70.31	0.61	100	1557129	3268	d__Bacteria;p__Firmicutes_A;c__Clostridia;o__Lachnospirales;f__Lachnospiraceae;g__Mediterraneibacter;s__Mediterraneibacter torques
C137.maxbin.C137.004.fasta_sub.contigs.fa	53	99.28	0.48	0	3318355	120831	d__Bacteria;p__Bacteroidota;c__Bacteroidia;o__Bacteroidales;f__Rikenellaceae;g__Alistipes;s__Alistipes onderdonkii
C137.maxbin.C137.005.fasta_sub.contigs.fa	73	44.37	0.66	0	3351546	148630	d__Bacteria;p__Bacteroidota;c__Bacteroidia;o__Bacteroidales;f__Bacteroidaceae;g__Bacteroides;s__Bacteroides ovatus
C137.maxbin.C137.012.fasta_sub.contigs.fa	152	98.84	4.08	0	4837222	80986	d__Bacteria;p__Bacteroidota;c__Bacteroidia;o__Bacteroidales;f__Bacteroidaceae;g__Bacteroides;s__Bacteroides uniformis
C137.maxbin.C137.016.fasta_sub.contigs.fa	41	97.99	0	0	2213325	370289	d__Bacteria;p__Firmicutes_A;c__Clostridia;o__Oscillospirales;f__Acutalibacteraceae;g__CAG-217;s__CAG-217 sp000436335
C137.maxbin.C137.019.fasta.contigs.fa	30	99.4	0.6	0	1966026	129789	d__Bacteria;p__Firmicutes_C;c__Negativicutes;o__Acidaminococcales;f__Acidaminococcaceae;g__CAG-266;s__CAG-266 sp000436095
C137.maxbin.C137.021.fasta.contigs.fa	88	99.33	0	0	2708004	181757	d__Bacteria;p__Firmicutes_A;c__Clostridia;o__Oscillospirales;f__Ruminococcaceae;g__UBA1394;s__UBA1394 sp900538575
C137.maxbin.C137.024.fasta.contigs.fa	134	97.71	1.19	100	2824608	36561	d__Bacteria;p__Firmicutes_A;c__Clostridia;o__Oscillospirales;f__Ruminococcaceae;g__Gemmiger;s__Gemmiger formicilis
C137.maxbin.C137.026.fasta.contigs.fa	275	97.99	0.67	0	3073885	32047	d__Bacteria;p__Firmicutes_A;c__Clostridia;o__Lachnospirales;f__CAG-274;g__CAG-274;s__CAG-274 sp000432155
C137.metabat.bin.10_sub.contigs.fa	75	98.31	0	0	2987975	69157	d__Bacteria;p__Firmicutes_A;c__Clostridia;o__Lachnospirales;f__Lachnospiraceae;g__Agathobacter;s__Agathobacter rectalis
C137.metabat.bin.18.contigs.fa	104	97.47	0	0	2579707	38293	d__Bacteria;p__Firmicutes_A;c__Clostridia;o__Lachnospirales;f__Lachnospiraceae;g__Copromonas;s__Copromonas sp000435795
C137.metabat.bin.2.contigs.fa	86	96.94	0.68	0	2878395	46116	d__Bacteria;p__Verrucomicrobiota;c__Verrucomicrobiae;o__Verrucomicrobiales;f__Akkermansiaceae;g__Akkermansia;s__Akkermansia muciniphila_B
C137.metabat.bin.21.contigs.fa	47	95.3	0	0	2177788	65282	d__Bacteria;p__Firmicutes_A;c__Clostridia;o__Oscillospirales;f__Acutalibacteraceae;g__UBA1417;s__UBA1417 sp003531055
C137.metabat.bin.28.contigs.fa	59	96.63	1.28	25	2185495	51557	d__Bacteria;p__Bacteroidota;c__Bacteroidia;o__Bacteroidales;f__Rikenellaceae;g__Alistipes;s__Alistipes putredinis
C137.metabat.bin.31.contigs.fa	194	93.51	2.53	25	2459290	17364	d__Bacteria;p__Firmicutes_A;c__Clostridia;o__Lachnospirales;f__Lachnospiraceae;g__Fusicatenibacter;s__Fusicatenibacter saccharivorans
C137.metabat.bin.37.contigs.fa	89	86.08	1.27	33.33	3013866	56691	d__Bacteria;p__Firmicutes_A;c__Clostridia;o__Lachnospirales;f__Lachnospiraceae;g__Blautia_A;s__Blautia_A sp900066335
C137.metabat.bin.45_sub.contigs.fa	35	96.84	0	0	2529440	124170	d__Bacteria;p__Firmicutes_A;c__Clostridia;o__Lachnospirales;f__Lachnospiraceae;g__Clostridium_Q;s__Clostridium_Q fessum
C137.metabat.bin.52.contigs.fa	19	100	0	0	2341490	176492	d__Bacteria;p__Firmicutes_A;c__Clostridia;o__Oscillospirales;f__Ruminococcaceae;g__Faecalibacterium;s__Faecalibacterium prausnitzii_C
C137.metabat.bin.68_sub.contigs.fa	337	89.57	1.69	20	2926482	11240	d__Bacteria;p__Firmicutes_A;c__Clostridia;o__Lachnospirales;f__Lachnospiraceae;g__KLE1615;s__KLE1615 sp900066985
C137.mycc.Cluster.1_sub.contigs.fa	89	98.69	1.29	33.33	3493272	96308	d__Bacteria;p__Firmicutes_A;c__Clostridia;o__Lachnospirales;f__Lachnospiraceae;g__Enterocloster;s__Enterocloster sp000431375
C137.mycc.Cluster.37.contigs.fa	625	51.46	2.53	12.5	1192795	1980	d__Bacteria;p__Firmicutes_A;c__Clostridia;o__Lachnospirales;f__Lachnospiraceae;g__Anaerostipes;s__Anaerostipes hadrus
C137.mycc.Cluster.38_sub.contigs.fa	375	40.37	0.9	20	598672	1594	d__Bacteria;p__Firmicutes;c__Bacilli;o__Lactobacillales;f__Streptococcaceae;g__Streptococcus;s__Streptococcus thermophilus
C137.mycc.Cluster.41_sub.contigs.fa	164	98.5	2.91	10	3164408	44291	d__Bacteria;p__Firmicutes_A;c__Clostridia;o__Lachnospirales;f__Lachnospiraceae;g__Roseburia;s__Roseburia hominis
C137.mycc.Cluster.44_sub.contigs.fa	133	97.99	0.79	0	3395787	77043	d__Bacteria;p__Firmicutes_A;c__Clostridia;o__Oscillospirales;f__Ruminococcaceae;g__CAG-115;s__CAG-115 sp003531585
C137.mycc.Cluster.46_sub.contigs.fa	172	96.24	2.82	33.33	4923848	109273	d__Bacteria;p__Bacteroidota;c__Bacteroidia;o__Bacteroidales;f__Bacteroidaceae;g__Phocaeicola;s__Phocaeicola vulgatus
C137.mycc.Cluster.60.contigs.fa	299	99.46	1.08	0	4013798	27909	d__Bacteria;p__Bacteroidota;c__Bacteroidia;o__Bacteroidales;f__Marinifilaceae;g__Odoribacter;s__Odoribacter splanchnicus
C140.concoct.100_sub.contigs.fa	438	63.21	2.87	33.33	919262	2324	d__Bacteria;p__Firmicutes_A;c__Clostridia;o__Christensenellales;f__CAG-552;g__CAG-552;s__CAG-552 sp000435495
C140.concoct.107.contigs.fa	304	88.08	2.24	0	2242784	9841	d__Bacteria;p__Firmicutes_A;c__Clostridia;o__Oscillospirales;f__CAG-272;g__CAG-390;s__CAG-390 sp900753295
C140.concoct.10_sub.contigs.fa	691	27.21	2.25	16.67	1764918	2400	d__Bacteria;p__Firmicutes_A;c__Clostridia;o__Lachnospirales;f__Lachnospiraceae;g__Lachnospira;s__
C140.concoct.17_sub.contigs.fa	516	71.52	0.22	0	1678102	4081	d__Bacteria;p__Firmicutes_A;c__Clostridia;o__Christensenellales;f__CAG-552;g__UBA10677;s__UBA10677 sp003533505
C140.concoct.21.contigs.fa	538	88.62	1.48	0	2266617	5353	d__Bacteria;p__Desulfobacterota_I;c__Desulfovibrionia;o__Desulfovibrionales;f__Desulfovibrionaceae;g__Desulfovibrio;s__Desulfovibrio sp900556755
C140.concoct.26.contigs.fa	192	100	1.24	0	2758389	25828	d__Bacteria;p__Proteobacteria;c__Gammaproteobacteria;o__Burkholderiales;f__Burkholderiaceae;g__Sutterella;s__Sutterella sp900764215
C140.concoct.27_sub.contigs.fa	458	98.47	7.97	35.14	4858519	21340	d__Bacteria;p__Bacteroidota;c__Bacteroidia;o__Bacteroidales;f__Bacteroidaceae;g__Prevotella;s__Prevotella sp015074785
C140.concoct.42_sub.contigs.fa	369	81.48	5.4	50	1755030	6005	d__Bacteria;p__Cyanobacteria;c__Vampirovibrionia;o__Gastranaerophilales;f__Gastranaerophilaceae;g__Zag111;s__Zag111 sp002103105
C140.concoct.43_sub.contigs.fa	226	95.3	2.01	0	2052265	12386	d__Bacteria;p__Firmicutes_A;c__Clostridia;o__Oscillospirales;f__Acutalibacteraceae;g__UBA5905;s__UBA5905 sp004558485
C140.concoct.58.contigs.fa	458	80.91	2.24	12.5	2059110	5292	d__Bacteria;p__Firmicutes_A;c__Clostridia;o__Lachnospirales;f__Lachnospiraceae;g__RUG115;s__RUG115 sp900066395
C140.concoct.5_sub.contigs.fa	533	79.68	1.19	20	1870931	4425	d__Bacteria;p__Bacteroidota;c__Bacteroidia;o__Bacteroidales;f__Muribaculaceae;g__CAG-1031;s__CAG-1031 sp000431215
C140.concoct.80_sub.contigs.fa	353	86.12	7.82	40	2026628	7708	d__Bacteria;p__Firmicutes_A;c__Clostridia;o__Oscillospirales;f__Butyricicoccaceae;g__Agathobaculum;s__Agathobaculum sp003481705
C140.concoct.81.contigs.fa	865	55.19	6.8	6.67	1320513	1496	d__Bacteria;p__Desulfobacterota_I;c__Desulfovibrionia;o__Desulfovibrionales;f__Desulfovibrionaceae;g__Mailhella;s__
C140.concoct.91.contigs.fa	368	83.59	1.34	50	1756251	6548	d__Bacteria;p__Firmicutes_A;c__Clostridia;o__Oscillospirales;f__Ruminococcaceae;g__UBA1394;s__UBA1394 sp900066845
C140.maxbin.C140.016.fasta.contigs.fa	60	99.98	0.9	0	2281826	64461	d__Bacteria;p__Firmicutes_C;c__Negativicutes;o__Acidaminococcales;f__Acidaminococcaceae;g__Phascolarctobacterium_A;s__Phascolarctobacterium_A succinatutens
C140.maxbin.C140.018.fasta.contigs.fa	166	98.12	0.52	0	3678985	49315	d__Bacteria;p__Bacteroidota;c__Bacteroidia;o__Bacteroidales;f__Bacteroidaceae;g__Prevotella;s__
C140.maxbin.C140.047.fasta.contigs.fa	469	91.96	0.93	0	2632615	7683	d__Bacteria;p__Firmicutes_A;c__Clostridia;o__Christensenellales;f__CAG-74;g__UBA11524;s__UBA11524 sp000437595
C140.metabat.bin.1.contigs.fa	334	76.9	0.67	100	1947821	6433	d__Bacteria;p__Firmicutes_A;c__Clostridia;o__UBA1381;f__UBA9506;g__RGIG1666;s__
C140.metabat.bin.10.contigs.fa	119	99.62	0.85	66.67	3700054	48242	d__Bacteria;p__Bacteroidota;c__Bacteroidia;o__Bacteroidales;f__Tannerellaceae;g__Parabacteroides;s__Parabacteroides faecavium
C140.metabat.bin.11.contigs.fa	242	74.75	0.71	0	1219594	5524	d__Bacteria;p__Firmicutes;c__Bacilli;o__Erysipelotrichales;f__Erysipelotrichaceae;g__Holdemanella;s__Holdemanella biformis
C140.metabat.bin.14_sub.contigs.fa	174	70.86	0	0	1277469	8872	d__Bacteria;p__Firmicutes_A;c__Clostridia;o__Oscillospirales;f__Acutalibacteraceae;g__Fimenecus;s__Fimenecus sp000432435
C140.metabat.bin.16.contigs.fa	104	95.97	0.06	100	2715496	38936	d__Bacteria;p__Firmicutes_A;c__Clostridia;o__Lachnospirales;f__Lachnospiraceae;g__Eubacterium_F;s__Eubacterium_F sp900539115
C140.metabat.bin.17.contigs.fa	59	43.31	0.56	0	976982	29617	d__Bacteria;p__Bacteroidota;c__Bacteroidia;o__Bacteroidales;f__Bacteroidaceae;g__;s__
C140.metabat.bin.26.contigs.fa	68	93.62	0.48	0	2492989	62422	d__Bacteria;p__Bacteroidota;c__Bacteroidia;o__Bacteroidales;f__UBA932;g__Cryptobacteroides;s__Cryptobacteroides sp000431015
C140.metabat.bin.35.contigs.fa	118	97.71	1.45	33.33	2835915	40682	d__Bacteria;p__Firmicutes_A;c__Clostridia;o__Lachnospirales;f__Lachnospiraceae;g__Acetatifactor;s__Acetatifactor intestinalis
C140.metabat.bin.37.contigs.fa	39	98.06	0.96	0	2182789	119453	d__Bacteria;p__Bacteroidota;c__Bacteroidia;o__Bacteroidales;f__Rikenellaceae;g__Alistipes;s__Alistipes putredinis
C140.metabat.bin.41.contigs.fa	50	91.05	0.67	0	2124716	59598	d__Bacteria;p__Firmicutes_A;c__Clostridia;o__Oscillospirales;f__CAG-272;g__UMGS902;s__UMGS902 sp900761025
C140.metabat.bin.52.contigs.fa	44	97.76	0.34	100	2326604	88820	d__Bacteria;p__Firmicutes_A;c__Clostridia;o__Oscillospirales;f__Oscillospiraceae;g__Faecousia;s__Faecousia sp900540635
C140.metabat.bin.56.contigs.fa	35	100	2.9	30	2762031	117438	d__Bacteria;p__Firmicutes_A;c__Clostridia;o__Lachnospirales;f__Lachnospiraceae;g__CAG-194;s__CAG-194 sp000432915
C140.metabat.bin.58.contigs.fa	68	95.3	0	0	2452330	55280	d__Bacteria;p__Firmicutes_A;c__Clostridia;o__Oscillospirales;f__Ruminococcaceae;g__CAG-115;s__CAG-115 sp003531585
C140.metabat.bin.66_sub.contigs.fa	279	44.35	4.16	0	1126472	3948	d__Bacteria;p__Firmicutes_A;c__Clostridia;o__TANB77;f__CAG-508;g__CAG-492;s__CAG-492 sp900557195
C140.metabat.bin.69.contigs.fa	296	88.82	1.36	50	2173554	9153	d__Bacteria;p__Firmicutes_A;c__Clostridia;o__Oscillospirales;f__Ruminococcaceae;g__Gemmiger;s__Gemmiger qucibialis
C140.metabat.bin.83.contigs.fa	54	89.74	1.99	0	2186544	78620	d__Bacteria;p__Cyanobacteria;c__Vampirovibrionia;o__Gastranaerophilales;f__Gastranaerophilaceae;g__CAG-196;s__CAG-196 sp002102975
C140.mycc.Cluster.1_sub.contigs.fa	1141	96.93	46.53	7.32	4207900	11701	d__Bacteria;p__Firmicutes_A;c__Clostridia;o__Lachnospirales;f__Lachnospiraceae;g__Roseburia;s__Roseburia sp900550935
C140.mycc.Cluster.26.contigs.fa	63	99.33	1.79	25	2874790	206689	d__Bacteria;p__Firmicutes_A;c__Clostridia;o__Lachnospirales;f__Lachnospiraceae;g__Coprococcus;s__Coprococcus sp900761435
C140.mycc.Cluster.36_sub.contigs.fa	135	90.6	1.72	20	1833772	31830	d__Bacteria;p__Firmicutes_A;c__Clostridia;o__Oscillospirales;f__Oscillospiraceae;g__F23-B02;s__F23-B02 sp000431075
C140.mycc.Cluster.3_sub.contigs.fa	601	58.15	2.89	11.11	1117650	1857	d__Bacteria;p__Firmicutes;c__Bacilli;o__ML615J-28;f__CAG-313;g__CAG-313;s__CAG-313 sp003539625
C140.mycc.Cluster.4.contigs.fa	584	83.02	2.22	42.86	1494675	2998	d__Bacteria;p__Firmicutes_A;c__Clostridia;o__Oscillospirales;f__Acutalibacteraceae;g__CAG-964;s__CAG-964 sp000435335
C140.mycc.Cluster.40.contigs.fa	87	99.97	0.31	0	4727281	111031	d__Bacteria;p__Proteobacteria;c__Gammaproteobacteria;o__Enterobacterales;f__Enterobacteriaceae;g__Escherichia;s__Escherichia coli
C140.mycc.Cluster.43.contigs.fa	70	99.21	0.7	0	2542342	99418	d__Bacteria;p__Bacteroidota;c__Bacteroidia;o__Bacteroidales;f__Bacteroidaceae;g__Prevotella;s__Prevotella sp905215655
C140.mycc.Cluster.44.contigs.fa	50	97.48	0.57	0	2443229	98235	d__Bacteria;p__Bacteroidota;c__Bacteroidia;o__Bacteroidales;f__Muribaculaceae;g__UBA7173;s__UBA7173 sp001701135
C140.mycc.Cluster.45.contigs.fa	98	98.32	1.23	0	2677185	72545	d__Bacteria;p__Firmicutes_A;c__Clostridia;o__Oscillospirales;f__Ruminococcaceae;g__Ruminiclostridium_E;s__Ruminiclostridium_E sp003512525
C140.mycc.Cluster.49_sub.contigs.fa	313	99.33	12.4	3.7	2589913	26425	d__Bacteria;p__Firmicutes_A;c__Clostridia;o__Oscillospirales;f__Acutalibacteraceae;g__UBA1417;s__UBA1417 sp003531055
C140.mycc.Cluster.64_sub.contigs.fa	580	33.71	1.94	0	1012205	1815	d__Bacteria;p__Firmicutes;c__Bacilli;o__Erysipelotrichales;f__Erysipelotrichaceae;g__Holdemanella;s__
C140.mycc.Cluster.67_sub.contigs.fa	211	98.36	4.81	0	3124524	42381	d__Bacteria;p__Bacteroidota;c__Bacteroidia;o__Bacteroidales;f__Bacteroidaceae;g__Prevotella;s__Prevotella sp900547005
C140.mycc.Cluster.72.contigs.fa	253	98.2	1.96	0	2501946	18263	d__Bacteria;p__Firmicutes_A;c__Clostridia;o__Lachnospirales;f__Lachnospiraceae;g__Bacteroides_F;s__Bacteroides_F pectinophilus
C142.concoct.103.contigs.fa	220	87.34	3.58	42.86	1789794	12308	d__Bacteria;p__Firmicutes_A;c__Clostridia;o__Oscillospirales;f__Oscillospiraceae;g__Faecousia;s__
C142.concoct.15_sub.contigs.fa	77	98.66	4.25	11.11	3428541	121909	d__Bacteria;p__Firmicutes_A;c__Clostridia;o__Lachnospirales;f__Lachnospiraceae;g__Lachnospira;s__Lachnospira eligens_A
C142.concoct.16.contigs.fa	183	94.59	4.05	0	5278041	55273	d__Bacteria;p__Verrucomicrobiota;c__Lentisphaeria;o__Victivallales;f__Victivallaceae;g__Victivallis;s__Victivallis lenta
C142.concoct.18_sub.contigs.fa	59	90.49	0.45	0	2260636	94466	d__Bacteria;p__Firmicutes_A;c__Clostridia;o__Christensenellales;f__CAG-552;g__UBA10677;s__UBA10677 sp900767465
C142.concoct.21.contigs.fa	219	100	0.88	50	2590627	16814	d__Bacteria;p__Proteobacteria;c__Gammaproteobacteria;o__Burkholderiales;f__Burkholderiaceae;g__Sutterella;s__Sutterella seckii_A
C142.concoct.29.contigs.fa	190	71.77	1.34	33.33	1685138	13317	d__Bacteria;p__Firmicutes_A;c__Clostridia;o__TANB77;f__CAG-508;g__CAG-269;s__CAG-269 sp000431335
C142.concoct.3.contigs.fa	232	100	0.79	0	4125260	29672	d__Bacteria;p__Desulfobacterota_I;c__Desulfovibrionia;o__Desulfovibrionales;f__Desulfovibrionaceae;g__Bilophila;s__Bilophila wadsworthia
C142.concoct.41.contigs.fa	241	96.06	3.02	0	2565705	15022	d__Bacteria;p__Firmicutes_A;c__Clostridia;o__Oscillospirales;f__Acutalibacteraceae;g__UMGS1591;s__
C142.concoct.46_sub.contigs.fa	174	94.68	4.3	0	2357794	19520	d__Bacteria;p__Actinobacteriota;c__Coriobacteriia;o__Coriobacteriales;f__Eggerthellaceae;g__Ellagibacter;s__Ellagibacter isourolithinifaciens
C142.concoct.5.contigs.fa	127	97.32	0.67	0	2197124	31904	d__Bacteria;p__Firmicutes_A;c__Clostridia;o__Oscillospirales;f__Ruminococcaceae;g__Ruminococcus_D;s__Ruminococcus_D sp000434695
C142.concoct.63.contigs.fa	355	70.54	3.71	0	1100383	3641	d__Bacteria;p__Firmicutes_A;c__Clostridia;o__Christensenellales;f__Christensenellaceae;g__QANA01;s__
C142.concoct.65.contigs.fa	611	72.52	1.75	33.33	1503978	2817	d__Bacteria;p__Firmicutes_A;c__Clostridia;o__Christensenellales;f__CAG-138;g__Phil1;s__Phil1 sp001940855
C142.concoct.72_sub.contigs.fa	386	83.29	1.75	0	1770792	5586	d__Bacteria;p__Firmicutes_A;c__Clostridia;o__Christensenellales;f__QALW01;g__UMGS1322;s__UMGS1322 sp900550765
C142.concoct.84_sub.contigs.fa	601	81.78	1.68	0	2137804	4165	d__Bacteria;p__Firmicutes_A;c__Clostridia;o__Oscillospirales;f__Acutalibacteraceae;g__Clostridium_A;s__Clostridium_A leptum
C142.concoct.85_sub.contigs.fa	497	86.44	3.19	28.57	1557452	3740	d__Bacteria;p__Firmicutes_A;c__Clostridia;o__Lachnospirales;f__Anaerotignaceae;g__Anaerotignum;s__Anaerotignum faecicola
C142.concoct.88.contigs.fa	375	89.31	1.97	0	1729587	5587	d__Bacteria;p__Actinobacteriota;c__Coriobacteriia;o__Coriobacteriales;f__Eggerthellaceae;g__CAG-1427;s__CAG-1427 sp000436075
C142.concoct.93.contigs.fa	781	91	0.24	20	4033002	6831	d__Bacteria;p__Bacteroidota;c__Bacteroidia;o__Bacteroidales;f__Marinifilaceae;g__Butyricimonas;s__Butyricimonas faecihominis
C142.maxbin.C142.007.fasta.contigs.fa	41	98.08	1.95	0	2230463	170400	d__Bacteria;p__Bacteroidota;c__Bacteroidia;o__Bacteroidales;f__Rikenellaceae;g__Alistipes;s__Alistipes putredinis
C142.maxbin.C142.010.fasta.contigs.fa	54	93.15	0	0	2728558	147365	d__Bacteria;p__Firmicutes_A;c__Clostridia;o__Oscillospirales;f__Ruminococcaceae;g__Ruminococcus_D;s__Ruminococcus_D bicirculans
C142.maxbin.C142.012.fasta.contigs.fa	25	90.27	0.22	100	1890030	153096	d__Bacteria;p__Firmicutes_A;c__Clostridia;o__Oscillospirales;f__Oscillospiraceae;g__CAG-103;s__CAG-103 sp000432375
C142.maxbin.C142.015.fasta_sub.contigs.fa	17	72.27	0.91	0	1638784	229823	d__Bacteria;p__Actinobacteriota;c__Actinomycetia;o__Actinomycetales;f__Bifidobacteriaceae;g__Bifidobacterium;s__Bifidobacterium adolescentis
C142.maxbin.C142.018.fasta.contigs.fa	59	86.24	0.86	33.33	2325559	82640	d__Bacteria;p__Firmicutes_A;c__Clostridia;o__Oscillospirales;f__Oscillospiraceae;g__CAG-83;s__CAG-83 sp900545585
C142.maxbin.C142.019.fasta.contigs.fa	56	90.6	3.69	0	2253164	72077	d__Bacteria;p__Firmicutes_A;c__Clostridia;o__Oscillospirales;f__Oscillospiraceae;g__F23-B02;s__F23-B02 sp001916715
C142.maxbin.C142.020.fasta_sub.contigs.fa	131	73.37	4.83	20	3787937	87722	d__Bacteria;p__Bacteroidota;c__Bacteroidia;o__Bacteroidales;f__Bacteroidaceae;g__Bacteroides;s__Bacteroides eggerthii
C142.maxbin.C142.021.fasta.contigs.fa	93	99.45	28.15	29.66	2707354	63425	d__Bacteria;p__Actinobacteriota;c__Actinomycetia;o__Actinomycetales;f__Bifidobacteriaceae;g__Bifidobacterium;s__Bifidobacterium longum
C142.maxbin.C142.023.fasta_sub.contigs.fa	47	92.6	1.34	0	2119407	78309	d__Bacteria;p__Firmicutes_A;c__Clostridia;o__Christensenellales;f__CAG-138;g__PeH17;s__PeH17 sp000435055
C142.maxbin.C142.024.fasta.contigs.fa	72	90.94	10.74	11.54	2235421	59996	d__Bacteria;p__Firmicutes_A;c__Clostridia;o__Oscillospirales;f__Oscillospiraceae;g__CAG-83;s__CAG-83 sp000435975
C142.maxbin.C142.025.fasta.contigs.fa	40	99.25	0.96	50	3261764	193354	d__Bacteria;p__Bacteroidota;c__Bacteroidia;o__Bacteroidales;f__Rikenellaceae;g__Alistipes;s__Alistipes onderdonkii
C142.maxbin.C142.031.fasta.contigs.fa	37	95.83	0	0	2616692	308473	d__Bacteria;p__Bacteroidota;c__Bacteroidia;o__Bacteroidales;f__Rikenellaceae;g__Alistipes;s__Alistipes dispar
C142.maxbin.C142.041.fasta.contigs.fa	48	99.62	0	0	3313985	232663	d__Bacteria;p__Bacteroidota;c__Bacteroidia;o__Bacteroidales;f__Barnesiellaceae;g__Barnesiella;s__Barnesiella intestinihominis
C142.maxbin.C142.045.fasta_sub.contigs.fa	216	94.18	12.87	51.61	2408975	23219	d__Bacteria;p__Firmicutes_A;c__Clostridia;o__Oscillospirales;f__Oscillospiraceae;g__CAG-170;s__CAG-170 sp003516765
C142.maxbin.C142.048.fasta.contigs.fa	31	100	0	0	2491979	131047	d__Bacteria;p__Bacteroidota;c__Bacteroidia;o__Bacteroidales;f__Rikenellaceae;g__Alistipes_A;s__Alistipes_A ihumii
C142.maxbin.C142.050.fasta_sub.contigs.fa	498	86.29	22.73	64.52	6699343	32129	d__Bacteria;p__Bacteroidota;c__Bacteroidia;o__Bacteroidales;f__Bacteroidaceae;g__Bacteroides;s__Bacteroides caccae
C142.maxbin.C142.052.fasta_sub.contigs.fa	92	97.83	10.85	7.5	3175850	98363	d__Bacteria;p__Firmicutes_A;c__Clostridia;o__Lachnospirales;f__Lachnospiraceae;g__CAG-45;s__CAG-45 sp000438375
C142.maxbin.C142.056.fasta.contigs.fa	105	80.97	16.79	75	2094213	35643	d__Bacteria;p__Firmicutes_A;c__Clostridia;o__Oscillospirales;f__Oscillospiraceae;g__Dysosmobacter;s__Dysosmobacter avistercoris
C142.maxbin.C142.058.fasta.contigs.fa	108	99.48	0	0	2051745	28383	d__Bacteria;p__Firmicutes;c__Bacilli;o__Lactobacillales;f__Lactobacillaceae;g__Ligilactobacillus;s__Ligilactobacillus ruminis
C142.maxbin.C142.060.fasta_sub.contigs.fa	175	95.33	2.85	0	3507504	52474	d__Bacteria;p__Firmicutes_A;c__Clostridia;o__Lachnospirales;f__Lachnospiraceae;g__Blautia_A;s__Blautia_A sp900066335
C142.maxbin.C142.064.fasta.contigs.fa	152	87.25	0	0	2376987	159544	d__Bacteria;p__Firmicutes_A;c__Clostridia;o__Oscillospirales;f__Ruminococcaceae;g__Ruminococcus_C;s__Ruminococcus_C sp000437255
C142.maxbin.C142.069.fasta_sub.contigs.fa	637	72.87	17.06	15	3659378	9499	d__Bacteria;p__Firmicutes_A;c__Clostridia;o__Oscillospirales;f__Oscillospiraceae;g__Faecousia;s__
C142.maxbin.C142.071.fasta_sub.contigs.fa	166	35.2	0.34	0	537533	3829	d__Bacteria;p__Firmicutes_A;c__Clostridia;o__Oscillospirales;f__Oscillospiraceae;g__CAG-170;s__CAG-170 sp900549635
C142.maxbin.C142.142.fasta_sub.contigs.fa	652	55.47	1.2	20	1127313	1761	d__Bacteria;p__Firmicutes_A;c__Clostridia;o__Christensenellales;f__Borkfalkiaceae;g__Borkfalkia;s__Borkfalkia ceftriaxoniphila
C142.metabat.bin.102.contigs.fa	89	97.65	0	0	2483836	43316	d__Bacteria;p__Firmicutes_A;c__Clostridia;o__Oscillospirales;f__Ruminococcaceae;g__Ruminiclostridium_E;s__Ruminiclostridium_E siraeum
C142.metabat.bin.108.contigs.fa	22	96.64	0	0	2362626	189275	d__Bacteria;p__Firmicutes_A;c__Clostridia;o__Oscillospirales;f__Ruminococcaceae;g__Ruminococcus_C;s__Ruminococcus_C sp000980705
C142.metabat.bin.112.contigs.fa	176	97.52	0.68	0	2339111	16491	d__Bacteria;p__Firmicutes_A;c__Clostridia;o__Oscillospirales;f__Ruminococcaceae;g__Gemmiger;s__Gemmiger qucibialis
C142.metabat.bin.114.contigs.fa	37	91.01	0	0	2256322	103801	d__Bacteria;p__Firmicutes_A;c__Clostridia;o__Oscillospirales;f__Oscillospiraceae;g__Faecousia;s__Faecousia sp003525905
C142.metabat.bin.118.contigs.fa	78	93.49	0.4	33.33	2019060	37053	d__Bacteria;p__Firmicutes_A;c__Clostridia;o__Oscillospirales;f__Oscillospiraceae;g__ER4;s__ER4 sp000765235
C142.metabat.bin.119.contigs.fa	267	91.5	0.27	0	2574205	13382	d__Bacteria;p__Firmicutes_A;c__Clostridia;o__Christensenellales;f__CAG-74;g__Limiplasma;s__Limiplasma merdipullorum
C142.metabat.bin.129_sub.contigs.fa	370	93.3	2.95	0	3161286	11265	d__Bacteria;p__Firmicutes_A;c__Clostridia;o__Lachnospirales;f__Lachnospiraceae;g__KLE1615;s__KLE1615 sp900066985
C142.metabat.bin.135.contigs.fa	28	96.31	0	0	2313825	113288	d__Bacteria;p__Firmicutes_A;c__Clostridia;o__Oscillospirales;f__Acutalibacteraceae;g__UBA1417;s__UBA1417 sp003531055
C142.metabat.bin.43_sub.contigs.fa	224	87.37	0.67	0	2194378	13179	d__Bacteria;p__Firmicutes_A;c__Clostridia;o__Lachnospirales;f__Lachnospiraceae;g__Lachnospira;s__Lachnospira sp900316325
C142.metabat.bin.50_sub.contigs.fa	104	70.01	12.75	88.46	2249567	36759	d__Bacteria;p__Firmicutes_A;c__Clostridia;o__Oscillospirales;f__Oscillospiraceae;g__Dysosmobacter;s__Dysosmobacter welbionis
C142.metabat.bin.55.contigs.fa	93	91.99	2.98	8.33	3844602	68074	d__Bacteria;p__Bacteroidota;c__Bacteroidia;o__Bacteroidales;f__Tannerellaceae;g__Parabacteroides;s__Parabacteroides merdae
C142.metabat.bin.58.contigs.fa	49	96.49	0	0	2470386	71534	d__Bacteria;p__Firmicutes_A;c__Clostridia;o__Lachnospirales;f__Lachnospiraceae;g__Bariatricus;s__Bariatricus comes
C142.metabat.bin.72.contigs.fa	41	98.39	0.81	0	2091261	68442	d__Bacteria;p__Actinobacteriota;c__Coriobacteriia;o__Coriobacteriales;f__Coriobacteriaceae;g__Collinsella;s__Collinsella sp019041915
C142.metabat.bin.74.contigs.fa	23	99.33	0.31	0	3116516	216369	d__Bacteria;p__Firmicutes_A;c__Clostridia;o__Lachnospirales;f__Lachnospiraceae;g__Coprococcus;s__Coprococcus eutactus_A
C142.metabat.bin.77.contigs.fa	33	79.95	0.7	0	2686083	107375	d__Bacteria;p__Firmicutes_A;c__Clostridia;o__Christensenellales;f__CAG-74;g__Ventricola;s__Ventricola sp900542445
C142.metabat.bin.79.contigs.fa	38	99.67	0.48	0	3047801	146719	d__Bacteria;p__Bacteroidota;c__Bacteroidia;o__Bacteroidales;f__Rikenellaceae;g__Alistipes;s__Alistipes communis
C142.metabat.bin.8.contigs.fa	304	83.58	3.08	0	2361802	10448	d__Bacteria;p__Firmicutes_A;c__Clostridia;o__Lachnospirales;f__Lachnospiraceae;g__Eubacterium_F;s__Eubacterium_F sp900539115
C142.metabat.bin.82.contigs.fa	94	95.97	1.08	0	1873008	25990	d__Bacteria;p__Actinobacteriota;c__Coriobacteriia;o__Coriobacteriales;f__Eggerthellaceae;g__Slackia_A;s__Slackia_A isoflavoniconvertens
C142.mycc.Cluster.104_sub.contigs.fa	253	99.28	2.52	0	3459118	69477	d__Bacteria;p__Firmicutes_A;c__Clostridia;o__Lachnospirales;f__Lachnospiraceae;g__Agathobacter;s__Agathobacter rectalis
C142.mycc.Cluster.106_sub.contigs.fa	311	89.34	15.89	18.75	3865168	40766	d__Bacteria;p__Bacteroidota;c__Bacteroidia;o__Bacteroidales;f__Marinifilaceae;g__Odoribacter;s__Odoribacter sp900548135
C142.mycc.Cluster.119_sub.contigs.fa	408	90.77	14.9	19.35	4820901	31784	d__Bacteria;p__Bacteroidota;c__Bacteroidia;o__Bacteroidales;f__Bacteroidaceae;g__Phocaeicola;s__Phocaeicola vulgatus
C142.mycc.Cluster.121_sub.contigs.fa	983	59.15	11.29	0	1923461	2081	d__Bacteria;p__Firmicutes_A;c__Clostridia;o__Christensenellales;f__CAG-74;g__Egerieenecus;s__Egerieenecus merdigallinarum
C142.mycc.Cluster.12_sub.contigs.fa	678	59.09	0.94	0	1298336	2028	d__Bacteria;p__Firmicutes_A;c__Clostridia;o__Oscillospirales;f__CAG-272;g__HGM12713;s__HGM12713 sp900754175
C142.mycc.Cluster.134.contigs.fa	235	94.63	1.52	27.27	2756526	27936	d__Bacteria;p__Firmicutes_A;c__Clostridia;o__Lachnospirales;f__Lachnospiraceae;g__Lachnospira;s__Lachnospira rogosae_A
C142.mycc.Cluster.27_sub.contigs.fa	646	89.35	2.91	28.57	2267978	4509	d__Bacteria;p__Firmicutes_A;c__Clostridia;o__UBA1381;f__UBA1381;g__CAG-41;s__CAG-41 sp900066215
C142.mycc.Cluster.40_sub.contigs.fa	100	84.79	4.25	0	1664175	48756	d__Bacteria;p__Firmicutes_A;c__Clostridia;o__Oscillospirales;f__Oscillospiraceae;g__CAG-83;s__CAG-83 sp000431575
C142.mycc.Cluster.44.contigs.fa	43	99.98	1.5	0	2454927	126778	d__Bacteria;p__Firmicutes_C;c__Negativicutes;o__Acidaminococcales;f__Acidaminococcaceae;g__Phascolarctobacterium;s__Phascolarctobacterium faecium
C142.mycc.Cluster.48.contigs.fa	208	95.67	0.73	0	2510888	32221	d__Bacteria;p__Firmicutes_A;c__Clostridia;o__Oscillospirales;f__Butyricicoccaceae;g__Agathobaculum;s__Agathobaculum butyriciproducens
C142.mycc.Cluster.5.contigs.fa	154	97.1	3.53	13.33	3543903	121202	d__Bacteria;p__Firmicutes_A;c__Clostridia;o__Lachnospirales;f__Lachnospiraceae;g__Roseburia;s__Roseburia intestinalis
C142.mycc.Cluster.56_sub.contigs.fa	1639	18.53	2.41	0	7320088	11059	d__Bacteria;p__Firmicutes_A;c__Clostridia;o__Oscillospirales;f__Ruminococcaceae;g__Negativibacillus;s__
C142.mycc.Cluster.63.contigs.fa	64	97.31	0.1	0	1980343	75407	d__Bacteria;p__Proteobacteria;c__Alphaproteobacteria;o__RF32;f__CAG-239;g__51-20;s__51-20 sp001917175
C142.mycc.Cluster.69.contigs.fa	432	93.03	2.64	11.11	2555710	10465	d__Bacteria;p__Firmicutes_A;c__Clostridia;o__Oscillospirales;f__Oscillospiraceae;g__Scatomorpha;s__Scatomorpha sp900545405
C142.mycc.Cluster.71_sub.contigs.fa	173	97.13	4.95	0	3009663	76911	d__Bacteria;p__Firmicutes_A;c__Clostridia;o__Lachnospirales;f__Lachnospiraceae;g__Eisenbergiella;s__Eisenbergiella sp900066775
C142.mycc.Cluster.7_sub.contigs.fa	1314	76.01	14.45	0	3504907	3150	d__Bacteria;p__Firmicutes_A;c__Clostridia;o__UBA1212;f__UBA1255;g__UMGS1851;s__
C142.mycc.Cluster.83_sub.contigs.fa	340	89.75	5.39	26.32	2551478	26619	d__Bacteria;p__Firmicutes_A;c__Clostridia;o__Lachnospirales;f__Lachnospiraceae;g__Fusicatenibacter;s__Fusicatenibacter saccharivorans
C142.mycc.Cluster.93_sub.contigs.fa	259	99.52	7.37	0	2850767	192404	d__Bacteria;p__Bacteroidota;c__Bacteroidia;o__Bacteroidales;f__Rikenellaceae;g__Tidjanibacter;s__Tidjanibacter inops_A
C142.mycc.Cluster.95.contigs.fa	26	97.15	1.01	0	1976094	155331	d__Bacteria;p__Firmicutes_A;c__Clostridia;o__Oscillospirales;f__Acutalibacteraceae;g__Fimenecus;s__Fimenecus sp000432435
C142.mycc.Cluster.97_sub.contigs.fa	416	93.64	4.18	6.25	2428936	11837	d__Bacteria;p__Firmicutes_A;c__Clostridia;o__Lachnospirales;f__Lachnospiraceae;g__Mediterraneibacter;s__Mediterraneibacter torques
C146.concoct.104_sub.contigs.fa	578	85.16	0.11	0	2056384	4496	d__Bacteria;p__Firmicutes_A;c__Clostridia;o__Oscillospirales;f__Ruminococcaceae;g__Ruminiclostridium_E;s__Ruminiclostridium_E siraeum
C146.concoct.114_sub.contigs.fa	713	52.62	6.02	36.84	1160172	1610	d__Bacteria;p__Firmicutes_C;c__Negativicutes;o__Veillonellales;f__Veillonellaceae;g__Veillonella;s__Veillonella parvula_A
C146.concoct.115.contigs.fa	263	98.64	0.68	0	2491417	15026	d__Bacteria;p__Firmicutes_A;c__Clostridia;o__Oscillospirales;f__Ruminococcaceae;g__Gemmiger;s__Gemmiger qucibialis
C146.concoct.119.contigs.fa	199	95.97	0	0	2090281	18179	d__Bacteria;p__Firmicutes_A;c__Clostridia;o__Oscillospirales;f__Acutalibacteraceae;g__UBA1417;s__UBA1417 sp003531055
C146.concoct.17_sub.contigs.fa	233	94.13	0	0	3065987	21531	d__Bacteria;p__Firmicutes_A;c__Clostridia;o__Lachnospirales;f__Lachnospiraceae;g__Butyribacter;s__Butyribacter intestini
C146.concoct.2.contigs.fa	260	91.91	1.24	33.33	1415894	6710	d__Bacteria;p__Firmicutes_A;c__Clostridia;o__Christensenellales;f__Christensenellaceae;g__QANA01;s__
C146.concoct.3.contigs.fa	567	80.73	0	0	1782812	3754	d__Bacteria;p__Firmicutes_A;c__Clostridia;o__Peptostreptococcales;f__Anaerovoracaceae;g__Alangreenwoodia;s__Alangreenwoodia sp905206455
C146.concoct.31_sub.contigs.fa	431	91.02	0.69	50	2468893	7937	d__Bacteria;p__Firmicutes_A;c__Clostridia;o__Oscillospirales;f__CAG-272;g__UMGS1696;s__UMGS1696 sp900753285
C146.concoct.35_sub.contigs.fa	139	97.99	0	0	3266100	41362	d__Bacteria;p__Firmicutes_A;c__Clostridia;o__Oscillospirales;f__Ruminococcaceae;g__CAG-115;s__CAG-115 sp003531585
C146.concoct.41_sub.contigs.fa	57	91.57	5.39	0	1680106	56534	d__Bacteria;p__Firmicutes;c__Bacilli;o__RF39;f__UBA660;g__Aphodocola;s__Aphodocola sp900547225
C146.concoct.5_sub.contigs.fa	491	95.11	8.66	96.77	2736464	7150	d__Bacteria;p__Firmicutes_A;c__Clostridia;o__Lachnospirales;f__Lachnospiraceae;g__Agathobacter;s__Agathobacter rectalis
C146.concoct.7.contigs.fa	445	91.23	2.35	0	1868721	5015	d__Bacteria;p__Firmicutes_A;c__Clostridia;o__Lachnospirales;f__Lachnospiraceae;g__Anaerostipes;s__Anaerostipes hadrus_A
C146.concoct.78_sub.contigs.fa	1074	84.83	2.01	20	2842181	3054	d__Bacteria;p__Firmicutes_A;c__Clostridia;o__Oscillospirales;f__CAG-272;g__Flemingibacterium;s__Flemingibacterium sp900546315
C146.concoct.80.contigs.fa	135	97.32	0	0	2426186	35316	d__Bacteria;p__Firmicutes_A;c__Clostridia;o__Oscillospirales;f__Ruminococcaceae;g__Ruminococcus_C;s__Ruminococcus_C sp000433635
C146.concoct.92_sub.contigs.fa	1018	67.82	10.65	0	2008900	2094	d__Bacteria;p__Firmicutes_A;c__Clostridia;o__UBA1381;f__UBA1381;g__CAG-41;s__CAG-41 sp900066215
C146.concoct.97.contigs.fa	735	95.29	0.42	33.33	3593402	6015	d__Bacteria;p__Desulfobacterota_I;c__Desulfovibrionia;o__Desulfovibrionales;f__Desulfovibrionaceae;g__Bilophila;s__Bilophila wadsworthia
C146.concoct.98_sub.contigs.fa	45	95.97	1.61	50	2651416	159679	d__Bacteria;p__Firmicutes_A;c__Clostridia;o__Christensenellales;f__Borkfalkiaceae;g__Scatosoma;s__Scatosoma sp003150575
C146.maxbin.C146.005.fasta_sub.contigs.fa	227	90.36	0.71	66.67	1747402	11307	d__Bacteria;p__Firmicutes_A;c__Clostridia;o__Oscillospirales;f__Oscillospiraceae;g__ER4;s__ER4 sp000765235
C146.maxbin.C146.009.fasta.contigs.fa	99	88.59	7.91	5	2150000	62884	d__Bacteria;p__Firmicutes_A;c__Clostridia;o__Oscillospirales;f__Oscillospiraceae;g__CAG-83;s__CAG-83 sp000435555
C146.maxbin.C146.012.fasta.contigs.fa	25	98.66	1.01	0	2053406	235779	d__Bacteria;p__Firmicutes_A;c__Clostridia;o__Oscillospirales;f__Acutalibacteraceae;g__Ruminococcus_E;s__Ruminococcus_E bromii_B
C146.maxbin.C146.017.fasta.contigs.fa	47	98.64	0.67	0	2751765	132144	d__Bacteria;p__Firmicutes_A;c__Clostridia;o__Lachnospirales;f__Lachnospiraceae;g__Lachnospira;s__Lachnospira eligens_A
C146.maxbin.C146.020.fasta.contigs.fa	35	97.96	0.68	0	2870067	180534	d__Bacteria;p__Verrucomicrobiota;c__Verrucomicrobiae;o__Verrucomicrobiales;f__Akkermansiaceae;g__Akkermansia;s__Akkermansia muciniphila
C146.maxbin.C146.024.fasta.contigs.fa	61	86.58	5.37	0	2182604	127913	d__Bacteria;p__Firmicutes_A;c__Clostridia;o__Oscillospirales;f__Oscillospiraceae;g__Limivicinus;s__Limivicinus sp900547315
C146.maxbin.C146.027.fasta.contigs.fa	21	97.27	3.02	0	2212855	184052	d__Bacteria;p__Firmicutes_A;c__Clostridia;o__Oscillospirales;f__Acutalibacteraceae;g__CAG-177;s__CAG-177 sp003514385
C146.maxbin.C146.028.fasta.contigs.fa	45	92.7	3.37	0	1397540	71002	d__Bacteria;p__Firmicutes;c__Bacilli;o__RF39;f__UBA660;g__CAG-302;s__CAG-302 sp001916775
C146.maxbin.C146.029.fasta.contigs.fa	25	95.83	0.48	0	2557330	211465	d__Bacteria;p__Bacteroidota;c__Bacteroidia;o__Bacteroidales;f__Rikenellaceae;g__Alistipes;s__Alistipes dispar
C146.maxbin.C146.030.fasta_sub.contigs.fa	310	86.63	4.78	7.69	2248364	11308	d__Bacteria;p__Firmicutes_A;c__Clostridia;o__Oscillospirales;f__Oscillospiraceae;g__CAG-170;s__CAG-170 sp900549635
C146.maxbin.C146.039.fasta.contigs.fa	28	97.32	0.67	0	1991827	202671	d__Bacteria;p__Firmicutes_A;c__Clostridia;o__Oscillospirales;f__Acutalibacteraceae;g__CAG-217;s__CAG-217 sp000436335
C146.maxbin.C146.041.fasta_sub.contigs.fa	336	10.58	0.89	0	2129446	15239	d__Bacteria;p__Firmicutes_A;c__Clostridia;o__Oscillospirales;f__Oscillospiraceae;g__CAG-170;s__
C146.maxbin.C146.045.fasta_sub.contigs.fa	58	99.84	7.89	0	2936087	89148	d__Bacteria;p__Firmicutes_A;c__Clostridia;o__Lachnospirales;f__Lachnospiraceae;g__Lachnospira;s__Lachnospira sp000436535
C146.maxbin.C146.050.fasta.contigs.fa	70	73.87	3.8	10	1600670	59748	d__Bacteria;p__Firmicutes_A;c__Clostridia;o__TANB77;f__CAG-508;g__CAG-269;s__CAG-269 sp000437215
C146.maxbin.C146.055.fasta.contigs.fa	253	96.45	4.5	10	3118235	32648	d__Bacteria;p__Firmicutes_A;c__Clostridia;o__Lachnospirales;f__Lachnospiraceae;g__Eisenbergiella;s__Eisenbergiella sp900066775
C146.maxbin.C146.065.fasta_sub.contigs.fa	91	96.27	0.34	0	2917099	83071	d__Bacteria;p__Firmicutes_A;c__Clostridia;o__Lachnospirales;f__Lachnospiraceae;g__Lachnospira;s__Lachnospira sp000437735
C146.maxbin.C146.071.fasta_sub.contigs.fa	258	48.48	6.33	20	1921566	11600	d__Bacteria;p__Firmicutes_A;c__Clostridia;o__Lachnospirales;f__Lachnospiraceae;g__Blautia_A;s__Blautia_A sp900066335
C146.maxbin.C146.072.fasta_sub.contigs.fa	77	96.6	1.82	0	2887570	98459	d__Bacteria;p__Bacteroidota;c__Bacteroidia;o__Bacteroidales;f__UBA11471;g__UBA11471;s__UBA11471 sp000434215
C146.maxbin.C146.083.fasta.contigs.fa	162	72.25	5.93	0	1372199	20977	d__Bacteria;p__Firmicutes_A;c__Clostridia;o__TANB77;f__CAG-508;g__CAG-245;s__CAG-245 sp000435175
C146.maxbin.C146.116.fasta_sub.contigs.fa	205	50.56	8.81	5.56	484803	2534	d__Bacteria;p__Firmicutes;c__Bacilli;o__RF39;f__UBA660;g__UBA5026;s__UBA5026 sp900546745
C146.metabat.bin.10.contigs.fa	40	99.31	0	0	2405823	89703	d__Bacteria;p__Bacteroidota;c__Bacteroidia;o__Bacteroidales;f__Rikenellaceae;g__Alistipes_A;s__Alistipes_A ihumii
C146.metabat.bin.102_sub.contigs.fa	355	84.57	39.49	0	1881727	5762	d__Bacteria;p__Firmicutes;c__Bacilli;o__RF39;f__UBA660;g__CAG-433;s__
C146.metabat.bin.104.contigs.fa	87	83.15	0	0	1269888	22129	d__Bacteria;p__Firmicutes_A;c__Clostridia;o__Lachnospirales;f__Lachnospiraceae;g__UBA4285;s__UBA4285 sp900545225
C146.metabat.bin.107_sub.contigs.fa	59	89.66	1.34	0	1847612	48096	d__Bacteria;p__Firmicutes_A;c__Clostridia;o__Oscillospirales;f__Oscillospiraceae;g__CAG-170;s__CAG-170 sp900553545
C146.metabat.bin.112_sub.contigs.fa	167	89.95	7.07	4	3055026	33057	d__Bacteria;p__Firmicutes_A;c__Clostridia;o__Lachnospirales;f__Lachnospiraceae;g__Bariatricus;s__Bariatricus comes
C146.metabat.bin.123.contigs.fa	139	93.22	0.71	0	2240936	25874	d__Bacteria;p__Firmicutes_A;c__Clostridia;o__Oscillospirales;f__Oscillospiraceae;g__Faecousia;s__Faecousia sp900540635
C146.metabat.bin.130.contigs.fa	94	93.67	0	0	2142977	36883	d__Bacteria;p__Proteobacteria;c__Gammaproteobacteria;o__Burkholderiales;f__Burkholderiaceae;g__Parasutterella;s__Parasutterella gallistercoris
C146.metabat.bin.131.contigs.fa	213	96.24	0	0	4057736	29103	d__Bacteria;p__Bacteroidota;c__Bacteroidia;o__Bacteroidales;f__Marinifilaceae;g__Odoribacter;s__Odoribacter splanchnicus
C146.metabat.bin.136.contigs.fa	181	92.81	0	0	2266781	17645	d__Bacteria;p__Firmicutes_A;c__Clostridia;o__Oscillospirales;f__Ruminococcaceae;g__Ruminococcus_D;s__Ruminococcus_D bicirculans
C146.metabat.bin.141.contigs.fa	311	86.06	1.5	25	2576156	10151	d__Bacteria;p__Firmicutes_A;c__Clostridia;o__Christensenellales;f__CAG-74;g__Faecivicinus;s__Faecivicinus sp900553265
C146.metabat.bin.147.contigs.fa	142	90.21	3.84	68.42	1828554	18095	d__Bacteria;p__Actinobacteriota;c__Actinomycetia;o__Actinomycetales;f__Bifidobacteriaceae;g__Bifidobacterium;s__Bifidobacterium longum
C146.metabat.bin.154.contigs.fa	36	93.15	0.83	50	2333996	97697	d__Bacteria;p__Firmicutes_A;c__Clostridia;o__Christensenellales;f__Borkfalkiaceae;g__Borkfalkia;s__Borkfalkia ceftriaxoniphila
C146.metabat.bin.17.contigs.fa	214	92.69	1.34	0	2207978	13372	d__Bacteria;p__Firmicutes_A;c__Clostridia;o__Oscillospirales;f__Oscillospiraceae;g__Faecousia;s__Faecousia sp000434635
C146.metabat.bin.18.contigs.fa	22	98.5	0	0	1601519	193565	d__Bacteria;p__Firmicutes;c__Bacilli;o__RFN20;f__CAG-288;g__CAG-288;s__CAG-288 sp000437395
C146.metabat.bin.19.contigs.fa	191	88.4	0	0	2520435	19160	d__Bacteria;p__Firmicutes_A;c__Clostridia;o__Lachnospirales;f__Lachnospiraceae;g__Butyribacter;s__Butyribacter sp001916135
C146.metabat.bin.33_sub.contigs.fa	94	98.36	2.1	0	2601814	42946	d__Bacteria;p__Firmicutes_A;c__Clostridia;o__Clostridiales;f__Clostridiaceae;g__Clostridium;s__Clostridium sp001916075
C146.metabat.bin.34.contigs.fa	31	80.18	0.67	0	1086004	63456	d__Bacteria;p__Firmicutes_A;c__Clostridia;o__Oscillospirales;f__Acutalibacteraceae;g__CAG-557;s__CAG-557 sp000435275
C146.metabat.bin.38.contigs.fa	50	97.74	0	0	2761937	75268	d__Bacteria;p__Firmicutes_A;c__Clostridia;o__Lachnospirales;f__Lachnospiraceae;g__Coprococcus;s__Coprococcus eutactus
C146.metabat.bin.58.contigs.fa	47	96.64	0.67	60	2609528	95797	d__Bacteria;p__Firmicutes_A;c__Clostridia;o__Lachnospirales;f__Lachnospiraceae;g__Coprococcus;s__Coprococcus sp900066115
C146.metabat.bin.7.contigs.fa	198	94.81	0.68	42.86	5918833	57159	d__Bacteria;p__Bacteroidota;c__Bacteroidia;o__Bacteroidales;f__Bacteroidaceae;g__Bacteroides;s__Bacteroides ovatus
C146.metabat.bin.74.contigs.fa	36	92.62	0.24	100	1839807	84702	d__Bacteria;p__Firmicutes_A;c__Clostridia;o__Oscillospirales;f__Oscillospiraceae;g__CAG-103;s__CAG-103 sp000432375
C146.metabat.bin.81.contigs.fa	195	78.86	0	0	1773255	11536	d__Bacteria;p__Firmicutes_A;c__Clostridia;o__Oscillospirales;f__Oscillospiraceae;g__Faecousia;s__Faecousia sp003525905
C146.metabat.bin.82.contigs.fa	33	99.33	13.85	39.47	4022073	226985	d__Bacteria;p__Bacteroidota;c__Bacteroidia;o__Bacteroidales;f__Rikenellaceae;g__Alistipes;s__Alistipes finegoldii
C146.metabat.bin.89.contigs.fa	68	95.62	8.05	6.25	2610235	52826	d__Bacteria;p__Firmicutes_A;c__Clostridia;o__Lachnospirales;f__Lachnospiraceae;g__CAG-127;s__CAG-127 sp900319515
C146.metabat.bin.93.contigs.fa	109	87.2	3.94	73.33	1876370	25331	d__Bacteria;p__Actinobacteriota;c__Actinomycetia;o__Actinomycetales;f__Bifidobacteriaceae;g__Bifidobacterium;s__Bifidobacterium adolescentis
C146.mycc.Cluster.103_sub.contigs.fa	800	93.16	55.25	85.4	3857555	8094	d__Bacteria;p__Firmicutes_A;c__Clostridia;o__Lachnospirales;f__Lachnospiraceae;g__Copromonas;s__Copromonas sp900066785
C146.mycc.Cluster.15.contigs.fa	43	97.99	0	0	2787375	134844	d__Bacteria;p__Firmicutes_A;c__Clostridia;o__Oscillospirales;f__Ruminococcaceae;g__CAG-353;s__CAG-353 sp900066885
C146.mycc.Cluster.1_sub.contigs.fa	1193	75.13	11.66	3.12	3117519	2989	d__Bacteria;p__Firmicutes_A;c__Clostridia;o__Oscillospirales;f__Ruminococcaceae;g__UBA3818;s__
C146.mycc.Cluster.2_sub.contigs.fa	1499	55.54	18.86	29.41	2517505	1718	d__Archaea;p__Thermoproteota;c__Korarchaeia;o__;f__;g__;s__
C146.mycc.Cluster.58_sub.contigs.fa	164	80.52	9.97	9.52	2154253	33619	d__Bacteria;p__Firmicutes_A;c__Clostridia;o__Oscillospirales;f__Oscillospiraceae;g__CAG-170;s__CAG-170 sp000432135
C146.mycc.Cluster.59_sub.contigs.fa	1397	98.1	17.3	4.76	7307454	13476	d__Bacteria;p__Firmicutes_C;c__Negativicutes;o__Veillonellales;f__Dialisteraceae;g__Dialister;s__Dialister invisus
C146.mycc.Cluster.73.contigs.fa	82	98.65	0.77	0	4564983	117579	d__Bacteria;p__Bacteroidota;c__Bacteroidia;o__Bacteroidales;f__Tannerellaceae;g__Parabacteroides;s__Parabacteroides distasonis
C146.mycc.Cluster.7_sub.contigs.fa	345	99.25	3.57	4.76	6088301	199093	d__Bacteria;p__Bacteroidota;c__Bacteroidia;o__Bacteroidales;f__Bacteroidaceae;g__Phocaeicola;s__Phocaeicola dorei
C146.mycc.Cluster.82.contigs.fa	33	92.6	1.34	0	2016847	120521	d__Bacteria;p__Firmicutes_A;c__Clostridia;o__Christensenellales;f__CAG-138;g__PeH17;s__PeH17 sp000435055
C147.abawaca.10_sub.contigs.fa	532	96.05	50.21	2.21	5660106	31442	d__Bacteria;p__Firmicutes_A;c__Clostridia;o__Lachnospirales;f__Lachnospiraceae;g__W0P33-017;s__
C147.abawaca.25_sub.contigs.fa	198	39.14	8.01	0	1645670	10103	d__Bacteria;p__Firmicutes_A;c__Clostridia;o__Oscillospirales;f__Acutalibacteraceae;g__Fimenecus;s__
C147.concoct.116.contigs.fa	574	70.61	1.68	33.33	1287004	2530	d__Bacteria;p__Firmicutes_A;c__Clostridia;o__Oscillospirales;f__Acutalibacteraceae;g__CAG-217;s__CAG-217 sp000436335
C147.concoct.11_sub.contigs.fa	607	81.09	1.85	0	1860279	3810	d__Bacteria;p__Verrucomicrobiota;c__Verrucomicrobiae;o__Opitutales;f__CAG-312;g__Merdousia;s__Merdousia sp002437405
C147.concoct.123_sub.contigs.fa	397	91.19	0.31	20	1761667	5412	d__Bacteria;p__Firmicutes_A;c__Clostridia;o__Christensenellales;f__CAG-138;g__Phil1;s__Phil1 sp001940855
C147.concoct.124.contigs.fa	642	89.79	0.93	33.33	2283861	4641	d__Bacteria;p__Verrucomicrobiota;c__Verrucomicrobiae;o__Opitutales;f__CAG-312;g__Merdousia;s__Merdousia gallistercoris
C147.concoct.127.contigs.fa	98	98.67	1.33	0	2104551	41779	d__Bacteria;p__Firmicutes;c__Bacilli;o__Acholeplasmatales;f__Anaeroplasmataceae;g__CAG-307;s__CAG-307 sp001916215
C147.concoct.129.contigs.fa	144	98.49	0	0	2474231	29888	d__Bacteria;p__Bacteroidota;c__Bacteroidia;o__Bacteroidales;f__UBA11471;g__UBA11471;s__UBA11471 sp000434215
C147.concoct.132.contigs.fa	822	77.11	1.71	0	2016674	2819	d__Bacteria;p__Desulfobacterota_I;c__Desulfovibrionia;o__Desulfovibrionales;f__Desulfovibrionaceae;g__Desulfovibrio;s__Desulfovibrio sp900556755
C147.concoct.18.contigs.fa	446	87.48	1.51	31.25	2599194	7543	d__Bacteria;p__Bacteroidota;c__Bacteroidia;o__Bacteroidales;f__Muribaculaceae;g__CAG-485;s__
C147.concoct.20.contigs.fa	122	97.59	0.9	0	2207111	29409	d__Bacteria;p__Firmicutes_C;c__Negativicutes;o__Acidaminococcales;f__Acidaminococcaceae;g__Phascolarctobacterium_A;s__Phascolarctobacterium_A succinatutens
C147.concoct.21_sub.contigs.fa	610	74.42	1.07	0	1367179	2450	d__Bacteria;p__Firmicutes_A;c__Clostridia;o__Oscillospirales;f__CAG-272;g__UBA11512;s__UBA11512 sp003522145
C147.concoct.25.contigs.fa	611	81.17	0.97	0	1735735	3271	d__Bacteria;p__Actinobacteriota;c__Actinomycetia;o__Actinomycetales;f__Bifidobacteriaceae;g__Bifidobacterium;s__Bifidobacterium adolescentis
C147.concoct.26_sub.contigs.fa	158	91	2.1	33.33	1404632	13476	d__Bacteria;p__Firmicutes_A;c__Clostridia;o__Christensenellales;f__CAG-917;g__CAG-349;s__CAG-349 sp003539515
C147.concoct.28.contigs.fa	238	86.32	3.19	33.33	2162557	13391	d__Bacteria;p__Cyanobacteria;c__Vampirovibrionia;o__Gastranaerophilales;f__Gastranaerophilaceae;g__Zag111;s__Zag111 sp003258735
C147.concoct.43.contigs.fa	93	89.46	2.14	0	2051775	42868	d__Bacteria;p__Cyanobacteria;c__Vampirovibrionia;o__Gastranaerophilales;f__Gastranaerophilaceae;g__RUG841;s__
C147.concoct.46.contigs.fa	139	92.8	3.52	16.67	1910657	22673	d__Bacteria;p__Firmicutes_A;c__Clostridia;o__Christensenellales;f__CAG-138;g__PeH17;s__PeH17 sp000435055
C147.concoct.48.contigs.fa	198	96.6	0.68	0	2451709	18180	d__Bacteria;p__Firmicutes_A;c__Clostridia;o__Oscillospirales;f__Ruminococcaceae;g__Gemmiger;s__Gemmiger qucibialis
C147.concoct.5_sub.contigs.fa	652	79.7	2.35	0	2126611	3799	d__Bacteria;p__Firmicutes_A;c__Clostridia;o__Oscillospirales;f__Ruminococcaceae;g__Faeciplasma;s__Faeciplasma sp900553675
C147.concoct.61.contigs.fa	299	94.52	0.98	40	2562522	12715	d__Bacteria;p__Bacteroidota;c__Bacteroidia;o__Bacteroidales;f__Muribaculaceae;g__Muribaculum;s__Muribaculum gordoncarteri
C147.concoct.68_sub.contigs.fa	376	92.48	1.25	50	2067773	7786	d__Bacteria;p__Firmicutes_A;c__Clostridia;o__Oscillospirales;f__CAG-272;g__CAG-448;s__CAG-448 sp000433415
C147.concoct.75.contigs.fa	107	88.48	0.84	0	1821489	30479	d__Bacteria;p__Firmicutes_A;c__Clostridia;o__Christensenellales;f__CAG-552;g__UBA10677;s__UBA10677 sp003533505
C147.concoct.76.contigs.fa	602	40.41	0	0	1163560	1992	d__Bacteria;p__Firmicutes_A;c__Clostridia;o__Christensenellales;f__CAG-314;g__Fimimonas;s__Fimimonas sp003537755
C147.concoct.79.contigs.fa	739	58.42	2.42	0	1280135	1767	d__Bacteria;p__Verrucomicrobiota;c__Verrucomicrobiae;o__Verrucomicrobiales;f__Akkermansiaceae;g__Akkermansia;s__Akkermansia muciniphila
C147.concoct.80_sub.contigs.fa	301	97.1	8.05	3.57	3880240	20804	d__Bacteria;p__Bacteroidota;c__Bacteroidia;o__Bacteroidales;f__Muribaculaceae;g__Paramuribaculum;s__Paramuribaculum sp900759915
C147.concoct.81_sub.contigs.fa	333	67.32	3.93	0	880728	2999	d__Bacteria;p__Firmicutes_A;c__Clostridia;o__Christensenellales;f__UBA1242;g__Caccovivens;s__Caccovivens sp900753315
C147.concoct.85_sub.contigs.fa	413	32.4	1	0	710181	1739	d__Bacteria;p__Proteobacteria;c__Alphaproteobacteria;o__RF32;f__UBA3637;g__UBA7488;s__
C147.concoct.8_sub.contigs.fa	825	54.96	1.39	25	1586938	2061	d__Bacteria;p__Firmicutes_A;c__Clostridia;o__Oscillospirales;f__Ruminococcaceae;g__Ruminococcus_D;s__Ruminococcus_D bicirculans
C147.concoct.9_sub.contigs.fa	212	82.66	3.19	0	1933578	16990	d__Bacteria;p__Firmicutes_A;c__Clostridia;o__Christensenellales;f__CAG-917;g__CAG-475;s__CAG-475 sp000434435
C147.maxbin.C147.001.fasta_sub.contigs.fa	210	89.43	0.83	0	3908702	84258	d__Bacteria;p__Bacteroidota;c__Bacteroidia;o__Bacteroidales;f__Bacteroidaceae;g__Phocaeicola;s__Phocaeicola merdigallinarum
C147.maxbin.C147.003.fasta_sub.contigs.fa	157	96.98	7.89	43.59	4479082	77442	d__Bacteria;p__Bacteroidota;c__Bacteroidia;o__Bacteroidales;f__Bacteroidaceae;g__Phocaeicola;s__Phocaeicola sp000436795
C147.maxbin.C147.011.fasta_sub.contigs.fa	53	21.57	0.74	0	543021	43573	d__Bacteria;p__Bacteroidota;c__Bacteroidia;o__Bacteroidales;f__Bacteroidaceae;g__Alloprevotella;s__
C147.maxbin.C147.016.fasta_sub.contigs.fa	45	95.16	3.23	0	1495040	66540	d__Bacteria;p__Firmicutes_A;c__Clostridia;o__Christensenellales;f__CAG-552;g__CAG-552;s__CAG-552 sp000435495
C147.maxbin.C147.017.fasta.contigs.fa	91	99.33	0.67	100	2829166	95369	d__Bacteria;p__Firmicutes_A;c__Clostridia;o__Lachnospirales;f__Lachnospiraceae;g__Coprococcus;s__Coprococcus sp000154245
C147.maxbin.C147.018.fasta.contigs.fa	78	93.24	3.04	0	4174267	96079	d__Bacteria;p__Verrucomicrobiota;c__Lentisphaeria;o__Victivallales;f__Victivallaceae;g__Victivallis;s__Victivallis sp900550905
C147.maxbin.C147.023.fasta.contigs.fa	76	95.91	2.08	22.22	2238721	87132	d__Bacteria;p__Bacteroidota;c__Bacteroidia;o__Bacteroidales;f__Rikenellaceae;g__Alistipes;s__Alistipes putredinis
C147.maxbin.C147.026.fasta.contigs.fa	73	97.99	0	0	2572543	79205	d__Bacteria;p__Firmicutes_A;c__Clostridia;o__Oscillospirales;f__Ruminococcaceae;g__CAG-353;s__CAG-353 sp900066885
C147.maxbin.C147.038.fasta.contigs.fa	90	86.98	0.88	0	2135033	42578	d__Bacteria;p__Bacteroidota;c__Bacteroidia;o__Bacteroidales;f__Muribaculaceae;g__CAG-873;s__
C147.maxbin.C147.039.fasta.contigs.fa	62	91.94	0.16	0	1369461	44161	d__Bacteria;p__Firmicutes_A;c__Clostridia;o__Christensenellales;f__CAG-917;g__CAG-1138;s__CAG-1138 sp000434675
C147.metabat.bin.104.contigs.fa	50	97.31	0.1	0	1811919	43776	d__Bacteria;p__Proteobacteria;c__Alphaproteobacteria;o__RF32;f__CAG-239;g__51-20;s__51-20 sp001917175
C147.metabat.bin.108.contigs.fa	179	87.12	1.14	66.67	1395955	10451	d__Bacteria;p__Firmicutes_A;c__Clostridia;o__Oscillospirales;f__Oscillospiraceae;g__ER4;s__ER4 sp900317525
C147.metabat.bin.16.contigs.fa	186	97.3	1.32	0	2777303	21181	d__Bacteria;p__Bacteroidota;c__Bacteroidia;o__Bacteroidales;f__Muribaculaceae;g__Duncaniella;s__Duncaniella sp001701225
C147.metabat.bin.22.contigs.fa	91	95.73	0.48	0	2294745	40184	d__Bacteria;p__Firmicutes_A;c__Clostridia;o__Lachnospirales;f__Lachnospiraceae;g__Agathobacter;s__Agathobacter rectalis
C147.metabat.bin.25.contigs.fa	217	84.78	0.74	0	1637952	9347	d__Bacteria;p__Bacteroidota;c__Bacteroidia;o__Flavobacteriales;f__UBA1820;g__Merdimorpha;s__Merdimorpha sp002314265
C147.metabat.bin.39.contigs.fa	380	88.15	1.24	33.33	3029636	9889	d__Bacteria;p__Verrucomicrobiota;c__Lentisphaeria;o__Victivallales;f__UBA1829;g__UBA1829;s__UBA1829 sp900549045
C147.metabat.bin.49.contigs.fa	104	96.53	0	0	3553370	55878	d__Bacteria;p__Bacteroidota;c__Bacteroidia;o__Bacteroidales;f__Bacteroidaceae;g__Paraprevotella;s__Paraprevotella clara
C147.metabat.bin.51.contigs.fa	77	91.72	0	0	3448200	77234	d__Bacteria;p__Bacteroidota;c__Bacteroidia;o__Bacteroidales;f__Bacteroidaceae;g__Phocaeicola;s__Phocaeicola plebeius_A
C147.metabat.bin.55.contigs.fa	14	71.81	0	0	1431713	215243	d__Bacteria;p__Firmicutes_A;c__Clostridia;o__Oscillospirales;f__Acutalibacteraceae;g__Fimenecus;s__Fimenecus sp000432435
C147.metabat.bin.60.contigs.fa	296	68.97	7.92	36.84	1638639	5901	d__Bacteria;p__Proteobacteria;c__Gammaproteobacteria;o__Burkholderiales;f__Burkholderiaceae;g__Duodenibacillus;s__Duodenibacillus intestinavium
C147.metabat.bin.64.contigs.fa	122	85.9	1.34	50	1938102	21898	d__Bacteria;p__Firmicutes_A;c__Clostridia;o__Oscillospirales;f__Oscillospiraceae;g__F23-B02;s__F23-B02 sp002472405
C147.metabat.bin.65.contigs.fa	30	95.97	0	0	2600878	143260	d__Bacteria;p__Firmicutes_A;c__Clostridia;o__Oscillospirales;f__Ruminococcaceae;g__Ruminiclostridium_E;s__Ruminiclostridium_E sp900539195
C147.metabat.bin.66.contigs.fa	49	88.89	0.28	0	2133856	75117	d__Bacteria;p__Cyanobacteria;c__Vampirovibrionia;o__Gastranaerophilales;f__Gastranaerophilaceae;g__CAG-196;s__CAG-196 sp002102975
C147.metabat.bin.70.contigs.fa	37	88.14	0.67	0	2258964	133905	d__Bacteria;p__Firmicutes_A;c__Clostridia;o__Oscillospirales;f__CAG-272;g__CAG-390;s__CAG-390 sp900753295
C147.metabat.bin.71.contigs.fa	252	86.39	0.67	0	1868672	9025	d__Bacteria;p__Firmicutes_A;c__Clostridia;o__Oscillospirales;f__Butyricicoccaceae;g__Agathobaculum;s__Agathobaculum butyriciproducens
C147.metabat.bin.75.contigs.fa	117	85.16	0.69	50	2095303	24382	d__Bacteria;p__Firmicutes_A;c__Clostridia;o__Oscillospirales;f__CAG-272;g__UBA1740;s__
C147.metabat.bin.80.contigs.fa	243	84.21	4.78	80	2017531	10704	d__Bacteria;p__Firmicutes_A;c__Clostridia;o__Lachnospirales;f__Lachnospiraceae;g__Lachnospira;s__Lachnospira sp003451515
C147.metabat.bin.82_sub.contigs.fa	230	79.47	1.57	0	1660270	8991	d__Bacteria;p__Cyanobacteria;c__Vampirovibrionia;o__Gastranaerophilales;f__Gastranaerophilaceae;g__UBA1221;s__
C147.metabat.bin.83.contigs.fa	258	95.65	0.62	0	2365838	11990	d__Bacteria;p__Proteobacteria;c__Gammaproteobacteria;o__Burkholderiales;f__Burkholderiaceae;g__Sutterella;s__Sutterella wadsworthensis
C147.metabat.bin.85_sub.contigs.fa	935	95.97	67.78	3.92	4889288	5759	d__Bacteria;p__Firmicutes_A;c__Clostridia;o__Lachnospirales;f__Lachnospiraceae;g__Butyrivibrio_A;s__
C147.mycc.Cluster.19_sub.contigs.fa	494	66.39	12.31	5.41	1281724	3372	d__Bacteria;p__Firmicutes_A;c__Clostridia;o__Oscillospirales;f__Oscillospiraceae;g__ER4;s__ER4 sp000765235
C147.mycc.Cluster.24.contigs.fa	287	63.72	4.64	37.5	817209	3667	d__Bacteria;p__Firmicutes_A;c__Clostridia;o__Christensenellales;f__UBA1242;g__UMGS1470;s__
C147.mycc.Cluster.48.contigs.fa	147	98.56	5.45	12.5	2303555	58566	d__Bacteria;p__Bacteroidota;c__Bacteroidia;o__Bacteroidales;f__Rikenellaceae;g__Alistipes;s__Alistipes merdavium
C147.mycc.Cluster.54_sub.contigs.fa	73	96.49	10.53	26.32	2135513	86844	d__Bacteria;p__Proteobacteria;c__Alphaproteobacteria;o__RF32;f__CAG-239;g__CAG-267;s__CAG-267 sp001917135
C147.mycc.Cluster.64_sub.contigs.fa	488	85.66	1.01	0	1663274	4286	d__Bacteria;p__Firmicutes_A;c__Clostridia;o__Oscillospirales;f__Acutalibacteraceae;g__CAG-964;s__CAG-964 sp000435335
C147.mycc.Cluster.6_sub.contigs.fa	598	42.2	0.69	0	1098692	1883	d__Bacteria;p__Firmicutes_A;c__Clostridia;o__Christensenellales;f__Borkfalkiaceae;g__UBA4636;s__UBA4636 sp900770945
C147.mycc.Cluster.83_sub.contigs.fa	2095	94.7	62.81	2.42	5628697	3252	d__Bacteria;p__Bacteroidota;c__Bacteroidia;o__Bacteroidales;f__Marinifilaceae;g__Odoribacter;s__Odoribacter splanchnicus
C147.mycc.Cluster.97.contigs.fa	89	99.3	1.81	0	3108053	99724	d__Bacteria;p__Firmicutes_A;c__Clostridia;o__Christensenellales;f__CAG-74;g__UBA11524;s__UBA11524 sp000437595
C147.mycc.Cluster.98.contigs.fa	382	84.54	7.79	0	3474785	62885	d__Bacteria;p__Bacteroidota;c__Bacteroidia;o__Bacteroidales;f__Bacteroidaceae;g__Prevotella;s__Prevotella lascolaii
C148.concoct.18_sub.contigs.fa	267	33.56	0	0	544618	2098	d__Bacteria;p__Firmicutes;c__Bacilli;o__RF39;f__UBA660;g__CAG-433;s__CAG-433 sp000433675
C148.concoct.23_sub.contigs.fa	594	63.92	2.79	22.22	1092259	1900	d__Bacteria;p__Firmicutes;c__Bacilli;o__Erysipelotrichales;f__Erysipelotrichaceae;g__Holdemanella;s__Holdemanella porci
C148.concoct.25_sub.contigs.fa	662	46.58	0.17	0	1249059	1997	d__Bacteria;p__Firmicutes_A;c__Clostridia;o__Christensenellales;f__CAG-74;g__Ventricola;s__Ventricola sp900542395
C148.concoct.27_sub.contigs.fa	355	93.95	10.73	10.2	5262414	22815	d__Bacteria;p__Bacteroidota;c__Bacteroidia;o__Bacteroidales;f__Bacteroidaceae;g__Prevotella;s__Prevotella sp900313215
C148.concoct.35.contigs.fa	438	93.48	1.95	20	2148559	6619	d__Bacteria;p__Proteobacteria;c__Gammaproteobacteria;o__Burkholderiales;f__Burkholderiaceae;g__Sutterella;s__Sutterella wadsworthensis_A
C148.concoct.37_sub.contigs.fa	428	38.59	1.1	13.33	688922	1607	d__Bacteria;p__Proteobacteria;c__Gammaproteobacteria;o__Enterobacterales;f__Pasteurellaceae;g__Haemophilus_D;s__Haemophilus_D sp001815355
C148.concoct.5.contigs.fa	366	93.18	0.78	0	2214953	8034	d__Bacteria;p__Firmicutes_A;c__Clostridia;o__Oscillospirales;f__Ruminococcaceae;g__Ruminococcus_C;s__Ruminococcus_C sp000433635
C148.concoct.60.contigs.fa	614	84.95	1.57	0	1650563	3093	d__Bacteria;p__Firmicutes;c__Bacilli;o__Erysipelotrichales;f__Coprobacillaceae;g__Catenibacterium;s__Catenibacterium sp000437715
C148.concoct.66_sub.contigs.fa	397	54.37	0.67	0	1069322	3086	d__Bacteria;p__Firmicutes_A;c__Clostridia;o__TANB77;f__CAG-508;g__CAG-245;s__CAG-245 sp000435175
C148.concoct.73.contigs.fa	168	94.21	3.19	36.36	2479330	22728	d__Bacteria;p__Firmicutes_A;c__Clostridia;o__Lachnospirales;f__Lachnospiraceae;g__Lachnospira;s__Lachnospira rogosae_A
C148.concoct.74.contigs.fa	414	96.43	4.17	28.57	2475122	8705	d__Bacteria;p__Firmicutes_A;c__Clostridia;o__Oscillospirales;f__Ruminococcaceae;g__Gemmiger;s__Gemmiger qucibialis
C148.maxbin.C148.003.fasta_sub.contigs.fa	90	30.65	0.11	100	913132	15467	d__Bacteria;p__Bacteroidota;c__Bacteroidia;o__Bacteroidales;f__Bacteroidaceae;g__Prevotella;s__Prevotella copri
C148.maxbin.C148.010.fasta.contigs.fa	98	99.77	1.44	50	2482133	48840	d__Bacteria;p__Actinobacteriota;c__Actinomycetia;o__Actinomycetales;f__Bifidobacteriaceae;g__Bifidobacterium;s__Bifidobacterium adolescentis
C148.metabat.bin.17.contigs.fa	19	99.33	0	0	2932184	284987	d__Bacteria;p__Firmicutes_A;c__Clostridia;o__Lachnospirales;f__Lachnospiraceae;g__Coprococcus;s__Coprococcus eutactus_A
C148.metabat.bin.2.contigs.fa	99	90.6	0.37	33.33	1808925	29698	d__Bacteria;p__Firmicutes_A;c__Clostridia;o__Oscillospirales;f__Oscillospiraceae;g__CAG-103;s__CAG-103 sp000432375
C148.metabat.bin.21.contigs.fa	122	97.33	0	0	3195975	39057	d__Bacteria;p__Firmicutes_A;c__Clostridia;o__Lachnospirales;f__Lachnospiraceae;g__Roseburia;s__Roseburia inulinivorans
C148.metabat.bin.27.contigs.fa	68	98.1	0	0	2743726	85280	d__Bacteria;p__Proteobacteria;c__Gammaproteobacteria;o__Burkholderiales;f__Burkholderiaceae;g__Sutterella;s__Sutterella wadsworthensis
C148.metabat.bin.28.contigs.fa	78	96.14	1.81	0	3650894	104250	d__Bacteria;p__Firmicutes_A;c__Clostridia;o__Lachnospirales;f__Lachnospiraceae;g__Roseburia;s__Roseburia intestinalis
C148.metabat.bin.34.contigs.fa	53	97.11	0	0	2219920	64214	d__Bacteria;p__Firmicutes_C;c__Negativicutes;o__Veillonellales;f__Megasphaeraceae;g__Megasphaera;s__
C148.metabat.bin.43.contigs.fa	186	83.53	0.41	7.14	1898474	14159	d__Bacteria;p__Firmicutes_A;c__Clostridia;o__Oscillospirales;f__Oscillospiraceae;g__Limivicinus;s__Limivicinus sp900547315
C148.metabat.bin.5.contigs.fa	57	98.31	0.48	100	2660169	76366	d__Bacteria;p__Firmicutes_A;c__Clostridia;o__Lachnospirales;f__Lachnospiraceae;g__Agathobacter;s__Agathobacter rectalis
C148.metabat.bin.50.contigs.fa	61	95.32	0	0	3514029	85992	d__Bacteria;p__Bacteroidota;c__Bacteroidia;o__Bacteroidales;f__Bacteroidaceae;g__Paraprevotella;s__Paraprevotella clara
C148.metabat.bin.56.contigs.fa	82	98.42	0.63	0	2187160	44630	d__Bacteria;p__Firmicutes_C;c__Negativicutes;o__Veillonellales;f__Dialisteraceae;g__Dialister;s__Dialister sp000434475
C148.metabat.bin.64.contigs.fa	38	97.83	1.24	0	2687081	87494	d__Bacteria;p__Firmicutes_A;c__Clostridia;o__Lachnospirales;f__Lachnospiraceae;g__RUG115;s__RUG115 sp900066395
C148.metabat.bin.66.contigs.fa	114	92.96	0.12	0	2957147	34633	d__Bacteria;p__Bacteroidota;c__Bacteroidia;o__Bacteroidales;f__Bacteroidaceae;g__Prevotella;s__Prevotella pectinovora
C148.metabat.bin.8.contigs.fa	70	95.51	1.12	0	1448811	35220	d__Bacteria;p__Firmicutes;c__Bacilli;o__RFN20;f__CAG-826;g__Onthovivens;s__Onthovivens sp900545015
C148.mycc.Cluster.14.contigs.fa	755	71.52	5.99	25	1546289	2098	d__Bacteria;p__Actinobacteriota;c__Coriobacteriia;o__Coriobacteriales;f__Coriobacteriaceae;g__Collinsella;s__Collinsella sp900552385
C148.mycc.Cluster.20.contigs.fa	127	98.84	0.74	100	2922398	39601	d__Bacteria;p__Bacteroidota;c__Bacteroidia;o__Bacteroidales;f__Bacteroidaceae;g__Prevotella;s__Prevotella sp000434975
C148.mycc.Cluster.22_sub.contigs.fa	487	69.36	5.08	26.67	3382629	15814	d__Bacteria;p__Bacteroidota;c__Bacteroidia;o__Bacteroidales;f__Bacteroidaceae;g__Prevotella;s__
C148.mycc.Cluster.50.contigs.fa	512	49.05	0.54	0	991094	2013	d__Bacteria;p__Firmicutes;c__Bacilli;o__Lactobacillales;f__Lactobacillaceae;g__Ligilactobacillus;s__Ligilactobacillus ruminis
C148.mycc.Cluster.57.contigs.fa	59	96.3	1.12	0	1477528	68611	d__Bacteria;p__Firmicutes;c__Bacilli;o__RFN20;f__CAG-288;g__CAG-568;s__CAG-568 sp000434395
C148.mycc.Cluster.58.contigs.fa	159	95.28	0.25	0	2843907	32036	d__Bacteria;p__Bacteroidota;c__Bacteroidia;o__Bacteroidales;f__Muribaculaceae;g__Sodaliphilus;s__Sodaliphilus sp004557565
C148.mycc.Cluster.63_sub.contigs.fa	493	94.3	0.9	0	2638626	9095	d__Bacteria;p__Bacteroidota;c__Bacteroidia;o__Bacteroidales;f__Bacteroidaceae;g__UBA6398;s__UBA6398 sp003150315
C148.mycc.Cluster.68.contigs.fa	351	96.49	16.67	0	1672997	7787	d__Bacteria;p__Firmicutes_A;c__Clostridia;o__TANB77;f__CAG-508;g__CAG-269;s__CAG-269 sp003525075
C148.mycc.Cluster.8_sub.contigs.fa	596	93.03	5.14	0	2250115	5369	d__Bacteria;p__Firmicutes_A;c__Clostridia;o__Oscillospirales;f__Acutalibacteraceae;g__UBA1417;s__UBA1417 sp003531055
C15.concoct.11.contigs.fa	421	96.31	0.67	0	3038227	10757	d__Bacteria;p__Firmicutes_A;c__Clostridia;o__Oscillospirales;f__Ruminococcaceae;g__CAG-115;s__CAG-115 sp003531585
C15.concoct.28.contigs.fa	417	85.67	2.07	16.67	1605380	4976	d__Bacteria;p__Firmicutes_A;c__Clostridia;o__Christensenellales;f__CAG-552;g__Protoclostridium;s__Protoclostridium sp900761765
C15.concoct.29.contigs.fa	170	95.93	0	0	2752918	23807	d__Bacteria;p__Firmicutes_A;c__Clostridia;o__Oscillospirales;f__Ruminococcaceae;g__CAG-353;s__CAG-353 sp900066885
C15.concoct.3.contigs.fa	320	34.57	0	0	524711	1606	d__Bacteria;p__Firmicutes_A;c__Clostridia;o__Oscillospirales;f__Acutalibacteraceae;g__Pseudoruminococcus_A;s__Pseudoruminococcus_A massiliensis
C15.concoct.35.contigs.fa	424	95.13	1.88	0	2036966	6229	d__Bacteria;p__Actinobacteriota;c__Coriobacteriia;o__Coriobacteriales;f__Coriobacteriaceae;g__Collinsella;s__Collinsella sp900541055
C15.concoct.4_sub.contigs.fa	733	76.07	7.07	35.29	1987558	3080	d__Bacteria;p__Firmicutes_A;c__Clostridia;o__Lachnospirales;f__Lachnospiraceae;g__Lachnospira;s__Lachnospira eligens_A
C15.concoct.54_sub.contigs.fa	484	86.84	33.17	13.73	3094856	7306	d__Bacteria;p__Bacteroidota;c__Bacteroidia;o__Bacteroidales;f__Rikenellaceae;g__Alistipes;s__Alistipes communis
C15.concoct.56.contigs.fa	332	95.7	0	0	1702750	6640	d__Bacteria;p__Proteobacteria;c__Alphaproteobacteria;o__RF32;f__CAG-239;g__Scatocola;s__Scatocola faecipullorum
C15.concoct.6.contigs.fa	316	88.37	1.01	0	1582981	6770	d__Bacteria;p__Firmicutes_A;c__Clostridia;o__Oscillospirales;f__Acutalibacteraceae;g__Fimenecus;s__Fimenecus sp000432435
C15.concoct.60.contigs.fa	224	90.6	0.02	100	2036034	12332	d__Bacteria;p__Firmicutes_A;c__Clostridia;o__Oscillospirales;f__Oscillospiraceae;g__ER4;s__ER4 sp000765235
C15.concoct.64_sub.contigs.fa	1134	62.77	16.3	6.06	1940606	1694	d__Bacteria;p__Actinobacteriota;c__Actinomycetia;o__Actinomycetales;f__Bifidobacteriaceae;g__Bifidobacterium;s__Bifidobacterium longum
C15.concoct.73.contigs.fa	742	76.23	1.9	0	1713474	2533	d__Bacteria;p__Firmicutes_A;c__Clostridia;o__Oscillospirales;f__Ruminococcaceae;g__Ruminiclostridium_E;s__Ruminiclostridium_E siraeum
C15.concoct.89.contigs.fa	332	90.94	0.67	0	2128553	9212	d__Bacteria;p__Firmicutes_A;c__Clostridia;o__Oscillospirales;f__CAG-272;g__CAG-448;s__CAG-448 sp003150135
C15.maxbin.C15.002.fasta.contigs.fa	79	95.15	0	0	2616489	57018	d__Bacteria;p__Bacteroidota;c__Bacteroidia;o__Bacteroidales;f__Bacteroidaceae;g__Prevotella;s__Prevotella sp003447235
C15.maxbin.C15.006.fasta_sub.contigs.fa	317	93.89	1.97	12.5	5365186	39075	d__Bacteria;p__Bacteroidota;c__Bacteroidia;o__Bacteroidales;f__Bacteroidaceae;g__Bacteroides;s__Bacteroides uniformis
C15.maxbin.C15.007.fasta.contigs.fa	346	92.84	1.02	100	2521856	12874	d__Bacteria;p__Firmicutes_A;c__Clostridia;o__Oscillospirales;f__Ruminococcaceae;g__Faecalibacterium;s__Faecalibacterium prausnitzii_F
C15.maxbin.C15.008.fasta.contigs.fa	396	99.32	0.68	0	2863835	11992	d__Bacteria;p__Firmicutes_A;c__Clostridia;o__Oscillospirales;f__Ruminococcaceae;g__Gemmiger;s__Gemmiger qucibialis
C15.maxbin.C15.013.fasta_sub.contigs.fa	150	98.25	4.7	29.41	2888019	39486	d__Bacteria;p__Firmicutes_A;c__Clostridia;o__Lachnospirales;f__Lachnospiraceae;g__Coprococcus;s__Coprococcus eutactus
C15.maxbin.C15.015.fasta_sub.contigs.fa	202	59.18	0.63	0	1824354	15029	d__Bacteria;p__Firmicutes_C;c__Negativicutes;o__Veillonellales;f__Dialisteraceae;g__Dialister;s__Dialister invisus
C15.metabat.bin.15.contigs.fa	322	94.63	1.34	0	2716887	10872	d__Bacteria;p__Firmicutes_A;c__Clostridia;o__Lachnospirales;f__Lachnospiraceae;g__CAG-882;s__CAG-882 sp003486385
C15.metabat.bin.23_sub.contigs.fa	171	98.12	7.75	84	3181335	27984	d__Bacteria;p__Bacteroidota;c__Bacteroidia;o__Bacteroidales;f__Rikenellaceae;g__Alistipes;s__Alistipes shahii
C15.metabat.bin.35_sub.contigs.fa	339	75.12	0.48	50	1895624	6133	d__Bacteria;p__Firmicutes_A;c__Clostridia;o__Lachnospirales;f__Lachnospiraceae;g__Eisenbergiella;s__Eisenbergiella sp900066775
C15.metabat.bin.8.contigs.fa	188	50.56	0.74	0	808275	4323	d__Bacteria;p__Proteobacteria;c__Gammaproteobacteria;o__Burkholderiales;f__Burkholderiaceae;g__Parasutterella;s__Parasutterella excrementihominis
C15.mycc.Cluster.12_sub.contigs.fa	795	67.07	6.44	4	1569799	2123	d__Bacteria;p__Firmicutes_A;c__Clostridia;o__Oscillospirales;f__Acutalibacteraceae;g__Eubacterium_R;s__Eubacterium_R sp003526845
C15.mycc.Cluster.24.contigs.fa	48	94.72	0.38	0	2375398	67558	d__Bacteria;p__Bacteroidota;c__Bacteroidia;o__Bacteroidales;f__Muribaculaceae;g__UBA7173;s__UBA7173 sp900546835
C15.mycc.Cluster.36.contigs.fa	797	93.57	1.51	16.67	3030096	5391	d__Bacteria;p__Bacteroidota;c__Bacteroidia;o__Bacteroidales;f__Barnesiellaceae;g__Barnesiella;s__Barnesiella intestinihominis
C15.mycc.Cluster.44.contigs.fa	374	46.85	1.21	0	801618	2297	d__Bacteria;p__Firmicutes_A;c__Clostridia;o__Christensenellales;f__CAG-314;g__CAG-314;s__CAG-314 sp000437915
C15.mycc.Cluster.47.contigs.fa	344	97.65	4.54	5.56	3582207	40010	d__Bacteria;p__Firmicutes_A;c__Clostridia;o__Lachnospirales;f__Lachnospiraceae;g__Acetatifactor;s__Acetatifactor intestinalis
C15.mycc.Cluster.49.contigs.fa	164	92.33	2.92	30	2478077	27939	d__Bacteria;p__Bacteroidota;c__Bacteroidia;o__Bacteroidales;f__Rikenellaceae;g__Alistipes;s__Alistipes onderdonkii
C15.mycc.Cluster.59.contigs.fa	510	98.48	5.74	55.71	4910563	20420	d__Bacteria;p__Proteobacteria;c__Gammaproteobacteria;o__Enterobacterales;f__Enterobacteriaceae;g__Escherichia;s__Escherichia coli
C152IIP.abawaca.37.contigs.fa	85	90.73	0.81	0	1372771	24143	d__Bacteria;p__Firmicutes_A;c__Clostridia;o__Christensenellales;f__CAG-314;g__CAG-314;s__CAG-314 sp000437915
C152IIP.abawaca.50_sub.contigs.fa	132	43.82	0	0	653086	5003	d__Bacteria;p__Firmicutes;c__Bacilli;o__Acholeplasmatales;f__Anaeroplasmataceae;g__CAG-307;s__CAG-307 sp001916215
C152IIP.concoct.103.contigs.fa	640	85.75	0.34	50	1852713	3556	d__Bacteria;p__Firmicutes_A;c__Clostridia;o__Christensenellales;f__CAG-138;g__Pelethousia;s__Pelethousia sp900542615
C152IIP.concoct.111_sub.contigs.fa	465	31.62	1.05	0	796557	1718	d__Bacteria;p__Firmicutes_A;c__Clostridia;o__Christensenellales;f__CAG-552;g__Protoclostridium;s__Protoclostridium sp900761765
C152IIP.concoct.113_sub.contigs.fa	526	37.26	0.21	0	855672	1618	d__Bacteria;p__Firmicutes_A;c__Clostridia;o__UBA1381;f__UBA1381;g__CAG-41;s__CAG-41 sp900066215
C152IIP.concoct.115_sub.contigs.fa	435	48.37	1.15	0	766840	1802	d__Bacteria;p__Actinobacteriota;c__Coriobacteriia;o__Coriobacteriales;f__Eggerthellaceae;g__CAG-1427;s__CAG-1427 sp000434775
C152IIP.concoct.14_sub.contigs.fa	751	73.65	0	0	2132524	3212	d__Bacteria;p__Firmicutes_A;c__Clostridia;o__Oscillospirales;f__Ruminococcaceae;g__Ruthenibacterium;s__Ruthenibacterium lactatiformans
C152IIP.concoct.20_sub.contigs.fa	881	64.68	1.3	5.56	1792643	2196	d__Bacteria;p__Firmicutes_A;c__Clostridia;o__Oscillospirales;f__Ruminococcaceae;g__CAG-115;s__CAG-115 sp003531585
C152IIP.concoct.24_sub.contigs.fa	651	87.93	34.37	68.57	2535359	4680	d__Bacteria;p__Firmicutes_A;c__Clostridia;o__Oscillospirales;f__Oscillospiraceae;g__Faecousia;s__Faecousia sp900546075
C152IIP.concoct.30.contigs.fa	424	87.65	0.19	11.11	2116805	6151	d__Bacteria;p__Firmicutes_A;c__Clostridia;o__Lachnospirales;f__Lachnospiraceae;g__Butyribacter;s__Butyribacter sp003529475
C152IIP.concoct.33.contigs.fa	290	97.52	1.24	0	2705889	14348	d__Bacteria;p__Proteobacteria;c__Gammaproteobacteria;o__Burkholderiales;f__Burkholderiaceae;g__Sutterella;s__Sutterella wadsworthensis
C152IIP.concoct.36_sub.contigs.fa	2040	66.29	30.81	46.75	6046950	3190	d__Bacteria;p__Bacteroidota;c__Bacteroidia;o__Bacteroidales;f__Bacteroidaceae;g__Bacteroides;s__
C152IIP.concoct.37_sub.contigs.fa	450	61.91	3.62	0	895279	2027	d__Bacteria;p__Firmicutes;c__Bacilli;o__Acholeplasmatales;f__Anaeroplasmataceae;g__CAG-307;s__CAG-307 sp001916215
C152IIP.concoct.41.contigs.fa	240	88.37	0.67	100	1806742	12919	d__Bacteria;p__Firmicutes_A;c__Clostridia;o__Oscillospirales;f__Ruminococcaceae;g__Ruminococcus_C;s__Ruminococcus_C sp000437255
C152IIP.concoct.50_sub.contigs.fa	522	93.07	9.53	14.71	3193381	7815	d__Bacteria;p__Bacteroidota;c__Bacteroidia;o__Bacteroidales;f__Barnesiellaceae;g__Barnesiella;s__Barnesiella intestinihominis
C152IIP.concoct.71_sub.contigs.fa	573	73.72	0.7	0	1350824	2621	d__Bacteria;p__Firmicutes_A;c__Clostridia;o__Christensenellales;f__CAG-138;g__PeH17;s__PeH17 sp000435055
C152IIP.concoct.8.contigs.fa	657	89.87	0	0	2013453	3715	d__Bacteria;p__Firmicutes_A;c__Clostridia;o__Oscillospirales;f__Ruminococcaceae;g__Ruminiclostridium_E;s__Ruminiclostridium_E siraeum
C152IIP.concoct.84_sub.contigs.fa	360	92.95	1.34	0	2208321	8091	d__Bacteria;p__Firmicutes_A;c__Clostridia;o__Oscillospirales;f__Butyricicoccaceae;g__Agathobaculum;s__Agathobaculum butyriciproducens
C152IIP.concoct.85.contigs.fa	334	95.42	0.47	50	1550915	6355	d__Bacteria;p__Firmicutes;c__Bacilli;o__Lactobacillales;f__Streptococcaceae;g__Streptococcus;s__Streptococcus lutetiensis
C152IIP.concoct.89_sub.contigs.fa	405	93.51	0.81	0	2508030	8003	d__Bacteria;p__Firmicutes_A;c__Clostridia;o__Christensenellales;f__CAG-74;g__Ventricola;s__Ventricola sp900542445
C152IIP.maxbin.C152IIP.050.fasta_sub.contigs.fa	416	88.17	5.33	46.15	1512535	4526	d__Bacteria;p__Proteobacteria;c__Alphaproteobacteria;o__RF32;f__CAG-239;g__Scatacola_A;s__Scatacola_A faecigallinarum
C152IIP.metabat.bin.10.contigs.fa	205	90.93	0.68	0	2078892	13384	d__Bacteria;p__Firmicutes_A;c__Clostridia;o__Oscillospirales;f__Ruminococcaceae;g__Gemmiger;s__Gemmiger qucibialis
C152IIP.metabat.bin.12_sub.contigs.fa	70	19.32	0	0	276588	3973	d__Bacteria;p__Actinobacteriota;c__Coriobacteriia;o__Coriobacteriales;f__Eggerthellaceae;g__CAG-1427;s__CAG-1427 sp000434775
C152IIP.metabat.bin.22.contigs.fa	210	86.87	0.35	33.33	1470590	8542	d__Bacteria;p__Actinobacteriota;c__Coriobacteriia;o__Coriobacteriales;f__QAMH01;g__QAMH01;s__QAMH01 sp900544245
C152IIP.metabat.bin.28.contigs.fa	181	53.98	0	0	801398	4379	d__Bacteria;p__Firmicutes_A;c__Clostridia;o__Oscillospirales;f__Ruminococcaceae;g__Ruminococcus_C;s__Ruminococcus_C sp000433635
C152IIP.metabat.bin.31.contigs.fa	226	93.77	0.64	0	2569015	16802	d__Bacteria;p__Bacteroidota;c__Bacteroidia;o__Bacteroidales;f__Rikenellaceae;g__Alistipes;s__Alistipes communis
C152IIP.metabat.bin.34.contigs.fa	64	96.58	0	0	2409977	58737	d__Bacteria;p__Firmicutes_A;c__Clostridia;o__Oscillospirales;f__Ruminococcaceae;g__Ruminococcus_D;s__Ruminococcus_D bicirculans
C152IIP.metabat.bin.36.contigs.fa	97	97.28	0.06	0	2552483	38060	d__Bacteria;p__Firmicutes_A;c__Clostridia;o__Oscillospirales;f__Ruminococcaceae;g__Gemmiger;s__Gemmiger sp900540595
C152IIP.metabat.bin.37.contigs.fa	93	97.2	1.17	0	2835325	45086	d__Bacteria;p__Firmicutes_A;c__Clostridia;o__Christensenellales;f__CAG-74;g__UBA11524;s__UBA11524 sp000437595
C152IIP.metabat.bin.46.contigs.fa	209	91.28	0	0	2288231	13926	d__Bacteria;p__Firmicutes_A;c__Clostridia;o__Oscillospirales;f__Oscillospiraceae;g__Limivicinus;s__Limivicinus sp900754515
C152IIP.metabat.bin.49.contigs.fa	256	76.97	1.89	0	1717565	7983	d__Bacteria;p__Firmicutes;c__Bacilli;o__Erysipelotrichales;f__Erysipelotrichaceae;g__Merdibacter;s__Merdibacter merdipullorum
C152IIP.metabat.bin.58.contigs.fa	156	97.58	0.81	0	1940443	18047	d__Bacteria;p__Actinobacteriota;c__Coriobacteriia;o__Coriobacteriales;f__Coriobacteriaceae;g__Collinsella;s__Collinsella aerofaciens_G
C152IIP.metabat.bin.60_sub.contigs.fa	339	62.96	0	0	1625761	5176	d__Bacteria;p__Firmicutes_A;c__Clostridia;o__Oscillospirales;f__Oscillospiraceae;g__Faecousia;s__Faecousia sp000435995
C152IIP.metabat.bin.65.contigs.fa	75	90.65	0.7	0	1431955	31507	d__Bacteria;p__Firmicutes_A;c__Clostridia;o__Christensenellales;f__CAG-917;g__CAG-349;s__CAG-349 sp003539515
C152IIP.metabat.bin.7.contigs.fa	139	92.79	1.25	66.67	2051868	18894	d__Bacteria;p__Firmicutes_A;c__Clostridia;o__Oscillospirales;f__Ruminococcaceae;g__Faecalibacterium;s__Faecalibacterium prausnitzii_G
C152IIP.metabat.bin.76.contigs.fa	224	67.18	0	0	1050610	4989	d__Bacteria;p__Firmicutes_A;c__Clostridia;o__Oscillospirales;f__Acutalibacteraceae;g__Ruminococcus_E;s__Ruminococcus_E sp900314705
C152IIP.metabat.bin.77.contigs.fa	213	88.27	0	0	1929083	11797	d__Bacteria;p__Firmicutes_A;c__Clostridia;o__Oscillospirales;f__Oscillospiraceae;g__ER4;s__ER4 sp000765235
C152IIP.metabat.bin.80.contigs.fa	287	77.49	15.01	3.12	2100390	8635	d__Bacteria;p__Firmicutes_A;c__Clostridia;o__Oscillospirales;f__Oscillospiraceae;g__Faecousia;s__Faecousia sp003525905
C152IIP.metabat.bin.81.contigs.fa	261	85.78	1.5	75	2019215	10452	d__Bacteria;p__Firmicutes_A;c__Clostridia;o__Lachnospirales;f__Lachnospiraceae;g__Fusicatenibacter;s__Fusicatenibacter saccharivorans
C152IIP.mycc.Cluster.15_sub.contigs.fa	238	25	7.84	25	600335	3235	d__Bacteria;p__Firmicutes_A;c__Clostridia;o__Oscillospirales;f__Oscillospiraceae;g__CAG-103;s__
C152IIP.mycc.Cluster.18_sub.contigs.fa	920	55.05	7.43	8	1853647	2109	d__Bacteria;p__Cyanobacteria;c__Vampirovibrionia;o__Gastranaerophilales;f__Gastranaerophilaceae;g__CAG-196;s__
C152IIP.mycc.Cluster.31.contigs.fa	787	76.5	7.09	31.25	1804377	2587	d__Bacteria;p__Firmicutes_A;c__Clostridia;o__Oscillospirales;f__Acutalibacteraceae;g__Acutalibacter;s__Acutalibacter ornithocaccae
C152IIP.mycc.Cluster.32_sub.contigs.fa	795	65.36	7.15	0	1569926	2036	d__Bacteria;p__Firmicutes_A;c__Clostridia;o__Oscillospirales;f__CAG-272;g__UMGS1312;s__UMGS1312 sp900550625
C152IIP.mycc.Cluster.38.contigs.fa	105	98.53	2.08	14.29	2624444	71217	d__Bacteria;p__Bacteroidota;c__Bacteroidia;o__Bacteroidales;f__Rikenellaceae;g__Alistipes;s__Alistipes avistercoris
C152IIP.mycc.Cluster.48.contigs.fa	360	98.21	0.48	0	2313097	10686	d__Bacteria;p__Bacteroidota;c__Bacteroidia;o__Bacteroidales;f__Rikenellaceae;g__Tidjanibacter;s__Tidjanibacter inops_A
C152IIP.mycc.Cluster.50_sub.contigs.fa	487	85.3	2.83	0	3051583	12798	d__Bacteria;p__Bacteroidota;c__Bacteroidia;o__Bacteroidales;f__UBA11471;g__UBA11471;s__UBA11471 sp900547555
C152IIP.mycc.Cluster.60_sub.contigs.fa	230	87.32	0	0	1582269	10350	d__Bacteria;p__Proteobacteria;c__Alphaproteobacteria;o__RF32;f__CAG-239;g__51-20;s__51-20 sp001917175
C152IIP.mycc.Cluster.64_sub.contigs.fa	300	91.21	4.58	14.29	2185872	19555	d__Bacteria;p__Proteobacteria;c__Alphaproteobacteria;o__RF32;f__CAG-239;g__CAG-267;s__CAG-267 sp001917135
C152IIP.mycc.Cluster.71.contigs.fa	616	84.92	3.29	12.5	1756278	3450	d__Bacteria;p__Firmicutes_C;c__Negativicutes;o__Acidaminococcales;f__Acidaminococcaceae;g__Phascolarctobacterium;s__Phascolarctobacterium faecium
C152IIP.mycc.Cluster.73.contigs.fa	140	97.32	0.22	0	1942132	27126	d__Bacteria;p__Firmicutes_A;c__Clostridia;o__Oscillospirales;f__Acutalibacteraceae;g__CAG-217;s__CAG-217 sp000436335
C152IIP.mycc.Cluster.79.contigs.fa	886	97.58	25.06	23.08	3671315	13986	d__Bacteria;p__Firmicutes_A;c__Clostridia;o__Lachnospirales;f__Lachnospiraceae;g__Acetatifactor;s__Acetatifactor intestinalis
C152IIP.mycc.Cluster.9_sub.contigs.fa	1203	18.59	2.32	33.33	3939630	5486	d__Bacteria;p__Firmicutes_A;c__Clostridia;o__Lachnospirales;f__Lachnospiraceae;g__Eisenbergiella;s__
C18.concoct.10.contigs.fa	933	80.97	5.91	0	3240388	4155	d__Bacteria;p__Bacteroidota;c__Bacteroidia;o__Bacteroidales;f__Marinifilaceae;g__Odoribacter;s__Odoribacter splanchnicus
C18.concoct.108.contigs.fa	707	87.42	0.5	11.11	3903344	7511	d__Bacteria;p__Proteobacteria;c__Gammaproteobacteria;o__Enterobacterales;f__Enterobacteriaceae;g__Escherichia;s__Escherichia coli
C18.concoct.109_sub.contigs.fa	633	84.38	1.57	33.33	2291252	4527	d__Bacteria;p__Firmicutes_A;c__Clostridia;o__Oscillospirales;f__Ruminococcaceae;g__CAG-115;s__CAG-115 sp003531585
C18.concoct.111_sub.contigs.fa	514	90.6	0.4	0	2057882	5415	d__Bacteria;p__Actinobacteriota;c__Coriobacteriia;o__Coriobacteriales;f__Eggerthellaceae;g__Ellagibacter;s__Ellagibacter isourolithinifaciens
C18.concoct.112_sub.contigs.fa	111	97.73	1.59	25	2223881	43974	d__Bacteria;p__Actinobacteriota;c__Actinomycetia;o__Actinomycetales;f__Bifidobacteriaceae;g__Bifidobacterium;s__Bifidobacterium adolescentis
C18.concoct.14_sub.contigs.fa	801	79.2	1.37	0	2059547	3019	d__Bacteria;p__Firmicutes_A;c__Clostridia;o__Oscillospirales;f__Ruminococcaceae;g__Ruminococcus_D;s__Ruminococcus_D bicirculans
C18.concoct.46.contigs.fa	234	94.94	0.45	0	2119426	12631	d__Bacteria;p__Firmicutes_A;c__Clostridia;o__Oscillospirales;f__Acutalibacteraceae;g__UBA1417;s__UBA1417 sp003531055
C18.concoct.51.contigs.fa	519	54.35	1.88	35.29	935655	1808	d__Bacteria;p__Proteobacteria;c__Gammaproteobacteria;o__Enterobacterales;f__Pasteurellaceae;g__Haemophilus_D;s__Haemophilus_D parainfluenzae
C18.concoct.54_sub.contigs.fa	546	75.78	0.97	0	1434846	3010	d__Bacteria;p__Firmicutes_C;c__Negativicutes;o__Veillonellales;f__Veillonellaceae;g__Veillonella;s__Veillonella nakazawae
C18.concoct.61_sub.contigs.fa	97	57.89	11.64	4.35	403809	4758	d__Bacteria;p__Firmicutes;c__Bacilli;o__RF39;f__UBA660;g__Onthocola_B;s__Onthocola_B sp000437355
C18.concoct.65.contigs.fa	260	96.63	1.12	0	1771658	11361	d__Bacteria;p__Firmicutes;c__Bacilli;o__RFN20;f__CAG-826;g__RUG131;s__RUG131 sp900549975
C18.concoct.70_sub.contigs.fa	500	29.54	0.51	0	839286	1665	d__Bacteria;p__Firmicutes_A;c__Clostridia;o__Christensenellales;f__Borkfalkiaceae;g__UBA7597;s__UBA7597 sp900542935
C18.concoct.79.contigs.fa	251	93.89	0	0	2179131	15361	d__Bacteria;p__Firmicutes_A;c__Clostridia;o__Oscillospirales;f__CAG-272;g__CAG-448;s__CAG-448 sp003150135
C18.concoct.83.contigs.fa	203	98.64	0.68	0	2394281	16594	d__Bacteria;p__Firmicutes_A;c__Clostridia;o__Oscillospirales;f__Ruminococcaceae;g__Gemmiger;s__Gemmiger qucibialis
C18.concoct.85_sub.contigs.fa	581	81.57	10.04	83.33	2481529	5174	d__Bacteria;p__Firmicutes_A;c__Clostridia;o__Lachnospirales;f__Lachnospiraceae;g__Copromonas;s__Copromonas sp900066785
C18.concoct.88_sub.contigs.fa	105	97.99	0	0	2518030	55005	d__Bacteria;p__Firmicutes_A;c__Clostridia;o__Oscillospirales;f__Ruminococcaceae;g__Ruminococcus_C;s__Ruminococcus_C sp000433635
C18.concoct.94_sub.contigs.fa	775	64.56	2.42	25	1831610	2595	d__Bacteria;p__Firmicutes_A;c__Clostridia;o__Christensenellales;f__CAG-74;g__Ventricola;s__Ventricola sp900542395
C18.concoct.97_sub.contigs.fa	75	96.63	1.12	0	2135654	92975	d__Bacteria;p__Firmicutes;c__Bacilli;o__RFN20;f__CAG-288;g__CAG-345;s__CAG-345 sp000433315
C18.maxbin.C18.009.fasta.contigs.fa	61	98.67	0	0	2095761	57019	d__Bacteria;p__Firmicutes;c__Bacilli;o__Acholeplasmatales;f__Anaeroplasmataceae;g__CAG-307;s__CAG-307 sp001916215
C18.maxbin.C18.010.fasta.contigs.fa	94	98.97	1.49	0	3779908	124244	d__Bacteria;p__Firmicutes_A;c__Clostridia;o__Lachnospirales;f__Lachnospiraceae;g__Roseburia;s__Roseburia intestinalis
C18.maxbin.C18.012.fasta.contigs.fa	72	97.99	0.34	0	2293395	84396	d__Bacteria;p__Firmicutes_A;c__Clostridia;o__Oscillospirales;f__Acutalibacteraceae;g__Ruminococcus_E;s__Ruminococcus_E sp003526955
C18.maxbin.C18.017.fasta.contigs.fa	134	98.66	1.48	0	3265380	137853	d__Bacteria;p__Firmicutes_A;c__Clostridia;o__Lachnospirales;f__Lachnospiraceae;g__CAG-127;s__CAG-127 sp900319515
C18.maxbin.C18.020.fasta.contigs.fa	40	99.28	0.96	0	2266267	166147	d__Bacteria;p__Bacteroidota;c__Bacteroidia;o__Bacteroidales;f__Rikenellaceae;g__Alistipes;s__Alistipes putredinis
C18.maxbin.C18.025.fasta.contigs.fa	78	97.99	2.35	0	3208167	106501	d__Bacteria;p__Firmicutes_A;c__Clostridia;o__UBA1381;f__UBA1381;g__CAG-41;s__CAG-41 sp900066215
C18.maxbin.C18.027.fasta_sub.contigs.fa	60	96.64	0.67	0	2077349	165618	d__Bacteria;p__Firmicutes_A;c__Clostridia;o__Oscillospirales;f__Acutalibacteraceae;g__CAG-217;s__CAG-217 sp000436335
C18.maxbin.C18.028.fasta.contigs.fa	98	95.87	0.34	100	2583659	64198	d__Bacteria;p__Firmicutes_A;c__Clostridia;o__Lachnospirales;f__Lachnospiraceae;g__Coprococcus;s__Coprococcus sp000154245
C18.maxbin.C18.032.fasta_sub.contigs.fa	170	85.22	0.79	0	2098069	19739	d__Bacteria;p__Firmicutes_A;c__Clostridia;o__Lachnospirales;f__Lachnospiraceae;g__RUG115;s__RUG115 sp900066395
C18.maxbin.C18.036.fasta.contigs.fa	35	99.62	0	0	3201954	136719	d__Bacteria;p__Bacteroidota;c__Bacteroidia;o__Bacteroidales;f__Barnesiellaceae;g__Barnesiella;s__Barnesiella intestinihominis
C18.maxbin.C18.037.fasta_sub.contigs.fa	109	96.14	1.68	0	1974904	31407	d__Bacteria;p__Firmicutes_A;c__Clostridia;o__Oscillospirales;f__Oscillospiraceae;g__CAG-103;s__CAG-103 sp900543625
C18.maxbin.C18.043.fasta.contigs.fa	146	85.76	4.32	18.18	3128524	56887	d__Bacteria;p__Firmicutes_A;c__Clostridia;o__Lachnospirales;f__Lachnospiraceae;g__KLE1615;s__KLE1615 sp900066985
C18.maxbin.C18.059.fasta_sub.contigs.fa	46	15.89	0.53	0	126620	3488	d__Bacteria;p__Firmicutes;c__Bacilli;o__RF39;f__UBA660;g__Onthocola_B;s__
C18.maxbin.C18.093.fasta.contigs.fa	560	94.42	2.72	0	2708425	6898	d__Bacteria;p__Verrucomicrobiota;c__Verrucomicrobiae;o__Verrucomicrobiales;f__Akkermansiaceae;g__Akkermansia;s__Akkermansia muciniphila_B
C18.metabat.bin.100.contigs.fa	81	97.92	0	0	2353037	48155	d__Bacteria;p__Bacteroidota;c__Bacteroidia;o__Bacteroidales;f__UBA11471;g__UBA11471;s__UBA11471 sp000434215
C18.metabat.bin.102.contigs.fa	69	97.9	1.17	0	3018875	69389	d__Bacteria;p__Firmicutes_A;c__Clostridia;o__Christensenellales;f__CAG-74;g__UBA11524;s__UBA11524 sp000437595
C18.metabat.bin.103.contigs.fa	53	97.81	0	0	2222204	74730	d__Bacteria;p__Actinobacteriota;c__Actinomycetia;o__Actinomycetales;f__Bifidobacteriaceae;g__Bifidobacterium;s__Bifidobacterium longum
C18.metabat.bin.105.contigs.fa	276	64.07	2.14	0	1324529	5053	d__Bacteria;p__Firmicutes_A;c__Clostridia;o__Clostridiales;f__Clostridiaceae;g__Clostridium;s__Clostridium sp001916075
C18.metabat.bin.119.contigs.fa	74	97.32	0.67	0	2746587	65996	d__Bacteria;p__Firmicutes_A;c__Clostridia;o__Lachnospirales;f__Lachnospiraceae;g__Eubacterium_F;s__Eubacterium_F sp900539115
C18.metabat.bin.14_sub.contigs.fa	66	97.39	0	0	2656987	72042	d__Bacteria;p__Bacteroidota;c__Bacteroidia;o__Bacteroidales;f__Rikenellaceae;g__Alistipes;s__Alistipes shahii
C18.metabat.bin.19.contigs.fa	16	50.63	0.11	0	859184	133452	d__Bacteria;p__Proteobacteria;c__Gammaproteobacteria;o__Burkholderiales;f__Burkholderiaceae;g__Parasutterella;s__Parasutterella excrementihominis
C18.metabat.bin.22_sub.contigs.fa	257	66.58	0	0	1398092	5828	d__Bacteria;p__Firmicutes_A;c__Clostridia;o__Lachnospirales;f__Lachnospiraceae;g__Ventrimonas;s__Ventrimonas sp003480315
C18.metabat.bin.39.contigs.fa	13	98.1	0.63	0	1719135	423061	d__Bacteria;p__Firmicutes_C;c__Negativicutes;o__Veillonellales;f__Dialisteraceae;g__Dialister;s__Dialister invisus
C18.metabat.bin.56.contigs.fa	45	87.08	2.25	0	860568	32918	d__Bacteria;p__Firmicutes;c__Bacilli;o__RF39;f__UBA660;g__CAG-533;s__CAG-533 sp000434495
C18.metabat.bin.57.contigs.fa	93	99.25	0	0	4324910	77164	d__Bacteria;p__Bacteroidota;c__Bacteroidia;o__Bacteroidales;f__Bacteroidaceae;g__Phocaeicola;s__Phocaeicola vulgatus
C18.metabat.bin.77.contigs.fa	97	61.83	2.88	46.15	995529	15022	d__Bacteria;p__Firmicutes_A;c__Clostridia;o__TANB77;f__CAG-508;g__CAG-269;s__CAG-269 sp001916005
C18.metabat.bin.79.contigs.fa	69	99.19	1.61	0	2106850	44759	d__Bacteria;p__Actinobacteriota;c__Coriobacteriia;o__Coriobacteriales;f__Coriobacteriaceae;g__Collinsella;s__
C18.metabat.bin.96.contigs.fa	245	71.7	14.69	5.56	1533294	6773	d__Bacteria;p__Firmicutes_A;c__Clostridia;o__TANB77;f__CAG-508;g__Merdicola;s__Merdicola sp001915925
C18.mycc.Cluster.12_sub.contigs.fa	294	60	6	0	795263	3320	d__Bacteria;p__Firmicutes;c__Bacilli;o__RF39;f__UBA660;g__UBA6448;s__UBA6448 sp000437315
C18.mycc.Cluster.19_sub.contigs.fa	431	40.4	4.41	20	1614347	7924	d__Bacteria;p__Firmicutes_A;c__Clostridia;o__Lachnospirales;f__Lachnospiraceae;g__Mediterraneibacter;s__Mediterraneibacter faecis
C18.mycc.Cluster.24.contigs.fa	507	89.31	1.1	0	1640644	3972	d__Bacteria;p__Bacteroidota;c__Bacteroidia;o__Flavobacteriales;f__UBA1820;g__Merdimorpha;s__Merdimorpha sp002314265
C18.mycc.Cluster.30_sub.contigs.fa	895	82.15	2.64	9.09	2530162	3521	d__Bacteria;p__Firmicutes_B;c__Peptococcia;o__Peptococcales;f__Peptococcaceae;g__UBA7185;s__
C18.mycc.Cluster.44_sub.contigs.fa	226	99.52	5.57	35.71	3392989	53065	d__Bacteria;p__Firmicutes_A;c__Clostridia;o__Lachnospirales;f__Lachnospiraceae;g__Acetatifactor;s__Acetatifactor intestinalis
C18.mycc.Cluster.50_sub.contigs.fa	208	97.82	0.29	50	4737782	54058	d__Bacteria;p__Bacteroidota;c__Bacteroidia;o__Bacteroidales;f__Tannerellaceae;g__Parabacteroides;s__Parabacteroides distasonis
C18.mycc.Cluster.69.contigs.fa	452	84.69	12.42	9.09	1803840	6499	d__Bacteria;p__Firmicutes_A;c__Clostridia;o__Oscillospirales;f__Oscillospiraceae;g__CAG-83;s__CAG-83 sp000431575
C18.mycc.Cluster.75_sub.contigs.fa	74	96.31	0.34	0	2600475	97259	d__Bacteria;p__Firmicutes_A;c__Clostridia;o__Oscillospirales;f__Ruminococcaceae;g__Ruminiclostridium_E;s__Ruminiclostridium_E siraeum
C18.mycc.Cluster.82_sub.contigs.fa	1448	97.99	81.02	1.21	5733763	7443	d__Bacteria;p__Firmicutes_A;c__Clostridia;o__Lachnospirales;f__Lachnospiraceae;g__Eubacterium_F;s__Eubacterium_F sp000433735
C18.mycc.Cluster.91_sub.contigs.fa	283	10.69	2.06	37.5	737435	2844	d__Bacteria;p__Firmicutes_A;c__Clostridia;o__Oscillospirales;f__Oscillospiraceae;g__Limivicinus;s__
C18.mycc.Cluster.92.contigs.fa	28	97.99	0	0	2689882	294130	d__Bacteria;p__Firmicutes_A;c__Clostridia;o__Oscillospirales;f__Ruminococcaceae;g__CAG-353;s__CAG-353 sp900066885
C18.mycc.Cluster.95_sub.contigs.fa	618	90.89	34.12	44.71	3617095	13148	d__Bacteria;p__Firmicutes_A;c__Clostridia;o__Oscillospirales;f__Ruminococcaceae;g__Gemmiger;s__Gemmiger sp900539695
C19.concoct.14.contigs.fa	779	94.16	0.83	0	4068433	7038	d__Bacteria;p__Bacteroidota;c__Bacteroidia;o__Bacteroidales;f__Tannerellaceae;g__Parabacteroides;s__Parabacteroides distasonis
C19.concoct.27.contigs.fa	908	92.53	34.66	64.6	2441025	3158	d__Bacteria;p__Firmicutes_C;c__Negativicutes;o__Veillonellales;f__Veillonellaceae;g__Veillonella;s__Veillonella nakazawae
C19.concoct.34.contigs.fa	550	91.75	2.63	65	1636936	3474	d__Bacteria;p__Proteobacteria;c__Gammaproteobacteria;o__Enterobacterales;f__Pasteurellaceae;g__Haemophilus_D;s__Haemophilus_D sp001815355
C19.concoct.41.contigs.fa	404	96.92	0	0	2257375	7385	d__Bacteria;p__Firmicutes_A;c__Clostridia;o__Oscillospirales;f__Ruminococcaceae;g__Gemmiger;s__Gemmiger qucibialis
C19.concoct.58_sub.contigs.fa	487	40.9	0.69	50	866968	1781	d__Bacteria;p__Firmicutes_A;c__Clostridia;o__Oscillospirales;f__Ruminococcaceae;g__Ruminococcus_C;s__Ruminococcus_C sp000433635
C19.concoct.59.contigs.fa	119	99.52	0.96	0	2226951	29181	d__Bacteria;p__Bacteroidota;c__Bacteroidia;o__Bacteroidales;f__Rikenellaceae;g__Alistipes;s__Alistipes putredinis
C19.concoct.68_sub.contigs.fa	617	76.84	0.06	0	1552500	2929	d__Bacteria;p__Firmicutes_A;c__Clostridia;o__Oscillospirales;f__Acutalibacteraceae;g__CAG-177;s__CAG-177 sp003514385
C19.concoct.79.contigs.fa	421	88.17	3.68	40	1789586	5545	d__Bacteria;p__Actinobacteriota;c__Actinomycetia;o__Actinomycetales;f__Bifidobacteriaceae;g__Bifidobacterium;s__Bifidobacterium adolescentis
C19.maxbin.C19.012.fasta.contigs.fa	393	91.64	1.85	66.67	2032237	7253	d__Bacteria;p__Firmicutes_A;c__Clostridia;o__Lachnospirales;f__Lachnospiraceae;g__Agathobacter;s__Agathobacter rectalis
C19.maxbin.C19.018.fasta_sub.contigs.fa	124	44.66	1.36	16.67	2029185	26520	d__Bacteria;p__Bacteroidota;c__Bacteroidia;o__Bacteroidales;f__Bacteroidaceae;g__Phocaeicola;s__Phocaeicola vulgatus
C19.maxbin.C19.019.fasta.contigs.fa	48	97.94	0	0	2234839	64942	d__Bacteria;p__Firmicutes_A;c__Clostridia;o__Lachnospirales;f__Lachnospiraceae;g__Butyrivibrio_A;s__Butyrivibrio_A sp000431815
C19.maxbin.C19.025.fasta_sub.contigs.fa	169	89.25	3.99	15.38	3068436	34280	d__Bacteria;p__Firmicutes_A;c__Clostridia;o__Lachnospirales;f__Lachnospiraceae;g__Roseburia;s__Roseburia intestinalis
C19.metabat.bin.15.contigs.fa	40	98.66	0	0	2674688	114021	d__Bacteria;p__Firmicutes_A;c__Clostridia;o__Lachnospirales;f__Lachnospiraceae;g__CAG-127;s__CAG-127 sp900319515
C19.metabat.bin.23.contigs.fa	83	97.58	1.76	0	2726308	53890	d__Bacteria;p__Firmicutes_A;c__Clostridia;o__Lachnospirales;f__Lachnospiraceae;g__Agathobacter;s__Agathobacter faecis
C19.metabat.bin.27_sub.contigs.fa	231	94.61	0.93	0	3249091	20260	d__Bacteria;p__Bacteroidota;c__Bacteroidia;o__Bacteroidales;f__Bacteroidaceae;g__Paraprevotella;s__Paraprevotella clara
C19.metabat.bin.28.contigs.fa	190	54.49	0	0	888767	4944	d__Bacteria;p__Firmicutes_A;c__Clostridia;o__Oscillospirales;f__Acutalibacteraceae;g__Fimenecus;s__Fimenecus sp004556705
C19.metabat.bin.29.contigs.fa	144	88.75	0	0	1749129	15424	d__Bacteria;p__Proteobacteria;c__Gammaproteobacteria;o__Burkholderiales;f__Burkholderiaceae;g__Duodenibacillus;s__Duodenibacillus massiliensis
C19.metabat.bin.30.contigs.fa	130	97.79	1.17	0	2864588	31566	d__Bacteria;p__Firmicutes_A;c__Clostridia;o__Christensenellales;f__CAG-74;g__UBA11524;s__UBA11524 sp000437595
C19.metabat.bin.32.contigs.fa	36	98.66	0	0	2131300	122915	d__Bacteria;p__Firmicutes_A;c__Clostridia;o__Lachnospirales;f__Lachnospiraceae;g__Butyrivibrio_A;s__Butyrivibrio_A crossotus
C19.metabat.bin.34.contigs.fa	37	98.66	0.34	100	2834381	113186	d__Bacteria;p__Firmicutes_A;c__Clostridia;o__Lachnospirales;f__Lachnospiraceae;g__Coprococcus;s__Coprococcus eutactus_A
C19.metabat.bin.36.contigs.fa	90	93.57	0.71	0	2982825	54826	d__Bacteria;p__Bacteroidota;c__Bacteroidia;o__Bacteroidales;f__UBA932;g__Cryptobacteroides;s__Cryptobacteroides sp000432515
C19.metabat.bin.4.contigs.fa	321	87.82	0.31	0	2051121	7450	d__Bacteria;p__Proteobacteria;c__Gammaproteobacteria;o__Burkholderiales;f__Burkholderiaceae;g__Sutterella;s__Sutterella wadsworthensis
C19.metabat.bin.41.contigs.fa	167	93.29	0.67	0	2135947	18722	d__Bacteria;p__Firmicutes_A;c__Clostridia;o__Oscillospirales;f__Butyricicoccaceae;g__Agathobaculum;s__Agathobaculum butyriciproducens
C19.metabat.bin.42.contigs.fa	322	79.58	2.22	30.77	2134319	7509	d__Bacteria;p__Firmicutes_A;c__Clostridia;o__Lachnospirales;f__Lachnospiraceae;g__Butyribacter;s__Butyribacter sp001916135
C19.metabat.bin.44.contigs.fa	403	83.31	1.68	0	2550312	7732	d__Bacteria;p__Firmicutes_A;c__Clostridia;o__Lachnospirales;f__Lachnospiraceae;g__Butyribacter;s__Butyribacter intestini
C19.metabat.bin.66.contigs.fa	180	94.06	1.34	100	2390252	19063	d__Bacteria;p__Firmicutes_A;c__Clostridia;o__Lachnospirales;f__Lachnospiraceae;g__Lachnospira;s__Lachnospira sp000437735
C19.mycc.Cluster.16.contigs.fa	109	97.97	0.49	0	3142487	41216	d__Bacteria;p__Bacteroidota;c__Bacteroidia;o__Bacteroidales;f__Bacteroidaceae;g__Prevotella;s__Prevotella sp000434975
C19.mycc.Cluster.19_sub.contigs.fa	1106	84.4	32.12	3.49	4678278	13920	d__Bacteria;p__Firmicutes_C;c__Negativicutes;o__Veillonellales;f__Dialisteraceae;g__Dialister;s__Dialister invisus
C19.mycc.Cluster.30.contigs.fa	805	81.17	6.44	7.69	1993760	2904	d__Bacteria;p__Firmicutes_A;c__Clostridia;o__Oscillospirales;f__Ruminococcaceae;g__Ruminiclostridium_E;s__Ruminiclostridium_E siraeum
C19.mycc.Cluster.52_sub.contigs.fa	1086	85.45	21.98	13.33	3213631	4219	d__Bacteria;p__Firmicutes_A;c__Clostridia;o__Oscillospirales;f__Oscillospiraceae;g__CAG-170;s__CAG-170 sp000432135
C19.mycc.Cluster.74_sub.contigs.fa	1058	93	32.28	3.38	4723925	14713	d__Bacteria;p__Firmicutes_A;c__Clostridia;o__Lachnospirales;f__Lachnospiraceae;g__Roseburia;s__Roseburia sp900753715
C20.concoct.103.contigs.fa	464	95.03	1.35	0	2798404	8777	d__Bacteria;p__Proteobacteria;c__Gammaproteobacteria;o__Burkholderiales;f__Burkholderiaceae;g__Sutterella;s__Sutterella wadsworthensis
C20.concoct.109.contigs.fa	167	99.08	2.79	0	2233452	22133	d__Bacteria;p__Firmicutes_C;c__Negativicutes;o__Acidaminococcales;f__Acidaminococcaceae;g__Phascolarctobacterium;s__Phascolarctobacterium faecium
C20.concoct.111_sub.contigs.fa	612	74.7	2.07	0	1732483	3217	d__Bacteria;p__Firmicutes_A;c__Clostridia;o__Oscillospirales;f__Ruminococcaceae;g__UBA866;s__UBA866 sp900543295
C20.concoct.19.contigs.fa	348	80.97	1.46	0	1610004	6125	d__Bacteria;p__Firmicutes_A;c__Clostridia;o__Oscillospirales;f__Ruminococcaceae;g__Angelakisella;s__Angelakisella sp900547385
C20.concoct.40.contigs.fa	1333	55.73	4.46	0	2417616	1880	d__Bacteria;p__Verrucomicrobiota;c__Lentisphaeria;o__Victivallales;f__Victivallaceae;g__Victivallis;s__Victivallis lenta
C20.concoct.47.contigs.fa	148	100	1.91	0	2801577	34498	d__Bacteria;p__Actinobacteriota;c__Actinomycetia;o__Actinomycetales;f__Bifidobacteriaceae;g__Bifidobacterium;s__Bifidobacterium dentium
C20.concoct.48_sub.contigs.fa	138	99.48	2.11	9.09	2595990	36394	d__Bacteria;p__Firmicutes;c__Bacilli;o__Lactobacillales;f__Lactobacillaceae;g__Ligilactobacillus;s__Ligilactobacillus salivarius
C20.concoct.55_sub.contigs.fa	1172	73.95	0.3	0	2588990	2483	d__Bacteria;p__Desulfobacterota_I;c__Desulfovibrionia;o__Desulfovibrionales;f__Desulfovibrionaceae;g__Bilophila;s__Bilophila wadsworthia
C20.concoct.76.contigs.fa	820	70.22	2.85	66.67	1469227	1826	d__Bacteria;p__Fusobacteriota;c__Fusobacteriia;o__Fusobacteriales;f__Fusobacteriaceae;g__Fusobacterium;s__Fusobacterium animalis
C20.concoct.93.contigs.fa	522	90.69	0.85	0	1425069	3331	d__Archaea;p__Thermoplasmatota;c__Thermoplasmata;o__Methanomassiliicoccales;f__Methanomethylophilaceae;g__UBA71;s__UBA71 sp006954425
C20.maxbin.C20.007.fasta_sub.contigs.fa	88	97.32	0	0	3224430	139210	d__Bacteria;p__Firmicutes_A;c__Clostridia;o__Lachnospirales;f__Lachnospiraceae;g__Lachnospira;s__Lachnospira eligens_A
C20.maxbin.C20.008.fasta.contigs.fa	54	99.93	1.13	20	4825036	208534	d__Bacteria;p__Proteobacteria;c__Gammaproteobacteria;o__Enterobacterales;f__Enterobacteriaceae;g__Escherichia;s__Escherichia coli
C20.maxbin.C20.010.fasta.contigs.fa	71	90.08	3.68	66.67	2269389	57215	d__Bacteria;p__Firmicutes_A;c__Clostridia;o__Oscillospirales;f__Ruminococcaceae;g__Faecalibacterium;s__Faecalibacterium prausnitzii_J
C20.maxbin.C20.011.fasta_sub.contigs.fa	72	99.11	0.67	0	3232951	71208	d__Bacteria;p__Firmicutes_A;c__Clostridia;o__Lachnospirales;f__Lachnospiraceae;g__CAG-882;s__CAG-882 sp003486385
C20.maxbin.C20.012.fasta_sub.contigs.fa	102	84.78	3.7	25.81	4026370	135975	d__Bacteria;p__Bacteroidota;c__Bacteroidia;o__Bacteroidales;f__Bacteroidaceae;g__Bacteroides;s__Bacteroides uniformis
C20.maxbin.C20.016.fasta.contigs.fa	110	92.58	1.53	100	2209901	42289	d__Bacteria;p__Firmicutes_A;c__Clostridia;o__Oscillospirales;f__Ruminococcaceae;g__Faecalibacterium;s__Faecalibacterium sp900758465
C20.maxbin.C20.017.fasta.contigs.fa	23	97.65	0.34	0	2009492	253435	d__Bacteria;p__Firmicutes_A;c__Clostridia;o__Oscillospirales;f__Acutalibacteraceae;g__Fimenecus;s__Fimenecus sp000432435
C20.maxbin.C20.018.fasta_sub.contigs.fa	147	59.94	3.58	36.96	3620913	65903	d__Bacteria;p__Bacteroidota;c__Bacteroidia;o__Bacteroidales;f__Bacteroidaceae;g__Bacteroides;s__Bacteroides thetaiotaomicron
C20.maxbin.C20.031.fasta.contigs.fa	36	12.75	0.02	100	525232	29747	d__Bacteria;p__Firmicutes_A;c__Clostridia;o__Oscillospirales;f__Oscillospiraceae;g__ER4;s__
C20.maxbin.C20.036.fasta_sub.contigs.fa	105	86.96	8.94	52	2816378	48744	d__Bacteria;p__Bacteroidota;c__Bacteroidia;o__Bacteroidales;f__Rikenellaceae;g__Alistipes;s__Alistipes finegoldii
C20.maxbin.C20.040.fasta.contigs.fa	100	97.99	0.67	0	2232440	91380	d__Bacteria;p__Firmicutes_A;c__Clostridia;o__Lachnospirales;f__Anaerotignaceae;g__Anaerotignum;s__Anaerotignum faecicola
C20.maxbin.C20.041.fasta_sub.contigs.fa	118	96.03	1.47	0	3009074	88370	d__Bacteria;p__Firmicutes_A;c__Clostridia;o__Lachnospirales;f__Lachnospiraceae;g__RUG115;s__RUG115 sp900066395
C20.maxbin.C20.058.fasta.contigs.fa	431	93.42	5.01	66.67	2677114	11928	d__Bacteria;p__Verrucomicrobiota;c__Verrucomicrobiae;o__Verrucomicrobiales;f__Akkermansiaceae;g__Akkermansia;s__Akkermansia muciniphila
C20.maxbin.C20.060.fasta.contigs.fa	71	92.6	2.01	0	1981217	72736	d__Bacteria;p__Firmicutes_A;c__Clostridia;o__Christensenellales;f__CAG-138;g__PeH17;s__PeH17 sp000435055
C20.maxbin.C20.062.fasta_sub.contigs.fa	103	64.04	5.46	0	1731477	44668	d__Bacteria;p__Firmicutes_A;c__Clostridia;o__Lachnospirales;f__Lachnospiraceae;g__Fusicatenibacter;s__Fusicatenibacter saccharivorans
C20.metabat.bin.111.contigs.fa	44	98.27	0.77	0	4424930	160702	d__Bacteria;p__Bacteroidota;c__Bacteroidia;o__Bacteroidales;f__Tannerellaceae;g__Parabacteroides;s__Parabacteroides distasonis
C20.metabat.bin.114.contigs.fa	89	98.39	1.08	0	3976107	73510	d__Bacteria;p__Bacteroidota;c__Bacteroidia;o__Bacteroidales;f__Marinifilaceae;g__Odoribacter;s__Odoribacter splanchnicus
C20.metabat.bin.12.contigs.fa	254	82.83	1.34	50	1902401	8938	d__Bacteria;p__Firmicutes_A;c__Clostridia;o__Oscillospirales;f__Butyricicoccaceae;g__Agathobaculum;s__Agathobaculum butyriciproducens
C20.metabat.bin.20.contigs.fa	40	98.66	1.01	0	2043342	82958	d__Bacteria;p__Firmicutes_A;c__Clostridia;o__Oscillospirales;f__Acutalibacteraceae;g__Ruminococcus_E;s__Ruminococcus_E bromii_B
C20.metabat.bin.21.contigs.fa	50	98.08	0.96	0	2121509	69965	d__Bacteria;p__Bacteroidota;c__Bacteroidia;o__Bacteroidales;f__Rikenellaceae;g__Alistipes;s__Alistipes putredinis
C20.metabat.bin.26.contigs.fa	45	87.21	0	0	1639697	58385	d__Bacteria;p__Firmicutes_A;c__Clostridia;o__Oscillospirales;f__Oscillospiraceae;g__ER4;s__ER4 sp900317525
C20.metabat.bin.37.contigs.fa	101	97.09	0	0	2424976	43976	d__Bacteria;p__Firmicutes_A;c__Clostridia;o__Oscillospirales;f__Oscillospiraceae;g__Dysosmobacter;s__Dysosmobacter sp001916835
C20.metabat.bin.38.contigs.fa	131	87.58	0	0	2067799	26721	d__Bacteria;p__Firmicutes_A;c__Clostridia;o__Oscillospirales;f__Oscillospiraceae;g__Faecousia;s__Faecousia sp003525905
C20.metabat.bin.4.contigs.fa	32	34.16	0	0	1122595	43976	d__Bacteria;p__Firmicutes_A;c__Clostridia;o__Lachnospirales;f__Lachnospiraceae;g__Fusicatenibacter;s__Fusicatenibacter saccharivorans
C20.metabat.bin.45.contigs.fa	69	95.97	2.9	25	2882627	59979	d__Bacteria;p__Firmicutes_A;c__Clostridia;o__Lachnospirales;f__Lachnospiraceae;g__Acetatifactor;s__Acetatifactor sp003447295
C20.metabat.bin.48.contigs.fa	57	91.84	1.63	0	3287552	83967	d__Bacteria;p__Firmicutes_A;c__Clostridia;o__Lachnospirales;f__Lachnospiraceae;g__COE1;s__COE1 sp001916965
C20.metabat.bin.51.contigs.fa	134	96.88	0.62	0	1884663	18783	d__Bacteria;p__Proteobacteria;c__Gammaproteobacteria;o__Burkholderiales;f__Burkholderiaceae;g__Duodenibacillus;s__Duodenibacillus massiliensis
C20.metabat.bin.53.contigs.fa	125	93.42	0	0	2879798	31250	d__Bacteria;p__Firmicutes_A;c__Clostridia;o__Oscillospirales;f__Ruminococcaceae;g__Ruthenibacterium;s__Ruthenibacterium lactatiformans
C20.metabat.bin.55.contigs.fa	105	98.5	3.01	61.54	4989638	88354	d__Bacteria;p__Bacteroidota;c__Bacteroidia;o__Bacteroidales;f__Bacteroidaceae;g__Phocaeicola;s__Phocaeicola vulgatus
C20.metabat.bin.61_sub.contigs.fa	74	88	10.98	34.62	2617899	53232	d__Bacteria;p__Bacteroidota;c__Bacteroidia;o__Bacteroidales;f__Rikenellaceae;g__Alistipes;s__Alistipes shahii
C20.metabat.bin.65.contigs.fa	139	95.42	0.67	75	1944962	17321	d__Bacteria;p__Firmicutes;c__Bacilli;o__Lactobacillales;f__Streptococcaceae;g__Streptococcus;s__Streptococcus salivarius
C20.metabat.bin.75.contigs.fa	293	94.3	2.22	25	2905446	13553	d__Bacteria;p__Firmicutes_A;c__Clostridia;o__Lachnospirales;f__Lachnospiraceae;g__KLE1615;s__KLE1615 sp900066985
C20.metabat.bin.80.contigs.fa	308	79.4	1.08	0	2152491	7704	d__Bacteria;p__Firmicutes_A;c__Clostridia;o__Christensenellales;f__CAG-74;g__Ventricola;s__Ventricola sp900542445
C20.metabat.bin.87.contigs.fa	285	75.29	1.68	0	1674881	6574	d__Bacteria;p__Firmicutes_A;c__Clostridia;o__Oscillospirales;f__Oscillospiraceae;g__UBA738;s__UBA738 sp003522945
C20.metabat.bin.88_sub.contigs.fa	352	96.15	5.92	18.18	5767504	23058	d__Bacteria;p__Bacteroidota;c__Bacteroidia;o__Bacteroidales;f__Tannerellaceae;g__Parabacteroides;s__Parabacteroides goldsteinii
C20.metabat.bin.96.contigs.fa	306	62.47	6.6	0	1598473	5515	d__Bacteria;p__Firmicutes_A;c__Clostridia;o__Oscillospirales;f__Oscillospiraceae;g__Lawsonibacter;s__Lawsonibacter sp900549405
C20.metabat.bin.99.contigs.fa	75	95.3	0.02	100	2752658	67706	d__Bacteria;p__Firmicutes_A;c__Clostridia;o__Lachnospirales;f__Lachnospiraceae;g__Eubacterium_F;s__Eubacterium_F sp900539115
C20.mycc.Cluster.1_sub.contigs.fa	138	99.04	4.8	52.5	2262024	56412	d__Bacteria;p__Firmicutes;c__Bacilli;o__Lactobacillales;f__Streptococcaceae;g__Streptococcus;s__Streptococcus parasanguinis_B
C20.mycc.Cluster.2.contigs.fa	87	90.94	1.57	0	2094354	70683	d__Bacteria;p__Firmicutes_A;c__Clostridia;o__Oscillospirales;f__Oscillospiraceae;g__F23-B02;s__F23-B02 sp001916715
C20.mycc.Cluster.20.contigs.fa	216	99.42	1.94	20	2314707	22077	d__Bacteria;p__Firmicutes_A;c__Clostridia;o__Lachnospirales;f__Lachnospiraceae;g__Mediterraneibacter;s__Mediterraneibacter torques
C20.mycc.Cluster.34_sub.contigs.fa	353	98.47	0.68	0	2366719	13025	d__Bacteria;p__Firmicutes_A;c__Clostridia;o__Oscillospirales;f__Ruminococcaceae;g__Gemmiger;s__Gemmiger qucibialis
C20.mycc.Cluster.50.contigs.fa	158	98.73	4.48	0	2875904	64093	d__Bacteria;p__Firmicutes_A;c__Clostridia;o__Lachnospirales;f__Lachnospiraceae;g__UMGS1375;s__UMGS1375 sp900066615
C20.mycc.Cluster.59_sub.contigs.fa	107	99.3	1.17	0	3235159	79696	d__Bacteria;p__Firmicutes_A;c__Clostridia;o__Christensenellales;f__CAG-74;g__UBA11524;s__UBA11524 sp000437595
C20.mycc.Cluster.76_sub.contigs.fa	324	97.26	7.49	0	3973086	49748	d__Bacteria;p__Firmicutes_A;c__Clostridia;o__Lachnospirales;f__Lachnospiraceae;g__Roseburia;s__Roseburia inulinivorans
C20.mycc.Cluster.9.contigs.fa	108	100	4.37	50	2305647	108299	d__Bacteria;p__Firmicutes_C;c__Negativicutes;o__Veillonellales;f__Veillonellaceae;g__Veillonella;s__Veillonella parvula_A
C20.mycc.Cluster.91_sub.contigs.fa	506	44.96	6.21	0	1010825	2139	d__Bacteria;p__Firmicutes_A;c__Clostridia;o__TANB77;f__CAG-465;g__CAG-465;s__
C21.concoct.101_sub.contigs.fa	395	90.23	2.04	0	2129331	7871	d__Bacteria;p__Firmicutes_A;c__Clostridia;o__Christensenellales;f__Borkfalkiaceae;g__UBA7597;s__UBA7597 sp900542935
C21.concoct.103.contigs.fa	650	69.36	0.38	25	1908912	3230	d__Bacteria;p__Firmicutes_A;c__Clostridia;o__Lachnospirales;f__Lachnospiraceae;g__Pseudolachnospira;s__
C21.concoct.11.contigs.fa	284	94.57	0	0	2589107	18289	d__Bacteria;p__Firmicutes_A;c__Clostridia;o__Oscillospirales;f__CAG-272;g__UMGS1696;s__UMGS1696 sp900753285
C21.concoct.122_sub.contigs.fa	497	97.28	1.22	16.67	4817263	15462	d__Bacteria;p__Bacteroidota;c__Bacteroidia;o__Bacteroidales;f__Tannerellaceae;g__Parabacteroides;s__Parabacteroides distasonis
C21.concoct.132_sub.contigs.fa	222	99.33	0.84	50	2488998	17686	d__Bacteria;p__Firmicutes_A;c__Clostridia;o__Oscillospirales;f__Acutalibacteraceae;g__Ruminococcus_E;s__Ruminococcus_E bromii_B
C21.concoct.137_sub.contigs.fa	403	97.43	5.11	52.94	2443197	10459	d__Bacteria;p__Actinobacteriota;c__Actinomycetia;o__Actinomycetales;f__Bifidobacteriaceae;g__Bifidobacterium;s__Bifidobacterium adolescentis
C21.concoct.142_sub.contigs.fa	276	66.66	30.7	3.57	2380010	11823	d__Bacteria;p__Firmicutes_A;c__Clostridia;o__TANB77;f__CAG-508;g__Merdicola;s__
C21.concoct.150_sub.contigs.fa	166	87.14	2.91	0	2237985	18648	d__Bacteria;p__Firmicutes_A;c__Clostridia;o__Oscillospirales;f__CAG-272;g__CAG-390;s__CAG-390 sp000437015
C21.concoct.16.contigs.fa	569	70.78	0.69	0	2404452	5032	d__Bacteria;p__Firmicutes_A;c__Clostridia;o__Christensenellales;f__HGM11417;g__HGM11417;s__HGM11417 sp900761895
C21.concoct.161_sub.contigs.fa	196	96.37	20.72	0	3662784	29259	d__Bacteria;p__Firmicutes_A;c__Clostridia;o__Christensenellales;f__Borkfalkiaceae;g__UMGS775;s__UMGS775 sp900545325
C21.concoct.163_sub.contigs.fa	297	95.7	0.75	0	1776458	7655	d__Bacteria;p__Firmicutes_A;c__Clostridia;o__Christensenellales;f__CAG-138;g__SFEL01;s__SFEL01 sp004557245
C21.concoct.166_sub.contigs.fa	430	65.87	2.09	25	1213275	3314	d__Bacteria;p__Actinobacteriota;c__Coriobacteriia;o__Coriobacteriales;f__QAMH01;g__QAMH01;s__QAMH01 sp900544245
C21.concoct.25_sub.contigs.fa	45	97.48	11.74	0	2039451	93683	d__Bacteria;p__Firmicutes_A;c__Clostridia;o__Oscillospirales;f__Acutalibacteraceae;g__Fimenecus;s__Fimenecus sp000432435
C21.concoct.34_sub.contigs.fa	379	98.25	3.51	0	4393775	17578	d__Bacteria;p__Desulfobacterota_I;c__Desulfovibrionia;o__Desulfovibrionales;f__Desulfovibrionaceae;g__Bilophila;s__Bilophila wadsworthia
C21.concoct.45.contigs.fa	430	92.44	0.67	0	2121561	6438	d__Bacteria;p__Firmicutes_A;c__Clostridia;o__Oscillospirales;f__Acutalibacteraceae;g__Acutalibacter;s__Acutalibacter ornithocaccae
C21.concoct.46_sub.contigs.fa	625	74.89	2.01	25	2032482	3762	d__Bacteria;p__Firmicutes_A;c__Clostridia;o__Oscillospirales;f__Acutalibacteraceae;g__;s__
C21.concoct.55.contigs.fa	402	98.73	8.42	60.71	3379369	13523	d__Bacteria;p__Proteobacteria;c__Gammaproteobacteria;o__Burkholderiales;f__Burkholderiaceae;g__Parasutterella;s__Parasutterella excrementihominis
C21.concoct.70_sub.contigs.fa	680	88.81	1.06	0	3154996	6044	d__Bacteria;p__Firmicutes_A;c__Clostridia;o__Oscillospirales;f__CAG-272;g__Flemingibacterium;s__Flemingibacterium sp900546315
C21.concoct.73.contigs.fa	493	93.01	0.74	28.57	3270984	8774	d__Bacteria;p__Bacteroidota;c__Bacteroidia;o__Bacteroidales;f__Marinifilaceae;g__Odoribacter;s__Odoribacter splanchnicus
C21.concoct.7_sub.contigs.fa	432	88.61	1.61	15.38	2050852	5964	d__Bacteria;p__Firmicutes_A;c__Clostridia;o__Lachnospirales;f__Lachnospiraceae;g__Anaerostipes;s__Anaerostipes hadrus
C21.concoct.9.contigs.fa	84	88.93	0	0	1583753	35582	d__Bacteria;p__Firmicutes_A;c__Clostridia;o__Christensenellales;f__CAG-552;g__UMGS1795;s__UMGS1795 sp900553555
C21.maxbin.C21.005.fasta.contigs.fa	17	84.79	0	0	1620487	190783	d__Bacteria;p__Firmicutes_A;c__Clostridia;o__Christensenellales;f__CAG-917;g__CAG-475;s__CAG-475 sp000434435
C21.maxbin.C21.006.fasta.contigs.fa	133	83.27	0.02	100	1655100	24805	d__Bacteria;p__Firmicutes_A;c__Clostridia;o__Oscillospirales;f__Oscillospiraceae;g__CAG-83;s__CAG-83 sp000435555
C21.maxbin.C21.007.fasta.contigs.fa	314	60.97	0.68	0	1438662	5924	d__Bacteria;p__Firmicutes_A;c__Clostridia;o__Oscillospirales;f__Ruminococcaceae;g__Gemmiger;s__Gemmiger qucibialis
C21.maxbin.C21.010.fasta_sub.contigs.fa	247	98.29	2.6	50	2324399	14357	d__Bacteria;p__Bacteroidota;c__Bacteroidia;o__Bacteroidales;f__Rikenellaceae;g__Alistipes;s__Alistipes putredinis
C21.maxbin.C21.013.fasta_sub.contigs.fa	164	91.56	0.7	0	2546878	35539	d__Bacteria;p__Firmicutes_A;c__Clostridia;o__Oscillospirales;f__Ruminococcaceae;g__Faecalibacterium;s__Faecalibacterium prausnitzii_F
C21.maxbin.C21.014.fasta_sub.contigs.fa	43	98.5	0	0	1691841	109472	d__Bacteria;p__Firmicutes;c__Bacilli;o__RFN20;f__CAG-288;g__CAG-288;s__CAG-288 sp000437395
C21.maxbin.C21.015.fasta.contigs.fa	403	95.1	2.45	60	2758640	9164	d__Bacteria;p__Firmicutes_A;c__Clostridia;o__Christensenellales;f__CAG-74;g__UBA11524;s__UBA11524 sp000437595
C21.maxbin.C21.016.fasta.contigs.fa	213	49.72	2.85	9.09	2851308	27961	d__Bacteria;p__Bacteroidota;c__Bacteroidia;o__Bacteroidales;f__Bacteroidaceae;g__Bacteroides;s__Bacteroides uniformis
C21.maxbin.C21.017.fasta_sub.contigs.fa	224	92.06	4.16	10	2505898	26588	d__Bacteria;p__Bacteroidota;c__Bacteroidia;o__Bacteroidales;f__Rikenellaceae;g__Alistipes;s__Alistipes shahii
C21.maxbin.C21.020.fasta.contigs.fa	141	25.1	5.45	57.14	1396717	21250	d__Bacteria;p__Bacteroidota;c__Bacteroidia;o__Bacteroidales;f__Bacteroidaceae;g__Bacteroides;s__Bacteroides uniformis
C21.maxbin.C21.025.fasta.contigs.fa	354	94.91	0.75	33.33	3027111	12098	d__Bacteria;p__Bacteroidota;c__Bacteroidia;o__Bacteroidales;f__Barnesiellaceae;g__Barnesiella;s__Barnesiella intestinihominis
C21.maxbin.C21.030.fasta.contigs.fa	48	92.6	2.01	0	2077920	80448	d__Bacteria;p__Firmicutes_A;c__Clostridia;o__Christensenellales;f__CAG-138;g__PeH17;s__PeH17 sp000435055
C21.maxbin.C21.031.fasta_sub.contigs.fa	444	91.94	4.06	5.26	3039713	12710	d__Bacteria;p__Firmicutes_A;c__Clostridia;o__Oscillospirales;f__Oscillospiraceae;g__Faecousia;s__Faecousia sp000434635
C21.maxbin.C21.033.fasta.contigs.fa	399	95.76	3.38	66.67	2612754	12069	d__Bacteria;p__Firmicutes_A;c__Clostridia;o__Lachnospirales;f__Lachnospiraceae;g__Fusicatenibacter;s__Fusicatenibacter saccharivorans
C21.maxbin.C21.042.fasta.contigs.fa	285	94.35	0	0	2132295	11785	d__Bacteria;p__Firmicutes_A;c__Clostridia;o__Lachnospirales;f__Lachnospiraceae;g__Agathobacter;s__Agathobacter rectalis
C21.maxbin.C21.046.fasta.contigs.fa	45	99.33	0.27	0	2936518	240642	d__Bacteria;p__Firmicutes_A;c__Clostridia;o__Lachnospirales;f__Lachnospiraceae;g__Coprococcus;s__Coprococcus eutactus_A
C21.maxbin.C21.064.fasta.contigs.fa	57	79.57	1.61	0	1687720	42831	d__Bacteria;p__Firmicutes_A;c__Clostridia;o__Christensenellales;f__Borkfalkiaceae;g__UMGS621;s__UMGS621 sp900543915
C21.maxbin.C21.104.fasta_sub.contigs.fa	322	63.12	14.27	7.69	2048475	10436	d__Bacteria;p__Firmicutes_A;c__Clostridia;o__Lachnospirales;f__Lachnospiraceae;g__Blautia_A;s__Blautia_A faecis
C21.metabat.bin.10.contigs.fa	182	91.08	0.67	0	2037577	16307	d__Bacteria;p__Firmicutes_A;c__Clostridia;o__Oscillospirales;f__CAG-382;g__Woodwardibium;s__Woodwardibium gallinarum
C21.metabat.bin.119.contigs.fa	312	91.1	1.88	0	2536780	10008	d__Bacteria;p__Firmicutes_A;c__Clostridia;o__Christensenellales;f__CAG-74;g__Limiplasma;s__Limiplasma sp900548145
C21.metabat.bin.121.contigs.fa	56	97.24	0.23	0	2092693	59670	d__Bacteria;p__Actinobacteriota;c__Actinomycetia;o__Actinomycetales;f__Bifidobacteriaceae;g__Bifidobacterium;s__Bifidobacterium longum
C21.metabat.bin.123.contigs.fa	177	86.31	0	0	2189134	17042	d__Bacteria;p__Firmicutes_A;c__Clostridia;o__Lachnospirales;f__Lachnospiraceae;g__Bariatricus;s__Bariatricus comes
C21.metabat.bin.126.contigs.fa	57	98.78	0.9	0	2239476	56750	d__Bacteria;p__Firmicutes_C;c__Negativicutes;o__Acidaminococcales;f__Acidaminococcaceae;g__Phascolarctobacterium_A;s__Phascolarctobacterium_A succinatutens
C21.metabat.bin.13.contigs.fa	112	88.76	0	0	1058217	12471	d__Bacteria;p__Firmicutes;c__Bacilli;o__RF39;f__UBA660;g__CAG-605;s__CAG-605 sp000433255
C21.metabat.bin.131.contigs.fa	71	99.28	1.04	40	2628553	66540	d__Bacteria;p__Firmicutes_A;c__Clostridia;o__Lachnospirales;f__Lachnospiraceae;g__RUG115;s__RUG115 sp900066395
C21.metabat.bin.132.contigs.fa	89	95.56	0.83	0	2026949	30891	d__Bacteria;p__Firmicutes_A;c__Clostridia;o__Christensenellales;f__Borkfalkiaceae;g__Borkfalkia;s__Borkfalkia ceftriaxoniphila
C21.metabat.bin.134.contigs.fa	241	70.87	0.81	0	1214165	5273	d__Bacteria;p__Actinobacteriota;c__Coriobacteriia;o__Coriobacteriales;f__Coriobacteriaceae;g__Collinsella;s__Collinsella aerofaciens_J
C21.metabat.bin.140.contigs.fa	25	97.81	1.12	25	2721626	168558	d__Bacteria;p__Bacteroidota;c__Bacteroidia;o__Bacteroidales;f__Rikenellaceae;g__Alistipes_A;s__Alistipes_A pullistercoris
C21.metabat.bin.143.contigs.fa	178	96.64	0	0	2945473	26977	d__Bacteria;p__Firmicutes_A;c__Clostridia;o__Lachnospirales;f__Lachnospiraceae;g__Eubacterium_F;s__Eubacterium_F sp003491505
C21.metabat.bin.148.contigs.fa	103	98.66	0.67	0	2509416	37610	d__Bacteria;p__Firmicutes_A;c__Clostridia;o__Lachnospirales;f__Lachnospiraceae;g__Lachnospira;s__Lachnospira sp900316325
C21.metabat.bin.150.contigs.fa	67	97.31	0	0	1849917	40966	d__Bacteria;p__Proteobacteria;c__Alphaproteobacteria;o__RF32;f__CAG-239;g__51-20;s__51-20 sp001917175
C21.metabat.bin.152.contigs.fa	71	95.06	0	0	1937319	38686	d__Bacteria;p__Firmicutes_A;c__Clostridia;o__Oscillospirales;f__CAG-272;g__UMGS1312;s__UMGS1312 sp900550625
C21.metabat.bin.153.contigs.fa	53	88.26	0	0	1897135	54001	d__Bacteria;p__Firmicutes_A;c__Clostridia;o__Oscillospirales;f__Oscillospiraceae;g__Limivicinus;s__Limivicinus sp900547315
C21.metabat.bin.163.contigs.fa	226	80.33	1.22	8.33	1835159	10539	d__Bacteria;p__Firmicutes_A;c__Clostridia;o__Oscillospirales;f__Oscillospiraceae;g__Faecousia;s__Faecousia sp003525905
C21.metabat.bin.17.contigs.fa	89	98.67	0.11	0	1621851	36731	d__Bacteria;p__Firmicutes;c__Bacilli;o__ML615J-28;f__CAG-313;g__CAG-313;s__CAG-313 sp000433035
C21.metabat.bin.60.contigs.fa	218	94.31	3.88	0	3148228	20275	d__Bacteria;p__Firmicutes_A;c__Clostridia;o__Lachnospirales;f__Lachnospiraceae;g__CAG-95;s__CAG-95 sp000438155
C21.metabat.bin.61.contigs.fa	42	99.19	0	0	1984076	61488	d__Bacteria;p__Firmicutes_A;c__Clostridia;o__Christensenellales;f__CAG-138;g__Phil1;s__Phil1 sp001940855
C21.metabat.bin.62.contigs.fa	50	80.16	3.85	0	1357399	42858	d__Bacteria;p__Firmicutes_A;c__Clostridia;o__TANB77;f__CAG-508;g__CAG-273;s__CAG-273 sp003534295
C21.metabat.bin.67.contigs.fa	37	94.63	0	0	1865530	81176	d__Bacteria;p__Firmicutes_A;c__Clostridia;o__Oscillospirales;f__Acutalibacteraceae;g__CAG-217;s__CAG-217 sp000436335
C21.metabat.bin.68.contigs.fa	127	95.92	0.68	0	2601100	33900	d__Bacteria;p__Verrucomicrobiota;c__Verrucomicrobiae;o__Verrucomicrobiales;f__Akkermansiaceae;g__Akkermansia;s__Akkermansia muciniphila
C21.metabat.bin.75_sub.contigs.fa	164	94.57	3.1	0	4882179	45418	d__Bacteria;p__Verrucomicrobiota;c__Lentisphaeria;o__Victivallales;f__UBA1829;g__UBA11452;s__UBA11452 sp003526375
C21.metabat.bin.79.contigs.fa	236	77.9	4.05	40	1882290	10419	d__Bacteria;p__Firmicutes_A;c__Clostridia;o__Oscillospirales;f__Oscillospiraceae;g__CAG-170;s__CAG-170 sp000432135
C21.metabat.bin.81.contigs.fa	150	77.99	2.46	14.29	1915860	15917	d__Bacteria;p__Firmicutes_A;c__Clostridia;o__Oscillospirales;f__Oscillospiraceae;g__UBA738;s__UBA738 sp003522945
C21.metabat.bin.82.contigs.fa	338	62.9	0.93	50	1850889	5842	d__Bacteria;p__Firmicutes_A;c__Clostridia;o__Christensenellales;f__CAG-74;g__Ventricola;s__Ventricola sp900542395
C21.metabat.bin.8_sub.contigs.fa	246	69.72	0.67	0	1553158	7446	d__Bacteria;p__Firmicutes_A;c__Clostridia;o__Oscillospirales;f__Oscillospiraceae;g__Onthomonas;s__Onthomonas sp900545815
C21.mycc.Cluster.110.contigs.fa	288	86.05	3.58	14.29	1997940	17381	d__Bacteria;p__Firmicutes_A;c__Clostridia;o__Oscillospirales;f__Ruminococcaceae;g__Angelakisella;s__Angelakisella sp900547385
C21.mycc.Cluster.1639_sub.contigs.fa	321	95.73	7.73	5.56	2333471	20414	d__Bacteria;p__Firmicutes_A;c__Clostridia;o__Oscillospirales;f__Acutalibacteraceae;g__UBA1417;s__UBA1417 sp003531055
C21.mycc.Cluster.1715_sub.contigs.fa	624	54.74	2.07	25	1338952	2429	d__Bacteria;p__Firmicutes_A;c__Clostridia;o__Oscillospirales;f__Ruminococcaceae;g__Ruminococcus_C;s__Ruminococcus_C callidus
C21.mycc.Cluster.1886_sub.contigs.fa	320	93.84	4.1	0	3030353	26258	d__Bacteria;p__Firmicutes_A;c__Clostridia;o__Oscillospirales;f__Ruminococcaceae;g__Ruminococcus_D;s__Ruminococcus_D bicirculans
C21.mycc.Cluster.2827.contigs.fa	22	97.32	0.69	50	1916004	149896	d__Bacteria;p__Firmicutes_A;c__Clostridia;o__Oscillospirales;f__Acutalibacteraceae;g__Eubacterium_R;s__Eubacterium_R sp000433975
C21.mycc.Cluster.2966.contigs.fa	336	70.4	4.19	0	1419157	6514	d__Bacteria;p__Firmicutes_A;c__Clostridia;o__TANB77;f__CAG-508;g__Merdicola;s__Merdicola faecigallinarum
C21.mycc.Cluster.3532_sub.contigs.fa	419	91.39	5.98	9.09	2074290	9703	d__Bacteria;p__Firmicutes_A;c__Clostridia;o__Oscillospirales;f__UBA644;g__UBA644;s__UBA644 sp900547165
C21.mycc.Cluster.4251_sub.contigs.fa	258	44.45	6.15	0	1096291	9179	d__Bacteria;p__Firmicutes_A;c__Clostridia;o__TANB77;f__CAG-508;g__CAG-245;s__CAG-245 sp000435175
C21.mycc.Cluster.4290_sub.contigs.fa	277	98.36	0	0	2543913	20432	d__Archaea;p__Methanobacteriota;c__Methanobacteria;o__Methanobacteriales;f__Methanobacteriaceae;g__Methanobrevibacter_A;s__Methanobrevibacter_A smithii
C21.mycc.Cluster.4572.contigs.fa	218	94.54	0.25	0	2541842	25563	d__Bacteria;p__Firmicutes_A;c__Clostridia;o__Christensenellales;f__Borkfalkiaceae;g__Borkfalkia;s__
C21.mycc.Cluster.676.contigs.fa	53	99.04	1.52	33.33	2562568	133617	d__Bacteria;p__Bacteroidota;c__Bacteroidia;o__Bacteroidales;f__Rikenellaceae;g__Alistipes;s__Alistipes excrementigallinarum
C21.mycc.Cluster.971_sub.contigs.fa	1044	52.96	11.4	0	4150683	9171	d__Bacteria;p__Firmicutes_C;c__Negativicutes;o__Veillonellales;f__Dialisteraceae;g__Dialister;s__Dialister hominis
C23.abawaca.17_sub.contigs.fa	167	23.6	4.49	0	1142238	6929	d__Bacteria;p__Firmicutes;c__Bacilli;o__RFN20;f__CAG-449;g__CAG-449;s__
C23.abawaca.28_sub.contigs.fa	470	86.12	24.23	0	3793249	11749	d__Bacteria;p__Firmicutes_A;c__Clostridia;o__Lachnospirales;f__Lachnospiraceae;g__Agathobacter;s__Agathobacter faecis
C23.concoct.102.contigs.fa	543	77.23	1.88	0	1471966	3183	d__Bacteria;p__Firmicutes_A;c__Clostridia;o__Christensenellales;f__Borkfalkiaceae;g__UMGS621;s__UMGS621 sp900543915
C23.concoct.108.contigs.fa	388	98.02	0.77	0	3257537	11354	d__Bacteria;p__Bacteroidota;c__Bacteroidia;o__Bacteroidales;f__Muribaculaceae;g__Muribaculum;s__Muribaculum sp003150235
C23.concoct.14_sub.contigs.fa	853	87.79	30.05	1.47	3244317	4315	d__Bacteria;p__Firmicutes_A;c__Clostridia;o__Oscillospirales;f__Ruminococcaceae;g__Ruthenibacterium;s__Ruthenibacterium lactatiformans
C23.concoct.16_sub.contigs.fa	106	97.32	0.34	0	1845698	25530	d__Bacteria;p__Firmicutes_A;c__Clostridia;o__Oscillospirales;f__Acutalibacteraceae;g__Eubacterium_R;s__Eubacterium_R sp000436835
C23.concoct.22.contigs.fa	523	94.23	3.04	20	5480800	14721	d__Bacteria;p__Verrucomicrobiota;c__Lentisphaeria;o__Victivallales;f__UBA1829;g__UBA11452;s__UBA11452 sp003526375
C23.concoct.25.contigs.fa	216	96.41	0.68	0	2362387	18127	d__Bacteria;p__Firmicutes_A;c__Clostridia;o__Oscillospirales;f__Ruminococcaceae;g__Gemmiger;s__Gemmiger qucibialis
C23.concoct.31_sub.contigs.fa	298	93.95	1.08	0	1826044	7884	d__Bacteria;p__Firmicutes_A;c__Clostridia;o__Christensenellales;f__CAG-138;g__SFEL01;s__SFEL01 sp004557245
C23.concoct.42.contigs.fa	151	88.35	0.67	0	1936167	19200	d__Bacteria;p__Firmicutes_A;c__Clostridia;o__Oscillospirales;f__Oscillospiraceae;g__F23-B02;s__F23-B02 sp002472405
C23.concoct.55.contigs.fa	386	81.24	0.52	0	1763301	5648	d__Bacteria;p__Firmicutes_A;c__Clostridia;o__Christensenellales;f__CAG-552;g__UBA10677;s__UBA10677 sp900553005
C23.concoct.70.contigs.fa	770	79.54	2.75	14.29	2231983	3420	d__Bacteria;p__Firmicutes_A;c__Clostridia;o__Oscillospirales;f__Acutalibacteraceae;g__UBA737;s__UBA737 sp900549055
C23.concoct.74_sub.contigs.fa	1156	83.08	23.08	1.82	3342162	3284	d__Bacteria;p__Bacteroidota;c__Bacteroidia;o__Bacteroidales;f__Marinifilaceae;g__Odoribacter;s__Odoribacter splanchnicus
C23.concoct.95.contigs.fa	860	71.11	0.92	75	1984506	2601	d__Bacteria;p__Firmicutes_A;c__Clostridia;o__Oscillospirales;f__CAG-272;g__UMGS1696;s__UMGS1696 sp900753285
C23.concoct.99.contigs.fa	381	94.84	0.68	100	2673668	10272	d__Bacteria;p__Firmicutes_A;c__Clostridia;o__Oscillospirales;f__Ruminococcaceae;g__Ruminococcus_D;s__Ruminococcus_D bicirculans
C23.maxbin.C23.004.fasta.contigs.fa	39	92.6	1.34	0	2071439	93606	d__Bacteria;p__Firmicutes_A;c__Clostridia;o__Christensenellales;f__CAG-138;g__PeH17;s__PeH17 sp000435055
C23.maxbin.C23.008.fasta.contigs.fa	200	96.9	2.44	20	5101152	88672	d__Bacteria;p__Bacteroidota;c__Bacteroidia;o__Bacteroidales;f__Bacteroidaceae;g__Bacteroides;s__Bacteroides uniformis
C23.maxbin.C23.017.fasta_sub.contigs.fa	56	99.33	1.01	0	2129006	105492	d__Bacteria;p__Firmicutes_A;c__Clostridia;o__Oscillospirales;f__Acutalibacteraceae;g__Ruminococcus_E;s__Ruminococcus_E bromii_B
C23.maxbin.C23.018.fasta.contigs.fa	214	95.08	1.61	0	2598773	43074	d__Bacteria;p__Firmicutes_A;c__Clostridia;o__Oscillospirales;f__Oscillospiraceae;g__Dysosmobacter;s__Dysosmobacter sp001916835
C23.maxbin.C23.021.fasta.contigs.fa	36	97.96	0	0	2660319	143305	d__Bacteria;p__Verrucomicrobiota;c__Verrucomicrobiae;o__Verrucomicrobiales;f__Akkermansiaceae;g__Akkermansia;s__Akkermansia muciniphila
C23.maxbin.C23.025.fasta.contigs.fa	57	93.15	0.81	0	1679553	82932	d__Bacteria;p__Firmicutes_A;c__Clostridia;o__Christensenellales;f__CAG-314;g__CAG-314;s__CAG-314 sp000437915
C23.maxbin.C23.026.fasta.contigs.fa	169	94.39	11.21	71.88	2598990	28141	d__Bacteria;p__Bacteroidota;c__Bacteroidia;o__Bacteroidales;f__Rikenellaceae;g__Alistipes;s__Alistipes finegoldii
C23.maxbin.C23.028.fasta.contigs.fa	53	99.19	0	0	2078513	56851	d__Bacteria;p__Firmicutes_A;c__Clostridia;o__Christensenellales;f__CAG-138;g__Phil1;s__Phil1 sp001940855
C23.maxbin.C23.032.fasta_sub.contigs.fa	203	16.14	0.67	20	1037920	13566	d__Bacteria;p__Firmicutes_A;c__Clostridia;o__Oscillospirales;f__Oscillospiraceae;g__Faecousia;s__
C23.maxbin.C23.034.fasta.contigs.fa	66	94.59	0.68	0	2565310	71645	d__Bacteria;p__Verrucomicrobiota;c__Verrucomicrobiae;o__Opitutales;f__CAG-312;g__Merdousia;s__Merdousia sp900545705
C23.maxbin.C23.049.fasta.contigs.fa	351	94.35	0.81	0	1827760	7118	d__Bacteria;p__Firmicutes_A;c__Clostridia;o__Christensenellales;f__QALW01;g__QALW01;s__QALW01 sp003150515
C23.metabat.bin.12_sub.contigs.fa	233	94.9	1.88	20	3960125	25321	d__Bacteria;p__Bacteroidota;c__Bacteroidia;o__Bacteroidales;f__Bacteroidaceae;g__Phocaeicola;s__Phocaeicola vulgatus
C23.metabat.bin.15.contigs.fa	186	88.7	3.94	27.27	1972631	14089	d__Bacteria;p__Firmicutes_A;c__Clostridia;o__Oscillospirales;f__Oscillospiraceae;g__CAG-103;s__CAG-103 sp900543625
C23.metabat.bin.22.contigs.fa	32	97.12	0	0	2592949	108868	d__Bacteria;p__Bacteroidota;c__Bacteroidia;o__Bacteroidales;f__Rikenellaceae;g__Alistipes_A;s__Alistipes_A pullistercoris
C23.metabat.bin.25.contigs.fa	74	94.85	1.45	0	2508404	48295	d__Bacteria;p__Firmicutes_A;c__Clostridia;o__Lachnospirales;f__Lachnospiraceae;g__CAG-194;s__CAG-194 sp000432915
C23.metabat.bin.26.contigs.fa	170	96.68	2.82	25	1893842	15301	d__Bacteria;p__Actinobacteriota;c__Coriobacteriia;o__Coriobacteriales;f__Coriobacteriaceae;g__Collinsella;s__Collinsella sp018373675
C23.metabat.bin.39.contigs.fa	66	99.62	0	0	3148818	73042	d__Bacteria;p__Bacteroidota;c__Bacteroidia;o__Bacteroidales;f__Barnesiellaceae;g__Barnesiella;s__Barnesiella intestinihominis
C23.metabat.bin.41.contigs.fa	39	98.5	0	0	1469831	55229	d__Bacteria;p__Firmicutes;c__Bacilli;o__RFN20;f__CAG-288;g__CAG-288;s__CAG-288 sp000437395
C23.metabat.bin.53.contigs.fa	64	87.88	2.01	33.33	1944778	46198	d__Bacteria;p__Firmicutes_A;c__Clostridia;o__Oscillospirales;f__Oscillospiraceae;g__CAG-83;s__CAG-83 sp003487665
C23.metabat.bin.59_sub.contigs.fa	585	96.04	17.42	6.38	4228603	9005	d__Bacteria;p__Firmicutes_A;c__Clostridia;o__Lachnospirales;f__Lachnospiraceae;g__Eubacterium_F;s__Eubacterium_F sp900539115
C23.metabat.bin.74.contigs.fa	159	98.66	0.67	0	3573111	36607	d__Bacteria;p__Firmicutes_A;c__Clostridia;o__Oscillospirales;f__Acutalibacteraceae;g__UMGS1591;s__
C23.metabat.bin.77.contigs.fa	73	75.21	0.67	0	1304289	25491	d__Bacteria;p__Firmicutes_A;c__Clostridia;o__TANB77;f__CAG-508;g__CAG-273;s__CAG-273 sp000435755
C23.metabat.bin.79.contigs.fa	38	91.83	0	0	2663415	133770	d__Bacteria;p__Bacteroidota;c__Bacteroidia;o__Bacteroidales;f__Rikenellaceae;g__Alistipes;s__Alistipes communis
C23.metabat.bin.84.contigs.fa	13	86.54	0	0	1938780	300881	d__Bacteria;p__Firmicutes_A;c__Clostridia;o__Oscillospirales;f__Acutalibacteraceae;g__CAG-177;s__CAG-177 sp003514385
C23.metabat.bin.87.contigs.fa	82	97.2	1.17	0	2935475	61313	d__Bacteria;p__Firmicutes_A;c__Clostridia;o__Christensenellales;f__CAG-74;g__UBA11524;s__UBA11524 sp000437595
C23.mycc.Cluster.10.contigs.fa	2899	39.74	4.31	0	4516556	1561	d__Archaea;p__Thermoproteota;c__Korarchaeia;o__;f__;g__;s__
C23.mycc.Cluster.22_sub.contigs.fa	897	90.66	10.27	2.78	2896513	4525	d__Bacteria;p__Firmicutes_A;c__Clostridia;o__Lachnospirales;f__Lachnospiraceae;g__Lachnospira;s__Lachnospira eligens_A
C23.mycc.Cluster.39_sub.contigs.fa	330	90.68	4.03	0	2152688	17361	d__Bacteria;p__Firmicutes_A;c__Clostridia;o__Oscillospirales;f__Oscillospiraceae;g__Faecousia;s__Faecousia sp000434635
C23.mycc.Cluster.45_sub.contigs.fa	735	61.28	0.22	0	1584163	2298	d__Bacteria;p__Firmicutes_A;c__Clostridia;o__UBA1381;f__UBA1381;g__CAG-41;s__CAG-41 sp900066215
C23.mycc.Cluster.53_sub.contigs.fa	245	92	4	0	1498254	13792	d__Bacteria;p__Firmicutes;c__Bacilli;o__RFN20;f__CAG-288;g__CAG-345;s__CAG-345 sp000433315
C23.mycc.Cluster.59.contigs.fa	36	96.63	0	0	2135870	138077	d__Bacteria;p__Bacteroidota;c__Bacteroidia;o__Bacteroidales;f__Rikenellaceae;g__Tidjanibacter;s__Tidjanibacter inops_A
C24.concoct.21.contigs.fa	175	99.33	0.67	0	2949606	71075	d__Bacteria;p__Firmicutes_A;c__Clostridia;o__Oscillospirales;f__Acutalibacteraceae;g__Ruminococcus_E;s__Ruminococcus_E bromii_B
C24.concoct.43_sub.contigs.fa	329	78.3	0.67	100	1577634	6591	d__Bacteria;p__Firmicutes_A;c__Clostridia;o__Oscillospirales;f__Ruminococcaceae;g__Angelakisella;s__Angelakisella sp900547385
C24.concoct.44_sub.contigs.fa	508	70.18	0	0	866636	1734	d__Bacteria;p__Firmicutes;c__Bacilli;o__ML615J-28;f__CAG-313;g__CAG-313;s__CAG-313 sp000433035
C24.concoct.70.contigs.fa	635	67.26	1.75	0	1470102	2661	d__Bacteria;p__Actinobacteriota;c__Actinomycetia;o__Actinomycetales;f__Bifidobacteriaceae;g__Bifidobacterium;s__Bifidobacterium adolescentis
C24.concoct.83.contigs.fa	791	82.29	4.05	0	2090748	2948	d__Bacteria;p__Firmicutes_A;c__Clostridia;o__Oscillospirales;f__Acutalibacteraceae;g__Clostridium_A;s__Clostridium_A leptum
C24.concoct.90.contigs.fa	467	97.05	1.22	0	4402080	12560	d__Bacteria;p__Bacteroidota;c__Bacteroidia;o__Bacteroidales;f__Tannerellaceae;g__Parabacteroides;s__Parabacteroides distasonis
C24.concoct.97.contigs.fa	536	88.95	0.96	25	1997639	4763	d__Bacteria;p__Firmicutes_A;c__Clostridia;o__Oscillospirales;f__UBA644;g__UBA644;s__UBA644 sp900547165
C24.maxbin.C24.003.fasta.contigs.fa	222	92.16	0.68	0	2117205	14947	d__Bacteria;p__Firmicutes_A;c__Clostridia;o__Oscillospirales;f__Ruminococcaceae;g__Gemmiger;s__Gemmiger qucibialis
C24.maxbin.C24.007.fasta.contigs.fa	63	99.04	0.98	33.33	2387525	145755	d__Bacteria;p__Bacteroidota;c__Bacteroidia;o__Bacteroidales;f__Rikenellaceae;g__Alistipes;s__Alistipes putredinis
C24.maxbin.C24.011.fasta.contigs.fa	29	97.96	0.68	0	2738546	286421	d__Bacteria;p__Verrucomicrobiota;c__Verrucomicrobiae;o__Verrucomicrobiales;f__Akkermansiaceae;g__Akkermansia;s__Akkermansia muciniphila
C24.maxbin.C24.019.fasta.contigs.fa	65	95.97	0.67	0	2128292	140394	d__Bacteria;p__Firmicutes_A;c__Clostridia;o__Oscillospirales;f__Acutalibacteraceae;g__CAG-217;s__CAG-217 sp000436335
C24.maxbin.C24.022.fasta.contigs.fa	63	94.22	0.81	0	2011815	60646	d__Bacteria;p__Firmicutes_A;c__Clostridia;o__Christensenellales;f__Borkfalkiaceae;g__UMGS621;s__UMGS621 sp900543915
C24.maxbin.C24.025.fasta_sub.contigs.fa	130	96.96	3.77	18.18	1802276	21898	d__Bacteria;p__Firmicutes_A;c__Clostridia;o__Oscillospirales;f__Oscillospiraceae;g__ER4;s__ER4 sp900317525
C24.maxbin.C24.031.fasta.contigs.fa	73	96.24	0	0	1865280	55155	d__Bacteria;p__Proteobacteria;c__Alphaproteobacteria;o__RF32;f__CAG-239;g__51-20;s__51-20 sp001917175
C24.maxbin.C24.032.fasta.contigs.fa	108	98.31	2.58	20	2790133	67740	d__Bacteria;p__Firmicutes_A;c__Clostridia;o__Lachnospirales;f__Lachnospiraceae;g__RUG115;s__RUG115 sp900066395
C24.maxbin.C24.036.fasta_sub.contigs.fa	117	97.55	0.74	33.33	2596509	34177	d__Bacteria;p__Firmicutes_A;c__Clostridia;o__Lachnospirales;f__Lachnospiraceae;g__Agathobacter;s__Agathobacter rectalis
C24.maxbin.C24.064.fasta_sub.contigs.fa	1042	94.51	28.62	0	3466120	5502	d__Bacteria;p__Bacteroidota;c__Bacteroidia;o__Bacteroidales;f__Rikenellaceae;g__Alistipes_A;s__Alistipes_A ihumii
C24.maxbin.C24.084.fasta_sub.contigs.fa	1125	61.41	5.19	4.76	2107331	1959	d__Bacteria;p__Desulfobacterota_I;c__Desulfovibrionia;o__Desulfovibrionales;f__Desulfovibrionaceae;g__Bilophila;s__Bilophila wadsworthia
C24.metabat.bin.16_sub.contigs.fa	256	74.88	9.84	10	1618098	7468	d__Bacteria;p__Firmicutes_A;c__Clostridia;o__TANB77;f__CAG-508;g__Merdicola;s__Merdicola faecigallinarum
C24.metabat.bin.20.contigs.fa	61	99.3	1.17	0	2977012	87137	d__Bacteria;p__Firmicutes_A;c__Clostridia;o__Christensenellales;f__CAG-74;g__UBA11524;s__UBA11524 sp000437595
C24.metabat.bin.21.contigs.fa	72	100	0.26	0	2589114	60366	d__Bacteria;p__Proteobacteria;c__Gammaproteobacteria;o__Burkholderiales;f__Burkholderiaceae;g__Parasutterella;s__Parasutterella excrementihominis
C24.metabat.bin.26.contigs.fa	50	98.63	0	0	2721063	86038	d__Bacteria;p__Firmicutes_A;c__Clostridia;o__Oscillospirales;f__Ruminococcaceae;g__Ruminococcus_D;s__Ruminococcus_D bicirculans
C24.metabat.bin.31.contigs.fa	54	96.85	0.67	100	2049989	55985	d__Bacteria;p__Firmicutes_A;c__Clostridia;o__Oscillospirales;f__Oscillospiraceae;g__ER4;s__ER4 sp000765235
C24.metabat.bin.34_sub.contigs.fa	114	74.99	2.91	0	1419162	15048	d__Bacteria;p__Firmicutes_A;c__Clostridia;o__TANB77;f__CAG-508;g__CAG-245;s__CAG-245 sp000435175
C24.metabat.bin.36_sub.contigs.fa	149	91.81	0.46	50	2243841	21879	d__Bacteria;p__Firmicutes_A;c__Clostridia;o__Lachnospirales;f__Lachnospiraceae;g__Bariatricus;s__Bariatricus comes
C24.metabat.bin.37.contigs.fa	31	99.62	0	0	3191964	136832	d__Bacteria;p__Bacteroidota;c__Bacteroidia;o__Bacteroidales;f__Barnesiellaceae;g__Barnesiella;s__Barnesiella intestinihominis
C24.metabat.bin.43.contigs.fa	168	89.38	0.4	50	1494737	10938	d__Bacteria;p__Firmicutes_A;c__Clostridia;o__Christensenellales;f__CAG-138;g__SFEL01;s__SFEL01 sp004557245
C24.metabat.bin.44.contigs.fa	13	98.5	0	0	1666166	199643	d__Bacteria;p__Firmicutes;c__Bacilli;o__RFN20;f__CAG-288;g__CAG-288;s__CAG-288 sp000437395
C24.metabat.bin.46.contigs.fa	228	76.82	0	0	1647040	9393	d__Bacteria;p__Firmicutes_A;c__Clostridia;o__Oscillospirales;f__Acutalibacteraceae;g__UBA1417;s__UBA1417 sp003531055
C24.metabat.bin.47.contigs.fa	76	87.28	0.72	100	2255759	50020	d__Bacteria;p__Bacteroidota;c__Bacteroidia;o__Bacteroidales;f__Rikenellaceae;g__Alistipes;s__Alistipes dispar
C24.metabat.bin.54_sub.contigs.fa	278	74.53	2.03	50	1639396	6962	d__Bacteria;p__Firmicutes_A;c__Clostridia;o__Oscillospirales;f__Oscillospiraceae;g__Dysosmobacter;s__Dysosmobacter sp001916835
C24.metabat.bin.55.contigs.fa	116	91.39	0	0	1822212	23544	d__Bacteria;p__Firmicutes_A;c__Clostridia;o__Oscillospirales;f__Oscillospiraceae;g__CAG-103;s__CAG-103 sp900757655
C24.metabat.bin.73.contigs.fa	107	95.97	0	0	2532353	35568	d__Bacteria;p__Firmicutes_A;c__Clostridia;o__Lachnospirales;f__Lachnospiraceae;g__Lachnospira;s__Lachnospira eligens_A
C24.metabat.bin.76.contigs.fa	303	75.33	3.74	20	1947836	7821	d__Bacteria;p__Firmicutes_A;c__Clostridia;o__Lachnospirales;f__Lachnospiraceae;g__Dorea_A;s__Dorea_A longicatena
C24.metabat.bin.78.contigs.fa	58	98.43	0.02	0	2664183	89027	d__Bacteria;p__Firmicutes_A;c__Clostridia;o__Oscillospirales;f__Oscillospiraceae;g__Faecousia;s__Faecousia sp000434635
C24.metabat.bin.8.contigs.fa	65	98.32	0	0	2508125	72717	d__Bacteria;p__Firmicutes_A;c__Clostridia;o__Oscillospirales;f__Ruminococcaceae;g__Ruminiclostridium_E;s__Ruminiclostridium_E siraeum
C24.metabat.bin.82.contigs.fa	43	78.67	0.63	0	2531040	76492	d__Bacteria;p__Firmicutes_A;c__Clostridia;o__Lachnospirales;f__Lachnospiraceae;g__Fusicatenibacter;s__Fusicatenibacter saccharivorans
C24.metabat.bin.83.contigs.fa	50	98.8	0.9	0	2257683	68284	d__Bacteria;p__Firmicutes_C;c__Negativicutes;o__Acidaminococcales;f__Acidaminococcaceae;g__Phascolarctobacterium_A;s__Phascolarctobacterium_A succinatutens_A
C24.mycc.Cluster.20.contigs.fa	826	73.96	3.04	0	2002299	2750	d__Bacteria;p__Firmicutes_A;c__Clostridia;o__Oscillospirales;f__CAG-272;g__UMGS1696;s__UMGS1696 sp900753285
C24.mycc.Cluster.37_sub.contigs.fa	110	91.28	4.05	11.11	2340415	91509	d__Bacteria;p__Firmicutes_A;c__Clostridia;o__Oscillospirales;f__Oscillospiraceae;g__CAG-83;s__CAG-83 sp000435555
C24.mycc.Cluster.47.contigs.fa	234	62.29	3.36	0	1380640	9743	d__Bacteria;p__Firmicutes_A;c__Clostridia;o__TANB77;f__CAG-508;g__Merdicola;s__Merdicola sp001915925
C24.mycc.Cluster.48_sub.contigs.fa	577	73.43	0	0	1196629	2294	d__Bacteria;p__Firmicutes_A;c__Clostridia;o__Christensenellales;f__CAG-552;g__UMGS1795;s__UMGS1795 sp900553555
C24.mycc.Cluster.55.contigs.fa	588	47.74	2.99	0	1160140	2036	d__Bacteria;p__Cyanobacteria;c__Vampirovibrionia;o__Gastranaerophilales;f__Gastranaerophilaceae;g__CAG-196;s__CAG-196 sp002102975
C24.mycc.Cluster.78_sub.contigs.fa	583	62.65	4.66	0	1126581	2062	d__Bacteria;p__Firmicutes_A;c__Clostridia;o__Oscillospirales;f__Acutalibacteraceae;g__Fimenecus;s__Fimenecus sp000432435
C26.abawaca.18_sub.contigs.fa	164	98.24	7.31	7.69	5285546	72954	d__Bacteria;p__Bacteroidota;c__Bacteroidia;o__Bacteroidales;f__Tannerellaceae;g__Parabacteroides;s__Parabacteroides distasonis
C26.abawaca.19_sub.contigs.fa	345	84.84	9.25	57.89	4918721	25993	d__Bacteria;p__Bacteroidota;c__Bacteroidia;o__Bacteroidales;f__Tannerellaceae;g__Parabacteroides;s__Parabacteroides merdae
C26.concoct.19.contigs.fa	173	74.54	3.13	0	1512924	11401	d__Bacteria;p__Firmicutes_A;c__Clostridia;o__TANB77;f__CAG-508;g__CAG-269;s__CAG-269 sp000437215
C26.concoct.2.contigs.fa	450	95.41	0.63	0	2755445	8229	d__Bacteria;p__Firmicutes_C;c__Negativicutes;o__Selenomonadales;f__Selenomonadaceae;g__Megamonas;s__Megamonas funiformis
C26.concoct.27_sub.contigs.fa	584	93.96	11.57	92.59	2861799	6583	d__Bacteria;p__Firmicutes_A;c__Clostridia;o__Lachnospirales;f__Lachnospiraceae;g__Lachnospira;s__Lachnospira sp003451515
C26.metabat.bin.3.contigs.fa	60	98.41	0.82	50	4264103	92758	d__Bacteria;p__Bacteroidota;c__Bacteroidia;o__Bacteroidales;f__Bacteroidaceae;g__Bacteroides;s__Bacteroides uniformis
C26.metabat.bin.32.contigs.fa	53	97.58	0.48	0	3085562	101806	d__Bacteria;p__Firmicutes_A;c__Clostridia;o__Lachnospirales;f__Lachnospiraceae;g__Agathobacter;s__Agathobacter rectalis
C26.metabat.bin.35.contigs.fa	93	94.67	1.86	45.45	2143463	36646	d__Bacteria;p__Actinobacteriota;c__Actinomycetia;o__Actinomycetales;f__Bifidobacteriaceae;g__Bifidobacterium;s__Bifidobacterium longum
C26.metabat.bin.36.contigs.fa	40	98.92	6.45	0	1943284	74724	d__Bacteria;p__Proteobacteria;c__Alphaproteobacteria;o__RF32;f__CAG-239;g__CAZU01;s__CAZU01 sp000432275
C26.metabat.bin.38.contigs.fa	48	99.38	0	0	2771823	103533	d__Bacteria;p__Proteobacteria;c__Gammaproteobacteria;o__Burkholderiales;f__Burkholderiaceae;g__Sutterella;s__Sutterella wadsworthensis
C26.metabat.bin.61.contigs.fa	155	88.55	0.92	0	1974326	18011	d__Bacteria;p__Actinobacteriota;c__Actinomycetia;o__Actinomycetales;f__Bifidobacteriaceae;g__Bifidobacterium;s__Bifidobacterium bifidum
C26.metabat.bin.62.contigs.fa	280	87.25	0	0	2186763	10853	d__Bacteria;p__Firmicutes_A;c__Clostridia;o__Lachnospirales;f__Lachnospiraceae;g__Eubacterium_F;s__Eubacterium_F sp003491505
C26.metabat.bin.65.contigs.fa	43	97.96	0	0	2680037	92764	d__Bacteria;p__Verrucomicrobiota;c__Verrucomicrobiae;o__Verrucomicrobiales;f__Akkermansiaceae;g__Akkermansia;s__Akkermansia muciniphila
C28.maxbin.C28.012.fasta.contigs.fa	106	88.19	1.34	0	2264339	48296	d__Bacteria;p__Firmicutes_A;c__Clostridia;o__Oscillospirales;f__Oscillospiraceae;g__CAG-83;s__CAG-83 sp000435555
C28.maxbin.C28.014.fasta.contigs.fa	249	98.73	14.3	3.12	3443329	70592	d__Bacteria;p__Firmicutes_C;c__Negativicutes;o__Veillonellales;f__Dialisteraceae;g__Dialister;s__Dialister invisus
C28.maxbin.C28.015.fasta.contigs.fa	73	96.88	2.76	14.29	3180125	126764	d__Bacteria;p__Bacteroidota;c__Bacteroidia;o__Bacteroidales;f__Rikenellaceae;g__Alistipes;s__Alistipes onderdonkii
C28.maxbin.C28.019.fasta_sub.contigs.fa	325	81.45	8.05	5.88	3137196	18953	d__Bacteria;p__Firmicutes_A;c__Clostridia;o__Oscillospirales;f__Oscillospiraceae;g__CAG-170;s__CAG-170 sp900545925
C28.maxbin.C28.020.fasta.contigs.fa	426	92.18	1.79	100	2244480	7481	d__Bacteria;p__Firmicutes_A;c__Clostridia;o__Lachnospirales;f__Lachnospiraceae;g__Agathobacter;s__Agathobacter rectalis
C28.maxbin.C28.024.fasta_sub.contigs.fa	92	97.52	3.89	11.43	2618146	90196	d__Bacteria;p__Proteobacteria;c__Gammaproteobacteria;o__Burkholderiales;f__Burkholderiaceae;g__Sutterella;s__Sutterella wadsworthensis_A
C28.metabat.bin.89.contigs.fa	261	89.58	4.8	11.76	1897569	8508	d__Bacteria;p__Firmicutes_A;c__Clostridia;o__Oscillospirales;f__Oscillospiraceae;g__Faecousia;s__Faecousia sp000434635
C28.metabat.bin.90.contigs.fa	255	88.72	1.34	0	2727101	14609	d__Bacteria;p__Firmicutes_A;c__Clostridia;o__Oscillospirales;f__CAG-272;g__UMGS1696;s__UMGS1696 sp900554225
C28.metabat.bin.93_sub.contigs.fa	104	61.8	3.37	0	560754	5879	d__Bacteria;p__Firmicutes;c__Bacilli;o__RF39;f__UBA660;g__CAG-417;s__CAG-417 sp000432835
C28.metabat.bin.94_sub.contigs.fa	260	91.15	1.68	0	2664363	15518	d__Bacteria;p__Firmicutes_A;c__Clostridia;o__Oscillospirales;f__Oscillospiraceae;g__HGM13006;s__HGM13006 sp900756575
C28.mycc.Cluster.100.contigs.fa	37	98.92	0	0	1824264	226369	d__Bacteria;p__Proteobacteria;c__Alphaproteobacteria;o__RF32;f__CAG-239;g__CAZU01;s__CAZU01 sp000432275
C28.mycc.Cluster.105_sub.contigs.fa	1131	92.98	15.87	7.41	3316396	3933	d__Bacteria;p__Firmicutes_A;c__Clostridia;o__Lachnospirales;f__Lachnospiraceae;g__Lachnospira;s__Lachnospira eligens_A
C28.mycc.Cluster.106.contigs.fa	60	71.45	2.01	50	1401271	54101	d__Bacteria;p__Firmicutes_A;c__Clostridia;o__Oscillospirales;f__Butyricicoccaceae;g__Agathobaculum;s__Agathobaculum sp003481705
C28.mycc.Cluster.108_sub.contigs.fa	78	98.32	3.12	28.57	2680682	152490	d__Bacteria;p__Bacteroidota;c__Bacteroidia;o__Bacteroidales;f__Rikenellaceae;g__Alistipes;s__Alistipes putredinis
C28.mycc.Cluster.121_sub.contigs.fa	492	84.64	4.89	13.64	2241835	6702	d__Bacteria;p__Bacteroidota;c__Bacteroidia;o__Bacteroidales;f__Rikenellaceae;g__Alistipes_A;s__Alistipes_A ihumii
C30.metabat.bin.34.contigs.fa	63	96.64	0.34	0	1926127	40441	d__Bacteria;p__Firmicutes_A;c__Clostridia;o__Oscillospirales;f__Acutalibacteraceae;g__Ruminococcus_E;s__Ruminococcus_E sp003526955
C30.metabat.bin.50.contigs.fa	225	85.52	1.03	66.67	1771572	10226	d__Bacteria;p__Firmicutes_A;c__Clostridia;o__Oscillospirales;f__Oscillospiraceae;g__Dysosmobacter;s__Dysosmobacter sp001916835
C30.metabat.bin.51.contigs.fa	48	95.97	0	0	2459898	74610	d__Bacteria;p__Firmicutes_A;c__Clostridia;o__Oscillospirales;f__Ruminococcaceae;g__CAG-115;s__CAG-115 sp003531585
C30.metabat.bin.56.contigs.fa	25	88.49	0.38	0	2161570	126471	d__Bacteria;p__Bacteroidota;c__Bacteroidia;o__Bacteroidales;f__Muribaculaceae;g__UBA7173;s__UBA7173 sp900546835
C30.metabat.bin.65.contigs.fa	112	88.03	1.99	0	2264549	30406	d__Bacteria;p__Cyanobacteria;c__Vampirovibrionia;o__Gastranaerophilales;f__Gastranaerophilaceae;g__CAG-196;s__CAG-196 sp002102975
C30.metabat.bin.72.contigs.fa	146	95.3	0	0	2314371	24839	d__Bacteria;p__Firmicutes_A;c__Clostridia;o__Oscillospirales;f__Ruminococcaceae;g__UBA1394;s__UBA1394 sp900066845
C30.metabat.bin.74.contigs.fa	192	95.35	0	0	1953509	12879	d__Bacteria;p__Firmicutes_A;c__Clostridia;o__Oscillospirales;f__Acutalibacteraceae;g__UBA1417;s__UBA1417 sp003531055
C30.metabat.bin.76.contigs.fa	196	82.58	0.67	100	1842916	11886	d__Bacteria;p__Firmicutes_A;c__Clostridia;o__Oscillospirales;f__Oscillospiraceae;g__ER4;s__ER4 sp000765235
C30.metabat.bin.9.contigs.fa	57	93.27	1.34	0	1928515	53668	d__Bacteria;p__Firmicutes_A;c__Clostridia;o__Christensenellales;f__CAG-138;g__PeH17;s__PeH17 sp000435055
C32.mycc.Cluster.6_sub.contigs.fa	1023	95.64	8.65	6.67	5049199	54465	d__Bacteria;p__Firmicutes_A;c__Clostridia;o__Lachnospirales;f__Lachnospiraceae;g__Lachnospira;s__Lachnospira sp000436535
C33.concoct.23.contigs.fa	397	89.16	1.68	0	2217253	7422	d__Bacteria;p__Firmicutes_A;c__Clostridia;o__UBA1381;f__UBA1381;g__CAG-41;s__CAG-41 sp900066215
C33.concoct.48.contigs.fa	136	11.03	0.09	50	206308	1428	d__Bacteria;p__Proteobacteria;c__Gammaproteobacteria;o__Enterobacterales;f__Pasteurellaceae;g__Haemophilus_D;s__Haemophilus_D parainfluenzae_L
C33.maxbin.C33.003.fasta.contigs.fa	141	98.87	0.75	0	5286593	82603	d__Bacteria;p__Bacteroidota;c__Bacteroidia;o__Bacteroidales;f__Bacteroidaceae;g__Phocaeicola;s__Phocaeicola dorei
C33.maxbin.C33.006.fasta_sub.contigs.fa	80	99.32	0.06	100	2662836	59990	d__Bacteria;p__Firmicutes_A;c__Clostridia;o__Oscillospirales;f__Ruminococcaceae;g__Faecalibacterium;s__Faecalibacterium prausnitzii_G
C33.maxbin.C33.007.fasta_sub.contigs.fa	98	91.05	2.15	70.59	5948430	171723	d__Bacteria;p__Bacteroidota;c__Bacteroidia;o__Bacteroidales;f__Bacteroidaceae;g__Bacteroides;s__Bacteroides ovatus
C33.maxbin.C33.008.fasta_sub.contigs.fa	148	95.41	9.9	77.33	5399934	136627	d__Bacteria;p__Bacteroidota;c__Bacteroidia;o__Bacteroidales;f__Bacteroidaceae;g__Bacteroides;s__Bacteroides caccae
C34old.concoct.82_sub.contigs.fa	416	91.28	5.37	11.11	2313104	7535	d__Bacteria;p__Firmicutes_A;c__Clostridia;o__Oscillospirales;f__Acutalibacteraceae;g__UBA737;s__UBA737 sp900549755
C34old.concoct.86_sub.contigs.fa	409	81.65	1.38	16.67	1612179	5266	d__Bacteria;p__Actinobacteriota;c__Actinomycetia;o__Actinomycetales;f__Bifidobacteriaceae;g__Bifidobacterium;s__Bifidobacterium animalis
C34old.concoct.99_sub.contigs.fa	939	86.88	3.27	0	3793725	5252	d__Bacteria;p__Verrucomicrobiota;c__Lentisphaeria;o__Victivallales;f__UBA1829;g__UBA1829;s__UBA1829 sp900548385
C34old.maxbin.C34old.002.fasta_sub.contigs.fa	77	92.6	1.34	0	2434074	110883	d__Bacteria;p__Firmicutes_A;c__Clostridia;o__Christensenellales;f__CAG-138;g__PeH17;s__PeH17 sp000435055
C34old.maxbin.C34old.004.fasta.contigs.fa	54	93.29	0.67	0	2062603	83899	d__Bacteria;p__Firmicutes_A;c__Clostridia;o__Oscillospirales;f__Oscillospiraceae;g__Faecousia;s__Faecousia sp900546415
C34old.maxbin.C34old.008.fasta_sub.contigs.fa	172	82.7	2.18	12.5	3485753	67755	d__Bacteria;p__Bacteroidota;c__Bacteroidia;o__Bacteroidales;f__Bacteroidaceae;g__Phocaeicola;s__Phocaeicola plebeius
C34old.maxbin.C34old.010.fasta.contigs.fa	21	99.33	0	0	3010158	236997	d__Bacteria;p__Firmicutes_A;c__Clostridia;o__Lachnospirales;f__Lachnospiraceae;g__Coprococcus;s__Coprococcus eutactus_A
C34old.metabat.bin.94.contigs.fa	105	96.34	1.61	0	2465968	44007	d__Bacteria;p__Firmicutes_A;c__Clostridia;o__Christensenellales;f__UBA1750;g__Spyradocola;s__Spyradocola sp905193155
C34old.metabat.bin.95.contigs.fa	125	99.46	0.54	0	3886090	38747	d__Bacteria;p__Bacteroidota;c__Bacteroidia;o__Bacteroidales;f__Marinifilaceae;g__Odoribacter;s__Odoribacter splanchnicus
C34old.metabat.bin.99.contigs.fa	70	93.29	0	0	1873468	41785	d__Bacteria;p__Firmicutes_A;c__Clostridia;o__Lachnospirales;f__Anaerotignaceae;g__Anaerotignum;s__Anaerotignum faecicola
C34old.mycc.Cluster.10.contigs.fa	37	97.96	0	0	2805056	131108	d__Bacteria;p__Verrucomicrobiota;c__Verrucomicrobiae;o__Verrucomicrobiales;f__Akkermansiaceae;g__Akkermansia;s__Akkermansia muciniphila
C34old.mycc.Cluster.102_sub.contigs.fa	420	97.99	3.24	0	2610400	10858	d__Bacteria;p__Firmicutes_A;c__Clostridia;o__UBA1381;f__UBA1381;g__CAG-41;s__CAG-41 sp900066215
C34old.mycc.Cluster.17_sub.contigs.fa	192	97.93	6.93	29.27	4926887	104275	d__Bacteria;p__Bacteroidota;c__Bacteroidia;o__Bacteroidales;f__Bacteroidaceae;g__Bacteroides;s__Bacteroides uniformis
C35.maxbin.C35.034.fasta_sub.contigs.fa	604	90.79	35.95	76.56	3293216	8194	d__Bacteria;p__Firmicutes_A;c__Clostridia;o__Christensenellales;f__CAG-74;g__Limiplasma;s__Limiplasma pullistercoris
C35.maxbin.C35.039.fasta_sub.contigs.fa	124	98.25	5.58	6.25	2660790	39040	d__Bacteria;p__Firmicutes_A;c__Clostridia;o__Lachnospirales;f__Lachnospiraceae;g__Mediterraneibacter;s__Mediterraneibacter torques
C35.maxbin.C35.060.fasta_sub.contigs.fa	414	79.29	6.41	20.59	2267099	7560	d__Bacteria;p__Bacteroidota;c__Bacteroidia;o__Bacteroidales;f__UBA11471;g__UBA11471;s__UBA11471 sp000434215
C35.metabat.bin.1.contigs.fa	79	99.37	0.74	50	2431207	65249	d__Bacteria;p__Proteobacteria;c__Gammaproteobacteria;o__Burkholderiales;f__Burkholderiaceae;g__Parasutterella;s__Parasutterella excrementihominis
C35.metabat.bin.18_sub.contigs.fa	94	98.73	0.16	0	3967446	71816	d__Bacteria;p__Firmicutes_A;c__Clostridia;o__Lachnospirales;f__Lachnospiraceae;g__Pelethocola;s__Pelethocola sp900539175
C35.metabat.bin.30.contigs.fa	219	90.82	0.68	0	2365519	13699	d__Bacteria;p__Firmicutes_A;c__Clostridia;o__Oscillospirales;f__Ruminococcaceae;g__Gemmiger;s__Gemmiger qucibialis
C35.metabat.bin.31.contigs.fa	25	93.15	0.81	0	1483505	93637	d__Bacteria;p__Firmicutes_A;c__Clostridia;o__Christensenellales;f__CAG-314;g__CAG-314;s__CAG-314 sp000437915
C40.concoct.28_sub.contigs.fa	742	45.39	0	0	1292084	1832	d__Bacteria;p__Firmicutes_A;c__Clostridia;o__Oscillospirales;f__Ruminococcaceae;g__Ruminococcus_D;s__Ruminococcus_D bicirculans
C40.concoct.38.contigs.fa	350	97.19	0.79	0	2188731	8673	d__Bacteria;p__Proteobacteria;c__Gammaproteobacteria;o__Burkholderiales;f__Burkholderiaceae;g__Mesosutterella;s__Mesosutterella massiliensis
C40.concoct.40_sub.contigs.fa	300	77.15	1.71	25	1201313	5606	d__Bacteria;p__Firmicutes_A;c__Clostridia;o__Christensenellales;f__CAG-552;g__CAG-552;s__CAG-552 sp000435495
C40.concoct.44.contigs.fa	199	96.15	0.67	0	2109401	16447	d__Bacteria;p__Firmicutes_A;c__Clostridia;o__Oscillospirales;f__Acutalibacteraceae;g__CAG-177;s__CAG-177 sp003514385
C40.concoct.51_sub.contigs.fa	463	84.05	16.67	0	1415066	4164	d__Bacteria;p__Firmicutes;c__Bacilli;o__Erysipelotrichales;f__Erysipelotrichaceae;g__Faecalitalea;s__Faecalitalea cylindroides
C40.concoct.55.contigs.fa	382	68.8	0.6	0	1568790	5082	d__Bacteria;p__Firmicutes_B;c__Dehalobacteriia;o__UBA4068;f__UBA4068;g__RGIG3155;s__
C40.concoct.60_sub.contigs.fa	215	98.1	1.5	33.33	2622477	23683	d__Bacteria;p__Actinobacteriota;c__Actinomycetia;o__Actinomycetales;f__Bifidobacteriaceae;g__Bifidobacterium;s__Bifidobacterium longum
C40.concoct.69.contigs.fa	150	97.73	0	0	1835992	19170	d__Archaea;p__Methanobacteriota;c__Methanobacteria;o__Methanobacteriales;f__Methanobacteriaceae;g__Methanobrevibacter_A;s__Methanobrevibacter_A smithii
C40.concoct.73_sub.contigs.fa	129	97.76	8.5	0	3363243	49436	d__Bacteria;p__Firmicutes_A;c__Clostridia;o__Oscillospirales;f__CAG-272;g__UMGS1312;s__UMGS1312 sp900550625
C40.concoct.76_sub.contigs.fa	410	87.69	11.83	13.64	3691546	11712	d__Bacteria;p__Firmicutes_A;c__Clostridia;o__Christensenellales;f__CAG-74;g__Limiplasma;s__Limiplasma stercoravium
C40.metabat.bin.128.contigs.fa	139	69.32	2.25	0	763943	5938	d__Bacteria;p__Firmicutes;c__Bacilli;o__RF39;f__UBA660;g__Fimihabitans;s__Fimihabitans intestinipullorum
C40.metabat.bin.132_sub.contigs.fa	161	98.32	0.43	28.57	2557512	24521	d__Bacteria;p__Firmicutes_A;c__Clostridia;o__Oscillospirales;f__Acutalibacteraceae;g__Anaeromassilibacillus;s__Anaeromassilibacillus stercoravium
C40.metabat.bin.133.contigs.fa	184	97.87	0.14	33.33	4359676	32735	d__Bacteria;p__Proteobacteria;c__Gammaproteobacteria;o__Enterobacterales;f__Enterobacteriaceae;g__Escherichia;s__Escherichia coli
C40.metabat.bin.136.contigs.fa	75	97.43	0	0	1957318	43837	d__Bacteria;p__Firmicutes_A;c__Clostridia;o__Oscillospirales;f__Ruminococcaceae;g__Egerieicola;s__Egerieicola pullicola
C40.metabat.bin.137.contigs.fa	325	85.41	15.27	23.33	2155898	7605	d__Bacteria;p__Firmicutes_A;c__Clostridia;o__Lachnospirales;f__Lachnospiraceae;g__Lachnospira;s__Lachnospira rogosae_A
C40.metabat.bin.139.contigs.fa	85	94.63	1.34	0	2379266	48690	d__Bacteria;p__Firmicutes_A;c__Clostridia;o__Oscillospirales;f__Ruminococcaceae;g__Negativibacillus;s__Negativibacillus faecipullorum
C44.concoct.37.contigs.fa	291	96.19	5.4	46.34	2163843	11296	d__Bacteria;p__Firmicutes;c__Bacilli;o__Lactobacillales;f__Streptococcaceae;g__Streptococcus;s__Streptococcus salivarius
C44.concoct.49_sub.contigs.fa	165	96.55	12.07	66.67	2596685	27303	d__Bacteria;p__Proteobacteria;c__Gammaproteobacteria;o__Burkholderiales;f__Burkholderiaceae;g__Sutterella;s__Sutterella wadsworthensis_A
C44.concoct.4_sub.contigs.fa	625	90.59	5.2	5.88	2487705	5085	d__Bacteria;p__Proteobacteria;c__Gammaproteobacteria;o__Burkholderiales;f__Burkholderiaceae;g__Sutterella;s__Sutterella wadsworthensis
C44.concoct.50_sub.contigs.fa	1152	87.73	49.39	78.4	2769835	2670	d__Bacteria;p__Firmicutes_C;c__Negativicutes;o__Veillonellales;f__Veillonellaceae;g__Veillonella;s__
C44.concoct.52_sub.contigs.fa	482	85.46	0	0	1601462	3911	d__Bacteria;p__Firmicutes;c__Bacilli;o__Erysipelotrichales;f__Coprobacillaceae;g__Catenibacterium;s__Catenibacterium sp000437715
C44.concoct.58.contigs.fa	333	96.7	1.55	25	1865957	7258	d__Bacteria;p__Firmicutes_A;c__Clostridia;o__Christensenellales;f__CAG-138;g__SFEL01;s__SFEL01 sp004557245
C44.concoct.78_sub.contigs.fa	462	91.07	12.6	3.45	1614802	4071	d__Bacteria;p__Firmicutes;c__Bacilli;o__Erysipelotrichales;f__Erysipelotrichaceae;g__Holdemanella;s__Holdemanella porci
C44.concoct.8.contigs.fa	576	74.77	0.37	100	1444643	2882	d__Bacteria;p__Bacteroidota;c__Bacteroidia;o__Flavobacteriales;f__UBA1820;g__Merdimorpha;s__Merdimorpha sp003150615
C44.concoct.80_sub.contigs.fa	459	71.95	0.98	40	2150396	5505	d__Bacteria;p__Firmicutes_A;c__Clostridia;o__Lachnospirales;f__Lachnospiraceae;g__UMGS1375;s__UMGS1375 sp900066615
C44.concoct.83_sub.contigs.fa	706	97.59	60.83	94.75	2938048	5498	d__Bacteria;p__Proteobacteria;c__Gammaproteobacteria;o__Enterobacterales;f__Pasteurellaceae;g__Haemophilus_D;s__Haemophilus_D sp001815355
C44.maxbin.C44.013.fasta.contigs.fa	132	98.73	0	0	2120620	44119	d__Bacteria;p__Firmicutes_C;c__Negativicutes;o__Veillonellales;f__Dialisteraceae;g__Dialister;s__Dialister succinatiphilus
C44.maxbin.C44.016.fasta.contigs.fa	168	81.8	2.89	66.67	1896281	24500	d__Bacteria;p__Firmicutes_A;c__Clostridia;o__Oscillospirales;f__Oscillospiraceae;g__CAG-83;s__CAG-83 sp000435555
C44.metabat.bin.85.contigs.fa	40	98	0	0	1891084	80691	d__Bacteria;p__Actinobacteriota;c__Actinomycetia;o__Actinomycetales;f__Bifidobacteriaceae;g__Bifidobacterium;s__Bifidobacterium animalis
C44.metabat.bin.89.contigs.fa	124	90.79	0	0	1967646	22172	d__Bacteria;p__Firmicutes_A;c__Clostridia;o__Oscillospirales;f__Ruminococcaceae;g__Faecalibacterium;s__Faecalibacterium prausnitzii_C
C44.metabat.bin.91.contigs.fa	152	87.53	1.52	60	2059625	18338	d__Bacteria;p__Proteobacteria;c__Gammaproteobacteria;o__Burkholderiales;f__Burkholderiaceae;g__Sutterella;s__
C44.metabat.bin.96.contigs.fa	144	99.19	0.16	0	4537541	62565	d__Bacteria;p__Proteobacteria;c__Gammaproteobacteria;o__Enterobacterales;f__Enterobacteriaceae;g__Enterobacter;s__Enterobacter hormaechei_A
C46.maxbin.C46.053.fasta.contigs.fa	17	15.79	0	0	546661	44446	d__Bacteria;p__Firmicutes_A;c__Clostridia;o__Lachnospirales;f__Lachnospiraceae;g__Mediterraneibacter;s__Mediterraneibacter faecis
C46.maxbin.C46.054.fasta.contigs.fa	63	64.08	1.12	0	1462571	48142	d__Bacteria;p__Firmicutes_A;c__Clostridia;o__TANB77;f__CAG-508;g__CAG-269;s__CAG-269 sp001916065
C46.maxbin.C46.059.fasta.contigs.fa	91	69.44	8.05	94.12	2620778	62406	d__Bacteria;p__Bacteroidota;c__Bacteroidia;o__Bacteroidales;f__Rikenellaceae;g__Alistipes;s__Alistipes onderdonkii
C46.maxbin.C46.066.fasta.contigs.fa	35	99.62	0.38	0	3297685	218350	d__Bacteria;p__Bacteroidota;c__Bacteroidia;o__Bacteroidales;f__Barnesiellaceae;g__Barnesiella;s__Barnesiella intestinihominis
C46.maxbin.C46.074.fasta_sub.contigs.fa	92	70.89	0.02	100	2069852	49967	d__Bacteria;p__Firmicutes_A;c__Clostridia;o__Lachnospirales;f__Lachnospiraceae;g__UMGS1375;s__UMGS1375 sp900066615
C46.maxbin.C46.078.fasta_sub.contigs.fa	273	91.64	21.85	37.5	3629264	47151	d__Bacteria;p__Firmicutes_A;c__Clostridia;o__Lachnospirales;f__Lachnospiraceae;g__Roseburia;s__Roseburia hominis
C46.metabat.bin.74.contigs.fa	82	91.18	0.68	100	2436966	52417	d__Bacteria;p__Firmicutes_A;c__Clostridia;o__Oscillospirales;f__Ruminococcaceae;g__Gemmiger;s__Gemmiger formicilis
C46.metabat.bin.82.contigs.fa	63	95.3	0.67	0	2836032	68503	d__Bacteria;p__Firmicutes_A;c__Clostridia;o__Lachnospirales;f__Lachnospiraceae;g__Butyribacter;s__Butyribacter sp003529475
C46.metabat.bin.85.contigs.fa	41	98.55	1.33	0	3487255	127466	d__Bacteria;p__Firmicutes_A;c__Clostridia;o__Lachnospirales;f__Lachnospiraceae;g__Roseburia;s__Roseburia intestinalis
C46.mycc.Cluster.102_sub.contigs.fa	133	67.83	7.25	5	1692394	51289	d__Bacteria;p__Firmicutes_A;c__Clostridia;o__TANB77;f__CAG-508;g__CAG-245;s__CAG-245 sp000435175
C46.mycc.Cluster.103_sub.contigs.fa	173	97.99	2.01	0	3314466	54302	d__Bacteria;p__Firmicutes_A;c__Clostridia;o__Oscillospirales;f__Ruminococcaceae;g__CAG-115;s__CAG-115 sp003531585
C47.maxbin.C47.003.fasta_sub.contigs.fa	38	92.6	2.01	0	2167502	92984	d__Bacteria;p__Firmicutes_A;c__Clostridia;o__Christensenellales;f__CAG-138;g__PeH17;s__PeH17 sp000435055
C47.maxbin.C47.011.fasta_sub.contigs.fa	75	78.12	1.9	0	1616722	45816	d__Bacteria;p__Firmicutes_A;c__Clostridia;o__TANB77;f__CAG-508;g__CAG-273;s__CAG-273 sp000437855
C47.maxbin.C47.015.fasta.contigs.fa	14	91.7	0.7	0	1596117	385624	d__Bacteria;p__Firmicutes_A;c__Clostridia;o__Christensenellales;f__CAG-917;g__CAG-349;s__CAG-349 sp003539515
C47.maxbin.C47.016.fasta_sub.contigs.fa	18	68.24	0.67	0	918081	95888	d__Bacteria;p__Firmicutes_A;c__Clostridia;o__Christensenellales;f__UBA1242;g__Caccovivens;s__Caccovivens sp003522085
C47.maxbin.C47.018.fasta.contigs.fa	96	57.5	0	0	1546570	30107	d__Bacteria;p__Firmicutes_C;c__Negativicutes;o__Veillonellales;f__Dialisteraceae;g__Dialister;s__Dialister hominis
C47.maxbin.C47.021.fasta.contigs.fa	174	92.1	0.34	0	2342420	22940	d__Bacteria;p__Firmicutes_A;c__Clostridia;o__Oscillospirales;f__Oscillospiraceae;g__Scatomorpha;s__Scatomorpha merdavium
C47.maxbin.C47.029.fasta.contigs.fa	62	97.96	0	0	2846014	113726	d__Bacteria;p__Verrucomicrobiota;c__Verrucomicrobiae;o__Verrucomicrobiales;f__Akkermansiaceae;g__Akkermansia;s__Akkermansia muciniphila
C47.mycc.Cluster.64_sub.contigs.fa	916	92.69	28.97	2.22	3469789	7823	d__Bacteria;p__Firmicutes_A;c__Clostridia;o__Lachnospirales;f__Lachnospiraceae;g__Fusicatenibacter;s__Fusicatenibacter saccharivorans
C47.mycc.Cluster.78.contigs.fa	65	95.27	0.68	0	2338759	79839	d__Bacteria;p__Verrucomicrobiota;c__Verrucomicrobiae;o__Opitutales;f__CAG-312;g__Merdousia;s__Merdousia sp905214995
C47.mycc.Cluster.79.contigs.fa	80	92.34	1.21	0	1560781	99153	d__Bacteria;p__Firmicutes_A;c__Clostridia;o__Christensenellales;f__CAG-314;g__CAG-314;s__CAG-314 sp000437915
C47.mycc.Cluster.97_sub.contigs.fa	931	61.83	4.09	8.33	2069683	2371	d__Bacteria;p__Firmicutes_A;c__Clostridia;o__Oscillospirales;f__CAG-272;g__UBA11512;s__
C48.concoct.0.contigs.fa	212	91.93	1.79	25	1913210	13076	d__Bacteria;p__Firmicutes_A;c__Clostridia;o__Christensenellales;f__CAG-138;g__PeH17;s__PeH17 sp000435055
C48.mycc.Cluster.4.contigs.fa	38	98.1	1.27	0	1682644	196565	d__Bacteria;p__Firmicutes_C;c__Negativicutes;o__Veillonellales;f__Dialisteraceae;g__Dialister;s__Dialister invisus
C48.mycc.Cluster.5.contigs.fa	439	60.74	9.99	6.67	714561	1607	d__Bacteria;p__Firmicutes_C;c__Negativicutes;o__Veillonellales;f__Veillonellaceae;g__Veillonella;s__Veillonella sp003463825
C48.mycc.Cluster.50.contigs.fa	534	92.62	0.87	0	2475871	6994	d__Bacteria;p__Firmicutes_A;c__Clostridia;o__Oscillospirales;f__Ruminococcaceae;g__Ruminococcus_C;s__Ruminococcus_C callidus
C48.mycc.Cluster.51.contigs.fa	458	53.2	3.77	0	794301	1769	d__Bacteria;p__Firmicutes;c__Bacilli;o__ML615J-28;f__CAG-313;g__CAG-313;s__CAG-313 sp003539625
C48.mycc.Cluster.56.contigs.fa	413	58.94	0.5	33.33	951993	2630	d__Bacteria;p__Firmicutes_A;c__Clostridia;o__Christensenellales;f__CAG-552;g__CAG-552;s__CAG-552 sp000435495
C48.mycc.Cluster.62.contigs.fa	88	98.99	0.85	0	2697276	58146	d__Bacteria;p__Firmicutes_A;c__Clostridia;o__Oscillospirales;f__Ruminococcaceae;g__Ruminiclostridium_E;s__Ruminiclostridium_E siraeum
C48.mycc.Cluster.69_sub.contigs.fa	394	36	0.4	100	644103	1613	d__Bacteria;p__Firmicutes_A;c__Clostridia;o__Christensenellales;f__CAG-138;g__SFEL01;s__SFEL01 sp004557245
C49.concoct.14_sub.contigs.fa	1102	65.07	0	0	2616295	2591	d__Bacteria;p__Bacteroidota;c__Bacteroidia;o__Bacteroidales;f__Marinifilaceae;g__Odoribacter;s__Odoribacter splanchnicus
C49.concoct.17.contigs.fa	320	89.68	0.68	0	2272415	10169	d__Bacteria;p__Firmicutes_A;c__Clostridia;o__Oscillospirales;f__Ruminococcaceae;g__Gemmiger;s__Gemmiger qucibialis
C5.concoct.75.contigs.fa	447	29.66	0.4	0	761465	1720	d__Bacteria;p__Firmicutes_A;c__Clostridia;o__Christensenellales;f__CAG-552;g__UBA10677;s__UBA10677 sp900553005
C5.concoct.80.contigs.fa	237	96.34	0	0	2547523	17366	d__Bacteria;p__Firmicutes_A;c__Clostridia;o__Oscillospirales;f__Ruminococcaceae;g__Ruminococcus_C;s__Ruminococcus_C callidus
C5.concoct.86_sub.contigs.fa	218	90.65	2.53	0	2246448	13243	d__Bacteria;p__Firmicutes_A;c__Clostridia;o__Lachnospirales;f__Lachnospiraceae;g__Mediterraneibacter;s__Mediterraneibacter lactaris
C5.maxbin.C5.001.fasta.contigs.fa	114	99.26	0.43	0	4939115	217060	d__Bacteria;p__Bacteroidota;c__Bacteroidia;o__Bacteroidales;f__Bacteroidaceae;g__Bacteroides;s__Bacteroides uniformis
C5.mycc.Cluster.2.contigs.fa	140	86.56	1.01	0	1827900	24251	d__Bacteria;p__Firmicutes_A;c__Clostridia;o__Oscillospirales;f__Oscillospiraceae;g__CAG-83;s__CAG-83 sp000431575
C5.mycc.Cluster.41_sub.contigs.fa	401	97.38	9.55	33.33	2897706	13678	d__Bacteria;p__Firmicutes_A;c__Clostridia;o__Lachnospirales;f__Lachnospiraceae;g__Lachnospira;s__Lachnospira sp000436475
C5.mycc.Cluster.47_sub.contigs.fa	977	76.72	15.75	0	2090954	2327	d__Bacteria;p__Firmicutes_A;c__Clostridia;o__Christensenellales;f__UBA1750;g__Spyradocola;s__Spyradocola merdavium
C51.concoct.46_sub.contigs.fa	130	81.27	8.7	5.26	3209477	35591	d__Bacteria;p__Firmicutes_A;c__Clostridia;o__Lachnospirales;f__Lachnospiraceae;g__Clostridium_Q;s__Clostridium_Q fessum
C51.concoct.57_sub.contigs.fa	585	72.23	1.48	50	2208814	4555	d__Bacteria;p__Firmicutes_A;c__Clostridia;o__Christensenellales;f__CAG-74;g__Ventricola;s__Ventricola sp900542445
C51.concoct.62_sub.contigs.fa	709	96.08	27.64	3.49	6477616	13273	d__Bacteria;p__Firmicutes_A;c__Clostridia;o__Lachnospirales;f__Lachnospiraceae;g__Ruminococcus_B;s__Ruminococcus_B gnavus
C51.maxbin.C51.016.fasta.contigs.fa	52	97.6	0.96	0	2561573	109029	d__Bacteria;p__Bacteroidota;c__Bacteroidia;o__Bacteroidales;f__Rikenellaceae;g__Alistipes;s__Alistipes putredinis
C54.concoct.22_sub.contigs.fa	376	95.1	13	7.46	4700074	24490	d__Bacteria;p__Bacteroidota;c__Bacteroidia;o__Bacteroidales;f__Bacteroidaceae;g__Prevotella;s__Prevotella copri
C54.concoct.26_sub.contigs.fa	488	92.29	2.02	0	2868488	7918	d__Bacteria;p__Firmicutes_A;c__Clostridia;o__Christensenellales;f__CAG-74;g__Fimadaptatus;s__Fimadaptatus sp900553645
C54.concoct.33.contigs.fa	293	92.88	0.34	50	1948179	9306	d__Bacteria;p__Actinobacteriota;c__Coriobacteriia;o__Coriobacteriales;f__Eggerthellaceae;g__Slackia_A;s__Slackia_A isoflavoniconvertens
C54.concoct.41_sub.contigs.fa	308	65.31	0.67	0	900616	3239	d__Bacteria;p__Firmicutes_A;c__Clostridia;o__Oscillospirales;f__Acutalibacteraceae;g__CAG-557;s__CAG-557 sp000435275
C54.concoct.52.contigs.fa	216	92.93	0	0	1714899	11798	d__Archaea;p__Methanobacteriota;c__Methanobacteria;o__Methanobacteriales;f__Methanobacteriaceae;g__Methanobrevibacter_A;s__Methanobrevibacter_A smithii_A
C54.concoct.55.contigs.fa	78	92.62	0	0	2153585	48771	d__Bacteria;p__Bacteroidota;c__Bacteroidia;o__Bacteroidales;f__UBA932;g__Egerieousia;s__Egerieousia sp900544815
C54.metabat.bin.100.contigs.fa	284	65.27	2.07	0	1369028	4986	d__Bacteria;p__Verrucomicrobiota;c__Verrucomicrobiae;o__Opitutales;f__CAG-312;g__UMGS1490;s__UMGS1490 sp900547395
C54.metabat.bin.103.contigs.fa	133	82.81	0	0	2773642	35098	d__Bacteria;p__Firmicutes_A;c__Clostridia;o__Oscillospirales;f__CAG-272;g__UMGS1696;s__
C54.metabat.bin.118.contigs.fa	79	99.42	0	0	2422696	39685	d__Bacteria;p__Firmicutes_A;c__Clostridia;o__Lachnospirales;f__Lachnospiraceae;g__Dorea_A;s__Dorea_A longicatena
C54.metabat.bin.136.contigs.fa	25	87.47	0.67	0	2456190	124318	d__Bacteria;p__Firmicutes_A;c__Clostridia;o__Oscillospirales;f__CAG-272;g__CAG-390;s__CAG-390 sp900753295
C54.metabat.bin.93.contigs.fa	216	77.91	3.48	14.29	2658257	16811	d__Bacteria;p__Firmicutes_A;c__Clostridia;o__Lachnospirales;f__Lachnospiraceae;g__Blautia_A;s__Blautia_A sp900066335
C54.metabat.bin.98.contigs.fa	310	93.51	2.22	0	2990842	13508	d__Bacteria;p__Firmicutes_A;c__Clostridia;o__Lachnospirales;f__Lachnospiraceae;g__KLE1615;s__KLE1615 sp900066985
C54.metabat.bin.9_sub.contigs.fa	145	85.93	3.36	16.67	2148278	21592	d__Bacteria;p__Firmicutes_A;c__Clostridia;o__Oscillospirales;f__Oscillospiraceae;g__Dysosmobacter;s__Dysosmobacter sp001916835
C54.mycc.Cluster.101_sub.contigs.fa	455	43.75	1.55	13.33	785187	1716	d__Bacteria;p__Proteobacteria;c__Gammaproteobacteria;o__Enterobacterales;f__Pasteurellaceae;g__Haemophilus_D;s__Haemophilus_D parainfluenzae_L
C54.mycc.Cluster.104_sub.contigs.fa	256	92.19	0.83	50	1939379	12794	d__Bacteria;p__Proteobacteria;c__Gammaproteobacteria;o__Burkholderiales;f__Burkholderiaceae;g__Duodenibacillus;s__Duodenibacillus massiliensis
C54.mycc.Cluster.118.contigs.fa	72	92.08	0.74	0	2441689	163430	d__Bacteria;p__Bacteroidota;c__Bacteroidia;o__Bacteroidales;f__Bacteroidaceae;g__UBA6398;s__UBA6398 sp003150315
C59.concoct.11_sub.contigs.fa	676	91.36	1.91	20	2740923	5045	d__Bacteria;p__Firmicutes_A;c__Clostridia;o__Oscillospirales;f__Ruminococcaceae;g__Ruthenibacterium;s__Ruthenibacterium lactatiformans
C59.concoct.2_sub.contigs.fa	97	97.32	1.93	16.67	2265050	70648	d__Bacteria;p__Actinobacteriota;c__Actinomycetia;o__Actinomycetales;f__Bifidobacteriaceae;g__Bifidobacterium;s__Bifidobacterium adolescentis
C59.concoct.34_sub.contigs.fa	756	71.2	2.33	20	1668508	2423	d__Bacteria;p__Firmicutes_A;c__Clostridia;o__UBA1212;f__UBA1255;g__Egerieisoma;s__Egerieisoma faecipullorum
C59.concoct.38_sub.contigs.fa	734	83.88	2.68	0	2068767	3301	d__Bacteria;p__Firmicutes_A;c__Clostridia;o__Lachnospirales;f__Anaerotignaceae;g__Anaerotignum;s__Anaerotignum lactatifermentans
C59.concoct.50_sub.contigs.fa	173	98.73	0	0	2159961	25682	d__Bacteria;p__Firmicutes_C;c__Negativicutes;o__Veillonellales;f__Dialisteraceae;g__Dialister;s__Dialister succinatiphilus
C65.maxbin.C65.003.fasta_sub.contigs.fa	77	97.75	1.01	50	2957645	73826	d__Bacteria;p__Bacteroidota;c__Bacteroidia;o__Bacteroidales;f__Bacteroidaceae;g__Prevotella;s__Prevotella sp003447235
C65.maxbin.C65.010.fasta.contigs.fa	117	66.67	17.4	37.5	3939030	82832	d__Bacteria;p__Bacteroidota;c__Bacteroidia;o__Bacteroidales;f__Bacteroidaceae;g__Bacteroides;s__Bacteroides faecis
C68.concoct.52.contigs.fa	182	96.31	0.34	100	2072050	17574	d__Bacteria;p__Firmicutes_A;c__Clostridia;o__Oscillospirales;f__Acutalibacteraceae;g__UBA1417;s__UBA1417 sp003531055
C68.concoct.58.contigs.fa	680	63.45	2.57	20	1816867	3086	d__Bacteria;p__Firmicutes_A;c__Clostridia;o__Christensenellales;f__CAG-74;g__SFMI01;s__SFMI01 sp004556155
C68.concoct.5_sub.contigs.fa	533	97.05	14.09	93.55	2881607	7712	d__Bacteria;p__Firmicutes_A;c__Clostridia;o__Lachnospirales;f__Lachnospiraceae;g__Agathobacter;s__Agathobacter rectalis
C68.concoct.65_sub.contigs.fa	299	88.91	2.03	0	2090805	9379	d__Bacteria;p__Firmicutes_A;c__Clostridia;o__Oscillospirales;f__CAG-272;g__CAG-448;s__CAG-448 sp000433415
C68.metabat.bin.44.contigs.fa	186	94.9	0.68	0	2374011	16361	d__Bacteria;p__Firmicutes_A;c__Clostridia;o__Oscillospirales;f__Ruminococcaceae;g__Gemmiger;s__Gemmiger qucibialis
C68.metabat.bin.58.contigs.fa	135	90.32	0.68	100	2134050	22545	d__Bacteria;p__Firmicutes_A;c__Clostridia;o__Oscillospirales;f__Ruminococcaceae;g__Faecalibacterium;s__Faecalibacterium prausnitzii_G
C69.maxbin.C69.048.fasta_sub.contigs.fa	619	53.98	1.27	33.33	1335838	2304	d__Bacteria;p__Bacteroidota;c__Bacteroidia;o__Bacteroidales;f__UBA11471;g__UBA11471;s__UBA11471 sp000434215
C69.metabat.bin.18.contigs.fa	28	93.29	0.73	50	1996178	116328	d__Bacteria;p__Firmicutes_A;c__Clostridia;o__Oscillospirales;f__Oscillospiraceae;g__CAG-103;s__CAG-103 sp900543625
C70.maxbin.C70.045.fasta.contigs.fa	63	85.05	3.02	40	1846603	76451	d__Bacteria;p__Firmicutes_A;c__Clostridia;o__Oscillospirales;f__Oscillospiraceae;g__CAG-83;s__CAG-83 sp000435975
C70.maxbin.C70.052.fasta.contigs.fa	63	99.11	0.5	0	3538801	168201	d__Bacteria;p__Bacteroidota;c__Bacteroidia;o__Bacteroidales;f__Barnesiellaceae;g__Barnesiella;s__Barnesiella intestinihominis
C70.metabat.bin.88.contigs.fa	41	82.84	0.37	0	4572791	161615	d__Bacteria;p__Bacteroidota;c__Bacteroidia;o__Bacteroidales;f__Bacteroidaceae;g__Bacteroides;s__Bacteroides intestinalis
C72.maxbin.C72.029.fasta.contigs.fa	179	92.41	1.48	66.67	2693036	25902	d__Bacteria;p__Firmicutes_A;c__Clostridia;o__Lachnospirales;f__Lachnospiraceae;g__Fusicatenibacter;s__Fusicatenibacter saccharivorans
C72.metabat.bin.164.contigs.fa	51	86.79	0.94	0	1988554	62102	d__Bacteria;p__Firmicutes;c__Bacilli;o__Erysipelotrichales;f__Erysipelotrichaceae;g__Merdibacter;s__Merdibacter merdipullorum
C1.metabat.bin.23.contigs.fa	76	92.34	1.68	25	2379257	42162	d__Bacteria;p__Firmicutes_A;c__Clostridia;o__Christensenellales;f__CAG-74;g__Ventricola;s__Ventricola sp900542395
C1.metabat.bin.31.contigs.fa	44	97.34	1.22	0	2765891	124810	d__Bacteria;p__Firmicutes_A;c__Clostridia;o__Lachnospirales;f__Lachnospiraceae;g__RUG115;s__RUG115 sp900066395
C1.metabat.bin.45.contigs.fa	145	97.03	1.5	25	4745912	47629	d__Bacteria;p__Bacteroidota;c__Bacteroidia;o__Bacteroidales;f__Bacteroidaceae;g__Phocaeicola;s__Phocaeicola vulgatus
C1.metabat.bin.47.contigs.fa	120	95.16	0	0	3806883	43135	d__Bacteria;p__Bacteroidota;c__Bacteroidia;o__Bacteroidales;f__Marinifilaceae;g__Odoribacter;s__Odoribacter splanchnicus
C1.metabat.bin.55.contigs.fa	172	89.82	0.67	0	2079106	16029	d__Bacteria;p__Firmicutes_A;c__Clostridia;o__Oscillospirales;f__Butyricicoccaceae;g__Agathobaculum;s__Agathobaculum butyriciproducens
C1.metabat.bin.58.contigs.fa	25	99.19	1.08	0	1839160	121800	d__Bacteria;p__Firmicutes_A;c__Clostridia;o__Christensenellales;f__CAG-138;g__SFEL01;s__SFEL01 sp004557245
C1.metabat.bin.59.contigs.fa	12	72.78	0	0	1469223	245673	d__Bacteria;p__Firmicutes_C;c__Negativicutes;o__Veillonellales;f__Dialisteraceae;g__Dialister;s__Dialister invisus
C1.metabat.bin.74_sub.contigs.fa	37	86	0.67	0	1820969	77139	d__Bacteria;p__Firmicutes_A;c__Clostridia;o__Oscillospirales;f__Oscillospiraceae;g__CAG-83;s__CAG-83 sp900313295
C102.metabat.bin.2.contigs.fa	153	95.24	0	0	2687674	28610	d__Bacteria;p__Firmicutes_A;c__Clostridia;o__Oscillospirales;f__Ruminococcaceae;g__Ruthenibacterium;s__Ruthenibacterium lactatiformans
C102.metabat.bin.42.contigs.fa	46	100	0.81	0	2098779	63574	d__Bacteria;p__Actinobacteriota;c__Coriobacteriia;o__Coriobacteriales;f__Coriobacteriaceae;g__Collinsella;s__Collinsella aerofaciens_M
C102.metabat.bin.44.contigs.fa	96	96.64	0.67	0	2404431	33681	d__Bacteria;p__Firmicutes_A;c__Clostridia;o__Oscillospirales;f__Butyricicoccaceae;g__Agathobaculum;s__Agathobaculum butyriciproducens
C102.metabat.bin.49.contigs.fa	39	97.17	0	0	3856943	171859	d__Bacteria;p__Firmicutes;c__Bacilli;o__Erysipelotrichales;f__Erysipelotrichaceae;g__Clostridium_AQ;s__Clostridium_AQ innocuum
C102.metabat.bin.58.contigs.fa	49	97.99	0	0	2034987	72516	d__Bacteria;p__Firmicutes_A;c__Clostridia;o__Oscillospirales;f__Acutalibacteraceae;g__UMGS1071;s__UMGS1071 sp900542375
C102.metabat.bin.59.contigs.fa	305	77.82	0.67	0	1697167	6037	d__Bacteria;p__Firmicutes_A;c__Clostridia;o__Lachnospirales;f__Lachnospiraceae;g__Anaerostipes;s__Anaerostipes hadrus
C102.mycc.Cluster.11_sub.contigs.fa	339	39.93	0.95	25	890060	3135	d__Bacteria;p__Firmicutes_C;c__Negativicutes;o__Veillonellales;f__Dialisteraceae;g__Dialister;s__Dialister invisus
C102.mycc.Cluster.12.contigs.fa	31	100	0.6	0	2174465	224242	d__Bacteria;p__Firmicutes_C;c__Negativicutes;o__Veillonellales;f__Veillonellaceae;g__Veillonella;s__Veillonella parvula_A
C102.mycc.Cluster.16_sub.contigs.fa	231	96.5	3.61	0	2809969	38176	d__Bacteria;p__Firmicutes_A;c__Clostridia;o__Lachnospirales;f__Lachnospiraceae;g__Blautia;s__Blautia sp900539145
C102.mycc.Cluster.23_sub.contigs.fa	482	99.13	53.62	95.19	8167831	34208	d__Bacteria;p__Proteobacteria;c__Gammaproteobacteria;o__Enterobacterales;f__Enterobacteriaceae;g__Escherichia;s__Escherichia coli
C102.mycc.Cluster.24.contigs.fa	96	98.83	1.32	0	2492061	52515	d__Bacteria;p__Firmicutes_A;c__Clostridia;o__Lachnospirales;f__Lachnospiraceae;g__Mediterraneibacter;s__Mediterraneibacter torques
C102.mycc.Cluster.25_sub.contigs.fa	125	88.79	2.06	37.5	2882849	64079	d__Bacteria;p__Firmicutes_A;c__Clostridia;o__Lachnospirales;f__Lachnospiraceae;g__Copromonas;s__Copromonas sp900541255
C103.concoct.18.contigs.fa	227	96.63	0	0	2682574	16071	d__Bacteria;p__Firmicutes_A;c__Clostridia;o__Lachnospirales;f__Lachnospiraceae;g__Agathobacter;s__Agathobacter rectalis
C103.concoct.33.contigs.fa	550	86.65	1.17	66.67	2151737	4743	d__Bacteria;p__Bacteroidota;c__Bacteroidia;o__Bacteroidales;f__UBA11471;g__UBA11471;s__UBA11471 sp000434215
C103.concoct.39.contigs.fa	159	97.23	0.57	0	2493387	23697	d__Bacteria;p__Bacteroidota;c__Bacteroidia;o__Bacteroidales;f__Muribaculaceae;g__UBA7173;s__UBA7173 sp900545955
C103.concoct.52.contigs.fa	139	91.55	1.07	20	1755709	19550	d__Bacteria;p__Firmicutes_A;c__Clostridia;o__Oscillospirales;f__Oscillospiraceae;g__CAG-83;s__CAG-83 sp000431575
C103.concoct.60.contigs.fa	356	95.03	0.98	50	2259787	8831	d__Bacteria;p__Bacteroidota;c__Bacteroidia;o__Bacteroidales;f__Rikenellaceae;g__Tidjanibacter;s__Tidjanibacter inops_A
C114.mycc.Cluster.100_sub.contigs.fa	60	100	1.5	0	2514077	160312	d__Bacteria;p__Firmicutes_C;c__Negativicutes;o__Acidaminococcales;f__Acidaminococcaceae;g__Phascolarctobacterium;s__Phascolarctobacterium faecium
C114.mycc.Cluster.107_sub.contigs.fa	494	33.63	5.77	25	1666314	4674	d__Bacteria;p__Actinobacteriota;c__Coriobacteriia;o__Coriobacteriales;f__Eggerthellaceae;g__Enteroscipio;s__Enteroscipio rubneri
C114.mycc.Cluster.13_sub.contigs.fa	171	76.62	6.05	13.33	1936853	68666	d__Bacteria;p__Firmicutes_A;c__Clostridia;o__Oscillospirales;f__Oscillospiraceae;g__Lawsonibacter;s__Lawsonibacter sp003478995
C114.mycc.Cluster.15.contigs.fa	489	41.32	0	0	796224	1661	d__Bacteria;p__Firmicutes_A;c__Clostridia;o__Christensenellales;f__QALW01;g__QALW01;s__QALW01 sp900552055
C114.mycc.Cluster.30.contigs.fa	232	97.96	1.59	0	2428706	19033	d__Bacteria;p__Firmicutes_A;c__Clostridia;o__Oscillospirales;f__Ruminococcaceae;g__Gemmiger;s__Gemmiger qucibialis
C114.mycc.Cluster.34_sub.contigs.fa	633	71.5	0.9	0	1580739	2873	d__Bacteria;p__Firmicutes_A;c__Clostridia;o__Christensenellales;f__Christensenellaceae;g__HGM11616;s__HGM11616 sp900761075
C114.mycc.Cluster.36_sub.contigs.fa	657	86.21	2.71	0	2012846	3713	d__Bacteria;p__Firmicutes_A;c__Clostridia;o__Oscillospirales;f__Butyricicoccaceae;g__Agathobaculum;s__Agathobaculum butyriciproducens
C114.mycc.Cluster.37_sub.contigs.fa	2525	76.08	24.47	63.3	7521989	3710	d__Bacteria;p__Bacteroidota;c__Bacteroidia;o__Bacteroidales;f__Bacteroidaceae;g__Bacteroides;s__Bacteroides ovatus
C114.mycc.Cluster.42.contigs.fa	20	97.32	0	0	1960380	199574	d__Bacteria;p__Firmicutes_A;c__Clostridia;o__Oscillospirales;f__Acutalibacteraceae;g__Eubacterium_R;s__Eubacterium_R sp000433975
C114.mycc.Cluster.49_sub.contigs.fa	707	67.91	1.48	25	1738908	2825	d__Bacteria;p__Firmicutes_A;c__Clostridia;o__Monoglobales;f__Monoglobaceae;g__Monoglobus;s__Monoglobus pectinilyticus
C118.concoct.82_sub.contigs.fa	404	83.25	1.76	0	2010924	6352	d__Bacteria;p__Firmicutes_A;c__Clostridia;o__Oscillospirales;f__Oscillospiraceae;g__UBA738;s__UBA738 sp003522945
C118.concoct.90_sub.contigs.fa	1062	77.73	13.62	8	1950909	1815	d__Bacteria;p__Desulfobacterota_I;c__Desulfovibrionia;o__Desulfovibrionales;f__Desulfovibrionaceae;g__Mailhella;s__
C118.mycc.Cluster.7.contigs.fa	240	94.62	0	0	1722970	10352	d__Bacteria;p__Proteobacteria;c__Alphaproteobacteria;o__RF32;f__CAG-239;g__Scatacola_A;s__Scatacola_A faecigallinarum
C118.mycc.Cluster.79_sub.contigs.fa	1198	91.41	16.94	24.39	7021237	14524	d__Bacteria;p__Bacteroidota;c__Bacteroidia;o__Bacteroidales;f__Bacteroidaceae;g__Bacteroides;s__Bacteroides uniformis
C118.mycc.Cluster.9_sub.contigs.fa	367	92.96	10.61	25	2524035	38640	d__Bacteria;p__Firmicutes_A;c__Clostridia;o__Oscillospirales;f__Oscillospiraceae;g__Dysosmobacter;s__Dysosmobacter sp001916835
C124.concoct.151_sub.contigs.fa	191	89.91	0.08	50	1797415	14330	d__Bacteria;p__Firmicutes_A;c__Clostridia;o__Oscillospirales;f__Oscillospiraceae;g__CAG-170;s__CAG-170 sp003516765
C124.concoct.152_sub.contigs.fa	238	93.01	0	0	2011641	12061	d__Bacteria;p__Firmicutes_A;c__Clostridia;o__Oscillospirales;f__Acutalibacteraceae;g__UBA1417;s__UBA1417 sp003531055
C124.concoct.155_sub.contigs.fa	44	2.37	0	0	575180	22032	d__Bacteria;p__Bacteroidota;c__Bacteroidia;o__Bacteroidales;f__Bacteroidaceae;g__Phocaeicola;s__
C124.concoct.18.contigs.fa	173	98.11	0.38	0	2483444	21044	d__Bacteria;p__Bacteroidota;c__Bacteroidia;o__Bacteroidales;f__UBA11471;g__UBA11471;s__UBA11471 sp000434215
C142.metabat.bin.136.contigs.fa	47	88.89	0.28	0	2117982	76221	d__Bacteria;p__Cyanobacteria;c__Vampirovibrionia;o__Gastranaerophilales;f__Gastranaerophilaceae;g__CAG-196;s__CAG-196 sp002102975
C142.metabat.bin.137.contigs.fa	72	99.04	0.9	0	4689262	104001	d__Bacteria;p__Bacteroidota;c__Bacteroidia;o__Bacteroidales;f__Tannerellaceae;g__Parabacteroides;s__Parabacteroides distasonis
C142.metabat.bin.155.contigs.fa	13	99.33	1.01	0	2196955	269183	d__Bacteria;p__Firmicutes_A;c__Clostridia;o__Oscillospirales;f__Acutalibacteraceae;g__Ruminococcus_E;s__Ruminococcus_E bromii_B
C142.metabat.bin.17_sub.contigs.fa	351	82.69	14.61	0	2768803	9816	d__Bacteria;p__Firmicutes_A;c__Clostridia;o__Lachnospirales;f__Lachnospiraceae;g__Choladocola;s__Choladocola sp018223365
C142.metabat.bin.24_sub.contigs.fa	458	92.24	7.79	0	3414483	9567	d__Bacteria;p__Bacteroidota;c__Bacteroidia;o__Bacteroidales;f__Coprobacteraceae;g__Coprobacter;s__Coprobacter fastidiosus
C142.metabat.bin.26_sub.contigs.fa	332	67.71	0.59	66.67	1775526	5969	d__Bacteria;p__Firmicutes_A;c__Clostridia;o__Oscillospirales;f__Ruminococcaceae;g__Ruthenibacterium;s__Ruthenibacterium lactatiformans
C142.metabat.bin.31.contigs.fa	115	91.72	0	0	2044357	26331	d__Bacteria;p__Firmicutes_A;c__Clostridia;o__Oscillospirales;f__CAG-382;g__Woodwardibium;s__Woodwardibium sp900760275
C142.metabat.bin.38_sub.contigs.fa	227	40.28	9.03	3.85	875906	3986	d__Bacteria;p__Firmicutes_A;c__Clostridia;o__TANB77;f__CAG-508;g__CAG-245;s__CAG-245 sp000435175
C20.maxbin.C20.021.fasta_sub.contigs.fa	193	41.38	5.51	80.65	3820814	58453	d__Bacteria;p__Bacteroidota;c__Bacteroidia;o__Bacteroidales;f__Bacteroidaceae;g__Bacteroides;s__Bacteroides thetaiotaomicron
C20.maxbin.C20.030.fasta.contigs.fa	187	97.99	0.08	50	2580473	44932	d__Bacteria;p__Firmicutes_A;c__Clostridia;o__Lachnospirales;f__Lachnospiraceae;g__Coprococcus;s__Coprococcus eutactus_A
C21.abawaca.35_sub.contigs.fa	106	92.34	2.08	0	1860072	24921	d__Bacteria;p__Firmicutes_A;c__Clostridia;o__Christensenellales;f__Borkfalkiaceae;g__UMGS775;s__
C26.concoct.37.contigs.fa	1403	87.14	2.87	0	4083898	3458	d__Bacteria;p__Verrucomicrobiota;c__Lentisphaeria;o__Victivallales;f__Victivallaceae;g__Victivallis;s__Victivallis lenta
C26.concoct.49_sub.contigs.fa	338	91.96	1.4	33.33	1952875	8272	d__Bacteria;p__Firmicutes_A;c__Clostridia;o__Oscillospirales;f__Acutalibacteraceae;g__UBA1417;s__UBA1417 sp003531055
C26.concoct.5.contigs.fa	118	97.99	0	0	3185365	46697	d__Bacteria;p__Firmicutes_A;c__Clostridia;o__Oscillospirales;f__Ruminococcaceae;g__CAG-115;s__CAG-115 sp003531585
C26.concoct.51_sub.contigs.fa	754	64.81	1.04	0	1570134	2220	d__Bacteria;p__Bacteroidota;c__Bacteroidia;o__Bacteroidales;f__UBA11471;g__UBA11471;s__UBA11471 sp000434215
C26.concoct.52_sub.contigs.fa	628	72.58	2.14	0	1374870	2423	d__Bacteria;p__Firmicutes_A;c__Clostridia;o__Lachnospirales;f__Anaerotignaceae;g__Anaerotignum;s__Anaerotignum faecicola
C26.concoct.55_sub.contigs.fa	117	86.69	0.89	100	1691040	20394	d__Bacteria;p__Firmicutes_A;c__Clostridia;o__Oscillospirales;f__Oscillospiraceae;g__CAG-83;s__CAG-83 sp001916855
C26.concoct.58_sub.contigs.fa	453	50.36	0.89	0	1453564	3431	d__Bacteria;p__Firmicutes_A;c__Clostridia;o__Oscillospirales;f__Acutalibacteraceae;g__Fimenecus;s__Fimenecus sp000432435
C26.concoct.60.contigs.fa	1079	83.51	0.54	0	2821850	2975	d__Bacteria;p__Bacteroidota;c__Bacteroidia;o__Bacteroidales;f__Marinifilaceae;g__Odoribacter;s__Odoribacter splanchnicus
C26.concoct.62.contigs.fa	673	39.93	0.03	0	1080796	1659	d__Bacteria;p__Verrucomicrobiota;c__Verrucomicrobiae;o__Opitutales;f__CAG-312;g__Merdousia;s__Merdousia sp000438015
C26.concoct.73_sub.contigs.fa	74	3.45	0	0	234788	3869	d__Bacteria;p__Firmicutes_A;c__Clostridia;o__Lachnospirales;f__Lachnospiraceae;g__Eisenbergiella;s__Eisenbergiella sp900066775
C26.concoct.9.contigs.fa	315	96.96	0.48	0	2293190	12128	d__Bacteria;p__Bacteroidota;c__Bacteroidia;o__Bacteroidales;f__Rikenellaceae;g__Tidjanibacter;s__Tidjanibacter inops_A
C26.concoct.98.contigs.fa	180	98.63	0.68	0	2741141	27976	d__Bacteria;p__Firmicutes_A;c__Clostridia;o__Oscillospirales;f__Ruminococcaceae;g__Ruminococcus_D;s__Ruminococcus_D bicirculans
C26.maxbin.C26.002.fasta.contigs.fa	137	99.25	0.19	0	4264997	78570	d__Bacteria;p__Bacteroidota;c__Bacteroidia;o__Bacteroidales;f__Bacteroidaceae;g__Phocaeicola;s__Phocaeicola plebeius
C26.maxbin.C26.007.fasta.contigs.fa	63	97.6	0.99	0	2377709	75514	d__Bacteria;p__Bacteroidota;c__Bacteroidia;o__Bacteroidales;f__Rikenellaceae;g__Alistipes;s__Alistipes putredinis
C26.maxbin.C26.014.fasta.contigs.fa	33	95.05	0	0	1911033	133426	d__Bacteria;p__Proteobacteria;c__Alphaproteobacteria;o__RF32;f__CAG-239;g__CAG-267;s__CAG-267 sp001917135
C26.maxbin.C26.017.fasta_sub.contigs.fa	93	91.61	0.86	100	1766593	30667	d__Bacteria;p__Firmicutes_A;c__Clostridia;o__Oscillospirales;f__Oscillospiraceae;g__ER4;s__ER4 sp900317525
C26.maxbin.C26.025.fasta.contigs.fa	61	99.62	0	0	3168680	90517	d__Bacteria;p__Bacteroidota;c__Bacteroidia;o__Bacteroidales;f__Barnesiellaceae;g__Barnesiella;s__Barnesiella intestinihominis
C26.maxbin.C26.029.fasta_sub.contigs.fa	63	26.52	1.6	25	1002174	43977	d__Bacteria;p__Bacteroidota;c__Bacteroidia;o__Bacteroidales;f__Rikenellaceae;g__Alistipes;s__
C26.maxbin.C26.045.fasta_sub.contigs.fa	186	61.26	12.03	9.09	2632802	29615	d__Bacteria;p__Firmicutes_A;c__Clostridia;o__Lachnospirales;f__Lachnospiraceae;g__Blautia_A;s__Blautia_A sp900066335
C26.maxbin.C26.046.fasta_sub.contigs.fa	286	74.44	3.37	0	1087542	5497	d__Bacteria;p__Firmicutes;c__Bacilli;o__RF39;f__UBA660;g__CAG-302;s__CAG-302 sp001916775
C26.metabat.bin.29.contigs.fa	100	89.93	1.34	50	2628139	44266	d__Bacteria;p__Firmicutes_A;c__Clostridia;o__Oscillospirales;f__Oscillospiraceae;g__CAG-170;s__CAG-170 sp002404795
C26.metabat.bin.30.contigs.fa	171	82.44	0	0	2124368	17281	d__Bacteria;p__Firmicutes_A;c__Clostridia;o__Oscillospirales;f__Ruminococcaceae;g__Gemmiger;s__Gemmiger formicilis
C26.metabat.bin.67.contigs.fa	43	98.55	2.17	0	3069291	129160	d__Bacteria;p__Firmicutes_A;c__Clostridia;o__Lachnospirales;f__Lachnospiraceae;g__Agathobacter;s__Agathobacter faecis
C26.metabat.bin.68.contigs.fa	27	99.4	0.6	0	1775565	92048	d__Bacteria;p__Firmicutes_C;c__Negativicutes;o__Acidaminococcales;f__Acidaminococcaceae;g__CAG-266;s__CAG-266 sp000436095
C26.metabat.bin.78_sub.contigs.fa	229	73.33	6.11	0	1005136	4381	d__Bacteria;p__Firmicutes;c__Bacilli;o__ML615J-28;f__CAG-313;g__CAG-313;s__CAG-313 sp000433035
C26.metabat.bin.79.contigs.fa	43	97.99	1.01	0	1988519	68979	d__Bacteria;p__Firmicutes_A;c__Clostridia;o__Oscillospirales;f__Acutalibacteraceae;g__Ruminococcus_E;s__Ruminococcus_E bromii_B
C26.mycc.Cluster.45.contigs.fa	515	87.9	7.39	5.88	2072919	5478	d__Bacteria;p__Firmicutes_A;c__Clostridia;o__Oscillospirales;f__Acutalibacteraceae;g__UBA737;s__UBA737 sp900549055
C26.mycc.Cluster.47.contigs.fa	189	80.74	7.53	23.81	2590846	47434	d__Bacteria;p__Bacteroidota;c__Bacteroidia;o__Bacteroidales;f__Rikenellaceae;g__Alistipes;s__Alistipes onderdonkii
C26.mycc.Cluster.56.contigs.fa	66	90.86	0.1	0	1835525	49033	d__Bacteria;p__Proteobacteria;c__Alphaproteobacteria;o__RF32;f__CAG-239;g__51-20;s__51-20 sp001917175
C26.mycc.Cluster.69.contigs.fa	175	85.35	3.13	0	1873887	24153	d__Bacteria;p__Firmicutes_A;c__Clostridia;o__Oscillospirales;f__Oscillospiraceae;g__CAG-83;s__CAG-83 sp000431575
C26.mycc.Cluster.74.contigs.fa	770	94.73	36.38	4.9	4007356	11430	d__Bacteria;p__Firmicutes_A;c__Clostridia;o__Lachnospirales;f__Lachnospiraceae;g__Eisenbergiella;s__Eisenbergiella sp900066775
C26.mycc.Cluster.77_sub.contigs.fa	92	98.99	0	0	2736467	84029	d__Bacteria;p__Firmicutes_A;c__Clostridia;o__Oscillospirales;f__Ruminococcaceae;g__Ruminiclostridium_E;s__Ruminiclostridium_E siraeum
C28.concoct.106.contigs.fa	228	96.53	1.97	25	2288092	13271	d__Bacteria;p__Firmicutes_A;c__Clostridia;o__Lachnospirales;f__Lachnospiraceae;g__Lachnospira;s__Lachnospira sp900316325
C28.concoct.107_sub.contigs.fa	937	78.45	43.73	17.74	10350890	14197	d__Bacteria;p__Firmicutes_A;c__Clostridia;o__Peptostreptococcales;f__Anaerovoracaceae;g__CAG-238;s__CAG-238 sp900551415
C28.concoct.120.contigs.fa	255	95.96	1.85	16.67	2053826	11689	d__Archaea;p__Methanobacteriota;c__Methanobacteria;o__Methanobacteriales;f__Methanobacteriaceae;g__Methanobrevibacter_A;s__Methanobrevibacter_A smithii_A
C28.concoct.121_sub.contigs.fa	875	54.31	2.71	10	1843513	2357	d__Bacteria;p__Firmicutes_A;c__Clostridia;o__Oscillospirales;f__Acutalibacteraceae;g__UMGS856;s__UMGS856 sp900546265
C28.concoct.122.contigs.fa	465	88.58	0.2	0	1645334	4401	d__Bacteria;p__Firmicutes_A;c__Clostridia;o__Christensenellales;f__QAND01;g__UMGS1975;s__UMGS1975 sp900546685
C28.concoct.123_sub.contigs.fa	524	64.15	3.57	0	1341618	2979	d__Bacteria;p__Firmicutes_A;c__Clostridia;o__Christensenellales;f__CAG-552;g__Protoclostridium;s__Protoclostridium gallicola
C28.concoct.124_sub.contigs.fa	495	81.9	1.34	0	1924982	4776	d__Bacteria;p__Firmicutes_A;c__Clostridia;o__Oscillospirales;f__Ruminococcaceae;g__Ruminococcus_C;s__Ruminococcus_C sp000437175
C28.concoct.13.contigs.fa	587	80.38	2.76	20	1832380	3695	d__Bacteria;p__Firmicutes_A;c__Clostridia;o__Christensenellales;f__CAG-138;g__Phil1;s__Phil1 sp001940855
C28.concoct.133.contigs.fa	335	93.89	2.7	0	5337734	26656	d__Bacteria;p__Verrucomicrobiota;c__Lentisphaeria;o__Victivallales;f__UBA1829;g__UBA11452;s__UBA11452 sp003526375
C28.concoct.17.contigs.fa	509	94.01	2.02	33.33	2872059	7670	d__Bacteria;p__Firmicutes_A;c__Clostridia;o__Christensenellales;f__CAG-74;g__Fimadaptatus;s__Fimadaptatus sp900553645
C28.concoct.33.contigs.fa	1395	77.93	4.54	0	3538356	2899	d__Bacteria;p__Verrucomicrobiota;c__Lentisphaeria;o__Victivallales;f__Victivallaceae;g__Victivallis;s__Victivallis lenta
C28.concoct.38_sub.contigs.fa	255	92.67	0	0	2038028	12073	d__Bacteria;p__Firmicutes_A;c__Clostridia;o__Christensenellales;f__Borkfalkiaceae;g__UBA7597;s__UBA7597 sp900542935
C28.concoct.45.contigs.fa	208	96.64	1.34	0	2537858	19752	d__Bacteria;p__Firmicutes_A;c__Clostridia;o__Lachnospirales;f__Lachnospiraceae;g__Eubacterium_F;s__Eubacterium_F sp003491505
C28.concoct.4_sub.contigs.fa	409	88.95	2.42	25	1883167	6608	d__Bacteria;p__Firmicutes_A;c__Clostridia;o__Christensenellales;f__Borkfalkiaceae;g__;s__
C28.concoct.53_sub.contigs.fa	180	94.85	3.23	0	2518498	39931	d__Bacteria;p__Firmicutes_A;c__Clostridia;o__Oscillospirales;f__CAG-272;g__CAG-448;s__CAG-448 sp003150135
C28.concoct.58_sub.contigs.fa	606	62.86	1.72	0	1200537	2133	d__Bacteria;p__Verrucomicrobiota;c__Verrucomicrobiae;o__Opitutales;f__CAG-312;g__Merdousia;s__Merdousia sp002437405
C28.concoct.79.contigs.fa	817	80.15	0.47	0	2465327	3545	d__Bacteria;p__Firmicutes_A;c__Clostridia;o__Christensenellales;f__CAG-74;g__UBA11524;s__UBA11524 sp000437595
C28.concoct.9.contigs.fa	546	93.95	0.99	16.67	3648219	9034	d__Bacteria;p__Bacteroidota;c__Bacteroidia;o__Bacteroidales;f__Marinifilaceae;g__Butyricimonas;s__Butyricimonas faecalis
C28.maxbin.C28.007.fasta_sub.contigs.fa	224	86.08	0.63	0	2473265	25869	d__Bacteria;p__Firmicutes_A;c__Clostridia;o__Lachnospirales;f__Lachnospiraceae;g__Fusicatenibacter;s__Fusicatenibacter saccharivorans
C28.maxbin.C28.008.fasta.contigs.fa	19	97.46	0.34	0	1936289	289067	d__Bacteria;p__Firmicutes_A;c__Clostridia;o__Oscillospirales;f__Acutalibacteraceae;g__Fimenecus;s__Fimenecus sp000432435
C28.maxbin.C28.009.fasta_sub.contigs.fa	176	87.48	2.03	12.5	3703951	86698	d__Bacteria;p__Bacteroidota;c__Bacteroidia;o__Bacteroidales;f__Bacteroidaceae;g__Bacteroides;s__Bacteroides stercoris
C28.maxbin.C28.027.fasta_sub.contigs.fa	547	94.49	4.17	18.75	4333326	11682	d__Bacteria;p__Bacteroidota;c__Bacteroidia;o__Bacteroidales;f__Tannerellaceae;g__Parabacteroides;s__Parabacteroides distasonis
C28.maxbin.C28.034.fasta.contigs.fa	47	96.6	0.38	0	2821632	128554	d__Bacteria;p__Bacteroidota;c__Bacteroidia;o__Bacteroidales;f__Barnesiellaceae;g__Barnesiella;s__Barnesiella intestinihominis
C28.maxbin.C28.038.fasta.contigs.fa	35	99.25	0.38	0	2626810	219637	d__Bacteria;p__Bacteroidota;c__Bacteroidia;o__Bacteroidales;f__UBA11471;g__UBA11471;s__UBA11471 sp000434215
C28.maxbin.C28.041.fasta_sub.contigs.fa	90	88.51	2.01	0	2224414	48541	d__Bacteria;p__Firmicutes_A;c__Clostridia;o__Oscillospirales;f__Oscillospiraceae;g__UBA738;s__UBA738 sp003522945
C28.maxbin.C28.044.fasta_sub.contigs.fa	585	65.63	18.42	90.48	4253058	12983	d__Bacteria;p__Bacteroidota;c__Bacteroidia;o__Bacteroidales;f__Bacteroidaceae;g__Bacteroides;s__Bacteroides uniformis
C28.maxbin.C28.046.fasta_sub.contigs.fa	272	38.83	3.26	4.76	2714029	44091	d__Bacteria;p__Bacteroidota;c__Bacteroidia;o__Bacteroidales;f__Bacteroidaceae;g__Phocaeicola;s__Phocaeicola sp900760795
C28.maxbin.C28.047.fasta_sub.contigs.fa	185	75.24	2.85	40	3280827	47322	d__Bacteria;p__Firmicutes_A;c__Clostridia;o__Lachnospirales;f__Lachnospiraceae;g__Blautia_A;s__Blautia_A sp900066335
C28.maxbin.C28.048.fasta.contigs.fa	115	96.76	2.58	10	3537968	83617	d__Bacteria;p__Firmicutes_A;c__Clostridia;o__Lachnospirales;f__Lachnospiraceae;g__COE1;s__COE1 sp001916965
C28.maxbin.C28.049.fasta.contigs.fa	199	92.41	1.8	28.57	1794546	15165	d__Bacteria;p__Actinobacteriota;c__Actinomycetia;o__Actinomycetales;f__Bifidobacteriaceae;g__Bifidobacterium;s__Bifidobacterium adolescentis
C28.maxbin.C28.052.fasta.contigs.fa	38	92.64	0.7	0	1633919	89221	d__Bacteria;p__Firmicutes_A;c__Clostridia;o__Christensenellales;f__CAG-917;g__CAG-349;s__CAG-349 sp003539515
C28.maxbin.C28.063.fasta_sub.contigs.fa	310	100	18.54	15.15	2703689	21104	d__Bacteria;p__Actinobacteriota;c__Actinomycetia;o__Actinomycetales;f__Bifidobacteriaceae;g__Bifidobacterium;s__Bifidobacterium longum
C28.maxbin.C28.067.fasta_sub.contigs.fa	154	78.87	3.23	0	2032010	39268	d__Bacteria;p__Firmicutes_A;c__Clostridia;o__Christensenellales;f__CAG-138;g__RUG472;s__RUG472 sp900545265
C28.maxbin.C28.087.fasta_sub.contigs.fa	929	91.74	20.69	9.62	3858148	8592	d__Bacteria;p__Firmicutes_A;c__Clostridia;o__Peptostreptococcales;f__Anaerovoracaceae;g__CAG-238;s__CAG-238 sp000435615
C28.maxbin.C28.122.fasta_sub.contigs.fa	845	80.6	2.69	0	3326731	5477	d__Bacteria;p__Bacteroidota;c__Bacteroidia;o__Bacteroidales;f__Marinifilaceae;g__Odoribacter;s__Odoribacter splanchnicus
C28.metabat.bin.1.contigs.fa	65	93.06	0.67	0	2020132	42382	d__Bacteria;p__Firmicutes_A;c__Clostridia;o__Oscillospirales;f__UBA644;g__UBA644;s__UBA644 sp900547165
C28.metabat.bin.102.contigs.fa	71	82.8	0.86	70	1764730	34656	d__Bacteria;p__Firmicutes_A;c__Clostridia;o__Oscillospirales;f__Oscillospiraceae;g__CAG-83;s__CAG-83 sp900545585
C28.metabat.bin.103.contigs.fa	71	94.04	0.5	50	2580408	55740	d__Bacteria;p__Bacteroidota;c__Bacteroidia;o__Bacteroidales;f__Rikenellaceae;g__Alistipes_A;s__Alistipes_A pullistercoris
C28.metabat.bin.105.contigs.fa	52	96.94	1.55	0	2964844	115261	d__Bacteria;p__Firmicutes_A;c__Clostridia;o__Lachnospirales;f__Lachnospiraceae;g__CAG-95;s__CAG-95 sp000438155
C28.metabat.bin.112.contigs.fa	20	88.89	0.28	0	2194367	242266	d__Bacteria;p__Cyanobacteria;c__Vampirovibrionia;o__Gastranaerophilales;f__Gastranaerophilaceae;g__CAG-196;s__CAG-196 sp002102975
C28.metabat.bin.121.contigs.fa	15	61.58	0	0	1596087	171907	d__Bacteria;p__Firmicutes_A;c__Clostridia;o__Oscillospirales;f__Oscillospiraceae;g__F23-B02;s__F23-B02 sp000431075
C28.metabat.bin.126.contigs.fa	19	97.96	0	0	2701156	380015	d__Bacteria;p__Verrucomicrobiota;c__Verrucomicrobiae;o__Verrucomicrobiales;f__Akkermansiaceae;g__Akkermansia;s__Akkermansia muciniphila
C28.metabat.bin.130.contigs.fa	254	95.56	1.08	0	2295377	12172	d__Bacteria;p__Firmicutes_A;c__Clostridia;o__Christensenellales;f__CAG-74;g__Ventricola;s__Ventricola sp900542395
C28.metabat.bin.14.contigs.fa	62	93.62	0.67	0	1952502	55925	d__Bacteria;p__Firmicutes_A;c__Clostridia;o__Oscillospirales;f__Oscillospiraceae;g__CAG-103;s__CAG-103 sp900543625
C28.metabat.bin.33.contigs.fa	24	96.98	0	0	2601737	180985	d__Bacteria;p__Firmicutes_A;c__Clostridia;o__Oscillospirales;f__Ruminococcaceae;g__CAG-353;s__CAG-353 sp900066885
C28.metabat.bin.40_sub.contigs.fa	151	88.71	2.82	83.33	1917504	20379	d__Bacteria;p__Firmicutes_A;c__Clostridia;o__Oscillospirales;f__Oscillospiraceae;g__ER4;s__ER4 sp000765235
C28.metabat.bin.42.contigs.fa	93	97.38	0	0	2054909	33358	d__Bacteria;p__Bacteroidota;c__Bacteroidia;o__Bacteroidales;f__Rikenellaceae;g__Tidjanibacter;s__Tidjanibacter inops_A
C28.metabat.bin.48_sub.contigs.fa	60	98.14	0.64	66.67	3065907	82713	d__Bacteria;p__Firmicutes_A;c__Clostridia;o__Lachnospirales;f__Lachnospiraceae;g__Roseburia;s__Roseburia hominis
C28.metabat.bin.5.contigs.fa	29	93.96	1.01	50	2187358	102492	d__Bacteria;p__Firmicutes_A;c__Clostridia;o__Lachnospirales;f__Lachnospiraceae;g__Butyrivibrio_A;s__Butyrivibrio_A sp000431815
C28.metabat.bin.56.contigs.fa	52	95.51	1.12	100	1579646	44636	d__Bacteria;p__Firmicutes;c__Bacilli;o__RFN20;f__CAG-288;g__CAG-345;s__CAG-345 sp000433315
C28.metabat.bin.63.contigs.fa	149	94.3	0	0	1929177	17947	d__Bacteria;p__Firmicutes_A;c__Clostridia;o__Oscillospirales;f__Acutalibacteraceae;g__UBA1417;s__UBA1417 sp003531055
C28.metabat.bin.69.contigs.fa	127	96.89	0.59	0	2570813	27796	d__Bacteria;p__Desulfobacterota_I;c__Desulfovibrionia;o__Desulfovibrionales;f__Desulfovibrionaceae;g__Desulfovibrio;s__Desulfovibrio sp900556755
C28.metabat.bin.72.contigs.fa	109	99.02	1.32	0	3257666	53246	d__Bacteria;p__Bacteroidota;c__Bacteroidia;o__Bacteroidales;f__Barnesiellaceae;g__UMGS27;s__UMGS27 sp900538555
C28.metabat.bin.86.contigs.fa	75	77.28	0	0	1054424	19894	d__Bacteria;p__Firmicutes_A;c__Clostridia;o__Christensenellales;f__UBA1242;g__CAJKWP01;s__CAJKWP01 sp905203645
C28.mycc.Cluster.50_sub.contigs.fa	631	86.87	4.05	18.75	2435144	5237	d__Bacteria;p__Firmicutes_A;c__Clostridia;o__Oscillospirales;f__CAG-272;g__UMGS1696;s__UMGS1696 sp900753285
C28.mycc.Cluster.53.contigs.fa	164	97.55	0	0	2881519	74081	d__Bacteria;p__Bacteroidota;c__Bacteroidia;o__Bacteroidales;f__Muribaculaceae;g__Limisoma;s__Limisoma sp000437795
C28.mycc.Cluster.8_sub.contigs.fa	779	82.7	1.82	0	2082651	3163	d__Bacteria;p__Firmicutes_A;c__Clostridia;o__Oscillospirales;f__CAG-382;g__UMGS882;s__UMGS882 sp900757905
C28.mycc.Cluster.91.contigs.fa	46	99.06	0.38	0	2365236	145668	d__Bacteria;p__Bacteroidota;c__Bacteroidia;o__Bacteroidales;f__Muribaculaceae;g__UBA7173;s__UBA7173 sp900546835
C28.mycc.Cluster.98_sub.contigs.fa	353	92.93	3.71	9.09	2317914	12468	d__Bacteria;p__Firmicutes_A;c__Clostridia;o__Oscillospirales;f__Ruminococcaceae;g__Merdivicinus;s__Merdivicinus sp900555435
C30.abawaca.10_sub.contigs.fa	66	91	0.67	0	2115354	89156	d__Bacteria;p__Firmicutes_A;c__Clostridia;o__Oscillospirales;f__Oscillospiraceae;g__F23-B02;s__F23-B02 sp000431075
C30.concoct.1_sub.contigs.fa	215	94.42	15.07	61.54	3054311	27529	d__Bacteria;p__Firmicutes_A;c__Clostridia;o__Lachnospirales;f__Lachnospiraceae;g__Lachnospira;s__Lachnospira rogosae_A
C30.concoct.32.contigs.fa	315	96.6	1.14	20	3106311	14116	d__Bacteria;p__Bacteroidota;c__Bacteroidia;o__Bacteroidales;f__Barnesiellaceae;g__Barnesiella;s__Barnesiella intestinihominis
C30.concoct.33.contigs.fa	281	97.93	1.85	20	2011780	9757	d__Bacteria;p__Firmicutes_C;c__Negativicutes;o__Acidaminococcales;f__Acidaminococcaceae;g__Phascolarctobacterium_A;s__Phascolarctobacterium_A succinatutens
C30.concoct.44_sub.contigs.fa	482	69.04	9.13	7.69	2694070	6474	d__Bacteria;p__Bacteroidota;c__Bacteroidia;o__Bacteroidales;f__Rikenellaceae;g__Alistipes;s__
C30.concoct.48.contigs.fa	574	87.75	3.33	27.78	1762525	3874	d__Bacteria;p__Firmicutes_C;c__Negativicutes;o__Veillonellales;f__Veillonellaceae;g__Veillonella;s__Veillonella parvula_A
C30.concoct.73_sub.contigs.fa	419	83.29	2.44	15.38	1685355	4649	d__Bacteria;p__Firmicutes_A;c__Clostridia;o__Oscillospirales;f__Butyricicoccaceae;g__Agathobaculum;s__Agathobaculum sp003481705
C30.concoct.74.contigs.fa	420	96.69	0.93	50	2637068	9276	d__Bacteria;p__Proteobacteria;c__Gammaproteobacteria;o__Burkholderiales;f__Burkholderiaceae;g__Sutterella;s__Sutterella wadsworthensis
C30.concoct.83.contigs.fa	175	97.21	0.02	100	2028968	17124	d__Bacteria;p__Firmicutes_A;c__Clostridia;o__Oscillospirales;f__Acutalibacteraceae;g__CAG-177;s__CAG-177 sp003514385
C30.concoct.84.contigs.fa	418	96.87	1.66	22.22	2297253	7783	d__Bacteria;p__Firmicutes_A;c__Clostridia;o__Oscillospirales;f__Ruminococcaceae;g__Gemmiger;s__Gemmiger qucibialis
C30.concoct.87.contigs.fa	1897	71.86	8.39	48.33	3381243	1832	d__Bacteria;p__Proteobacteria;c__Gammaproteobacteria;o__Enterobacterales;f__Enterobacteriaceae;g__Klebsiella;s__Klebsiella quasipneumoniae
C30.concoct.90.contigs.fa	236	97.31	4.3	25	1858039	13370	d__Bacteria;p__Proteobacteria;c__Alphaproteobacteria;o__RF32;f__CAG-239;g__Scatacola_A;s__Scatacola_A faecigallinarum
C30.maxbin.C30.002.fasta.contigs.fa	131	99.3	1.86	0	3359894	51246	d__Bacteria;p__Firmicutes_A;c__Clostridia;o__Christensenellales;f__CAG-74;g__UBA11524;s__UBA11524 sp000437595
C30.maxbin.C30.003.fasta.contigs.fa	200	98.63	0.11	0	3318961	76344	d__Bacteria;p__Firmicutes_A;c__Clostridia;o__Oscillospirales;f__Ruminococcaceae;g__Ruminococcus_D;s__Ruminococcus_D bicirculans
C30.maxbin.C30.009.fasta.contigs.fa	116	90.1	0.72	50	2014767	32553	d__Bacteria;p__Firmicutes_A;c__Clostridia;o__Lachnospirales;f__Lachnospiraceae;g__Agathobacter;s__Agathobacter rectalis
C30.maxbin.C30.013.fasta_sub.contigs.fa	277	93.1	17.84	39.29	4351853	34823	d__Bacteria;p__Bacteroidota;c__Bacteroidia;o__Bacteroidales;f__Bacteroidaceae;g__Phocaeicola;s__Phocaeicola sp000432735
C30.maxbin.C30.024.fasta_sub.contigs.fa	378	76.9	8.62	64.71	4330741	24311	d__Bacteria;p__Bacteroidota;c__Bacteroidia;o__Bacteroidales;f__Bacteroidaceae;g__Phocaeicola;s__Phocaeicola vulgatus
C30.metabat.bin.12.contigs.fa	84	98.5	0	0	1819076	49577	d__Bacteria;p__Firmicutes;c__Bacilli;o__RFN20;f__CAG-288;g__CAG-288;s__CAG-288 sp000437395
C30.metabat.bin.13.contigs.fa	365	65.57	2.56	0	1826792	5219	d__Bacteria;p__Bacteroidota;c__Bacteroidia;o__Bacteroidales;f__Rikenellaceae;g__Alistipes;s__Alistipes communis
C30.metabat.bin.16_sub.contigs.fa	168	92.39	1.7	100	2523088	24502	d__Bacteria;p__Firmicutes_A;c__Clostridia;o__Lachnospirales;f__Lachnospiraceae;g__Lachnospira;s__Lachnospira eligens_A
C30.metabat.bin.17.contigs.fa	34	99.33	0	0	2857072	135064	d__Bacteria;p__Firmicutes_A;c__Clostridia;o__Lachnospirales;f__Lachnospiraceae;g__Coprococcus;s__Coprococcus eutactus
C30.metabat.bin.2.contigs.fa	44	99.78	0	0	2575230	101819	d__Bacteria;p__Firmicutes_A;c__Clostridia;o__Oscillospirales;f__Oscillospiraceae;g__Faecousia;s__Faecousia sp900540635
C30.metabat.bin.23.contigs.fa	258	83.85	0.96	50	2426918	12938	d__Bacteria;p__Bacteroidota;c__Bacteroidia;o__Bacteroidales;f__Rikenellaceae;g__Alistipes;s__Alistipes onderdonkii
C30.metabat.bin.25.contigs.fa	59	98.31	1.12	16.67	2932004	64112	d__Bacteria;p__Firmicutes_A;c__Clostridia;o__Lachnospirales;f__Lachnospiraceae;g__RUG115;s__RUG115 sp900066395
C30.metabat.bin.28.contigs.fa	50	96.26	1.92	28.57	2685470	112427	d__Bacteria;p__Firmicutes_A;c__Clostridia;o__Lachnospirales;f__Lachnospiraceae;g__Agathobacter;s__Agathobacter faecis
C30.mycc.Cluster.40_sub.contigs.fa	629	94.4	42.65	53.71	4096768	26784	d__Bacteria;p__Firmicutes_A;c__Clostridia;o__Lachnospirales;f__Lachnospiraceae;g__Acetatifactor;s__Acetatifactor intestinalis
C30.mycc.Cluster.42_sub.contigs.fa	550	77.54	4.46	0	1322590	2664	d__Bacteria;p__Firmicutes_A;c__Clostridia;o__Oscillospirales;f__Acutalibacteraceae;g__Eubacterium_R;s__Eubacterium_R sp000436835
C30.mycc.Cluster.64_sub.contigs.fa	659	99.44	91.65	58.7	5912038	19005	d__Bacteria;p__Firmicutes_A;c__Clostridia;o__Lachnospirales;f__Lachnospiraceae;g__CAG-882;s__CAG-882 sp003486385
C32.abawaca.18_sub.contigs.fa	96	89.6	1.8	0	2689649	65214	d__Bacteria;p__Firmicutes_A;c__Clostridia;o__Oscillospirales;f__Ruminococcaceae;g__Ruminococcus_C;s__Ruminococcus_C sp000980705
C32.concoct.14.contigs.fa	680	57.12	6.69	73.68	1114369	1629	d__Bacteria;p__Firmicutes_C;c__Negativicutes;o__Veillonellales;f__Veillonellaceae;g__Veillonella;s__
C32.concoct.21_sub.contigs.fa	91	93.74	2.91	20	2263210	47785	d__Bacteria;p__Firmicutes_A;c__Clostridia;o__Oscillospirales;f__Oscillospiraceae;g__ER4;s__ER4 sp000765235
C32.concoct.28_sub.contigs.fa	122	100	0.81	0	2439279	41616	d__Bacteria;p__Actinobacteriota;c__Coriobacteriia;o__Coriobacteriales;f__Coriobacteriaceae;g__Collinsella;s__Collinsella aerofaciens_Q
C32.concoct.46_sub.contigs.fa	303	27.91	0.82	0	466715	1489	d__Bacteria;p__Proteobacteria;c__Gammaproteobacteria;o__Burkholderiales;f__Burkholderiaceae;g__Duodenibacillus;s__Duodenibacillus sp900544335
C32.concoct.52.contigs.fa	173	100	0.11	0	2621885	28608	d__Bacteria;p__Proteobacteria;c__Gammaproteobacteria;o__Burkholderiales;f__Burkholderiaceae;g__Parasutterella;s__Parasutterella excrementihominis
C32.maxbin.C32.011.fasta_sub.contigs.fa	201	75.94	0.19	0	3109548	27720	d__Bacteria;p__Bacteroidota;c__Bacteroidia;o__Bacteroidales;f__Bacteroidaceae;g__Phocaeicola;s__Phocaeicola vulgatus
C32.maxbin.C32.019.fasta.contigs.fa	133	97.83	4.51	11.76	3555397	107675	d__Bacteria;p__Firmicutes_A;c__Clostridia;o__Lachnospirales;f__Lachnospiraceae;g__Agathobacter;s__Agathobacter faecis
C32.maxbin.C32.020.fasta_sub.contigs.fa	94	96.39	0.63	0	2958927	91459	d__Bacteria;p__Firmicutes_A;c__Clostridia;o__Lachnospirales;f__Lachnospiraceae;g__Fusicatenibacter;s__Fusicatenibacter saccharivorans
C32.maxbin.C32.022.fasta_sub.contigs.fa	408	95.07	13.95	36.84	5665813	62224	d__Bacteria;p__Bacteroidota;c__Bacteroidia;o__Bacteroidales;f__Bacteroidaceae;g__Bacteroides;s__Bacteroides uniformis
C32.maxbin.C32.024.fasta.contigs.fa	151	96.22	3.13	22.22	3104387	86480	d__Bacteria;p__Firmicutes_A;c__Clostridia;o__Lachnospirales;f__Lachnospiraceae;g__Lachnospira;s__Lachnospira eligens_A
C32.maxbin.C32.036.fasta_sub.contigs.fa	267	64.95	10.43	52	2471399	17298	d__Bacteria;p__Bacteroidota;c__Bacteroidia;o__Bacteroidales;f__Rikenellaceae;g__Alistipes;s__Alistipes onderdonkii
C32.maxbin.C32.056.fasta_sub.contigs.fa	1316	68.09	14.83	2.86	3482509	3426	d__Bacteria;p__Bacteroidota;c__Bacteroidia;o__Bacteroidales;f__Marinifilaceae;g__Odoribacter;s__Odoribacter splanchnicus
C32.metabat.bin.3.contigs.fa	38	99.28	0	0	2796482	120825	d__Bacteria;p__Firmicutes_A;c__Clostridia;o__Lachnospirales;f__Lachnospiraceae;g__Agathobacter;s__Agathobacter rectalis
C32.metabat.bin.32_sub.contigs.fa	209	92.08	0	0	2477270	17031	d__Bacteria;p__Firmicutes_A;c__Clostridia;o__Lachnospirales;f__Lachnospiraceae;g__Lachnospira;s__Lachnospira sp000437735
C32.metabat.bin.4.contigs.fa	102	99.42	0.26	0	4610302	58994	d__Bacteria;p__Bacteroidota;c__Bacteroidia;o__Bacteroidales;f__Tannerellaceae;g__Parabacteroides;s__Parabacteroides distasonis
C32.metabat.bin.52.contigs.fa	83	96.31	2.68	0	2256229	44707	d__Bacteria;p__Firmicutes_A;c__Clostridia;o__Oscillospirales;f__Butyricicoccaceae;g__Agathobaculum;s__Agathobaculum butyriciproducens
C32.metabat.bin.55.contigs.fa	10	99.19	0.12	0	1494197	457265	d__Bacteria;p__Actinobacteriota;c__Coriobacteriia;o__Coriobacteriales;f__Eggerthellaceae;g__CAG-1427;s__CAG-1427 sp000434775
C32.metabat.bin.64.contigs.fa	21	99.33	0	0	2842219	246316	d__Bacteria;p__Firmicutes_A;c__Clostridia;o__Lachnospirales;f__Lachnospiraceae;g__Coprococcus;s__Coprococcus eutactus_A
C32.metabat.bin.65.contigs.fa	118	89.93	0.67	0	1737031	22871	d__Bacteria;p__Firmicutes_A;c__Clostridia;o__Oscillospirales;f__Oscillospiraceae;g__CAG-103;s__CAG-103 sp000432375
C32.metabat.bin.66.contigs.fa	72	96.96	1.13	0	3258053	71048	d__Bacteria;p__Bacteroidota;c__Bacteroidia;o__Bacteroidales;f__Bacteroidaceae;g__Prevotella;s__Prevotella copri
C32.metabat.bin.68.contigs.fa	159	88.22	1.33	20	1743387	13280	d__Bacteria;p__Actinobacteriota;c__Actinomycetia;o__Actinomycetales;f__Bifidobacteriaceae;g__Bifidobacterium;s__Bifidobacterium adolescentis
C32.mycc.Cluster.16.contigs.fa	56	99.6	0.81	0	2206593	64152	d__Bacteria;p__Actinobacteriota;c__Coriobacteriia;o__Coriobacteriales;f__Eggerthellaceae;g__Slackia_A;s__Slackia_A isoflavoniconvertens
C32.mycc.Cluster.24_sub.contigs.fa	102	93.92	0	0	2571419	240998	d__Bacteria;p__Firmicutes_A;c__Clostridia;o__Oscillospirales;f__Acutalibacteraceae;g__CAG-177;s__CAG-177 sp003514385
C32.mycc.Cluster.29_sub.contigs.fa	157	83.86	12.08	0	2894567	99767	d__Bacteria;p__Firmicutes_C;c__Negativicutes;o__Veillonellales;f__Dialisteraceae;g__Dialister;s__Dialister invisus
C32.mycc.Cluster.31_sub.contigs.fa	115	99.04	4.03	39.13	2608744	120598	d__Bacteria;p__Bacteroidota;c__Bacteroidia;o__Bacteroidales;f__Rikenellaceae;g__Alistipes;s__Alistipes putredinis
C32.mycc.Cluster.47_sub.contigs.fa	273	96.21	10.82	64	4225035	75931	d__Bacteria;p__Bacteroidota;c__Bacteroidia;o__Bacteroidales;f__Bacteroidaceae;g__Phocaeicola;s__Phocaeicola massiliensis
C33.maxbin.C33.010.fasta.contigs.fa	149	100	0	0	2696280	27670	d__Bacteria;p__Proteobacteria;c__Gammaproteobacteria;o__Burkholderiales;f__Burkholderiaceae;g__Sutterella;s__Sutterella seckii_A
C33.maxbin.C33.012.fasta_sub.contigs.fa	84	94.3	0.95	50	1746575	67362	d__Bacteria;p__Firmicutes_C;c__Negativicutes;o__Veillonellales;f__Dialisteraceae;g__Dialister;s__Dialister invisus
C33.maxbin.C33.015.fasta.contigs.fa	101	99.66	1.14	25	2185590	55647	d__Bacteria;p__Actinobacteriota;c__Actinomycetia;o__Actinomycetales;f__Bifidobacteriaceae;g__Bifidobacterium;s__Bifidobacterium pseudocatenulatum
C33.maxbin.C33.016.fasta.contigs.fa	35	93.96	0	0	2455487	210075	d__Bacteria;p__Firmicutes_A;c__Clostridia;o__Lachnospirales;f__Lachnospiraceae;g__Lachnospira;s__Lachnospira rogosae_A
C33.maxbin.C33.025.fasta.contigs.fa	142	94.94	5.38	8.33	3227030	37251	d__Bacteria;p__Firmicutes_A;c__Clostridia;o__Lachnospirales;f__Lachnospiraceae;g__Ventrimonas;s__Ventrimonas sp900540335
C33.maxbin.C33.026.fasta_sub.contigs.fa	91	98.78	0.24	0	2678940	57346	d__Bacteria;p__Firmicutes_A;c__Clostridia;o__Lachnospirales;f__Lachnospiraceae;g__Agathobacter;s__Agathobacter rectalis
C33.maxbin.C33.029.fasta_sub.contigs.fa	141	94.57	16.53	10.91	3503352	49408	d__Bacteria;p__Firmicutes_A;c__Clostridia;o__Lachnospirales;f__Lachnospiraceae;g__Agathobacter;s__Agathobacter faecis
C33.maxbin.C33.035.fasta_sub.contigs.fa	227	72.12	5.41	5.56	1771821	17298	d__Bacteria;p__Firmicutes_A;c__Clostridia;o__Lachnospirales;f__Lachnospiraceae;g__Bariatricus;s__Bariatricus comes
C33.metabat.bin.19.contigs.fa	67	88.36	1.27	50	2686691	55951	d__Bacteria;p__Firmicutes_A;c__Clostridia;o__Lachnospirales;f__Lachnospiraceae;g__Copromonas;s__Copromonas sp900066785
C33.metabat.bin.2.contigs.fa	45	94.71	1.63	0	3236477	104947	d__Bacteria;p__Firmicutes_A;c__Clostridia;o__Lachnospirales;f__Lachnospiraceae;g__COE1;s__COE1 sp001916965
C33.metabat.bin.23_sub.contigs.fa	28	97.99	1.34	0	2626240	129618	d__Bacteria;p__Firmicutes_A;c__Clostridia;o__Lachnospirales;f__Lachnospiraceae;g__Lachnospira;s__Lachnospira eligens_A
C33.metabat.bin.31_sub.contigs.fa	190	24.32	2.6	19.23	2112062	18572	d__Bacteria;p__Firmicutes_A;c__Clostridia;o__Lachnospirales;f__Lachnospiraceae;g__Roseburia;s__
C33.metabat.bin.32.contigs.fa	67	96.55	0.02	100	2655251	55652	d__Bacteria;p__Firmicutes_A;c__Clostridia;o__Oscillospirales;f__Oscillospiraceae;g__Dysosmobacter;s__Dysosmobacter sp001916835
C33.metabat.bin.35.contigs.fa	60	96.02	0.25	50	1570214	40746	d__Bacteria;p__Firmicutes;c__Bacilli;o__Lactobacillales;f__Streptococcaceae;g__Streptococcus;s__Streptococcus thermophilus
C33.metabat.bin.38.contigs.fa	99	95.64	0.13	0	2886200	48946	d__Bacteria;p__Firmicutes_A;c__Clostridia;o__Oscillospirales;f__Oscillospiraceae;g__Flavonifractor;s__Flavonifractor plautii
C33.metabat.bin.39.contigs.fa	157	97.96	0.68	0	2650023	23232	d__Bacteria;p__Firmicutes_A;c__Clostridia;o__Oscillospirales;f__Ruminococcaceae;g__Gemmiger;s__Gemmiger qucibialis
C33.metabat.bin.4.contigs.fa	297	80.79	0.63	0	2162369	8622	d__Bacteria;p__Firmicutes_A;c__Clostridia;o__Lachnospirales;f__Lachnospiraceae;g__Fusicatenibacter;s__Fusicatenibacter saccharivorans
C33.metabat.bin.43_sub.contigs.fa	115	97.94	0.63	100	2453227	31630	d__Bacteria;p__Firmicutes_A;c__Clostridia;o__Lachnospirales;f__Lachnospiraceae;g__Clostridium_Q;s__Clostridium_Q fessum
C33.metabat.bin.44.contigs.fa	281	87.87	0	0	3451201	16114	d__Bacteria;p__Desulfobacterota_I;c__Desulfovibrionia;o__Desulfovibrionales;f__Desulfovibrionaceae;g__Bilophila;s__Bilophila wadsworthia
C33.metabat.bin.47.contigs.fa	51	99.56	0.81	0	2176637	57456	d__Bacteria;p__Actinobacteriota;c__Coriobacteriia;o__Coriobacteriales;f__Coriobacteriaceae;g__Collinsella;s__Collinsella sp900541235
C33.metabat.bin.52.contigs.fa	37	99.52	0	0	3314355	136727	d__Bacteria;p__Bacteroidota;c__Bacteroidia;o__Bacteroidales;f__Rikenellaceae;g__Alistipes;s__Alistipes finegoldii
C33.metabat.bin.54_sub.contigs.fa	95	97.61	1.2	0	3120269	67222	d__Bacteria;p__Firmicutes_A;c__Clostridia;o__Lachnospirales;f__Lachnospiraceae;g__Agathobacter;s__Agathobacter sp000434275
C33.mycc.Cluster.17_sub.contigs.fa	101	99.23	2.54	33.33	4744204	184724	d__Bacteria;p__Bacteroidota;c__Bacteroidia;o__Bacteroidales;f__Bacteroidaceae;g__Bacteroides;s__Bacteroides uniformis
C33.mycc.Cluster.35_sub.contigs.fa	200	84.65	17.29	33.33	2793001	28905	d__Bacteria;p__Firmicutes_A;c__Clostridia;o__Lachnospirales;f__Lachnospiraceae;g__Roseburia;s__Roseburia inulinivorans
C33.mycc.Cluster.46_sub.contigs.fa	296	98.43	2.01	0	3195161	18455	d__Bacteria;p__Firmicutes_A;c__Clostridia;o__Lachnospirales;f__Lachnospiraceae;g__Butyribacter;s__Butyribacter intestini
C34old.abawaca.4_sub.contigs.fa	249	79.91	6.78	6.25	2076372	9998	d__Bacteria;p__Firmicutes_A;c__Clostridia;o__Oscillospirales;f__Ruminococcaceae;g__Ruminococcus_C;s__Ruminococcus_C callidus
C34old.abawaca.6_sub.contigs.fa	152	33.33	0	0	1152273	8407	d__Bacteria;p__Firmicutes;c__Bacilli;o__ML615J-28;f__CAG-313;g__;s__
C34old.concoct.21_sub.contigs.fa	247	96.93	3.27	85.71	2926797	17341	d__Bacteria;p__Firmicutes_A;c__Clostridia;o__Lachnospirales;f__Lachnospiraceae;g__Fusicatenibacter;s__Fusicatenibacter saccharivorans
C34old.concoct.49_sub.contigs.fa	581	58.19	0	0	1175328	2124	d__Bacteria;p__Firmicutes_A;c__Clostridia;o__Oscillospirales;f__CAG-272;g__UBA11512;s__UBA11512 sp003522145
C34old.concoct.4_sub.contigs.fa	442	88.21	4.42	77.78	2479620	7383	d__Bacteria;p__Firmicutes_A;c__Clostridia;o__Lachnospirales;f__Lachnospiraceae;g__Coprococcus_A;s__Coprococcus_A sp900548825
C34old.concoct.50.contigs.fa	319	87.7	2.01	0	1448051	6089	d__Bacteria;p__Firmicutes_A;c__Clostridia;o__Oscillospirales;f__Acutalibacteraceae;g__UMGS1484;s__UMGS1484 sp902388225
C34old.concoct.61_sub.contigs.fa	235	97.29	0.38	0	2313661	13894	d__Bacteria;p__Bacteroidota;c__Bacteroidia;o__Bacteroidales;f__Muribaculaceae;g__UBA7173;s__UBA7173 sp900546835
C34old.maxbin.C34old.013.fasta.contigs.fa	77	89.48	4.7	20	1717754	35034	d__Bacteria;p__Firmicutes_A;c__Clostridia;o__Oscillospirales;f__Oscillospiraceae;g__CAG-83;s__CAG-83 sp900556015
C34old.maxbin.C34old.014.fasta.contigs.fa	28	97.32	0.67	0	2119616	175255	d__Bacteria;p__Firmicutes_A;c__Clostridia;o__Oscillospirales;f__Acutalibacteraceae;g__CAG-217;s__CAG-217 sp000436335
C34old.maxbin.C34old.016.fasta.contigs.fa	17	98.64	0	0	2019454	180038	d__Bacteria;p__Firmicutes_C;c__Negativicutes;o__Acidaminococcales;f__Acidaminococcaceae;g__Succiniclasticum;s__Succiniclasticum sp900314855
C34old.maxbin.C34old.017.fasta.contigs.fa	34	98.63	0	0	2663926	260321	d__Bacteria;p__Firmicutes_A;c__Clostridia;o__Oscillospirales;f__Ruminococcaceae;g__Ruminococcus_D;s__
C34old.maxbin.C34old.019.fasta.contigs.fa	222	98.64	0.68	0	2477087	16154	d__Bacteria;p__Firmicutes_A;c__Clostridia;o__Oscillospirales;f__Ruminococcaceae;g__Gemmiger;s__Gemmiger qucibialis
C34old.maxbin.C34old.021.fasta.contigs.fa	33	90.94	1.01	0	2217406	111983	d__Bacteria;p__Firmicutes_A;c__Clostridia;o__Oscillospirales;f__Oscillospiraceae;g__F23-B02;s__F23-B02 sp002472405
C34old.maxbin.C34old.025.fasta.contigs.fa	43	91.57	1.12	0	1135896	45918	d__Bacteria;p__Firmicutes;c__Bacilli;o__RF39;f__UBA660;g__CAG-628;s__CAG-628 sp000438415
C34old.maxbin.C34old.026.fasta.contigs.fa	113	81.73	1.34	33.33	2103637	36022	d__Bacteria;p__Firmicutes_A;c__Clostridia;o__Oscillospirales;f__Oscillospiraceae;g__CAG-83;s__CAG-83 sp900548615
C34old.maxbin.C34old.028.fasta_sub.contigs.fa	61	98.32	0.67	0	2433285	201721	d__Bacteria;p__Firmicutes_A;c__Clostridia;o__Oscillospirales;f__Acutalibacteraceae;g__UBA1417;s__UBA1417 sp003531055
C34old.maxbin.C34old.039.fasta_sub.contigs.fa	176	98.43	4.16	16.67	3149646	42920	d__Bacteria;p__Firmicutes_A;c__Clostridia;o__Oscillospirales;f__Oscillospiraceae;g__Faecousia;s__Faecousia sp900540635
C34old.maxbin.C34old.041.fasta.contigs.fa	116	98.6	1.17	0	2963758	38344	d__Bacteria;p__Firmicutes_A;c__Clostridia;o__Christensenellales;f__CAG-74;g__UBA11524;s__UBA11524 sp000437595
C34old.maxbin.C34old.042.fasta.contigs.fa	62	99.25	0.75	33.33	3133219	89018	d__Bacteria;p__Bacteroidota;c__Bacteroidia;o__Bacteroidales;f__Barnesiellaceae;g__Barnesiella;s__Barnesiella intestinihominis
C34old.maxbin.C34old.043.fasta.contigs.fa	82	73.2	4.81	0	1385558	30581	d__Bacteria;p__Firmicutes_A;c__Clostridia;o__TANB77;f__CAG-508;g__CAG-269;s__CAG-269 sp000431335
C34old.maxbin.C34old.048.fasta.contigs.fa	95	100	0.1	0	3064566	131689	d__Bacteria;p__Bacteroidota;c__Bacteroidia;o__Bacteroidales;f__Rikenellaceae;g__Alistipes_A;s__Alistipes_A pullistercoris
C34old.metabat.bin.10.contigs.fa	85	96.41	0	0	2711469	50371	d__Bacteria;p__Bacteroidota;c__Bacteroidia;o__Bacteroidales;f__Rikenellaceae;g__Alistipes;s__Alistipes shahii
C34old.metabat.bin.100_sub.contigs.fa	46	98.28	11.44	63.33	2433450	99642	d__Bacteria;p__Bacteroidota;c__Bacteroidia;o__Bacteroidales;f__Rikenellaceae;g__Alistipes;s__Alistipes putredinis
C34old.metabat.bin.104.contigs.fa	146	96.88	0.42	50	3438971	35411	d__Bacteria;p__Bacteroidota;c__Bacteroidia;o__Bacteroidales;f__Bacteroidaceae;g__Paraprevotella;s__Paraprevotella clara
C34old.metabat.bin.105.contigs.fa	64	99.38	0	0	2745511	70219	d__Bacteria;p__Proteobacteria;c__Gammaproteobacteria;o__Burkholderiales;f__Burkholderiaceae;g__Sutterella;s__Sutterella wadsworthensis
C34old.metabat.bin.110.contigs.fa	183	86	0	0	2045962	15968	d__Bacteria;p__Firmicutes_A;c__Clostridia;o__Oscillospirales;f__CAG-382;g__Woodwardibium;s__Woodwardibium sp900760275
C34old.metabat.bin.2.contigs.fa	54	95.55	0.01	100	4574567	125503	d__Bacteria;p__Bacteroidota;c__Bacteroidia;o__Bacteroidales;f__Tannerellaceae;g__Parabacteroides;s__Parabacteroides distasonis
C34old.metabat.bin.23.contigs.fa	54	99.33	0.78	0	1954661	52444	d__Bacteria;p__Firmicutes_A;c__Clostridia;o__Oscillospirales;f__Acutalibacteraceae;g__Ruminococcus_E;s__Ruminococcus_E bromii_B
C34old.metabat.bin.29.contigs.fa	229	83.82	1.64	20	2156927	11661	d__Bacteria;p__Firmicutes_A;c__Clostridia;o__Lachnospirales;f__Lachnospiraceae;g__CAG-95;s__CAG-95 sp000438155
C34old.metabat.bin.33_sub.contigs.fa	127	97.37	0	0	2435886	28011	d__Bacteria;p__Firmicutes_A;c__Clostridia;o__Lachnospirales;f__Lachnospiraceae;g__Clostridium_Q;s__Clostridium_Q fessum
C34old.metabat.bin.35.contigs.fa	24	90.6	0.67	0	2382297	156171	d__Bacteria;p__Firmicutes_A;c__Clostridia;o__Oscillospirales;f__Oscillospiraceae;g__UBA738;s__UBA738 sp003522945
C34old.metabat.bin.40.contigs.fa	120	94.76	1.15	33.33	2366083	29422	d__Bacteria;p__Firmicutes_A;c__Clostridia;o__Christensenellales;f__CAG-74;g__SFMI01;s__SFMI01 sp004556155
C34old.metabat.bin.41.contigs.fa	139	95.13	1.26	20	2583209	23440	d__Bacteria;p__Firmicutes_A;c__Clostridia;o__Lachnospirales;f__Lachnospiraceae;g__Agathobacter;s__Agathobacter sp900317585
C34old.metabat.bin.57.contigs.fa	27	97.32	0	0	2081772	114073	d__Bacteria;p__Firmicutes_A;c__Clostridia;o__Lachnospirales;f__Lachnospiraceae;g__Butyrivibrio_A;s__Butyrivibrio_A crossotus
C34old.metabat.bin.60_sub.contigs.fa	69	78.85	0.46	0	2648329	56470	d__Bacteria;p__Bacteroidota;c__Bacteroidia;o__Bacteroidales;f__Tannerellaceae;g__Parabacteroides;s__Parabacteroides sp900548175
C34old.metabat.bin.73_sub.contigs.fa	235	96.88	1.58	0	3240828	21181	d__Bacteria;p__Firmicutes_A;c__Clostridia;o__Lachnospirales;f__Lachnospiraceae;g__KLE1615;s__KLE1615 sp900066985
C34old.metabat.bin.75.contigs.fa	167	84.61	0.81	0	1540258	11804	d__Bacteria;p__Firmicutes_A;c__Clostridia;o__Christensenellales;f__CAG-138;g__SFEL01;s__SFEL01 sp004557245
C34old.metabat.bin.82.contigs.fa	90	91.63	0	0	1721656	33227	d__Bacteria;p__Firmicutes_A;c__Clostridia;o__Oscillospirales;f__Oscillospiraceae;g__ER4;s__ER4 sp900317525
C34old.metabat.bin.90.contigs.fa	234	80.34	1.71	0	1741653	8882	d__Bacteria;p__Cyanobacteria;c__Vampirovibrionia;o__Gastranaerophilales;f__Gastranaerophilaceae;g__Stercorousia;s__Stercorousia sp001765415
C34old.mycc.Cluster.27_sub.contigs.fa	217	37.88	7.69	22.73	726951	4357	d__Bacteria;p__Firmicutes_A;c__Clostridia;o__TANB77;f__CAG-508;g__CAG-273;s__
C34old.mycc.Cluster.29_sub.contigs.fa	921	95.27	80.44	46.5	9709442	32702	d__Bacteria;p__Bacteroidota;c__Bacteroidia;o__Bacteroidales;f__Bacteroidaceae;g__Bacteroides;s__Bacteroides cellulosilyticus
C34old.mycc.Cluster.39.contigs.fa	1516	68.49	1.7	11.11	3069837	2165	d__Bacteria;p__Proteobacteria;c__Gammaproteobacteria;o__Enterobacterales;f__Enterobacteriaceae;g__Escherichia;s__Escherichia coli
C34old.mycc.Cluster.41_sub.contigs.fa	725	82.01	0.34	0	1925023	3255	d__Bacteria;p__Firmicutes_A;c__Clostridia;o__Lachnospirales;f__Lachnospiraceae;g__Lachnospira;s__Lachnospira sp003537285
C34old.mycc.Cluster.57.contigs.fa	348	95.18	2.13	25	4197885	31272	d__Bacteria;p__Bacteroidota;c__Bacteroidia;o__Bacteroidales;f__Bacteroidaceae;g__Phocaeicola;s__Phocaeicola vulgatus
C34old.mycc.Cluster.5_sub.contigs.fa	854	98.08	5.15	0	5304672	25648	d__Bacteria;p__Firmicutes_A;c__Clostridia;o__Lachnospirales;f__Lachnospiraceae;g__Eisenbergiella;s__Eisenbergiella sp900066775
C34old.mycc.Cluster.62_sub.contigs.fa	476	93.26	66.4	0	2147856	11132	d__Bacteria;p__Firmicutes;c__Bacilli;o__RF39;f__UBA660;g__Onthocola_B;s__Onthocola_B sp900544625
C34old.mycc.Cluster.74.contigs.fa	60	93.41	0	0	1907722	128844	d__Bacteria;p__Proteobacteria;c__Alphaproteobacteria;o__RF32;f__CAG-239;g__CAG-267;s__CAG-267 sp001917135
C34old.mycc.Cluster.75_sub.contigs.fa	302	81.39	12.39	1.92	3496608	122204	d__Bacteria;p__Bacteroidota;c__Bacteroidia;o__Bacteroidales;f__Bacteroidaceae;g__Prevotella;s__Prevotella rara
C34old.mycc.Cluster.91_sub.contigs.fa	302	96.78	7.91	20.69	4482585	45429	d__Bacteria;p__Bacteroidota;c__Bacteroidia;o__Bacteroidales;f__Tannerellaceae;g__Parabacteroides;s__Parabacteroides merdae
C34old.mycc.Cluster.94_sub.contigs.fa	755	55.43	5.76	0	1801428	2497	d__Bacteria;p__Firmicutes_A;c__Clostridia;o__Oscillospirales;f__CAG-272;g__QALR01;s__
C34old.mycc.Cluster.98_sub.contigs.fa	849	93.39	14.85	9.3	3914372	11522	d__Bacteria;p__Firmicutes_A;c__Clostridia;o__Lachnospirales;f__Lachnospiraceae;g__UMGS1375;s__UMGS1375 sp900066615
C35.concoct.113_sub.contigs.fa	277	97.33	3.84	0	1551340	7794	d__Bacteria;p__Firmicutes;c__Bacilli;o__ML615J-28;f__CAG-313;g__CAG-313;s__CAG-313 sp900539265
C35.concoct.12_sub.contigs.fa	324	90.63	4.85	0	3333768	12878	d__Bacteria;p__Firmicutes_A;c__Clostridia;o__Oscillospirales;f__Ruminococcaceae;g__Gemmiger;s__Gemmiger formicilis
C35.concoct.39_sub.contigs.fa	338	31.89	0.59	11.11	535066	1552	d__Bacteria;p__Firmicutes;c__Bacilli;o__Lactobacillales;f__Streptococcaceae;g__Streptococcus;s__Streptococcus thermophilus
C35.concoct.48.contigs.fa	707	77.17	2.08	42.86	2592628	4248	d__Bacteria;p__Bacteroidota;c__Bacteroidia;o__Bacteroidales;f__Marinifilaceae;g__Odoribacter;s__Odoribacter laneus
C35.concoct.56.contigs.fa	220	97.01	3.38	100	2275419	15862	d__Bacteria;p__Firmicutes_A;c__Clostridia;o__Oscillospirales;f__Acutalibacteraceae;g__Acutalibacter;s__Acutalibacter ornithocaccae
C35.concoct.67_sub.contigs.fa	140	99.28	0.48	0	3823458	66851	d__Bacteria;p__Bacteroidota;c__Bacteroidia;o__Bacteroidales;f__Rikenellaceae;g__Alistipes;s__Alistipes onderdonkii
C35.concoct.68.contigs.fa	1121	88.24	1.87	28	3969632	4336	d__Bacteria;p__Proteobacteria;c__Gammaproteobacteria;o__Enterobacterales;f__Enterobacteriaceae;g__Escherichia;s__Escherichia coli
C35.concoct.7.contigs.fa	877	83.67	4.02	22.22	2852370	3885	d__Bacteria;p__Desulfobacterota_I;c__Desulfovibrionia;o__Desulfovibrionales;f__Desulfovibrionaceae;g__Desulfovibrio;s__Desulfovibrio fairfieldensis
C35.concoct.74.contigs.fa	434	94.42	0.89	0	3388844	10684	d__Bacteria;p__Desulfobacterota_I;c__Desulfovibrionia;o__Desulfovibrionales;f__Desulfovibrionaceae;g__Mailhella;s__Mailhella excrementigallinarum
C35.concoct.82.contigs.fa	724	80.96	0.56	20	1699238	2718	d__Bacteria;p__Firmicutes_A;c__Clostridia;o__Christensenellales;f__CAG-138;g__Pelethousia;s__Pelethousia gallinarum
C35.concoct.86_sub.contigs.fa	574	89.8	0.67	0	3474676	30265	d__Bacteria;p__Firmicutes_A;c__Clostridia;o__Christensenellales;f__CAG-917;g__Limadaptatus;s__Limadaptatus stercorigallinarum
C35.concoct.87.contigs.fa	197	97.15	0	0	4516063	57528	d__Bacteria;p__Bacteroidota;c__Bacteroidia;o__Bacteroidales;f__Tannerellaceae;g__Parabacteroides;s__Parabacteroides distasonis
C35.concoct.94.contigs.fa	328	93.87	1.42	50	2165156	9090	d__Bacteria;p__Firmicutes;c__Bacilli;o__Erysipelotrichales;f__Erysipelotrichaceae;g__Merdibacter;s__Merdibacter merdipullorum
C35.maxbin.C35.004.fasta_sub.contigs.fa	37	93.96	0	0	1918397	132229	d__Bacteria;p__Proteobacteria;c__Alphaproteobacteria;o__RF32;f__CAG-239;g__CAG-267;s__CAG-267 sp001917135
C35.maxbin.C35.009.fasta.contigs.fa	32	97.85	3.23	0	1956009	124371	d__Bacteria;p__Proteobacteria;c__Alphaproteobacteria;o__RF32;f__CAG-239;g__Scatacola_A;s__Scatacola_A faecigallinarum
C35.maxbin.C35.011.fasta.contigs.fa	73	89.87	1.01	0	1881145	57713	d__Bacteria;p__Firmicutes_A;c__Clostridia;o__Oscillospirales;f__Oscillospiraceae;g__CAG-83;s__CAG-83 sp001916855
C35.maxbin.C35.012.fasta.contigs.fa	58	94.09	0	0	1774341	55939	d__Bacteria;p__Proteobacteria;c__Alphaproteobacteria;o__RF32;f__CAG-239;g__51-20;s__51-20 sp001917175
C35.maxbin.C35.017.fasta_sub.contigs.fa	88	95.3	0.62	0	2217685	51755	d__Bacteria;p__Firmicutes_A;c__Clostridia;o__Oscillospirales;f__Acutalibacteraceae;g__UBA1417;s__UBA1417 sp900552925
C35.maxbin.C35.018.fasta.contigs.fa	46	91.94	0.67	0	2676276	129830	d__Bacteria;p__Firmicutes_A;c__Clostridia;o__Christensenellales;f__Borkfalkiaceae;g__Scatosoma;s__Scatosoma sp900555925
C35.maxbin.C35.028.fasta_sub.contigs.fa	270	88.19	36.16	54.55	3012590	19145	d__Bacteria;p__Firmicutes_A;c__Clostridia;o__Oscillospirales;f__Oscillospiraceae;g__Scatomorpha;s__Scatomorpha intestinigallinarum
C35.maxbin.C35.030.fasta_sub.contigs.fa	48	92.6	1.68	0	2030079	70449	d__Bacteria;p__Firmicutes_A;c__Clostridia;o__Christensenellales;f__CAG-138;g__PeH17;s__PeH17 sp000435055
C35.metabat.bin.41_sub.contigs.fa	216	92.69	0.5	50	2220164	13828	d__Bacteria;p__Firmicutes_A;c__Clostridia;o__Oscillospirales;f__Ruminococcaceae;g__UBA1394;s__UBA1394 sp900538575
C35.metabat.bin.43_sub.contigs.fa	95	88.03	13.96	0	2473806	40865	d__Bacteria;p__Cyanobacteria;c__Vampirovibrionia;o__Gastranaerophilales;f__Gastranaerophilaceae;g__CAG-196;s__CAG-196 sp002102975
C35.metabat.bin.44.contigs.fa	45	99.73	0	0	1699597	81804	d__Archaea;p__Methanobacteriota;c__Methanobacteria;o__Methanobacteriales;f__Methanobacteriaceae;g__Methanobrevibacter_A;s__Methanobrevibacter_A smithii
C35.metabat.bin.46.contigs.fa	70	97.09	0.67	0	2491288	52216	d__Bacteria;p__Firmicutes_A;c__Clostridia;o__Oscillospirales;f__Oscillospiraceae;g__Faecousia;s__Faecousia sp000434635
C35.metabat.bin.54.contigs.fa	32	97.76	0.96	0	2215810	104223	d__Bacteria;p__Bacteroidota;c__Bacteroidia;o__Bacteroidales;f__Rikenellaceae;g__Alistipes;s__Alistipes putredinis
C35.metabat.bin.63.contigs.fa	12	89.8	1.5	0	1730862	189573	d__Bacteria;p__Firmicutes_C;c__Negativicutes;o__Acidaminococcales;f__Acidaminococcaceae;g__Phascolarctobacterium;s__Phascolarctobacterium faecium
C35.metabat.bin.65.contigs.fa	157	95.3	0	0	1898867	18183	d__Bacteria;p__Firmicutes_A;c__Clostridia;o__Oscillospirales;f__Acutalibacteraceae;g__UBA1417;s__UBA1417 sp003531055
C35.metabat.bin.67.contigs.fa	187	85.19	2.64	47.06	3292214	26523	d__Bacteria;p__Bacteroidota;c__Bacteroidia;o__Bacteroidales;f__Bacteroidaceae;g__Bacteroides;s__Bacteroides uniformis
C35.metabat.bin.7.contigs.fa	21	100	0.02	100	2656263	145840	d__Bacteria;p__Firmicutes_A;c__Clostridia;o__Lachnospirales;f__Lachnospiraceae;g__CAG-632;s__CAG-632 sp000431515
C35.metabat.bin.76_sub.contigs.fa	281	86.43	3.58	14.29	2371836	11298	d__Bacteria;p__Firmicutes_A;c__Clostridia;o__Oscillospirales;f__Oscillospiraceae;g__CAG-170;s__CAG-170 sp900545925
C35.metabat.bin.79.contigs.fa	169	93.71	0	0	2541210	22508	d__Bacteria;p__Firmicutes_A;c__Clostridia;o__Oscillospirales;f__Ruminococcaceae;g__Ruthenibacterium;s__Ruthenibacterium lactatiformans
C35.metabat.bin.8.contigs.fa	82	86.91	0	0	2167153	40314	d__Bacteria;p__Firmicutes_A;c__Clostridia;o__Oscillospirales;f__Oscillospiraceae;g__Faecousia;s__Faecousia sp003525905
C35.metabat.bin.97.contigs.fa	22	93.24	1.35	0	2423630	196643	d__Bacteria;p__Verrucomicrobiota;c__Verrucomicrobiae;o__Opitutales;f__CAG-312;g__Merdousia;s__Merdousia sp900545705
C35.metabat.bin.99.contigs.fa	61	97.26	0	0	2519530	54373	d__Bacteria;p__Firmicutes_A;c__Clostridia;o__Oscillospirales;f__Ruminococcaceae;g__Ruminococcus_D;s__Ruminococcus_D bicirculans
C35.mycc.Cluster.13_sub.contigs.fa	83	99.33	3.69	42.86	2446030	94747	d__Bacteria;p__Firmicutes_A;c__Clostridia;o__Oscillospirales;f__Acutalibacteraceae;g__Ruminococcus_E;s__Ruminococcus_E bromii
C35.mycc.Cluster.1_sub.contigs.fa	413	91.11	17.89	7.14	3279027	21532	d__Bacteria;p__Bacteroidota;c__Bacteroidia;o__Bacteroidales;f__Barnesiellaceae;g__Barnesiella;s__Barnesiella intestinihominis
C35.mycc.Cluster.37.contigs.fa	45	75.84	0	0	1534720	55457	d__Bacteria;p__Firmicutes_A;c__Clostridia;o__Oscillospirales;f__Acutalibacteraceae;g__Eubacterium_R;s__Eubacterium_R sp900539425
C35.mycc.Cluster.40_sub.contigs.fa	291	94.83	17.23	71.05	2063051	13636	d__Bacteria;p__Cyanobacteria;c__Vampirovibrionia;o__Gastranaerophilales;f__Gastranaerophilaceae;g__Scatenecus;s__Scatenecus faecavium
C35.mycc.Cluster.44_sub.contigs.fa	854	64.59	15.55	0	1918323	2375	d__Bacteria;p__Firmicutes_A;c__Clostridia;o__Christensenellales;f__QAND01;g__UMGS1975;s__
C35.mycc.Cluster.5.contigs.fa	170	87.7	1.85	0	1990409	36446	d__Bacteria;p__Firmicutes_A;c__Clostridia;o__Oscillospirales;f__Ruminococcaceae;g__Angelakisella;s__Angelakisella sp900547385
C35.mycc.Cluster.62_sub.contigs.fa	402	80.77	11.24	0	1430646	8499	d__Bacteria;p__Firmicutes;c__Bacilli;o__RF39;f__UBA660;g__Onthocola_B;s__Onthocola_B stercorigallinarum
C35.mycc.Cluster.65_sub.contigs.fa	164	93.96	0.34	0	2118184	85992	d__Bacteria;p__Firmicutes_A;c__Clostridia;o__Oscillospirales;f__Ruminococcaceae;g__Faeciplasma;s__Faeciplasma gallinarum
C35.mycc.Cluster.73_sub.contigs.fa	67	98.99	0	0	2713905	87010	d__Bacteria;p__Firmicutes_A;c__Clostridia;o__Oscillospirales;f__Ruminococcaceae;g__Ruminiclostridium_E;s__Ruminiclostridium_E siraeum
C35.mycc.Cluster.82.contigs.fa	156	96.31	0.45	0	2734990	58572	d__Bacteria;p__Firmicutes_A;c__Clostridia;o__Lachnospirales;f__Lachnospiraceae;g__Lachnospira;s__Lachnospira eligens_A
C35.mycc.Cluster.95.contigs.fa	315	92.98	6.9	0	1731033	11387	d__Bacteria;p__Firmicutes;c__Bacilli;o__RF39;f__UBA660;g__CAG-302;s__CAG-302 sp000431795
C40.concoct.123.contigs.fa	258	90.84	0	0	2132007	13096	d__Bacteria;p__Firmicutes_A;c__Clostridia;o__Oscillospirales;f__CAG-272;g__CAG-448;s__CAG-448 sp003150135
C40.concoct.126.contigs.fa	543	75.67	3.57	0	1637298	3731	d__Bacteria;p__Actinobacteriota;c__Coriobacteriia;o__Coriobacteriales;f__Eggerthellaceae;g__CAG-1427;s__CAG-1427 sp000436075
C40.concoct.128.contigs.fa	547	86.6	1.34	33.33	1731050	3708	d__Bacteria;p__Firmicutes_A;c__Clostridia;o__Christensenellales;f__CAG-138;g__Pelethousia;s__Pelethousia gallinarum
C40.concoct.13_sub.contigs.fa	716	75.32	0.81	0	1712561	2779	d__Bacteria;p__Verrucomicrobiota;c__Verrucomicrobiae;o__Opitutales;f__CAG-312;g__Merdousia;s__Merdousia gallistercoris
C40.concoct.143_sub.contigs.fa	946	60.24	1.21	0	1848616	2061	d__Bacteria;p__Firmicutes_A;c__Clostridia;o__Christensenellales;f__CAG-74;g__Alectryocaccomicrobium;s__Alectryocaccomicrobium faecavium
C40.concoct.23.contigs.fa	1159	80.45	2.17	0	3508743	3613	d__Bacteria;p__Bacteroidota;c__Bacteroidia;o__Bacteroidales;f__Marinifilaceae;g__Butyricimonas;s__Butyricimonas virosa
C40.concoct.25_sub.contigs.fa	604	56.01	7.39	0	1402903	2642	d__Bacteria;p__Firmicutes_A;c__Clostridia;o__Christensenellales;f__CAG-552;g__UMGS1795;s__UMGS1795 sp900553555
C40.concoct.7.contigs.fa	599	63.48	0.81	0	1231539	2147	d__Bacteria;p__Firmicutes_A;c__Clostridia;o__Christensenellales;f__QALW01;g__QALW01;s__QALW01 sp900547955
C40.concoct.96.contigs.fa	286	98.26	0.84	50	2605428	13363	d__Bacteria;p__Firmicutes_A;c__Clostridia;o__Lachnospirales;f__Lachnospiraceae;g__Coprococcus;s__Coprococcus eutactus_A
C40.maxbin.C40.011.fasta.contigs.fa	56	87.9	0.81	0	2923218	142486	d__Bacteria;p__Firmicutes_A;c__Clostridia;o__Christensenellales;f__CAG-138;g__UBA1685;s__UBA1685 sp002320595
C40.maxbin.C40.013.fasta.contigs.fa	70	75.51	0	0	2446218	78699	d__Bacteria;p__Firmicutes_A;c__Clostridia;o__Oscillospirales;f__Ruminococcaceae;g__Gemmiger;s__Gemmiger formicilis_A
C40.maxbin.C40.015.fasta.contigs.fa	19	97.32	0.34	0	1883313	236793	d__Bacteria;p__Firmicutes_A;c__Clostridia;o__Oscillospirales;f__Acutalibacteraceae;g__CAG-217;s__CAG-217 sp000436335
C40.maxbin.C40.018.fasta.contigs.fa	18	90.94	1.57	0	2119581	264027	d__Bacteria;p__Firmicutes_A;c__Clostridia;o__Oscillospirales;f__Oscillospiraceae;g__F23-B02;s__F23-B02 sp002472405
C40.maxbin.C40.020.fasta.contigs.fa	45	97.85	0	0	1884389	96508	d__Bacteria;p__Proteobacteria;c__Alphaproteobacteria;o__RF32;f__CAG-239;g__Scatacola_A;s__Scatacola_A faecigallinarum
[truncated: 4,736 more rows]

## Sheet: Table S3b
Supplementary Table S3b. Mapping percentage of sequencing reads back to the dereplicated MAGs set
Sample	Total Sequencing Reads	Reads mapped back to the dereplicated MAGs set	MAGs Mapped Reads (% of Total)
C102	106786314	81659970	76.47
C103	21737618	16200215	74.53
C104	59916018	45730648	76.32
C105	32596254	25351917	77.78
C107	49287346	38423198	77.96
C111	38031830	30218343	79.46
C114	107187218	81978576	76.48
C116	29257876	23898195	81.68
C118	43410688	32490023	74.84
C119	20019928	15354406	76.7
C123	42804396	33076315	77.27
C124	95226440	69692848	73.19
C134	87055252	67640509	77.7
C135	22035386	17433143	79.11
C136	34186086	27216049	79.61
C137	66836870	52298485	78.25
C140	49130786	37422572	76.17
C142	143596574	115831174	80.66
C146	96792112	75051922	77.54
C147	43393242	31681758	73.01
C148	55532778	42606453	76.72
C152IIP	40341592	32372168	80.25
C15	30963302	25253276	81.56
C18	68086948	54451140	79.97
C19	46978806	37529063	79.89
C1	93790176	75422160	80.42
C20	89337146	70065433	78.43
C21	117720246	93872811	79.74
C23	45640424	35688699	78.2
C24	44647828	34596977	77.49
C26	57113532	47560214	83.27
C28	72379986	58481464	80.8
C30	34149570	26843028	78.6
C32	91963638	70326915	76.47
C33	70948108	55825652	78.69
C34old	76945418	63338987	82.32
C35	51021898	37643276	73.78
C40	99714528	75048177	75.26
C44	106279722	90044654	84.72
C46	237616856	191042470	80.4
C47	46010032	35017037	76.11
C48	39669332	30616971	77.18
C49	46477454	37176225	79.99
C51	51123422	40733069	79.68
C54	88720306	67172898	75.71
C59	42545112	32879140	77.28
C5	78806450	60228508	76.43
C65	72179270	57162349	79.19
C68	76588752	61539665	80.35
C69	41768894	32373180	77.51
C70	184017240	154591837	84.01
C72	212140172	168772572	79.56
C74	27777392	21695004	78.1
C75	24515962	18986421	77.45
C76II	107681796	83294264	77.35
C7	111549570	87906472	78.8
C80	44211166	36182951	81.84
C82	58515234	47392698	80.99
C85	41719410	33329008	79.89
C86	84322166	66177011	78.48
C87	47399096	36061660	76.08
C88	76983632	62822995	81.61
C89	92514952	74120502	80.12
C90	51194548	39110028	76.39
C95	79902938	61017908	76.37
C96	67520314	51480127	76.24
C98	23856750	19370964	81.2
C9	146653766	124245147	84.72
P100	33467698	26463097	79.07
P103	52248218	40432745	77.39
P104IIP	92742868	69495994	74.93
P105	38073532	30536911	80.21
P107	140435524	112922362	80.41
P10old	114575356	88201083	76.98
P114	50708458	39244976	77.39
P115	49682786	37047519	74.57
P116	43239674	33436230	77.33
P118	39074222	31499677	80.61
P119	56635522	43906949	77.53
P11old	49991980	40640482	81.29
P120	25608094	20707602	80.86
P12	58852036	49310812	83.79
P14	68047208	54353997	79.88
P15	27449886	22082446	80.45
P16	97562848	67963421	69.66
P17	31598512	25910146	82
P18	49146250	40254814	81.91
P19	36779166	29698189	80.75
P20	64363178	50147276	77.91
P24	35916728	28844682	80.31
P26	42735492	35159725	82.27
P28	58463240	46348467	79.28
P31	16881758	13291206	78.73
P34	37572112	30644082	81.56
P37	20002906	15717600	78.58
P38	21921588	16957108	77.35
P42	53538936	42235563	78.89
P43	32608518	25393210	77.87
P45	100456956	80183169	79.82
P46	32326046	25640210	79.32
P47	51050284	39800407	77.96
P48	47591366	38348997	80.58
P4	31997068	26783319	83.71
P50	27728332	20554595	74.13
P51	17967640	14355746	79.9
P52	67832736	53595911	79.01
P53	41064576	31609101	76.97
P56	49648784	38391169	77.33
P57	59463794	44870061	75.46
P58	26039472	19631072	75.39
P59	41707032	33107039	79.38
P5	42196658	34381083	81.48
P60	69469146	55603606	80.04
P61	69349558	55072632	79.41
P62P	34440500	26927053	78.18
P63	37431360	28503110	76.15
P66	39591118	30881194	78
P67	55077656	44178078	80.21
P68	46649478	32172828	68.97
P69	90707644	70286456	77.49
P70	34192624	26573575	77.72
P71	47214566	37235692	78.86
P72	42907136	34002059	79.25
P73	46802578	37884325	80.94
P74	34387538	27912166	81.17
P77	50199096	39551015	78.79
P79	31515498	24654996	78.23
P83	27531928	21426783	77.83
P85	30162052	22509063	74.63
P87	56424524	43111795	76.41
P88	38989918	30431113	78.05
P8	27537482	20491859	74.41
P94	34768512	27983823	80.49
P95II	37449908	29866700	79.75
P99	51670670	41506540	80.33
P9	31668524	25780937	81.41
