# Supplementary material for: Metagenome-assembled microbial genomes from Parkinson’s disease fecal samples
Source: Sci Rep. 2024 Aug 14;14:18906. doi: 10.1038/s41598-024-69742-4 (PMC11324757; doi:10.1038/s41598-024-69742-4)
Supplement: Supplementary file 2 — Supplementary Information 2. [file 41598_2024_69742_MOESM2_ESM.xlsx]

## Sheet: Nucl_diversity
Supplementary Table S4, Sheet1. The nucleotide diversity of each dereplicated MAGs in each samples, predicted using inStrain tool. For each sample (each column), calculation was done by mapping back the metagenomic reads to the dereplicated MAG set.
Genome	C102	C103	C104	C105	C107	C111	C114	C116	C118	C119	C123	C124	C134	C135	C136	C137	C140	C142	C146	C147	C148	C152IIP	C15	C18	C19	C1	C20	C21	C23	C24	C26	C28	C30	C32	C33	C34old	C35	C40	C44	C46	C47	C48	C49	C51	C54	C59	C5	C65	C68
C102.maxbin.C102.009.fasta.contigs.fa	0.00393462	NA	NA	NA	0.0182353	0.00125163	0.00301786	0.00504405	NA	0.0077254	NA	NA	NA	NA	NA	0.00412237	NA	0.00275172	NA	NA	NA	0.0139819	NA	NA	NA	NA	0.00652187	NA	NA	NA	NA	NA	NA	NA	0.00143154	0.00201518	0.0193828	0.0198836	NA	0.0053644	NA	NA	0.00252942	0.0060464	NA	0.00343419	0.0153276	0.00566055	NA
C102.maxbin.C102.014.fasta.contigs.fa	0.00120333	NA	0.0143862	NA	0.00274443	0.0132626	0.0108568	0.00661806	0.00579231	NA	0.0164952	0.0144694	0.00547249	0.00384956	0.00383905	NA	0.0124649	0.00267572	0.0126903	0.0177168	0.0067517	0.0108885	0.00190847	0.0151515	0.0137435	0.0149837	0.0064301	0.0114234	0.0112938	0.00451589	0.0138623	0.00756548	0.00791462	0.0033607	NA	0.0170625	0.0107543	0.0172193	0.0130047	0.00535842	0.0152562	0.00607353	NA	NA	0.0158183	NA	0.0137005	0.00191779	0.0140097
C102.maxbin.C102.029.fasta.contigs.fa	0.000881944	NA	NA	NA	NA	NA	NA	NA	NA	NA	NA	NA	NA	NA	NA	NA	NA	NA	NA	NA	NA	NA	NA	NA	NA	NA	NA	NA	NA	NA	NA	NA	NA	NA	NA	NA	NA	0.0110294	NA	NA	NA	NA	NA	NA	NA	NA	NA	NA	NA
C102.maxbin.C102.031.fasta.contigs.fa	0.000964241	NA	NA	NA	NA	NA	NA	NA	NA	NA	NA	NA	NA	NA	NA	NA	NA	NA	NA	NA	NA	NA	NA	NA	NA	NA	NA	NA	NA	NA	NA	NA	NA	NA	NA	NA	0.00920485	NA	NA	NA	NA	NA	NA	NA	NA	NA	NA	NA	NA
C102.metabat.bin.42.contigs.fa	0.000790173	NA	NA	NA	0.000847017	NA	NA	NA	NA	NA	NA	0.00770492	NA	NA	NA	NA	NA	0.00136621	NA	NA	NA	0.00153993	NA	NA	NA	NA	NA	NA	NA	NA	NA	NA	NA	NA	0.000708282	NA	NA	NA	NA	NA	NA	NA	NA	NA	NA	NA	NA	0.00308075	NA
C102.metabat.bin.49.contigs.fa	0.000839411	NA	NA	NA	NA	NA	NA	NA	NA	NA	NA	NA	NA	NA	NA	NA	NA	NA	NA	NA	NA	NA	NA	NA	NA	NA	NA	NA	NA	NA	NA	NA	NA	NA	NA	NA	NA	NA	NA	NA	NA	NA	NA	NA	NA	NA	NA	NA	NA
C102.metabat.bin.58.contigs.fa	0.000805614	NA	NA	NA	NA	NA	0.000706036	NA	NA	NA	NA	NA	NA	NA	NA	NA	NA	0.000800667	NA	NA	NA	NA	NA	NA	NA	NA	0.00157983	0.00136722	NA	0.000783811	NA	NA	NA	0.000506538	0.00118512	NA	NA	0.000789508	NA	0.00103882	NA	NA	NA	NA	NA	NA	0.000773263	NA	NA
C102.mycc.Cluster.16_sub.contigs.fa	0.00098081	NA	NA	NA	NA	NA	0.00557547	NA	NA	NA	NA	0.0113817	NA	NA	NA	NA	NA	0.00645001	0.011621	NA	NA	NA	NA	0.0129001	NA	NA	0.0110444	NA	NA	NA	NA	NA	NA	NA	NA	NA	NA	NA	NA	0.0106667	NA	NA	NA	0.00682206	NA	NA	NA	0.00857566	0.0124259
C102.mycc.Cluster.25_sub.contigs.fa	0.000899898	NA	NA	NA	NA	NA	NA	NA	NA	0.00224359	NA	NA	NA	NA	NA	NA	NA	NA	NA	NA	NA	NA	NA	NA	NA	NA	NA	NA	NA	NA	NA	NA	NA	NA	NA	NA	NA	NA	NA	NA	NA	NA	NA	0.00117021	NA	NA	0.00178717	NA	NA
C104.concoct.77_sub.contigs.fa	NA	NA	0.00140497	NA	NA	NA	NA	NA	NA	NA	NA	0.00743209	NA	NA	NA	NA	NA	NA	NA	NA	NA	NA	0.00201281	NA	NA	0.00519854	NA	0.00594363	NA	NA	NA	NA	NA	NA	NA	NA	NA	NA	NA	0.00589826	NA	NA	NA	NA	0.00507132	NA	NA	0.00312533	NA
C104.metabat.bin.100.contigs.fa	NA	NA	0.00196941	NA	NA	NA	NA	NA	NA	NA	0.016341	0.0113661	0.0120515	NA	NA	NA	NA	NA	0.00962097	0.0181454	NA	NA	NA	NA	0.00918707	0.0112764	0.00499386	0.0130885	0.00932629	NA	NA	0.0123594	NA	NA	NA	0.00529499	NA	NA	0.0148582	0.00911306	NA	NA	NA	NA	0.0126408	NA	0.0055045	NA	0.0184028
C104.metabat.bin.1.contigs.fa	NA	NA	0.00107525	NA	0.00532296	0.00130936	NA	0.00365278	NA	NA	0.00145496	0.00177362	NA	0.00166922	NA	NA	0.00147014	NA	NA	NA	NA	NA	NA	NA	0.00636354	NA	NA	NA	0.000934113	NA	NA	0.00500839	NA	NA	NA	0.000922438	NA	NA	0.00153464	0.0108933	NA	NA	NA	0.00617005	NA	NA	NA	NA	0.00633845
C104.metabat.bin.44.contigs.fa	NA	NA	0.0023945	NA	NA	NA	NA	NA	0.00852447	NA	0.0117134	0.00988781	0.00567357	0.00398277	NA	NA	NA	0.0106816	0.0103117	NA	NA	NA	NA	NA	NA	NA	NA	0.0110278	0.00848133	NA	NA	0.0129994	NA	NA	NA	NA	NA	NA	0.00843619	NA	NA	NA	NA	NA	0.0134938	NA	NA	NA	0.0179769
C104.metabat.bin.52.contigs.fa	NA	NA	0.00124134	NA	NA	NA	NA	NA	NA	NA	NA	0.00173244	NA	NA	NA	NA	NA	NA	NA	NA	NA	NA	NA	NA	NA	NA	NA	NA	NA	NA	NA	NA	NA	NA	NA	NA	NA	NA	NA	NA	NA	NA	NA	NA	NA	NA	NA	NA	0.0106895
C104.metabat.bin.57.contigs.fa	NA	NA	0.000821687	NA	NA	NA	NA	NA	NA	NA	NA	NA	NA	NA	NA	NA	NA	NA	NA	NA	NA	NA	NA	NA	NA	NA	NA	NA	NA	NA	NA	NA	NA	NA	NA	NA	0.000934747	NA	NA	NA	NA	NA	NA	NA	NA	NA	NA	NA	NA
C104.metabat.bin.68.contigs.fa	NA	NA	0.000844079	NA	NA	NA	NA	NA	NA	NA	NA	0.0011308	NA	NA	NA	NA	NA	NA	NA	NA	NA	NA	NA	NA	NA	NA	NA	NA	NA	NA	NA	NA	NA	NA	NA	NA	NA	NA	NA	NA	NA	NA	NA	NA	NA	NA	NA	NA	0.00108022
C104.metabat.bin.72_sub.contigs.fa	NA	NA	0.00681255	0.00108353	NA	0.0023278	NA	NA	NA	NA	0.00318008	0.0105967	0.00521231	0.0018622	NA	NA	NA	NA	NA	0.00375126	0.00133538	NA	0.00131685	0.00621392	NA	0.00301201	NA	0.0027252	0.00365605	NA	NA	0.00729912	NA	NA	NA	0.00208743	NA	0.00444591	0.00541243	NA	0.00158286	NA	NA	NA	0.00370279	NA	NA	NA	0.00650847
C104.metabat.bin.78.contigs.fa	NA	NA	0.00083085	NA	NA	NA	NA	NA	NA	NA	NA	NA	NA	NA	NA	NA	NA	NA	NA	NA	NA	NA	NA	NA	NA	NA	NA	NA	NA	NA	NA	NA	NA	NA	NA	NA	NA	NA	NA	NA	NA	NA	NA	NA	NA	NA	NA	NA	NA
C104.metabat.bin.95_sub.contigs.fa	NA	NA	0.00145989	NA	NA	NA	0.00537189	NA	NA	NA	NA	NA	NA	NA	0.00123748	NA	0.00286115	NA	NA	NA	NA	NA	NA	NA	NA	NA	NA	NA	NA	NA	NA	NA	NA	NA	NA	NA	NA	NA	NA	NA	NA	NA	NA	NA	NA	NA	0.00742921	NA	NA
C105.metabat.bin.14.contigs.fa	NA	NA	NA	0.000947071	NA	NA	NA	NA	NA	NA	NA	NA	NA	NA	NA	NA	NA	NA	NA	NA	NA	NA	NA	NA	NA	NA	NA	NA	NA	NA	NA	NA	NA	NA	NA	NA	0.00128557	NA	NA	0.00569984	NA	NA	NA	NA	NA	NA	NA	NA	NA
C107.concoct.51.contigs.fa	NA	NA	NA	NA	0.00114735	NA	NA	NA	NA	NA	0.0112808	0.0122516	NA	NA	NA	NA	NA	0.00733957	0.0114818	NA	NA	0.00552302	NA	NA	NA	0.0093009	NA	0.0150551	NA	NA	NA	0.0124383	0.00396605	NA	NA	NA	NA	NA	NA	0.00603175	NA	NA	NA	NA	0.00238027	NA	NA	NA	0.00961907
C107.maxbin.C107.030.fasta.contigs.fa	NA	NA	NA	NA	0.000906657	NA	NA	NA	NA	NA	NA	NA	NA	NA	NA	NA	NA	NA	NA	NA	NA	NA	NA	NA	NA	NA	NA	NA	NA	NA	NA	NA	NA	NA	NA	NA	NA	NA	NA	NA	NA	NA	NA	NA	NA	NA	NA	NA	NA
C107.metabat.bin.23.contigs.fa	NA	NA	NA	NA	0.000891303	NA	NA	NA	NA	NA	NA	NA	NA	NA	NA	NA	NA	NA	NA	NA	NA	NA	NA	NA	0.000808179	0.000682798	NA	NA	NA	NA	NA	0.000691434	NA	NA	NA	NA	NA	NA	NA	NA	NA	NA	NA	NA	NA	NA	NA	NA	NA
C111.maxbin.C111.007.fasta_sub.contigs.fa	0.00213584	0.00477223	0.00531628	0.0045874	0.00696638	0.00149118	0.00441557	0.00382343	0.00568974	NA	0.00888384	0.00796743	0.00694605	0.00380542	0.00506591	0.00373814	NA	0.0046438	0.00475187	0.00741148	NA	0.00705453	0.00605861	0.00523579	0.00423109	0.00464861	0.00471251	0.00666368	0.00515006	0.00512583	0.00325001	0.00625623	0.00726192	0.00567555	0.00345194	0.00372156	0.00937207	NA	0.00509138	0.00546119	0.00478413	0.00564133	0.00461755	0.00246687	0.00739704	0.00449737	0.00285025	0.00403685	0.00663502
C111.maxbin.C111.037.fasta.contigs.fa	NA	NA	NA	NA	NA	0.000976882	NA	NA	NA	NA	NA	NA	NA	NA	NA	NA	NA	NA	NA	NA	NA	NA	NA	NA	NA	NA	NA	NA	NA	NA	NA	NA	NA	NA	NA	NA	NA	NA	NA	NA	NA	NA	NA	NA	NA	NA	NA	NA	NA
C111.metabat.bin.48.contigs.fa	NA	NA	NA	NA	NA	0.000957788	NA	NA	NA	NA	NA	NA	NA	NA	NA	NA	NA	NA	NA	NA	NA	NA	NA	NA	NA	NA	NA	NA	NA	NA	NA	NA	NA	NA	NA	NA	NA	NA	NA	NA	NA	NA	NA	NA	NA	NA	NA	NA	NA
C111.metabat.bin.52.contigs.fa	NA	NA	NA	NA	NA	0.000918751	NA	NA	NA	NA	NA	NA	NA	NA	NA	NA	NA	NA	NA	NA	NA	NA	NA	NA	NA	NA	NA	NA	NA	NA	NA	NA	NA	NA	NA	NA	NA	NA	NA	NA	NA	NA	NA	NA	0.00244312	NA	NA	NA	NA
C111.metabat.bin.6.contigs.fa	NA	NA	NA	NA	NA	0.0010694	NA	NA	NA	NA	0.00182553	0.00145659	NA	0.00173749	NA	NA	NA	NA	NA	NA	NA	NA	NA	NA	0.00148514	NA	NA	NA	NA	NA	NA	NA	NA	NA	NA	NA	NA	NA	NA	NA	NA	NA	NA	NA	NA	NA	NA	NA	NA
C111.metabat.bin.83_sub.contigs.fa	NA	NA	NA	NA	NA	0.000874369	NA	NA	NA	NA	NA	NA	NA	NA	NA	NA	NA	0.00282935	NA	NA	NA	NA	NA	NA	NA	NA	NA	NA	NA	NA	NA	NA	NA	NA	NA	NA	0.0033912	NA	NA	NA	NA	NA	NA	NA	NA	NA	NA	NA	NA
C114.concoct.104.contigs.fa	NA	NA	NA	NA	NA	NA	0.000883981	NA	NA	NA	NA	NA	NA	NA	NA	NA	NA	NA	NA	NA	NA	NA	NA	NA	NA	NA	NA	NA	NA	NA	NA	NA	NA	NA	NA	NA	NA	NA	NA	NA	NA	NA	NA	NA	NA	NA	NA	NA	NA
C114.concoct.33.contigs.fa	NA	NA	NA	NA	NA	NA	0.000641813	NA	NA	NA	NA	NA	NA	NA	NA	NA	NA	NA	NA	NA	NA	NA	NA	NA	NA	NA	NA	NA	NA	NA	NA	NA	0.0148546	NA	NA	NA	NA	NA	NA	NA	NA	NA	NA	NA	NA	NA	NA	NA	NA
C114.concoct.59_sub.contigs.fa	NA	NA	NA	NA	NA	NA	0.000887357	NA	NA	NA	NA	NA	NA	NA	NA	0.000911837	NA	NA	NA	NA	NA	NA	NA	NA	NA	NA	NA	NA	NA	NA	NA	NA	NA	NA	NA	NA	NA	NA	NA	NA	NA	NA	NA	0.000809148	NA	NA	NA	NA	NA
C114.concoct.81.contigs.fa	NA	NA	NA	NA	NA	NA	0.00080399	NA	NA	NA	NA	NA	NA	NA	NA	NA	NA	NA	NA	NA	NA	NA	NA	NA	NA	NA	NA	NA	NA	NA	NA	NA	NA	NA	NA	NA	NA	NA	NA	NA	NA	NA	NA	NA	NA	0.000979841	NA	NA	NA
C114.concoct.94.contigs.fa	NA	NA	NA	NA	NA	NA	0.000816474	NA	NA	NA	NA	NA	NA	NA	NA	NA	NA	NA	NA	NA	NA	NA	NA	NA	NA	NA	NA	NA	NA	NA	NA	NA	NA	NA	NA	NA	NA	NA	NA	NA	NA	NA	NA	NA	NA	NA	NA	NA	NA
C114.maxbin.C114.015.fasta_sub.contigs.fa	NA	NA	NA	NA	NA	NA	0.00070828	NA	NA	NA	NA	0.00939187	NA	NA	NA	NA	NA	0.00132841	NA	NA	NA	NA	NA	NA	NA	NA	NA	NA	NA	NA	NA	NA	NA	NA	0.000598662	NA	NA	NA	NA	NA	NA	NA	NA	NA	NA	NA	NA	0.00274138	NA
C114.maxbin.C114.028.fasta.contigs.fa	NA	NA	NA	NA	NA	NA	0.0011433	NA	NA	NA	NA	NA	NA	NA	NA	NA	NA	0.0053577	0.00808183	NA	NA	NA	NA	0.00998065	NA	NA	NA	0.00825345	NA	NA	NA	NA	NA	NA	NA	NA	NA	NA	NA	0.00944862	NA	NA	NA	NA	NA	NA	NA	NA	NA
C114.maxbin.C114.047.fasta.contigs.fa	NA	NA	0.00668374	0.000793916	0.00382518	NA	0.00076147	NA	NA	NA	NA	NA	0.0101797	NA	NA	NA	NA	0.00877236	NA	NA	NA	NA	0.000973935	NA	NA	0.01177	NA	0.00666795	NA	NA	0.00981258	NA	0.00110793	0.00175331	NA	NA	0.011614	NA	NA	0.00998959	0.00149895	NA	0.000910152	NA	NA	NA	NA	NA	NA
C114.metabat.bin.103.contigs.fa	NA	NA	NA	NA	NA	0.00657089	0.00104605	NA	NA	NA	NA	NA	NA	NA	NA	NA	NA	NA	NA	NA	NA	0.00583686	NA	NA	NA	NA	NA	NA	NA	NA	NA	NA	NA	NA	NA	NA	0.00940228	0.0063242	NA	NA	0.00349324	NA	NA	NA	NA	NA	0.00803754	NA	NA
C114.metabat.bin.105_sub.contigs.fa	NA	NA	0.00172275	NA	NA	NA	0.00100594	NA	NA	NA	0.00211431	NA	NA	NA	NA	NA	0.00109508	0.00108694	NA	0.00670172	NA	NA	NA	NA	0.00532546	NA	0.00110009	0.00495182	NA	0.00175133	0.00121031	0.00170214	NA	NA	NA	0.000824017	NA	NA	NA	0.00131946	NA	NA	NA	NA	0.00715571	NA	0.00143911	0.00393694	NA
C114.metabat.bin.111.contigs.fa	NA	NA	NA	NA	NA	NA	0.00119522	0.00576212	NA	NA	0.00360022	0.00150773	0.0141696	NA	NA	NA	NA	0.00162004	0.00188172	NA	0.00310897	NA	NA	NA	NA	0.0124786	0.00131091	0.0118344	0.00443346	NA	NA	NA	NA	0.00160444	NA	0.0135616	NA	0.0136855	NA	0.00176546	0.0172997	NA	NA	NA	0.0121572	NA	0.00105926	NA	NA
C114.metabat.bin.33_sub.contigs.fa	NA	NA	NA	NA	NA	NA	0.00103096	NA	NA	NA	NA	0.0018239	0.00134876	NA	NA	NA	NA	0.00163726	0.00106903	NA	NA	NA	NA	0.00197311	NA	0.00297808	NA	NA	0.00247678	NA	NA	0.00221411	NA	NA	NA	NA	NA	NA	NA	NA	0.00510328	NA	NA	0.00201955	0.0024711	NA	NA	NA	0.00530612
C114.metabat.bin.36_sub.contigs.fa	NA	NA	NA	NA	NA	NA	0.00122183	NA	NA	NA	NA	0.00453492	NA	NA	NA	0.00286226	NA	0.00386586	0.00446675	NA	NA	NA	NA	0.00386509	NA	NA	0.00440752	0.00514081	NA	NA	NA	NA	NA	NA	0.0024934	NA	NA	NA	NA	0.00503922	NA	NA	0.00281055	0.00267423	NA	NA	0.00267035	0.00334636	NA
C114.metabat.bin.39.contigs.fa	NA	NA	NA	NA	NA	0.000672632	0.000941475	NA	NA	NA	NA	NA	NA	NA	NA	NA	NA	NA	NA	NA	NA	NA	NA	NA	NA	NA	NA	NA	NA	NA	NA	NA	NA	NA	NA	NA	NA	0.000879206	NA	NA	NA	NA	NA	NA	NA	NA	NA	NA	NA
C114.metabat.bin.40.contigs.fa	NA	NA	NA	NA	NA	NA	0.00105963	NA	NA	NA	NA	NA	NA	NA	NA	NA	NA	0.00331913	NA	NA	NA	NA	NA	NA	NA	NA	NA	0.00238197	0.000972746	NA	NA	NA	NA	NA	NA	NA	NA	0.00527198	NA	NA	NA	NA	NA	NA	NA	NA	NA	NA	NA
C114.metabat.bin.4_sub.contigs.fa	0.00160917	NA	0.00125886	NA	0.00125354	NA	0.00103436	NA	0.00111379	NA	0.00425959	NA	NA	NA	NA	0.00267303	NA	0.00473894	NA	NA	NA	NA	NA	0.00171369	NA	0.00433559	0.00277234	0.00153016	0.00207762	NA	0.00111702	0.00221081	NA	0.00132797	0.00274049	0.00209184	0.00178475	NA	0.00155567	0.00294086	NA	NA	0.00301505	0.000999875	NA	0.00361367	0.00244147	0.00599063	NA
C114.metabat.bin.69.contigs.fa	NA	0.00188684	NA	NA	NA	NA	0.00106152	NA	NA	NA	NA	NA	NA	NA	NA	NA	NA	NA	NA	NA	NA	0.000810695	NA	NA	NA	NA	NA	NA	NA	NA	NA	NA	NA	NA	NA	NA	0.00160598	NA	NA	NA	NA	NA	NA	NA	NA	0.000906248	0.00122069	NA	NA
C114.metabat.bin.6.contigs.fa	0.0048189	NA	NA	NA	NA	NA	0.00120313	NA	NA	NA	NA	NA	NA	NA	NA	NA	NA	NA	NA	NA	NA	0.00438602	NA	NA	NA	NA	NA	NA	0.000925689	NA	NA	NA	NA	NA	NA	NA	NA	0.00228358	NA	NA	0.00112486	NA	NA	0.00101792	NA	NA	0.00295453	NA	NA
C114.metabat.bin.76.contigs.fa	NA	NA	0.0111025	NA	NA	NA	0.00141768	NA	NA	NA	NA	NA	0.00928625	NA	NA	0.0064089	NA	NA	NA	NA	NA	NA	NA	NA	NA	NA	NA	NA	NA	NA	NA	NA	NA	NA	NA	NA	NA	NA	NA	0.00890297	NA	NA	NA	NA	0.00730396	0.00375885	NA	NA	NA
C114.metabat.bin.88.contigs.fa	NA	0.010014	0.0123978	0.00800055	0.0104816	0.0118575	0.00120816	NA	0.00340959	0.00198006	0.00655099	0.0119932	0.0127863	0.0138794	0.0153469	NA	0.00466588	0.0171964	0.0159725	0.0101205	0.0100445	NA	0.0047327	0.0109499	0.0148815	0.00416188	0.00589559	0.0176262	0.00587943	0.00884563	0.00545325	0.00579292	0.00761881	0.00373747	NA	0.00572361	0.00245414	0.00212529	0.00819535	0.0118251	0.00767254	0.00390225	0.00168382	0.00357689	0.0132089	NA	0.00351686	0.0116844	0.013619
C114.mycc.Cluster.13_sub.contigs.fa	NA	NA	NA	NA	NA	NA	0.00166304	NA	NA	NA	NA	NA	NA	NA	NA	NA	NA	NA	NA	NA	NA	NA	NA	NA	NA	NA	NA	NA	NA	NA	NA	NA	NA	NA	NA	NA	NA	NA	NA	NA	NA	NA	NA	NA	NA	NA	NA	NA	NA
C114.mycc.Cluster.42.contigs.fa	NA	NA	NA	NA	NA	NA	0.000967926	NA	NA	NA	NA	NA	NA	NA	NA	NA	NA	NA	NA	NA	NA	NA	NA	NA	NA	NA	NA	0.00107456	NA	NA	NA	NA	NA	NA	NA	NA	0.00997138	NA	NA	NA	NA	NA	NA	NA	NA	NA	NA	NA	NA
C116.metabat.bin.35.contigs.fa	NA	NA	NA	NA	NA	NA	NA	0.000743251	NA	NA	NA	NA	NA	NA	NA	NA	NA	NA	NA	NA	NA	NA	NA	NA	NA	NA	NA	NA	NA	NA	NA	NA	NA	NA	NA	NA	NA	NA	NA	NA	NA	NA	NA	NA	NA	NA	NA	NA	NA
C118.concoct.90_sub.contigs.fa	NA	NA	NA	NA	NA	NA	NA	NA	0.000871942	NA	NA	NA	NA	NA	NA	NA	0.000976778	NA	NA	NA	NA	NA	NA	NA	NA	NA	NA	NA	NA	NA	NA	NA	NA	NA	NA	NA	NA	NA	NA	NA	NA	NA	NA	NA	NA	NA	NA	NA	NA
C118.maxbin.C118.011.fasta.contigs.fa	NA	NA	0.00110912	0.000876372	0.000964292	0.00165739	NA	0.00093822	0.000904201	NA	0.00112815	0.00100644	0.00121223	NA	NA	NA	NA	NA	0.00138537	NA	NA	NA	NA	NA	0.000941988	0.00126156	NA	NA	0.00216285	NA	NA	NA	0.000954103	0.000981642	NA	NA	0.00150597	0.00108537	NA	0.00154152	0.000920205	0.00162447	NA	NA	0.00100616	NA	NA	NA	NA
C118.maxbin.C118.020.fasta.contigs.fa	NA	NA	NA	NA	NA	NA	NA	NA	0.0010292	NA	NA	0.00384552	NA	NA	NA	NA	NA	NA	0.00310053	NA	NA	NA	NA	NA	NA	NA	NA	NA	NA	NA	NA	NA	NA	NA	NA	NA	NA	NA	NA	NA	NA	NA	NA	NA	NA	NA	NA	0.0045555	NA
C118.metabat.bin.33.contigs.fa	NA	NA	NA	0.000625717	NA	NA	NA	NA	0.000887442	NA	NA	NA	NA	NA	NA	NA	NA	NA	NA	NA	NA	NA	NA	NA	NA	NA	NA	NA	NA	NA	NA	NA	NA	NA	NA	NA	NA	NA	NA	NA	NA	NA	NA	NA	NA	NA	NA	NA	NA
C118.metabat.bin.49.contigs.fa	NA	NA	0.000937092	NA	NA	NA	0.000899278	NA	0.000811559	NA	NA	NA	NA	NA	NA	NA	NA	0.00103406	NA	NA	0.000864044	NA	NA	NA	NA	NA	0.000748444	0.00123181	0.00105912	NA	NA	NA	NA	0.000712939	NA	NA	NA	0.000793191	NA	NA	NA	NA	NA	NA	0.000807173	NA	NA	NA	NA
C119.concoct.22_sub.contigs.fa	NA	NA	0.00374681	NA	NA	NA	NA	NA	NA	0.000860305	NA	NA	NA	NA	NA	NA	NA	0.00109533	0.00683588	NA	NA	NA	NA	NA	NA	NA	NA	NA	NA	NA	0.00207904	NA	NA	0.00366052	NA	NA	0.00825388	NA	0.00467762	0.00379022	NA	NA	NA	NA	NA	0.00335927	NA	NA	0.00527417
C119.concoct.43_sub.contigs.fa	0.011933	NA	0.0143067	NA	0.0134992	0.0160808	0.00948355	NA	0.00960184	0.00174903	0.0137822	0.0143361	0.0159205	NA	0.0128186	0.00797935	NA	0.0132042	0.0164496	0.0171761	0.00949329	0.0168016	NA	0.0138857	NA	0.0159784	0.0134276	0.0155244	0.0129556	0.012592	0.0124907	0.0144247	0.0122557	NA	0.00790645	0.0168546	0.0141	0.0141087	0.0166763	0.0132452	0.0147847	NA	0.00879	0.0101794	0.0176111	0.00785302	0.0147449	0.0088876	0.015961
C119.concoct.60.contigs.fa	NA	NA	NA	NA	NA	NA	0.00076599	NA	NA	0.00107256	NA	NA	NA	NA	NA	NA	NA	0.000628549	NA	NA	NA	NA	NA	NA	NA	NA	NA	NA	NA	NA	NA	NA	NA	NA	NA	NA	NA	NA	NA	NA	NA	NA	NA	NA	NA	NA	NA	NA	NA
C119.metabat.bin.26.contigs.fa	NA	NA	NA	0.000807582	NA	NA	NA	NA	NA	0.00106579	NA	NA	NA	NA	NA	NA	NA	NA	NA	NA	NA	NA	NA	NA	NA	NA	NA	NA	NA	NA	NA	NA	NA	NA	NA	NA	NA	NA	NA	NA	NA	NA	NA	NA	NA	NA	0.000821571	NA	NA
C119.metabat.bin.30.contigs.fa	NA	NA	NA	NA	NA	NA	0.0113096	NA	NA	0.00120372	NA	NA	NA	NA	NA	NA	NA	0.0200005	0.0164262	NA	NA	NA	NA	NA	NA	0.023271	0.018826	0.0231879	NA	NA	NA	0.0176216	NA	NA	NA	NA	NA	0.0177944	0.0194883	0.0186941	NA	NA	NA	NA	NA	NA	NA	NA	NA
C119.metabat.bin.35.contigs.fa	NA	NA	NA	NA	NA	NA	NA	NA	NA	0.0011733	NA	NA	NA	NA	NA	NA	NA	NA	NA	NA	NA	NA	NA	NA	NA	NA	NA	NA	NA	NA	NA	NA	NA	NA	NA	NA	NA	NA	NA	NA	NA	NA	NA	NA	NA	NA	NA	NA	NA
C119.metabat.bin.3.contigs.fa	NA	NA	NA	NA	NA	NA	NA	NA	NA	0.00134506	NA	NA	NA	NA	NA	NA	NA	NA	NA	NA	NA	NA	NA	NA	NA	NA	NA	NA	NA	NA	NA	NA	NA	NA	NA	NA	NA	NA	NA	NA	NA	NA	NA	NA	NA	NA	NA	NA	0.00548855
C119.mycc.Cluster.23.contigs.fa	NA	NA	NA	NA	NA	NA	NA	NA	NA	0.00132658	NA	NA	NA	NA	NA	NA	NA	NA	0.0015987	NA	NA	NA	NA	NA	NA	NA	NA	NA	NA	NA	NA	NA	NA	NA	NA	NA	NA	NA	NA	NA	NA	NA	NA	NA	NA	NA	NA	NA	NA
C123.concoct.16.contigs.fa	NA	NA	NA	NA	NA	NA	NA	NA	NA	NA	0.00119853	NA	NA	NA	NA	NA	NA	NA	NA	NA	NA	NA	NA	NA	NA	NA	NA	NA	NA	NA	NA	NA	NA	NA	NA	NA	NA	NA	NA	NA	NA	NA	NA	NA	NA	NA	NA	NA	NA
C123.maxbin.C123.024.fasta.contigs.fa	NA	NA	NA	NA	NA	NA	0.00914342	NA	NA	NA	0.00157905	NA	NA	NA	NA	NA	NA	NA	0.00955294	NA	NA	NA	NA	0.00982671	0.0100388	NA	0.00966731	NA	NA	NA	NA	NA	NA	NA	NA	NA	NA	NA	0.0108402	0.0109505	NA	NA	NA	NA	NA	NA	NA	0.0097163	NA
C123.metabat.bin.38.contigs.fa	NA	0.00100469	NA	NA	NA	NA	NA	NA	NA	NA	0.00169011	NA	NA	NA	NA	NA	NA	NA	NA	NA	NA	NA	NA	NA	NA	NA	NA	NA	NA	NA	NA	NA	NA	NA	NA	NA	NA	0.0144638	NA	NA	NA	NA	NA	NA	NA	NA	NA	NA	NA
C123.metabat.bin.47.contigs.fa	NA	NA	NA	NA	NA	NA	NA	NA	NA	NA	0.0015425	0.0154336	0.00425312	NA	NA	NA	0.00480167	NA	NA	NA	0.00836846	NA	NA	NA	NA	NA	NA	NA	NA	NA	NA	NA	NA	0.00487586	NA	NA	NA	NA	NA	NA	NA	0.00194232	NA	NA	NA	NA	NA	NA	NA
C123.metabat.bin.59.contigs.fa	NA	NA	0.001755	NA	NA	NA	NA	NA	0.0020997	NA	0.00156102	0.0169635	0.00401625	NA	NA	NA	0.00492747	NA	NA	NA	0.00476883	NA	NA	NA	0.0045642	0.00292479	NA	NA	NA	NA	NA	NA	NA	0.0029048	NA	NA	NA	NA	0.00664226	0.0106943	NA	0.00201374	NA	NA	0.00222564	NA	NA	0.0024992	NA
C123.mycc.Cluster.51_sub.contigs.fa	0.00243643	0.00387285	0.00378093	0.00429068	0.00564738	0.00440226	0.00311775	0.00452402	0.00491955	NA	0.0021285	0.00632956	0.00716328	0.00322438	0.00377499	0.00283875	0.00477738	0.00501852	0.00432712	0.00280376	0.00359145	0.00432544	0.00359854	0.00392446	0.00328274	0.00465171	0.00406739	0.00642224	0.00358938	0.00463397	0.00479898	0.00442915	0.00369468	0.00430777	0.00378137	0.00355008	0.00755627	0.00294492	0.00347723	0.00407998	0.00548088	0.00242803	0.00276155	0.0033891	0.00364555	0.00332266	0.00433685	0.00298853	0.00453211
C124.concoct.105.contigs.fa	NA	NA	NA	NA	NA	NA	NA	NA	NA	NA	NA	0.000723825	NA	NA	NA	NA	NA	NA	NA	NA	NA	NA	NA	NA	NA	NA	NA	NA	NA	NA	NA	NA	NA	NA	NA	NA	NA	NA	NA	NA	NA	NA	NA	NA	NA	NA	NA	NA	NA
C124.concoct.107.contigs.fa	NA	NA	0.000741985	NA	NA	NA	NA	NA	0.00231608	NA	NA	0.000896871	NA	0.000835507	NA	NA	NA	NA	0.000769078	NA	NA	NA	NA	0.000886828	NA	0.000945381	NA	0.000884686	0.000647707	NA	NA	0.00100835	NA	NA	NA	0.000737269	NA	0.00110015	NA	NA	NA	0.000890571	NA	NA	0.00110497	NA	NA	NA	0.000843428
C124.concoct.113.contigs.fa	NA	NA	NA	NA	NA	NA	NA	NA	NA	NA	NA	0.00104491	NA	NA	NA	NA	NA	NA	NA	NA	NA	NA	NA	NA	NA	NA	NA	0.00643022	NA	NA	NA	NA	NA	NA	NA	NA	NA	NA	NA	NA	NA	NA	NA	NA	NA	NA	NA	NA	NA
C124.concoct.134.contigs.fa	NA	NA	NA	NA	NA	NA	NA	NA	NA	NA	NA	0.00108429	NA	NA	NA	NA	NA	NA	0.00313732	NA	NA	NA	NA	0.00738172	NA	NA	NA	0.00423781	NA	0.000986637	NA	NA	NA	NA	NA	0.00128602	NA	NA	0.00140823	0.00783424	NA	0.00138608	NA	NA	0.00119023	NA	0.00107848	NA	0.00188598
C124.concoct.147.contigs.fa	NA	NA	NA	NA	NA	NA	NA	NA	NA	NA	NA	0.00135215	NA	NA	NA	NA	NA	NA	NA	NA	0.00241334	NA	NA	NA	NA	NA	NA	NA	NA	NA	NA	NA	NA	NA	NA	NA	NA	NA	NA	NA	NA	NA	NA	NA	NA	NA	NA	NA	NA
C124.concoct.22_sub.contigs.fa	NA	NA	NA	NA	NA	NA	NA	NA	NA	NA	NA	0.000870884	NA	NA	NA	0.00205896	NA	NA	NA	NA	NA	NA	NA	NA	NA	NA	NA	NA	NA	NA	NA	NA	NA	NA	NA	NA	NA	NA	NA	NA	NA	NA	NA	0.00136976	NA	NA	NA	NA	NA
C124.concoct.50.contigs.fa	NA	NA	NA	NA	NA	NA	NA	NA	NA	NA	NA	0.000879723	NA	NA	NA	NA	NA	NA	NA	NA	NA	NA	NA	NA	NA	NA	NA	NA	NA	NA	NA	NA	NA	NA	NA	NA	NA	NA	NA	NA	NA	NA	NA	NA	NA	NA	NA	NA	NA
C124.maxbin.C124.012.fasta.contigs.fa	NA	NA	NA	NA	NA	NA	NA	NA	0.00703281	NA	0.00239916	0.00267088	NA	NA	NA	NA	NA	NA	NA	NA	0.0039802	NA	NA	NA	NA	NA	NA	NA	NA	NA	NA	NA	NA	0.00529835	NA	NA	NA	NA	0.00152823	NA	NA	NA	NA	NA	NA	NA	NA	NA	NA
C124.maxbin.C124.045.fasta_sub.contigs.fa	NA	NA	0.00312482	NA	NA	NA	NA	NA	0.00244492	NA	NA	0.00371555	0.0032008	NA	0.00132748	NA	NA	0.00137275	NA	NA	0.0014208	0.00575734	0.00152063	NA	0.00456745	0.0060469	0.00377017	0.00576668	0.00190616	0.00206472	NA	0.00135109	NA	NA	NA	0.00473909	NA	0.00212088	0.00497108	0.00452652	0.0070253	0.00349702	NA	NA	0.00364344	NA	NA	0.00248917	NA
C124.metabat.bin.104.contigs.fa	NA	NA	NA	NA	NA	NA	0.00404412	NA	NA	NA	NA	0.0008664	NA	NA	NA	NA	NA	NA	NA	NA	NA	NA	NA	NA	0.000791095	NA	NA	NA	NA	NA	NA	0.0009038	NA	NA	NA	NA	NA	NA	NA	NA	NA	NA	NA	NA	0.000784279	NA	NA	NA	NA
C124.metabat.bin.119.contigs.fa	NA	NA	NA	NA	NA	NA	NA	NA	NA	NA	NA	0.000889681	NA	NA	NA	NA	NA	NA	NA	0.00110143	NA	NA	NA	0.000927693	NA	NA	NA	NA	NA	NA	NA	NA	NA	NA	NA	NA	NA	NA	NA	NA	NA	NA	NA	NA	NA	NA	NA	NA	0.00117209
C124.metabat.bin.161.contigs.fa	NA	NA	0.0057593	NA	NA	NA	NA	NA	NA	NA	NA	0.00138869	NA	NA	NA	NA	NA	NA	0.00131164	0.0114616	NA	NA	NA	NA	NA	0.00349907	NA	NA	NA	NA	NA	0.00276085	NA	NA	NA	NA	NA	NA	0.00384786	NA	0.0023926	NA	NA	NA	0.0160685	NA	NA	NA	0.011469
C124.metabat.bin.22_sub.contigs.fa	NA	NA	NA	NA	NA	NA	NA	NA	NA	NA	NA	0.00724839	NA	NA	NA	NA	NA	NA	NA	NA	NA	NA	NA	NA	NA	NA	NA	NA	NA	NA	NA	NA	NA	NA	NA	NA	NA	NA	NA	NA	NA	NA	NA	NA	NA	NA	NA	NA	0.000893385
C124.metabat.bin.38.contigs.fa	NA	NA	NA	NA	NA	NA	NA	NA	NA	NA	NA	0.00108515	NA	NA	NA	NA	NA	NA	NA	NA	NA	NA	NA	NA	NA	NA	NA	NA	NA	NA	NA	NA	NA	NA	NA	NA	NA	NA	NA	NA	NA	NA	NA	NA	NA	NA	NA	NA	NA
C124.metabat.bin.59.contigs.fa	NA	NA	NA	NA	NA	0.000917615	NA	NA	NA	NA	NA	0.000923497	NA	NA	NA	NA	NA	NA	NA	NA	NA	NA	NA	NA	NA	NA	NA	NA	NA	NA	NA	NA	NA	NA	NA	NA	NA	NA	NA	NA	NA	NA	NA	NA	NA	NA	NA	NA	NA
C124.metabat.bin.76.contigs.fa	NA	NA	NA	0.00067629	NA	NA	NA	NA	NA	NA	NA	0.00235833	NA	NA	NA	NA	NA	NA	NA	NA	NA	NA	NA	NA	NA	NA	NA	NA	NA	NA	NA	NA	NA	NA	NA	NA	NA	NA	NA	NA	NA	NA	NA	NA	0.00087252	NA	NA	NA	NA
C124.metabat.bin.82.contigs.fa	NA	NA	NA	NA	NA	NA	NA	NA	NA	NA	NA	0.00221948	NA	NA	NA	NA	NA	NA	NA	NA	0.00124813	NA	NA	NA	NA	NA	NA	NA	NA	NA	NA	NA	NA	NA	NA	NA	NA	NA	NA	NA	NA	NA	NA	NA	NA	NA	NA	NA	NA
C124.metabat.bin.91.contigs.fa	NA	NA	0.00202747	NA	NA	0.00145983	NA	NA	0.00113602	NA	0.00193313	0.00114115	0.0118195	0.00637666	NA	NA	NA	0.00266264	0.00497962	NA	NA	NA	NA	0.00108016	0.00696256	0.00165863	NA	NA	0.001859	NA	NA	0.00269547	0.00336402	NA	NA	NA	NA	NA	NA	0.0033702	NA	NA	NA	NA	NA	NA	0.00233548	NA	0.00689577
C124.metabat.bin.9.contigs.fa	NA	NA	NA	NA	NA	NA	NA	NA	NA	NA	NA	0.00120497	NA	NA	NA	NA	0.00142603	NA	0.00133485	0.0022206	NA	NA	NA	NA	NA	0.00121476	NA	NA	0.0021427	NA	NA	NA	NA	NA	NA	NA	NA	NA	NA	NA	NA	NA	NA	NA	0.00287125	NA	NA	NA	0.00125223
C124.mycc.Cluster.78.contigs.fa	NA	NA	NA	NA	NA	NA	NA	NA	NA	NA	NA	0.00195665	NA	NA	NA	NA	NA	NA	NA	NA	0.0106053	NA	NA	NA	0.00555143	NA	NA	NA	NA	NA	NA	NA	NA	0.00878617	NA	0.00665045	NA	0.00479763	NA	NA	NA	NA	NA	NA	NA	NA	NA	NA	NA
C124.mycc.Cluster.92.contigs.fa	NA	NA	NA	NA	NA	NA	NA	NA	NA	NA	NA	0.00121376	NA	NA	NA	NA	NA	NA	NA	NA	NA	NA	NA	NA	NA	NA	NA	NA	NA	NA	NA	NA	NA	NA	NA	NA	NA	NA	NA	NA	NA	NA	NA	NA	NA	NA	NA	NA	NA
C134.concoct.7.contigs.fa	NA	NA	NA	NA	NA	NA	NA	NA	NA	NA	NA	NA	0.000832234	NA	NA	NA	NA	NA	NA	NA	NA	NA	NA	NA	NA	0.000863939	NA	NA	NA	NA	NA	NA	NA	NA	NA	NA	NA	NA	NA	NA	NA	NA	NA	NA	NA	NA	NA	NA	NA
C134.maxbin.C134.020.fasta.contigs.fa	NA	NA	0.00100477	NA	0.00134279	0.000994052	NA	NA	0.00127668	NA	0.00377445	0.00141447	0.00162008	0.00122688	NA	NA	NA	0.00125805	0.00487205	0.00428781	NA	0.000916138	NA	0.00539435	0.00121623	NA	0.0010665	0.00474256	NA	0.00120789	0.00575708	0.00653231	0.00558232	0.00111547	0.000910881	0.00226988	0.001182	0.00281188	0.0041317	NA	NA	0.00140925	NA	0.00106022	NA	NA	0.00161714	NA	0.00124956
C134.maxbin.C134.023.fasta.contigs.fa	NA	NA	NA	NA	NA	NA	NA	NA	NA	NA	NA	0.0011625	0.00108181	NA	NA	NA	NA	NA	0.00380634	NA	NA	NA	NA	NA	NA	NA	NA	0.00608643	NA	0.0025	NA	NA	NA	NA	NA	NA	0.00148681	NA	NA	NA	NA	0.00200773	NA	NA	0.00163386	NA	0.00184131	NA	NA
C134.maxbin.C134.074.fasta.contigs.fa	NA	NA	NA	NA	NA	NA	NA	NA	NA	NA	0.00158872	NA	0.000998048	NA	NA	NA	NA	NA	NA	NA	NA	NA	NA	NA	NA	NA	NA	NA	NA	NA	NA	NA	NA	NA	NA	NA	NA	NA	NA	NA	NA	NA	NA	NA	NA	NA	NA	NA	NA
C134.metabat.bin.111.contigs.fa	NA	NA	NA	NA	NA	NA	NA	NA	NA	NA	NA	NA	0.000749143	NA	NA	NA	NA	NA	NA	NA	NA	0.000705247	NA	NA	NA	NA	NA	NA	NA	NA	NA	NA	NA	NA	NA	NA	NA	NA	NA	NA	NA	NA	NA	NA	0.000564591	NA	NA	NA	NA
C134.metabat.bin.112.contigs.fa	NA	NA	NA	NA	NA	NA	NA	NA	NA	NA	NA	NA	0.000833067	NA	NA	NA	NA	NA	NA	NA	NA	NA	NA	NA	NA	NA	NA	NA	NA	NA	NA	NA	NA	NA	NA	NA	NA	NA	NA	NA	0.00188918	NA	NA	NA	NA	NA	NA	NA	NA
C134.metabat.bin.121_sub.contigs.fa	NA	NA	NA	NA	NA	NA	NA	NA	NA	NA	NA	NA	0.000951865	NA	NA	NA	0.00104171	NA	NA	NA	NA	NA	NA	NA	NA	NA	NA	NA	NA	NA	NA	NA	NA	NA	NA	0.00104042	NA	NA	NA	0.00178489	NA	NA	NA	NA	NA	NA	NA	NA	NA
C134.mycc.Cluster.10.contigs.fa	NA	NA	NA	NA	NA	NA	NA	NA	NA	NA	0.00162287	NA	0.000999628	NA	NA	NA	NA	NA	NA	NA	NA	NA	NA	NA	NA	NA	NA	NA	NA	NA	NA	NA	NA	NA	NA	NA	NA	NA	NA	0.00920839	NA	NA	0.0011102	NA	NA	NA	NA	NA	0.00105959
C134.mycc.Cluster.11.contigs.fa	0.0211771	NA	NA	NA	NA	NA	NA	NA	0.0156747	NA	0.0201362	0.0169381	0.00146594	NA	NA	0.0133762	0.0234874	0.0167867	0.0155611	NA	0.018776	NA	NA	0.0198618	NA	0.0168117	NA	0.0165951	NA	NA	NA	NA	NA	0.0172112	0.0133158	0.0140766	NA	NA	0.01656	0.0189102	NA	0.0145479	NA	NA	0.0198791	NA	0.0174329	0.0187291	0.0169372
C136.concoct.30_sub.contigs.fa	NA	NA	NA	NA	NA	NA	NA	NA	NA	NA	NA	NA	NA	NA	0.000764605	NA	0.00170993	NA	NA	0.00113374	NA	NA	NA	NA	NA	0.0010362	NA	NA	NA	NA	NA	NA	NA	NA	NA	NA	NA	NA	NA	NA	NA	NA	NA	NA	NA	NA	NA	NA	NA
C136.concoct.64_sub.contigs.fa	NA	NA	NA	NA	NA	NA	NA	NA	NA	NA	NA	NA	NA	NA	0.000745021	NA	NA	NA	NA	NA	NA	NA	NA	NA	NA	NA	NA	NA	NA	NA	NA	NA	NA	NA	NA	NA	NA	NA	NA	NA	NA	NA	NA	NA	NA	NA	NA	NA	NA
C136.maxbin.C136.006.fasta.contigs.fa	NA	NA	NA	NA	NA	NA	NA	NA	NA	NA	NA	NA	NA	NA	0.000890657	NA	NA	NA	NA	0.000734516	NA	NA	NA	NA	NA	NA	NA	NA	NA	NA	NA	NA	NA	NA	NA	NA	NA	NA	NA	0.0051468	NA	NA	NA	NA	NA	0.00288117	0.00414262	NA	NA
C137.concoct.13_sub.contigs.fa	NA	NA	NA	NA	NA	NA	0.00070772	NA	NA	NA	NA	NA	NA	NA	NA	0.000848431	NA	NA	NA	NA	NA	NA	NA	NA	NA	NA	NA	NA	NA	NA	NA	NA	NA	NA	NA	NA	NA	NA	NA	NA	NA	NA	0.00080481	NA	NA	NA	NA	NA	NA
C137.concoct.20_sub.contigs.fa	NA	NA	0.0100297	NA	NA	NA	0.00705892	NA	NA	NA	NA	NA	NA	NA	NA	0.00113866	NA	NA	NA	NA	NA	NA	NA	NA	NA	0.0172026	NA	NA	NA	NA	NA	NA	NA	NA	NA	NA	0.0131223	NA	NA	0.017865	NA	NA	NA	NA	NA	NA	0.00679741	NA	NA
C137.maxbin.C137.016.fasta_sub.contigs.fa	NA	0.0105907	0.00778227	0.00186776	0.015515	0.00330964	0.00893397	NA	0.00246069	NA	0.0196358	0.0179824	0.0182098	0.00188858	0.00255334	0.00163207	0.0157384	0.0147501	0.00283748	0.00446042	NA	0.00182436	0.0147294	0.00261511	0.00509771	0.0170768	0.0109521	0.00630162	0.0173744	0.00540632	0.0111444	0.0146977	0.0212767	0.0156892	0.00744165	0.00213314	0.0126963	0.00259907	0.00243124	0.014224	0.0020418	0.0022014	0.00208147	0.00199832	0.0181823	NA	0.00215661	0.00221021	0.0171349
C137.maxbin.C137.021.fasta.contigs.fa	0.00450473	0.00206877	NA	NA	NA	NA	NA	NA	NA	NA	NA	NA	NA	NA	NA	0.00125893	NA	NA	NA	NA	NA	NA	NA	NA	NA	NA	NA	NA	NA	NA	NA	NA	NA	NA	0.00531741	NA	0.00140213	NA	NA	NA	NA	NA	NA	NA	NA	NA	NA	NA	NA
C137.maxbin.C137.026.fasta.contigs.fa	0.00286741	NA	NA	NA	NA	NA	0.00380028	NA	NA	NA	NA	NA	NA	NA	NA	0.000994474	NA	0.00256794	0.00489635	NA	NA	NA	NA	0.00526777	NA	0.00331739	0.00726375	0.00333896	NA	NA	0.00289237	NA	NA	0.00431268	0.00481398	NA	NA	NA	NA	0.00126084	0.00349806	NA	0.0020168	NA	NA	NA	0.00489755	0.00429405	NA
C137.metabat.bin.18.contigs.fa	NA	NA	0.00481632	NA	NA	0.00203597	0.000834804	NA	NA	NA	NA	NA	NA	NA	NA	0.00103942	NA	NA	0.00275292	NA	NA	NA	NA	0.000914685	NA	NA	0.000845787	0.000922205	NA	0.000703359	NA	NA	NA	0.000924668	NA	NA	0.00392822	NA	NA	NA	NA	0.00170157	0.000952923	NA	NA	NA	NA	0.00105422	NA
C137.metabat.bin.52.contigs.fa	NA	0.00713465	0.00701507	0.00780891	0.0111989	0.00455778	0.00176056	0.00182001	0.0103717	NA	0.00786701	0.00532824	0.00481685	0.0154122	NA	0.0013483	0.00840181	0.00733675	0.00962057	0.00499459	0.00522956	0.00225208	0.00341761	0.00977024	0.0119665	0.00617802	0.00397687	0.00904234	0.0162751	0.00254769	0.0029798	0.00416928	0.0127292	0.00506806	0.00185406	0.00690861	0.00234991	0.00767112	0.00603636	0.0103411	0.0113908	0.00456249	NA	0.00308812	0.0127934	NA	0.00264731	0.00612726	0.0097435
C140.concoct.26.contigs.fa	NA	NA	NA	NA	NA	NA	NA	NA	NA	NA	NA	NA	NA	NA	NA	NA	0.00111632	NA	NA	NA	NA	NA	NA	NA	NA	NA	NA	NA	NA	NA	NA	NA	NA	NA	NA	NA	NA	NA	NA	NA	NA	NA	NA	NA	NA	NA	NA	NA	NA
C140.concoct.42_sub.contigs.fa	NA	NA	NA	NA	NA	NA	NA	NA	NA	NA	NA	NA	NA	NA	NA	NA	0.000926412	NA	NA	NA	NA	NA	NA	NA	NA	NA	NA	NA	NA	NA	NA	NA	NA	NA	NA	NA	NA	NA	NA	NA	NA	NA	NA	NA	NA	NA	NA	NA	NA
C140.concoct.43_sub.contigs.fa	NA	NA	NA	0.0117677	NA	NA	0.00863597	NA	NA	NA	NA	NA	NA	NA	NA	NA	0.00146482	0.0100079	NA	NA	NA	NA	NA	NA	NA	0.0114578	0.00535202	0.0142762	NA	NA	NA	NA	NA	NA	NA	NA	0.0130826	0.0143367	NA	NA	0.00629712	NA	NA	NA	NA	NA	NA	NA	NA
C140.maxbin.C140.018.fasta.contigs.fa	NA	NA	NA	NA	NA	NA	NA	NA	0.000856875	NA	NA	0.00817795	NA	NA	NA	NA	0.00121133	NA	NA	NA	0.0063106	NA	NA	NA	NA	NA	NA	NA	NA	NA	NA	0.00616619	NA	NA	NA	NA	NA	NA	NA	NA	NA	NA	NA	NA	NA	NA	NA	NA	NA
C140.metabat.bin.10.contigs.fa	NA	NA	NA	NA	NA	NA	NA	NA	NA	NA	NA	0.00070444	NA	NA	NA	NA	0.00142966	NA	NA	NA	NA	0.000664283	NA	NA	NA	0.0021304	NA	NA	NA	NA	NA	NA	NA	NA	NA	0.00141801	NA	NA	NA	NA	NA	NA	NA	NA	NA	NA	NA	NA	NA
C140.metabat.bin.1.contigs.fa	NA	NA	NA	NA	NA	NA	NA	NA	NA	NA	NA	NA	NA	NA	NA	NA	0.000932303	NA	NA	NA	NA	NA	NA	NA	NA	NA	NA	NA	NA	NA	NA	NA	NA	NA	NA	NA	NA	NA	NA	NA	NA	NA	NA	NA	NA	NA	NA	NA	NA
C140.metabat.bin.41.contigs.fa	NA	NA	NA	NA	0.000794957	NA	NA	NA	NA	NA	NA	NA	NA	NA	NA	NA	0.00102835	NA	NA	NA	NA	NA	NA	NA	NA	NA	NA	NA	NA	NA	NA	NA	NA	NA	NA	NA	NA	NA	0.000814924	NA	NA	NA	NA	NA	NA	NA	NA	NA	NA
C140.mycc.Cluster.26.contigs.fa	NA	NA	NA	NA	NA	NA	NA	NA	NA	NA	NA	NA	NA	NA	NA	NA	0.00107679	NA	NA	NA	NA	NA	NA	NA	NA	NA	NA	NA	NA	NA	NA	NA	NA	NA	NA	NA	NA	NA	NA	NA	NA	NA	NA	NA	NA	NA	NA	NA	NA
C140.mycc.Cluster.43.contigs.fa	NA	NA	NA	NA	NA	NA	NA	NA	NA	NA	NA	NA	NA	NA	NA	NA	0.00105656	NA	NA	NA	NA	NA	NA	NA	NA	NA	NA	NA	NA	NA	NA	NA	NA	NA	NA	NA	NA	NA	NA	NA	NA	NA	NA	NA	NA	NA	NA	NA	NA
C140.mycc.Cluster.44.contigs.fa	NA	NA	NA	NA	NA	NA	NA	NA	NA	NA	NA	NA	NA	NA	NA	NA	0.00117548	NA	NA	NA	NA	NA	NA	NA	NA	NA	NA	NA	NA	NA	NA	NA	NA	NA	NA	NA	NA	NA	NA	0.00656902	NA	NA	NA	NA	NA	NA	NA	NA	NA
C140.mycc.Cluster.67_sub.contigs.fa	NA	NA	NA	NA	NA	NA	NA	NA	NA	NA	NA	NA	NA	NA	NA	NA	0.00123307	NA	NA	NA	NA	NA	NA	NA	NA	NA	NA	NA	NA	NA	NA	NA	NA	NA	NA	NA	NA	NA	NA	NA	NA	NA	NA	NA	NA	NA	NA	NA	NA
C140.mycc.Cluster.72.contigs.fa	NA	NA	NA	NA	NA	NA	NA	NA	NA	NA	NA	NA	NA	NA	NA	NA	0.000915138	NA	NA	NA	NA	NA	NA	NA	NA	NA	NA	NA	NA	NA	NA	NA	NA	NA	NA	NA	NA	NA	NA	NA	NA	NA	NA	NA	0.000840312	NA	NA	NA	NA
C142.concoct.41.contigs.fa	NA	NA	NA	NA	NA	NA	0.00142216	NA	NA	NA	NA	NA	NA	NA	NA	0.00112391	NA	0.000835611	NA	NA	NA	NA	NA	NA	NA	NA	NA	0.00293622	NA	NA	NA	0.00093903	NA	NA	NA	NA	NA	NA	NA	NA	NA	NA	NA	NA	NA	NA	0.00199738	NA	NA
C142.concoct.5.contigs.fa	NA	NA	NA	NA	NA	NA	NA	NA	NA	NA	NA	NA	NA	NA	NA	NA	NA	0.000705795	NA	NA	NA	NA	NA	NA	NA	NA	NA	NA	NA	NA	NA	NA	NA	NA	NA	NA	NA	NA	NA	NA	NA	NA	NA	NA	NA	NA	NA	NA	NA
C142.concoct.72_sub.contigs.fa	NA	NA	NA	NA	NA	NA	NA	0.000659005	NA	NA	NA	NA	NA	NA	NA	NA	NA	0.00134811	NA	NA	NA	NA	NA	NA	NA	NA	NA	NA	NA	NA	NA	NA	NA	NA	NA	NA	NA	NA	NA	NA	NA	NA	NA	NA	NA	NA	NA	NA	NA
C142.maxbin.C142.048.fasta.contigs.fa	NA	NA	NA	NA	0.00136046	NA	NA	NA	NA	NA	NA	NA	0.00157632	NA	NA	NA	NA	0.000861933	0.000997234	NA	NA	NA	NA	NA	NA	NA	NA	0.00566385	NA	0.000744559	0.001169	0.00102596	0.00123469	0.000843443	NA	0.000799638	NA	0.00080373	NA	0.00126073	0.00089198	NA	NA	NA	NA	NA	NA	0.00101275	NA
C142.maxbin.C142.052.fasta_sub.contigs.fa	NA	NA	NA	NA	0.00335073	NA	NA	NA	0.00112955	NA	0.00439548	0.00260945	NA	0.00111702	NA	0.00361847	NA	0.00106772	0.00143488	NA	NA	0.00432167	NA	0.00355645	NA	NA	NA	0.00633407	NA	0.00104942	0.00216293	0.00467213	NA	0.00127968	NA	0.00452434	NA	NA	0.00122483	0.00149856	NA	NA	NA	0.00124792	0.00232994	NA	0.00131541	0.00200058	NA
C142.maxbin.C142.058.fasta.contigs.fa	NA	NA	NA	NA	NA	NA	NA	NA	NA	NA	NA	NA	NA	NA	NA	NA	NA	0.000929214	NA	NA	0.00107635	NA	NA	NA	NA	NA	NA	NA	NA	NA	NA	NA	NA	NA	NA	NA	NA	NA	0.00134736	NA	NA	NA	NA	NA	NA	NA	NA	NA	NA
C142.maxbin.C142.060.fasta_sub.contigs.fa	NA	NA	0.0083545	0.00187024	0.00902373	NA	0.0124342	NA	0.00581854	NA	NA	0.0133241	0.00859938	NA	NA	0.00125462	NA	0.00300976	0.00860944	NA	0.0107155	0.00926344	NA	0.00942937	NA	0.011	0.010046	0.00552872	0.00431717	0.00744598	0.00450839	0.00462689	NA	0.00448245	NA	0.00818907	NA	0.0110029	NA	0.00753193	NA	NA	0.0066238	0.00698349	0.00421862	NA	NA	0.00601305	0.0106125
C142.maxbin.C142.064.fasta.contigs.fa	NA	NA	NA	NA	NA	0.00142773	0.00845238	NA	0.0101233	NA	NA	0.01274	NA	0.00156727	NA	NA	NA	0.00206877	0.0129214	0.0150007	NA	0.00160119	NA	0.0134629	0.013066	0.0146734	0.0109901	0.0128977	NA	0.00768768	0.0108219	0.0110289	NA	NA	NA	NA	NA	0.00880713	0.0157499	0.00239582	NA	NA	NA	0.00984091	NA	NA	0.0108855	NA	0.0135695
C142.metabat.bin.24_sub.contigs.fa	0.00111228	0.001083	NA	NA	NA	NA	0.00130222	NA	NA	NA	NA	NA	0.000968552	NA	NA	NA	0.00138833	0.000718081	0.000913724	NA	NA	NA	NA	NA	NA	NA	0.00143648	0.00105938	NA	0.00066354	0.00217829	NA	0.00106558	0.000902359	NA	0.000683502	0.000970078	NA	NA	0.00154038	NA	NA	0.000960767	NA	0.000778797	0.00084284	NA	NA	NA
C142.metabat.bin.58.contigs.fa	0.000889919	NA	0.00611842	0.00363085	0.00144706	NA	0.00114666	NA	0.00379435	NA	0.00678543	0.00458288	0.0049995	0.00395171	0.0108995	0.00153768	NA	0.00108154	0.00254695	0.00645695	0.00370736	0.00108792	NA	0.00443225	0.00471589	0.00522142	0.00236443	0.00632672	NA	0.00500372	0.00277622	0.00421286	0.00556057	0.00509302	0.000943389	NA	0.00784993	0.00873111	0.0085276	0.00660368	NA	0.00217358	NA	0.00361797	0.00533551	NA	0.00120798	0.00378547	0.00501333
C142.mycc.Cluster.106_sub.contigs.fa	NA	NA	NA	NA	NA	NA	NA	NA	NA	NA	NA	NA	NA	NA	NA	NA	NA	0.000847177	NA	NA	NA	NA	NA	NA	NA	NA	NA	NA	NA	NA	NA	NA	NA	NA	NA	NA	NA	NA	NA	0.00367943	NA	NA	0.00204315	NA	NA	NA	0.000822757	0.00198196	NA
C142.mycc.Cluster.7_sub.contigs.fa	0.00538998	NA	NA	NA	NA	NA	0.00784772	NA	NA	NA	NA	NA	NA	NA	NA	NA	NA	0.00227259	NA	NA	NA	NA	NA	NA	NA	NA	NA	0.00894579	NA	NA	0.00538304	NA	NA	NA	NA	NA	NA	0.00462126	NA	0.00781301	NA	NA	NA	NA	NA	NA	NA	NA	NA
C146.concoct.2.contigs.fa	NA	NA	NA	NA	NA	NA	NA	NA	NA	NA	NA	0.000874694	NA	NA	NA	NA	NA	0.000725649	0.000958715	0.000612224	NA	0.000726017	NA	NA	NA	NA	NA	NA	0.000764178	NA	0.000724969	NA	NA	0.000669483	NA	NA	NA	NA	NA	NA	NA	NA	NA	NA	NA	NA	NA	NA	0.00154923
C146.concoct.41_sub.contigs.fa	NA	NA	NA	NA	NA	0.000563266	NA	NA	NA	NA	NA	NA	NA	NA	NA	NA	NA	NA	0.00103877	NA	NA	NA	NA	NA	NA	NA	NA	NA	NA	NA	NA	NA	NA	NA	NA	NA	NA	NA	NA	NA	NA	NA	NA	NA	NA	NA	NA	NA	NA
C146.concoct.7.contigs.fa	NA	NA	NA	NA	NA	NA	NA	NA	NA	NA	NA	NA	NA	NA	NA	NA	NA	0.00134894	0.00108273	NA	NA	NA	NA	NA	NA	NA	NA	NA	NA	NA	NA	0.00268667	NA	0.00198828	NA	NA	NA	NA	NA	0.00174298	NA	NA	NA	NA	0.000818015	NA	NA	NA	NA
C146.concoct.98_sub.contigs.fa	NA	NA	0.00101665	NA	NA	NA	NA	NA	NA	NA	NA	0.00200214	0.0014539	NA	NA	NA	NA	NA	0.00105411	NA	0.000871439	0.000913662	NA	NA	NA	0.00323231	NA	0.00315631	0.00319372	0.00090532	0.00264659	0.00588894	NA	NA	NA	NA	NA	NA	NA	NA	NA	NA	NA	NA	NA	NA	NA	NA	NA
C146.metabat.bin.104.contigs.fa	NA	NA	NA	NA	NA	NA	NA	NA	NA	NA	0.00257725	NA	0.000867641	NA	0.000809443	NA	NA	NA	0.000878286	NA	NA	NA	NA	NA	NA	0.000790106	NA	NA	NA	NA	NA	NA	0.000761111	NA	NA	NA	NA	NA	NA	NA	NA	NA	NA	NA	NA	NA	NA	0.000859987	0.00100624
C146.metabat.bin.107_sub.contigs.fa	NA	NA	0.0186009	NA	0.00571348	0.0223961	NA	NA	0.00879084	NA	0.0221147	0.0233395	0.00997578	NA	0.01299	NA	NA	0.00493126	0.00168218	0.017886	0.0153081	NA	0.0127789	0.0167228	0.0152244	0.018696	NA	0.0146899	0.00965067	0.0105728	NA	0.015945	0.0135444	NA	NA	0.0146671	0.00297078	NA	0.0117461	0.0131995	NA	NA	NA	NA	0.0221133	NA	NA	NA	0.0244413
C146.metabat.bin.141.contigs.fa	NA	NA	NA	0.00381938	NA	NA	NA	NA	0.00112792	NA	NA	0.00163085	NA	NA	NA	NA	NA	NA	0.00102026	NA	NA	NA	NA	NA	NA	0.0100508	0.00589506	0.00664615	NA	NA	NA	0.00214113	NA	NA	NA	0.00448375	NA	NA	NA	NA	NA	NA	NA	NA	0.00650946	NA	NA	NA	0.012428
C146.metabat.bin.33_sub.contigs.fa	NA	NA	NA	NA	NA	NA	NA	NA	NA	NA	NA	NA	NA	NA	NA	NA	NA	NA	0.00256	NA	NA	NA	NA	0.000825823	NA	NA	NA	NA	NA	NA	NA	NA	NA	NA	NA	NA	NA	NA	NA	NA	NA	NA	NA	0.00165401	NA	NA	NA	NA	NA
C146.metabat.bin.7.contigs.fa	0.00156571	NA	0.00384373	0.00327832	0.00780689	NA	0.00627068	0.00232764	0.00298184	NA	NA	NA	0.00289783	0.00424288	NA	0.00125507	NA	0.0053321	0.00345789	0.00769819	0.00413032	0.00455196	0.00125505	0.00183378	0.00476573	0.00295143	0.00492291	0.00737474	0.00800065	0.00524491	0.00641326	0.0043563	0.00369275	0.00606785	0.00131543	0.00188098	0.00713698	NA	0.00584859	0.00989203	0.00501292	0.00386778	0.00396979	0.00391935	0.00530321	0.00389562	NA	0.00501771	0.00284656
C147.concoct.11_sub.contigs.fa	NA	NA	NA	NA	NA	NA	NA	NA	NA	NA	NA	NA	NA	NA	NA	NA	NA	NA	NA	0.00102221	NA	NA	NA	NA	NA	NA	NA	NA	NA	NA	NA	0.000780586	NA	NA	NA	NA	NA	NA	NA	NA	NA	NA	NA	NA	NA	NA	NA	NA	NA
C147.concoct.18.contigs.fa	NA	NA	NA	NA	NA	NA	NA	NA	NA	NA	NA	NA	NA	NA	NA	NA	NA	NA	NA	0.000826413	NA	NA	NA	NA	NA	NA	NA	NA	NA	NA	NA	NA	NA	NA	NA	NA	NA	NA	NA	NA	NA	NA	NA	NA	NA	NA	NA	NA	NA
C147.concoct.28.contigs.fa	NA	NA	NA	NA	NA	NA	NA	NA	NA	NA	NA	NA	NA	NA	NA	NA	NA	NA	NA	0.000742753	NA	NA	NA	NA	NA	NA	NA	NA	NA	NA	NA	NA	NA	NA	NA	NA	NA	NA	NA	NA	NA	NA	NA	NA	NA	NA	NA	NA	NA
C147.concoct.43.contigs.fa	NA	NA	NA	NA	NA	NA	NA	NA	NA	NA	NA	NA	NA	NA	NA	NA	NA	NA	NA	0.000797075	NA	NA	NA	NA	NA	NA	NA	NA	NA	NA	NA	NA	NA	NA	NA	NA	NA	NA	NA	NA	NA	NA	NA	NA	NA	NA	NA	NA	NA
C147.concoct.80_sub.contigs.fa	NA	NA	NA	NA	NA	NA	NA	NA	NA	NA	NA	NA	NA	NA	NA	NA	NA	NA	NA	0.00120624	NA	NA	NA	NA	NA	NA	NA	NA	NA	NA	NA	NA	NA	NA	NA	NA	NA	NA	NA	NA	NA	NA	NA	NA	NA	NA	NA	NA	NA
C147.maxbin.C147.001.fasta_sub.contigs.fa	0.00473183	0.0139116	0.0110364	0.0112496	0.0124218	0.0129317	0.00985418	0.0117795	0.0107578	NA	0.0123772	0.0146131	0.0127355	0.0107573	0.00948619	0.00842586	0.0124684	0.0109409	0.0131536	0.0019138	0.0104534	0.0104881	0.0129464	0.0121737	0.00215182	0.00978038	0.010262	0.0107222	0.0103645	0.00978981	0.00963038	0.0121232	0.0110808	0.0107062	0.00834465	0.00986594	0.0123196	0.0110595	0.0105736	0.0103744	0.0108573	0.0133496	0.0092328	0.0130451	0.0132523	0.0080036	0.0145106	0.0117118	0.0101098
C147.maxbin.C147.018.fasta.contigs.fa	NA	NA	NA	NA	NA	NA	NA	NA	NA	NA	NA	NA	NA	NA	NA	NA	NA	NA	NA	0.00114835	NA	NA	NA	NA	NA	NA	NA	NA	NA	NA	NA	NA	NA	NA	NA	NA	NA	NA	NA	NA	NA	NA	NA	NA	0.00192096	NA	NA	NA	NA
C147.maxbin.C147.038.fasta.contigs.fa	NA	NA	NA	NA	NA	NA	NA	NA	NA	NA	NA	NA	NA	NA	NA	NA	NA	NA	NA	0.000919348	NA	NA	NA	NA	NA	NA	NA	NA	NA	NA	NA	NA	NA	NA	NA	NA	NA	NA	NA	NA	NA	NA	NA	NA	NA	NA	NA	NA	NA
C147.maxbin.C147.039.fasta.contigs.fa	NA	NA	NA	NA	NA	NA	0.00180299	NA	NA	NA	NA	NA	NA	NA	NA	NA	NA	NA	NA	0.00086626	NA	NA	NA	NA	NA	NA	NA	NA	NA	NA	NA	NA	NA	NA	NA	NA	NA	NA	NA	NA	NA	NA	NA	NA	NA	NA	NA	NA	NA
C147.metabat.bin.16.contigs.fa	NA	NA	NA	NA	NA	NA	NA	NA	NA	NA	NA	NA	NA	NA	NA	NA	NA	NA	NA	0.000839267	NA	NA	NA	NA	NA	NA	NA	NA	NA	NA	NA	NA	NA	NA	NA	NA	NA	NA	NA	NA	NA	NA	NA	NA	NA	NA	NA	NA	NA
C147.metabat.bin.39.contigs.fa	NA	NA	NA	NA	NA	NA	NA	NA	NA	NA	NA	NA	NA	NA	NA	NA	NA	NA	NA	0.000892141	NA	NA	NA	NA	NA	NA	NA	NA	NA	NA	NA	NA	NA	NA	NA	NA	NA	NA	NA	NA	NA	NA	NA	NA	NA	NA	NA	NA	NA
C147.metabat.bin.75.contigs.fa	NA	NA	NA	NA	NA	NA	NA	NA	NA	NA	NA	NA	NA	NA	NA	NA	NA	NA	NA	0.000986275	NA	NA	NA	NA	NA	NA	NA	NA	NA	NA	NA	NA	NA	NA	NA	NA	NA	NA	NA	NA	0.000711267	NA	NA	NA	NA	NA	NA	NA	NA
C147.metabat.bin.82_sub.contigs.fa	NA	NA	NA	NA	NA	NA	NA	NA	NA	NA	NA	NA	NA	NA	NA	NA	NA	NA	NA	0.000691909	NA	NA	NA	NA	NA	NA	NA	NA	NA	NA	NA	NA	NA	NA	NA	NA	NA	NA	NA	NA	NA	NA	NA	NA	NA	NA	NA	NA	NA
C147.mycc.Cluster.98.contigs.fa	NA	0.0193605	0.0225726	0.0216219	0.0183211	0.0179438	0.0203498	0.022369	0.022719	NA	0.0229462	0.0230091	0.0191008	0.0217664	0.0225047	0.0209439	0.0231663	0.017984	0.0183675	0.00213068	NA	0.020266	0.0212755	0.0232583	0.0230622	0.0183579	0.0237573	0.0217263	0.0208417	0.0219744	0.0168671	0.0155683	0.0221651	NA	NA	0.0160991	0.01997	0.0203543	0.0236973	0.0210745	0.0205386	0.0204857	NA	NA	0.0139616	NA	0.0164366	0.022195	0.0220941
C148.metabat.bin.21.contigs.fa	NA	0.00594743	0.00284601	NA	0.00547229	0.00284921	0.00107761	0.00110346	0.00210742	NA	0.00680609	0.00639223	NA	NA	NA	NA	0.00388651	0.00705202	0.0078371	NA	0.00224879	0.00290311	0.00542168	0.00601912	0.00746784	NA	0.00184423	0.00822091	NA	0.0031452	0.0012396	0.00774715	0.00649823	0.00756469	0.00120552	0.00233536	0.0040186	NA	0.00810238	0.0031656	NA	0.00465071	0.00195893	0.00172474	0.00774372	NA	0.00155749	0.00803764	0.0035675
C148.metabat.bin.34.contigs.fa	NA	NA	NA	NA	NA	NA	NA	NA	NA	NA	NA	NA	NA	NA	NA	NA	NA	NA	NA	NA	0.00112823	NA	NA	NA	NA	NA	NA	NA	NA	NA	NA	NA	NA	NA	NA	NA	NA	NA	NA	NA	NA	NA	NA	NA	NA	NA	NA	NA	NA
C148.metabat.bin.66.contigs.fa	NA	NA	NA	NA	NA	NA	NA	NA	NA	NA	NA	0.00107816	NA	NA	NA	NA	NA	NA	NA	NA	0.00124596	NA	NA	NA	NA	NA	NA	NA	0.00196818	NA	NA	NA	NA	0.00396865	NA	NA	NA	NA	NA	NA	NA	NA	NA	NA	0.00194316	NA	NA	NA	NA
C148.metabat.bin.8.contigs.fa	NA	NA	NA	NA	NA	NA	NA	NA	NA	NA	NA	NA	NA	NA	NA	NA	NA	NA	NA	NA	0.00109469	NA	NA	NA	NA	NA	NA	NA	NA	NA	NA	NA	NA	NA	NA	NA	NA	NA	NA	NA	NA	NA	NA	NA	NA	NA	NA	NA	NA
C148.mycc.Cluster.58.contigs.fa	NA	NA	NA	NA	NA	NA	NA	NA	NA	NA	NA	NA	NA	NA	NA	NA	NA	NA	NA	NA	0.00122663	NA	NA	NA	NA	NA	NA	NA	NA	NA	NA	NA	NA	NA	NA	NA	NA	NA	NA	NA	NA	NA	NA	NA	NA	NA	NA	NA	NA
C148.mycc.Cluster.63_sub.contigs.fa	0.00406277	NA	0.00809733	NA	NA	0.00698435	0.00587441	NA	0.00649237	NA	NA	0.00161611	NA	NA	NA	0.00667647	NA	0.00708032	0.00898476	NA	0.00120568	0.00785657	NA	0.00856353	0.00120655	0.00666539	0.00611604	0.00707528	0.00664415	0.00646152	0.00749618	0.00776197	0.00755647	NA	0.00420779	0.00790664	0.00953446	0.00830886	NA	0.00169137	0.00670848	NA	0.00661431	0.00447428	0.00136147	NA	0.00924536	0.00512861	0.0078427
C148.mycc.Cluster.68.contigs.fa	NA	NA	0.00160411	NA	0.00267347	NA	NA	NA	NA	NA	0.00332798	NA	NA	NA	NA	NA	0.00186951	NA	NA	NA	0.00106487	NA	NA	0.00250878	0.00162496	NA	NA	0.00115324	NA	NA	NA	NA	NA	NA	NA	NA	NA	NA	0.0024026	0.00184344	NA	NA	NA	NA	NA	NA	0.002043	NA	0.00327153
C152IIP.concoct.103.contigs.fa	NA	NA	0.00775452	NA	NA	NA	NA	NA	NA	NA	NA	NA	NA	NA	NA	NA	NA	NA	NA	NA	NA	0.00087893	NA	NA	NA	NA	NA	NA	NA	NA	NA	NA	NA	NA	NA	NA	0.010618	0.00962455	NA	NA	0.00464424	NA	NA	NA	NA	NA	NA	NA	NA
C152IIP.metabat.bin.36.contigs.fa	NA	NA	0.0106648	NA	0.00925394	0.00544466	0.005667	NA	0.0097925	NA	0.00271039	0.0126591	0.00642603	0.00610571	NA	NA	0.012236	0.00746634	0.00948456	NA	NA	0.00127629	NA	0.00915368	0.0101285	0.00605825	NA	0.00998133	NA	0.00574328	NA	0.00845425	0.00493892	0.00220867	NA	0.0082973	NA	NA	0.00348681	0.00313212	NA	0.00882772	NA	0.00472808	NA	NA	0.00545635	0.00533221	NA
C152IIP.metabat.bin.46.contigs.fa	NA	NA	NA	NA	NA	NA	NA	NA	NA	NA	NA	NA	NA	NA	NA	NA	NA	NA	NA	NA	NA	0.000807366	NA	NA	NA	NA	NA	NA	NA	NA	NA	NA	NA	NA	NA	NA	NA	0.0143339	NA	NA	NA	NA	NA	NA	NA	NA	NA	NA	NA
C15.maxbin.C15.002.fasta.contigs.fa	0.00420969	NA	0.00199401	0.0140048	0.014883	0.00351258	0.0145536	NA	0.0156068	NA	0.0111324	0.00391288	0.0131109	0.0126734	0.01425	0.0130376	0.012967	0.0113998	0.0158732	0.0152083	0.0121684	0.0112497	0.00162847	0.0187445	0.0101099	0.0026819	0.0162955	0.0149774	0.0125079	0.0134544	0.0147222	0.0135509	NA	0.0100922	0.00532715	0.0124368	0.0153912	0.0203788	0.0183985	0.0147035	0.0149993	0.0133631	0.00837161	0.0120733	0.00235612	NA	0.0129327	0.00254353	0.0133993
C15.maxbin.C15.007.fasta.contigs.fa	NA	NA	0.00915215	0.0101181	0.00802048	0.00201138	0.00523898	NA	0.00357213	0.0029675	0.0164998	0.0140631	0.00264048	0.00202611	0.00789234	NA	0.0137443	0.00827149	0.0107235	0.0133059	NA	0.0074261	0.00152483	0.0123552	0.00325615	0.00855041	0.00932919	0.0032201	0.0023134	0.00197683	0.0118544	0.00331417	0.0123959	NA	0.00419989	0.010342	NA	NA	0.0046687	0.0130071	0.00485637	0.0033708	NA	0.00879332	0.0113473	NA	0.0088419	NA	0.0101755
C18.concoct.54_sub.contigs.fa	0.000667877	NA	NA	NA	NA	NA	NA	NA	NA	NA	NA	NA	NA	NA	NA	NA	NA	NA	NA	NA	NA	NA	NA	0.00507078	0.0069519	NA	0.00777944	NA	0.00748152	NA	NA	NA	0.0197323	0.00939039	NA	NA	NA	NA	0.0117252	NA	NA	0.0149698	NA	0.0152085	NA	NA	NA	NA	NA
C18.concoct.65.contigs.fa	NA	NA	NA	NA	NA	NA	NA	NA	NA	NA	NA	NA	NA	NA	NA	NA	NA	NA	NA	NA	NA	NA	NA	0.000680277	NA	NA	NA	NA	NA	NA	NA	NA	NA	NA	NA	NA	NA	NA	NA	NA	NA	NA	NA	NA	NA	NA	NA	NA	NA
C18.concoct.88_sub.contigs.fa	NA	NA	NA	NA	NA	NA	NA	NA	NA	NA	NA	0.00200359	0.00109169	NA	NA	NA	NA	NA	0.00130806	NA	0.00117952	0.001047	NA	0.0011575	0.00125241	NA	NA	NA	NA	NA	NA	NA	NA	NA	NA	0.00223322	NA	NA	0.00349798	NA	NA	NA	0.00100517	NA	NA	NA	NA	NA	NA
C18.maxbin.C18.009.fasta.contigs.fa	NA	NA	NA	NA	NA	NA	NA	NA	NA	NA	NA	NA	NA	NA	0.00103134	NA	NA	NA	NA	0.00134533	NA	0.000971108	NA	0.00119527	NA	NA	NA	NA	NA	NA	NA	NA	NA	NA	NA	NA	NA	NA	NA	NA	NA	NA	NA	NA	NA	NA	NA	NA	0.00109816
C18.metabat.bin.39.contigs.fa	0.00194055	0.00111305	NA	NA	NA	NA	NA	NA	NA	0.00233071	NA	NA	NA	NA	NA	NA	NA	NA	0.00166422	NA	NA	NA	0.00206374	0.0010738	0.0011928	0.00132934	0.00857242	NA	NA	NA	NA	0.00144239	NA	0.00142291	0.00701419	NA	NA	NA	NA	0.00908578	NA	0.00153777	NA	NA	NA	NA	0.00118179	NA	NA
C18.metabat.bin.57.contigs.fa	0.00173358	0.00279312	0.00766676	0.00124004	0.00460057	0.0133475	0.0015199	0.0113437	0.01261	NA	0.0107062	0.00746422	0.0129	0.00297041	0.00326696	0.00431401	0.00525792	0.00843178	0.00205548	0.0118135	0.0109966	0.00926637	0.00326989	0.00178173	0.00681111	0.00650394	0.00256158	0.0138645	0.00304096	0.0129873	0.00568352	0.00191722	0.00619133	0.00582566	0.00675838	0.00348979	0.0146281	NA	0.00491431	0.00376516	0.00265887	0.0091079	0.00352261	0.00120408	0.0097804	0.0117507	0.00128442	0.0130977	0.0126471
C18.metabat.bin.79.contigs.fa	NA	NA	NA	NA	NA	NA	NA	NA	NA	NA	NA	0.00886377	NA	NA	NA	NA	NA	0.00124388	NA	NA	NA	NA	NA	0.000876961	NA	NA	NA	NA	NA	NA	NA	NA	NA	NA	NA	NA	NA	NA	NA	NA	NA	NA	NA	NA	NA	NA	NA	NA	NA
C18.mycc.Cluster.92.contigs.fa	NA	NA	NA	NA	NA	NA	0.0148591	NA	NA	NA	NA	NA	NA	NA	NA	NA	NA	NA	0.00160538	0.00104331	NA	NA	0.00119739	0.00105966	NA	NA	NA	NA	NA	NA	NA	0.00124761	NA	NA	NA	NA	NA	0.0181444	NA	0.0119642	0.00105541	0.00116215	NA	NA	NA	NA	NA	NA	0.00112515
C19.concoct.34.contigs.fa	NA	NA	NA	NA	NA	NA	NA	NA	NA	NA	NA	NA	NA	NA	NA	NA	NA	NA	NA	0.0118969	0.0218395	NA	NA	0.0273732	0.0164991	0.0193488	NA	NA	NA	NA	NA	NA	0.0265041	NA	0.0270407	NA	NA	NA	0.0227375	0.0143347	NA	NA	NA	0.014821	0.0144105	NA	NA	NA	NA
C19.concoct.41.contigs.fa	NA	0.00385073	0.00418489	0.0033863	0.00310104	0.00461856	0.00214189	0.00167505	0.00153873	NA	0.00165068	0.00371745	0.00407045	0.00186615	0.00262037	NA	0.00297595	0.00397837	0.00360598	0.00148617	0.00391742	0.00148046	0.00200136	0.00195295	0.00369868	0.00232645	0.00147248	0.00701635	0.00238301	0.00205688	NA	0.0063256	0.00537085	0.00319797	0.00190052	0.00175778	0.00175842	0.0014963	0.00449449	0.00403267	0.0032553	0.00245594	0.00111184	0.00192301	0.00520017	NA	0.00225262	0.00167231	0.00148791
C19.maxbin.C19.019.fasta.contigs.fa	NA	NA	NA	NA	NA	NA	NA	NA	NA	NA	NA	NA	NA	NA	NA	NA	NA	NA	NA	NA	NA	NA	NA	0.00979019	0.0011359	NA	NA	0.00119605	NA	NA	NA	0.00106999	NA	NA	NA	NA	NA	NA	NA	NA	NA	0.0011998	NA	NA	NA	NA	NA	NA	NA
C1.concoct.16.contigs.fa	NA	NA	NA	NA	NA	NA	NA	NA	NA	NA	NA	NA	NA	NA	NA	NA	NA	NA	NA	NA	NA	NA	NA	NA	NA	0.00115402	NA	NA	NA	NA	NA	NA	NA	NA	NA	NA	NA	NA	NA	NA	NA	NA	NA	NA	NA	NA	NA	NA	NA
C1.concoct.28_sub.contigs.fa	NA	0.00241341	NA	0.000912775	0.00116139	NA	NA	NA	NA	NA	NA	NA	0.000985937	NA	NA	NA	NA	NA	NA	NA	NA	0.000871711	0.00100161	NA	NA	0.00111884	NA	NA	0.00117877	NA	0.00121752	NA	NA	NA	NA	NA	0.00120236	0.00425335	NA	NA	0.00102648	NA	NA	NA	NA	0.00122107	0.000999258	NA	NA
C1.concoct.5_sub.contigs.fa	NA	NA	NA	NA	NA	NA	NA	NA	NA	NA	NA	NA	NA	NA	NA	NA	NA	NA	NA	NA	NA	NA	NA	NA	NA	0.000932952	NA	NA	NA	NA	NA	NA	NA	NA	NA	NA	NA	NA	0.000948734	NA	NA	NA	NA	NA	NA	NA	NA	NA	NA
C1.concoct.67_sub.contigs.fa	NA	NA	NA	NA	NA	NA	NA	NA	NA	NA	NA	NA	NA	NA	NA	NA	NA	NA	NA	NA	NA	NA	NA	NA	NA	0.0012987	NA	0.00899474	NA	0.000867997	NA	NA	NA	NA	NA	0.00509093	NA	0.00109089	NA	NA	0.00206197	NA	NA	NA	0.0104572	NA	NA	NA	NA
C1.concoct.81_sub.contigs.fa	NA	NA	NA	NA	NA	NA	NA	NA	NA	NA	NA	NA	NA	NA	NA	NA	NA	NA	NA	NA	NA	NA	NA	NA	NA	0.000954363	NA	NA	NA	NA	NA	NA	NA	NA	NA	NA	NA	0.00893444	NA	NA	NA	NA	NA	NA	NA	NA	NA	NA	NA
C1.maxbin.C1.010.fasta.contigs.fa	NA	NA	0.00593282	0.002204	0.00617522	0.0158544	NA	NA	NA	NA	0.00869038	0.00838803	0.00464247	NA	0.00474663	NA	0.00192133	0.00542501	0.00903974	0.0113642	NA	NA	NA	NA	NA	0.00184073	0.0198607	0.00926146	0.00278781	0.0137812	0.00160679	0.00869673	NA	0.00275132	NA	0.0177028	0.0022525	0.00874421	0.020485	0.018419	0.00201351	0.00199568	NA	0.00153627	0.00940902	NA	NA	NA	0.0122481
C1.maxbin.C1.022.fasta.contigs.fa	NA	0.0012778	NA	NA	NA	0.00230791	NA	NA	0.00258626	NA	NA	0.00301289	0.00847187	NA	0.00109986	NA	NA	0.00302114	0.00163703	NA	0.00244625	NA	0.00118258	NA	0.00266743	0.00136216	0.00288336	0.0040869	NA	NA	NA	NA	0.00153854	0.00229861	NA	0.00247042	NA	NA	NA	0.0033716	NA	NA	NA	0.0119149	0.00282187	NA	0.00256364	NA	NA
C1.maxbin.C1.051.fasta.contigs.fa	NA	NA	NA	NA	NA	NA	NA	NA	NA	NA	NA	NA	0.00098817	NA	NA	NA	NA	NA	NA	NA	NA	NA	NA	NA	NA	0.00113569	NA	NA	NA	NA	NA	NA	NA	NA	NA	0.000777926	NA	NA	NA	NA	NA	0.00102816	NA	NA	NA	NA	NA	NA	NA
C1.metabat.bin.114.contigs.fa	NA	NA	0.000865935	NA	NA	NA	NA	NA	NA	NA	NA	NA	NA	NA	NA	NA	NA	NA	NA	NA	NA	NA	NA	NA	NA	0.00127228	NA	NA	NA	NA	NA	NA	NA	NA	NA	NA	0.00113463	NA	NA	NA	NA	NA	NA	NA	NA	NA	NA	NA	NA
C1.mycc.Cluster.28_sub.contigs.fa	0.00364439	NA	0.00765641	NA	0.00516361	NA	0.00491914	NA	0.00689361	NA	0.00611158	0.00753408	0.00552396	NA	NA	NA	NA	0.00698804	0.00786301	NA	NA	NA	NA	0.0071919	NA	0.00154548	0.00591203	0.00871226	NA	0.00711885	0.00682823	0.00673844	0.00585787	NA	0.00523044	NA	NA	0.00521984	0.00757832	0.00775606	NA	NA	NA	0.00468175	0.00634896	NA	0.00667976	0.00487822	0.00734352
C1.mycc.Cluster.68_sub.contigs.fa	NA	NA	NA	NA	NA	NA	NA	NA	NA	NA	NA	NA	NA	NA	NA	NA	0.00170483	NA	NA	NA	NA	NA	NA	NA	NA	0.000911408	NA	NA	NA	NA	NA	NA	NA	NA	NA	NA	NA	NA	NA	NA	NA	NA	NA	NA	NA	NA	NA	NA	NA
C1.mycc.Cluster.97.contigs.fa	NA	NA	0.000919377	NA	NA	NA	NA	NA	NA	NA	NA	NA	NA	NA	NA	NA	NA	NA	NA	NA	NA	NA	NA	NA	NA	0.0011894	NA	NA	NA	NA	NA	NA	NA	NA	NA	NA	NA	NA	NA	NA	NA	NA	NA	NA	NA	NA	NA	NA	NA
C20.concoct.48_sub.contigs.fa	NA	NA	NA	NA	NA	NA	NA	NA	NA	NA	NA	NA	0.00299037	NA	NA	NA	NA	NA	NA	NA	NA	NA	NA	NA	NA	NA	0.00139202	NA	NA	NA	NA	NA	NA	NA	NA	NA	NA	NA	NA	NA	NA	NA	NA	NA	NA	NA	NA	NA	NA
C20.maxbin.C20.010.fasta.contigs.fa	NA	NA	0.00987902	0.00765361	0.0136681	0.0129619	0.00404869	NA	0.0053698	0.00322604	0.0121109	0.0097371	0.00912159	0.00929733	0.0163647	NA	0.002479	0.0147878	0.0108292	0.00828287	0.0137503	0.00941806	0.00978492	0.00798103	0.0156724	0.0100183	0.00165134	0.0165137	0.0119006	0.00571666	0.00310055	0.00670891	0.00434796	0.00680395	NA	0.0039289	0.00500273	0.00263367	0.0108648	0.00963982	NA	0.00593092	0.00206811	0.00432916	0.0134725	NA	0.00422691	0.0109901	0.0142915
C20.maxbin.C20.016.fasta.contigs.fa	NA	0.013805	0.0127592	0.00396017	0.00970736	0.0106162	0.00520221	0.00707085	0.0126892	NA	0.0151129	0.00342907	0.0121447	0.00653791	0.0110539	NA	0.00621651	0.0058035	0.0142239	0.00675701	NA	0.0061977	0.0104727	0.0137824	0.0155406	0.0107833	0.00229293	0.0126076	0.0120136	0.00863567	0.00496372	0.00397184	0.00811815	0.00969035	0.00388309	0.0105086	NA	0.00964134	0.00996757	0.00903963	NA	0.010777	NA	0.00559107	0.0162426	0.0025739	0.00775799	0.00690879	0.0125954
C20.metabat.bin.37.contigs.fa	NA	0.00719358	0.0170819	0.0142135	NA	0.0160804	NA	0.00180895	0.00751449	NA	0.0177125	0.0166147	0.00488269	0.00627362	0.0201436	NA	0.0165396	0.0172999	0.0140279	0.0217672	0.00746251	0.0116816	0.00251086	0.0133088	0.0162586	0.0170781	0.00493218	0.0181126	0.00434868	0.0126246	0.00520338	0.0127168	0.0147716	0.0136781	0.00133752	0.0150499	NA	NA	0.0187817	0.0107343	0.013625	0.00751094	NA	0.00271785	0.00859721	NA	0.00904023	0.00843521	0.0186219
C20.metabat.bin.45.contigs.fa	NA	NA	0.00225871	NA	0.00373124	NA	NA	NA	0.00469818	NA	0.00299688	0.00595101	NA	NA	NA	NA	0.00368163	NA	0.00354918	NA	0.00927279	0.00153091	0.00456764	0.00251113	NA	NA	0.00126041	0.00842735	NA	0.00699803	NA	0.0081363	0.00527214	NA	NA	NA	NA	NA	NA	0.00501896	NA	NA	NA	NA	0.00599731	0.00339836	0.00171996	NA	0.0038842
C21.abawaca.35_sub.contigs.fa	NA	NA	NA	NA	NA	NA	NA	NA	NA	NA	NA	NA	NA	NA	NA	NA	NA	NA	NA	NA	NA	NA	NA	NA	NA	NA	NA	0.00106472	NA	NA	NA	NA	NA	NA	NA	NA	NA	NA	NA	NA	NA	NA	NA	NA	NA	NA	NA	NA	NA
C21.concoct.9.contigs.fa	NA	NA	0.000784472	0.000700955	NA	NA	NA	NA	NA	NA	NA	NA	NA	NA	0.000630223	NA	NA	NA	NA	NA	NA	NA	NA	NA	NA	NA	NA	0.00330478	NA	0.000564604	NA	NA	NA	NA	NA	NA	NA	0.000864803	NA	NA	0.000687123	NA	NA	NA	NA	NA	0.000580697	NA	NA
C21.maxbin.C21.005.fasta.contigs.fa	NA	NA	0.00130555	0.00153532	NA	NA	NA	NA	NA	NA	NA	NA	NA	NA	NA	NA	0.00487565	NA	NA	0.00127144	NA	NA	NA	NA	NA	0.00589304	NA	0.000949864	NA	NA	NA	NA	NA	NA	NA	NA	NA	NA	NA	NA	NA	NA	NA	NA	NA	NA	NA	NA	NA
C21.metabat.bin.119.contigs.fa	NA	NA	0.00118421	NA	NA	NA	NA	NA	NA	NA	NA	NA	0.00101603	NA	NA	NA	NA	NA	NA	NA	NA	NA	NA	NA	NA	NA	0.000832527	0.00113104	NA	NA	NA	NA	NA	NA	NA	NA	NA	NA	0.00185562	NA	NA	NA	NA	NA	0.00425245	NA	NA	NA	NA
C21.metabat.bin.132.contigs.fa	NA	NA	NA	NA	NA	NA	NA	NA	NA	0.000623266	NA	NA	NA	0.000560111	NA	0.000872516	NA	0.000733043	0.000885587	NA	NA	NA	NA	NA	NA	NA	0.00261416	0.00327085	0.0023525	0.000648559	NA	NA	NA	NA	NA	NA	0.00102044	NA	NA	NA	NA	NA	NA	NA	NA	0.000868215	0.000791706	NA	NA
C21.metabat.bin.13.contigs.fa	NA	NA	NA	NA	NA	NA	NA	NA	NA	NA	NA	NA	NA	NA	NA	NA	NA	NA	NA	NA	NA	NA	NA	NA	NA	NA	NA	0.000845132	NA	NA	NA	NA	NA	NA	NA	NA	NA	NA	0.00138354	NA	NA	NA	NA	NA	NA	NA	NA	NA	NA
C21.metabat.bin.152.contigs.fa	NA	NA	NA	0.000841045	NA	0.000964112	NA	NA	NA	NA	NA	NA	NA	NA	NA	NA	0.00157575	NA	NA	0.000842926	NA	0.000760551	NA	0.00133301	NA	NA	NA	0.00316087	0.000765715	0.00107168	NA	NA	NA	NA	NA	NA	NA	0.000997655	NA	0.00123516	NA	NA	NA	NA	0.0010177	NA	NA	NA	0.00351447
C21.metabat.bin.153.contigs.fa	NA	NA	0.000959851	NA	NA	0.00106376	NA	NA	NA	NA	0.00829289	NA	NA	NA	0.000851743	NA	NA	NA	0.00146147	0.00230276	0.00117753	NA	NA	0.000977434	NA	NA	NA	0.000982445	NA	NA	NA	NA	0.00101184	NA	NA	NA	NA	NA	0.00135923	NA	0.00110943	NA	NA	NA	0.0122696	NA	NA	NA	0.0133509
C21.mycc.Cluster.4572.contigs.fa	NA	NA	NA	NA	NA	NA	NA	NA	NA	NA	NA	NA	NA	NA	NA	NA	NA	NA	NA	NA	NA	NA	NA	NA	NA	NA	NA	0.00100482	NA	NA	NA	NA	NA	NA	NA	NA	NA	0.00152015	NA	NA	NA	NA	NA	NA	NA	NA	NA	NA	NA
C21.mycc.Cluster.676.contigs.fa	NA	NA	NA	NA	NA	NA	NA	NA	NA	NA	NA	NA	NA	NA	NA	NA	NA	NA	NA	NA	NA	NA	NA	NA	NA	0.0030303	NA	0.00110132	NA	0.00223249	0.00556879	NA	NA	NA	0.00177004	0.00502995	NA	0.0040467	NA	0.00489946	NA	NA	NA	NA	NA	NA	NA	0.00244003	NA
C23.concoct.108.contigs.fa	NA	NA	NA	NA	NA	NA	NA	NA	NA	NA	NA	NA	NA	NA	NA	NA	NA	0.00128183	NA	NA	NA	NA	NA	NA	NA	NA	NA	NA	0.00125278	NA	NA	NA	NA	NA	NA	NA	NA	NA	NA	NA	NA	NA	NA	NA	NA	NA	NA	NA	NA
C23.concoct.70.contigs.fa	NA	NA	0.00431411	NA	NA	NA	NA	NA	0.00209221	NA	NA	0.00244912	NA	NA	NA	NA	NA	NA	NA	0.00427858	NA	NA	NA	NA	NA	NA	NA	NA	0.000946871	NA	0.00079564	NA	NA	NA	NA	0.00724802	NA	NA	0.00154691	NA	0.00802461	0.0011972	NA	NA	NA	NA	NA	NA	NA
C23.maxbin.C23.034.fasta.contigs.fa	NA	NA	NA	NA	NA	NA	NA	NA	NA	NA	0.00110693	NA	NA	NA	NA	NA	NA	NA	NA	NA	NA	NA	NA	NA	NA	NA	NA	NA	0.000802789	NA	NA	NA	NA	NA	NA	NA	0.00115078	NA	NA	NA	NA	NA	NA	NA	0.00154707	NA	NA	NA	NA
C23.maxbin.C23.049.fasta.contigs.fa	NA	NA	NA	NA	NA	NA	NA	NA	NA	NA	NA	NA	NA	NA	0.000714171	NA	NA	NA	NA	NA	NA	NA	NA	NA	NA	NA	NA	NA	0.00079826	NA	NA	NA	NA	NA	NA	NA	NA	NA	NA	NA	NA	NA	NA	NA	NA	NA	NA	NA	NA
C23.metabat.bin.26.contigs.fa	NA	NA	NA	NA	NA	NA	NA	NA	NA	NA	NA	0.00933465	0.00232382	NA	NA	NA	NA	0.000942017	NA	NA	NA	0.00113091	NA	NA	NA	NA	NA	NA	0.000871263	NA	NA	NA	NA	NA	NA	NA	NA	NA	NA	NA	NA	NA	NA	NA	NA	NA	NA	0.00273808	NA
C23.metabat.bin.74.contigs.fa	0.00174875	NA	NA	NA	NA	NA	NA	NA	NA	NA	NA	NA	NA	NA	NA	NA	NA	NA	NA	NA	NA	NA	NA	NA	NA	NA	NA	0.00528259	0.00096192	0.00320195	NA	NA	NA	NA	NA	NA	NA	NA	NA	NA	NA	NA	NA	NA	NA	NA	NA	NA	NA
C26.maxbin.C26.002.fasta.contigs.fa	0.00292251	0.00677524	0.00450811	0.00396272	0.00671191	0.00597868	0.00601176	0.00607766	0.00722884	NA	0.00621401	0.00974392	0.00630116	0.00562955	NA	0.005219	0.00540528	0.00528151	0.00620266	0.00240361	0.00240314	NA	0.00442985	0.00527238	0.00290667	0.00502524	0.00463334	0.00747437	0.00576178	0.0065713	0.00104791	0.00682952	0.00710623	0.00633237	0.00404041	0.00326653	0.00928743	0.00580677	0.00219083	0.00307676	0.00569648	0.00677903	0.00425278	0.00538805	0.00132273	0.00387815	0.00578959	0.00472168	0.00160963
C28.concoct.124_sub.contigs.fa	NA	NA	NA	NA	NA	NA	NA	NA	NA	NA	NA	NA	NA	NA	NA	NA	NA	NA	NA	NA	NA	0.00354655	NA	NA	0.00592421	NA	NA	NA	NA	NA	NA	0.00117371	NA	NA	NA	NA	NA	NA	0.00290261	0.00195789	NA	NA	NA	NA	NA	NA	NA	NA	NA
C28.concoct.4_sub.contigs.fa	NA	NA	NA	NA	NA	NA	NA	NA	NA	NA	NA	NA	NA	NA	NA	NA	NA	NA	NA	NA	NA	NA	NA	NA	NA	NA	NA	NA	NA	NA	NA	0.000829448	NA	NA	NA	NA	NA	NA	NA	NA	NA	NA	NA	NA	NA	NA	NA	NA	NA
C28.concoct.9.contigs.fa	NA	NA	NA	NA	NA	NA	NA	NA	NA	NA	NA	0.00822158	NA	NA	NA	NA	0.000954527	NA	NA	NA	NA	NA	NA	NA	NA	NA	NA	NA	NA	NA	NA	0.00439997	NA	NA	NA	0.0031569	NA	NA	NA	NA	NA	NA	NA	NA	0.00393591	NA	NA	NA	NA
C28.metabat.bin.105.contigs.fa	NA	NA	0.00213144	0.000871448	NA	NA	NA	NA	NA	NA	0.00558598	0.00124812	0.00332768	NA	NA	NA	0.00226776	NA	0.00533643	NA	NA	NA	NA	0.00534645	NA	0.00147434	0.00114923	0.00394291	NA	0.000959472	NA	0.00142273	NA	NA	NA	0.000934758	NA	0.00118066	0.00199565	0.00569173	0.000926743	NA	NA	NA	NA	NA	NA	NA	NA
C28.metabat.bin.1.contigs.fa	NA	NA	NA	NA	NA	NA	NA	NA	NA	NA	NA	NA	NA	NA	NA	NA	NA	NA	0.00215486	0.00348793	NA	NA	NA	NA	NA	0.000812607	NA	0.005652	NA	0.0006621	NA	0.000913355	NA	NA	NA	NA	NA	NA	NA	NA	0.000772725	NA	NA	NA	0.000904254	NA	NA	NA	NA
C28.metabat.bin.69.contigs.fa	NA	NA	NA	NA	NA	NA	NA	NA	NA	NA	NA	0.000801802	NA	NA	NA	NA	0.00103209	NA	NA	0.000949729	NA	NA	NA	NA	NA	NA	NA	NA	NA	NA	0.000692943	0.00107889	NA	NA	NA	NA	NA	NA	NA	NA	NA	NA	NA	NA	NA	NA	NA	NA	0.00108476
C28.metabat.bin.90.contigs.fa	NA	NA	0.000949998	NA	NA	NA	NA	NA	NA	NA	NA	NA	NA	NA	NA	NA	NA	NA	NA	0.000778361	NA	NA	NA	NA	NA	0.000938621	NA	NA	0.000769037	NA	NA	0.000900329	NA	NA	NA	NA	NA	NA	0.00101038	NA	NA	NA	NA	NA	NA	NA	NA	NA	NA
C28.metabat.bin.94_sub.contigs.fa	NA	NA	NA	NA	NA	NA	0.000909733	NA	NA	NA	NA	0.00559001	NA	NA	NA	NA	0.0044791	0.00237515	0.00208978	NA	NA	0.00243064	NA	NA	NA	NA	0.00136732	0.00649559	0.00143808	0.00144901	NA	0.00476502	NA	NA	NA	NA	NA	NA	NA	0.00213417	NA	0.00264642	NA	NA	NA	NA	NA	NA	NA
C28.mycc.Cluster.100.contigs.fa	NA	NA	NA	NA	NA	NA	NA	NA	NA	NA	0.00279612	NA	0.00113972	NA	0.0011035	NA	0.00111761	NA	NA	NA	NA	NA	NA	NA	NA	NA	NA	NA	NA	NA	0.00125155	0.0010628	NA	NA	NA	NA	NA	NA	NA	NA	NA	0.0012501	NA	NA	NA	NA	NA	NA	NA
C28.mycc.Cluster.53.contigs.fa	0.00408156	NA	0.0106168	0.00922433	0.00973676	NA	0.0102622	0.00596339	0.00775116	NA	0.00187233	0.00214413	0.0119287	NA	0.00748608	NA	0.00939719	0.00811064	0.00742901	0.0112689	0.00861327	0.00931043	0.00637095	0.0124176	0.00849007	0.00216282	0.00780281	0.0122044	0.00817727	0.00972792	0.00839597	0.00168498	NA	0.010267	0.00397437	0.010095	0.0108761	0.0146859	0.0139755	0.00971066	0.00963345	0.00943601	0.00708163	0.00595423	0.0136874	0.00576357	0.0112813	0.0078087	0.0108032
C28.mycc.Cluster.8_sub.contigs.fa	NA	NA	NA	NA	NA	0.000766424	NA	NA	NA	NA	NA	NA	NA	NA	0.000669489	NA	NA	NA	NA	NA	NA	NA	NA	0.000640197	NA	NA	NA	0.00121549	NA	NA	NA	0.000881455	NA	NA	NA	NA	NA	NA	0.000887915	NA	NA	NA	NA	NA	NA	NA	NA	NA	NA
C28.mycc.Cluster.91.contigs.fa	NA	0.000992117	NA	0.00127438	NA	NA	NA	NA	NA	NA	NA	NA	NA	NA	0.000882925	NA	NA	NA	NA	NA	NA	NA	0.00113061	NA	NA	NA	NA	NA	NA	NA	NA	0.00100651	0.00130895	NA	NA	0.000748697	NA	NA	NA	NA	0.00092957	NA	NA	NA	NA	NA	NA	NA	NA
C30.metabat.bin.2.contigs.fa	NA	NA	0.00423984	NA	NA	NA	NA	NA	NA	NA	NA	NA	NA	NA	NA	NA	0.00136031	0.0155368	0.00162239	NA	NA	NA	NA	NA	NA	NA	NA	0.018147	NA	NA	NA	NA	0.00162131	NA	NA	0.0013032	NA	NA	0.0140058	NA	NA	NA	NA	NA	NA	NA	NA	NA	0.00268868
C32.concoct.28_sub.contigs.fa	0.00151399	NA	NA	NA	NA	NA	0.00105346	NA	NA	NA	NA	0.00922788	NA	NA	NA	NA	NA	0.00141415	NA	NA	0.00541884	0.00183331	NA	NA	NA	NA	NA	NA	NA	NA	NA	NA	NA	0.000700272	NA	NA	NA	NA	NA	NA	NA	NA	NA	NA	NA	NA	NA	0.00205026	NA
C32.metabat.bin.55.contigs.fa	NA	NA	NA	NA	NA	NA	NA	NA	NA	NA	NA	NA	NA	NA	NA	NA	NA	NA	NA	NA	NA	0.000680385	NA	0.000532108	NA	NA	NA	NA	NA	NA	NA	NA	NA	0.000800553	NA	NA	NA	NA	NA	NA	NA	NA	NA	NA	NA	NA	NA	NA	NA
C32.mycc.Cluster.16.contigs.fa	NA	NA	NA	NA	NA	NA	NA	NA	NA	NA	0.00126931	0.010941	NA	NA	NA	NA	NA	0.000722002	NA	NA	NA	NA	NA	NA	NA	NA	NA	NA	NA	NA	NA	NA	NA	0.000899296	NA	NA	NA	NA	NA	NA	NA	NA	NA	NA	0.00238031	NA	NA	NA	0.000851956
C33.maxbin.C33.006.fasta_sub.contigs.fa	NA	0.00728053	0.0170437	0.0192555	0.0072303	0.0126739	0.0130138	0.00365179	0.0128303	NA	0.0121823	0.0123374	0.0114682	0.00372739	0.0123363	0.0140434	0.0141081	0.00980013	0.0137599	0.0157142	0.00856568	0.00625057	0.00894508	0.0143835	0.0120163	0.00950844	0.0125533	0.0134809	0.0108523	0.00937411	0.00530742	0.0125501	0.0141479	0.00950449	0.00180171	0.00945988	0.0150213	0.0184554	0.0142595	0.00988257	0.0180276	0.00800033	0.00310488	0.00912063	0.0125923	0.00205525	0.00431846	0.00414373	0.00583038
C33.maxbin.C33.010.fasta.contigs.fa	NA	NA	NA	NA	NA	0.0010629	0.00110068	NA	NA	0.00126135	NA	NA	NA	NA	NA	NA	NA	0.000914686	0.00352705	NA	NA	NA	NA	NA	NA	NA	NA	NA	NA	NA	NA	NA	NA	NA	0.00135235	NA	NA	NA	0.00112714	NA	NA	NA	NA	NA	0.00093974	NA	NA	NA	NA
C33.maxbin.C33.025.fasta.contigs.fa	NA	NA	NA	NA	NA	NA	NA	NA	NA	NA	NA	NA	NA	NA	NA	0.00309801	NA	NA	NA	NA	NA	NA	NA	NA	NA	NA	NA	NA	NA	NA	NA	NA	NA	NA	0.00118834	NA	NA	NA	NA	NA	NA	NA	0.00253717	NA	NA	NA	NA	NA	NA
C33.metabat.bin.19.contigs.fa	NA	NA	0.00579177	NA	0.00295989	NA	NA	NA	0.00785545	NA	0.0123246	NA	0.00844753	NA	NA	NA	0.00519576	NA	0.00354282	0.00247457	0.0100298	NA	NA	0.00566402	0.00983901	0.0062951	0.00564205	0.00769535	NA	NA	NA	0.00697046	0.00644526	0.00267275	0.00136102	0.00250842	NA	NA	0.00877055	0.00682603	NA	0.00660315	NA	0.00419547	0.00567153	NA	0.00297242	0.00850618	0.0100627
C33.metabat.bin.52.contigs.fa	NA	NA	0.00152807	0.00135547	NA	NA	0.00117982	0.00118415	NA	0.00158717	NA	NA	0.00216871	NA	0.00269189	0.00160462	0.00126101	0.00185598	0.00155649	NA	NA	0.00306613	0.00335337	0.00146366	NA	0.00144316	0.00138678	0.00825802	0.00141604	0.00432014	NA	0.00405354	NA	NA	0.00136397	0.0023652	0.00260562	0.00338309	NA	0.00167974	0.00448812	0.00724385	0.0012948	NA	0.00199764	0.00133772	NA	0.00237105	NA
C33.metabat.bin.54_sub.contigs.fa	NA	0.00473404	0.00202683	NA	0.0092897	NA	NA	NA	NA	NA	NA	0.00740944	0.00136855	NA	NA	NA	NA	0.0106106	0.00199488	0.0037408	0.00212197	0.00695481	0.00349756	0.0113714	0.0015966	NA	0.0111106	0.0131231	NA	0.0101	0.00761416	0.0107953	0.00171554	0.00123054	0.00125224	NA	NA	0.00225276	0.0019706	0.0119241	NA	0.00216279	NA	0.00776586	0.00226952	NA	0.00185973	NA	0.00568256
C34old.concoct.4_sub.contigs.fa	NA	NA	NA	NA	NA	0.00472977	NA	NA	NA	NA	NA	0.0013837	NA	NA	NA	NA	0.00169581	0.00063442	NA	NA	NA	NA	NA	NA	0.00409962	0.00120026	NA	0.0028077	0.00215438	0.000602299	NA	NA	0.00376022	NA	NA	0.00138897	NA	NA	NA	NA	NA	NA	NA	NA	NA	NA	NA	NA	0.00375912
C34old.maxbin.C34old.004.fasta.contigs.fa	NA	NA	NA	NA	NA	0.00162907	0.00474168	NA	NA	NA	0.0123004	NA	NA	NA	NA	NA	NA	0.00614192	0.00881444	NA	NA	NA	NA	0.00823173	NA	0.0127274	0.0136997	0.00261735	NA	0.0116615	NA	0.00952033	NA	NA	NA	0.00137955	NA	0.00349984	NA	0.0134255	0.0132671	NA	NA	NA	0.0114856	NA	NA	NA	0.00176734
C34old.maxbin.C34old.016.fasta.contigs.fa	NA	NA	NA	NA	NA	NA	NA	NA	NA	NA	NA	NA	NA	NA	NA	NA	NA	NA	NA	NA	NA	NA	NA	NA	NA	NA	NA	NA	NA	NA	NA	NA	NA	NA	NA	0.00101504	NA	NA	NA	NA	NA	NA	NA	NA	NA	NA	NA	NA	NA
C34old.maxbin.C34old.017.fasta.contigs.fa	NA	NA	NA	NA	NA	NA	NA	NA	NA	NA	NA	NA	NA	NA	NA	NA	NA	0.00773903	0.00680974	NA	NA	NA	NA	NA	NA	NA	0.00939056	0.00785801	NA	NA	NA	NA	0.00588188	NA	NA	0.000902735	NA	NA	NA	0.00755672	NA	NA	NA	NA	NA	NA	NA	0.00669282	NA
C34old.maxbin.C34old.025.fasta.contigs.fa	NA	NA	NA	NA	NA	NA	NA	NA	NA	NA	NA	NA	NA	NA	NA	NA	NA	NA	NA	0.00312822	NA	NA	NA	NA	NA	0.00119215	NA	NA	NA	NA	NA	NA	NA	NA	NA	0.000946542	NA	NA	NA	NA	NA	NA	NA	NA	0.00197843	NA	NA	NA	NA
C34old.maxbin.C34old.048.fasta.contigs.fa	NA	NA	NA	NA	0.00145728	NA	0.0018225	NA	0.000990615	NA	NA	NA	NA	NA	NA	0.00143868	NA	NA	NA	NA	NA	0.00122266	0.00096078	NA	NA	0.00152866	0.00088138	0.00110008	0.000922245	NA	0.00143048	0.000956068	NA	0.00168867	NA	0.000865011	NA	0.00717749	0.00134377	NA	NA	NA	NA	NA	NA	NA	NA	0.00109348	NA
C34old.metabat.bin.35.contigs.fa	NA	NA	0.0139098	0.00132056	0.000944095	0.00343063	NA	0.000902276	0.00103046	NA	NA	0.00127603	0.00711391	NA	0.00103567	NA	NA	NA	NA	NA	0.00171196	NA	0.00137507	0.00645014	0.00474633	0.00696126	0.00118948	0.0013967	NA	NA	NA	0.00394489	NA	NA	NA	0.00102404	NA	NA	0.0027568	0.00142812	NA	NA	NA	NA	0.00383276	NA	NA	NA	0.00753807
C34old.metabat.bin.90.contigs.fa	NA	NA	NA	NA	NA	NA	NA	NA	NA	NA	0.00103011	NA	NA	NA	NA	NA	0.000825869	NA	NA	NA	NA	NA	NA	NA	NA	NA	NA	NA	NA	NA	NA	NA	NA	NA	NA	0.000646246	NA	NA	NA	NA	NA	NA	NA	NA	NA	NA	NA	NA	NA
C35.concoct.74.contigs.fa	NA	NA	NA	NA	NA	NA	NA	NA	NA	NA	NA	0.00102374	NA	NA	NA	NA	NA	NA	NA	NA	NA	NA	NA	NA	NA	NA	NA	NA	NA	NA	0.000692278	0.000934301	NA	NA	NA	NA	0.00115032	NA	0.000946187	NA	NA	NA	NA	NA	NA	NA	NA	NA	NA
C35.maxbin.C35.017.fasta_sub.contigs.fa	NA	NA	NA	NA	NA	NA	NA	NA	NA	NA	NA	NA	NA	NA	NA	NA	NA	NA	NA	NA	NA	0.00549941	NA	NA	NA	NA	NA	NA	NA	NA	NA	NA	NA	NA	NA	NA	0.00427676	NA	NA	NA	NA	NA	NA	NA	NA	NA	NA	NA	NA
C35.metabat.bin.18_sub.contigs.fa	0.00310996	NA	NA	NA	NA	NA	0.00733388	NA	NA	NA	NA	NA	NA	NA	NA	NA	NA	NA	0.0100584	NA	NA	NA	NA	NA	NA	NA	0.0100299	0.0115009	NA	NA	NA	NA	NA	NA	NA	NA	0.00138432	NA	NA	0.00971682	0.00170584	NA	NA	0.00674158	NA	NA	NA	NA	NA
C35.metabat.bin.7.contigs.fa	NA	NA	NA	NA	NA	NA	NA	NA	NA	NA	NA	NA	NA	NA	NA	NA	NA	NA	NA	NA	NA	NA	NA	NA	NA	NA	NA	NA	NA	NA	NA	NA	NA	NA	NA	NA	0.00119024	NA	NA	NA	NA	NA	NA	NA	NA	NA	NA	NA	NA
C35.mycc.Cluster.37.contigs.fa	NA	NA	NA	NA	NA	NA	NA	NA	NA	NA	NA	NA	NA	NA	NA	NA	NA	NA	NA	NA	NA	NA	NA	NA	NA	NA	NA	NA	NA	NA	NA	NA	NA	NA	NA	NA	0.00111414	NA	NA	NA	NA	NA	NA	NA	NA	NA	NA	NA	NA
C35.mycc.Cluster.62_sub.contigs.fa	NA	NA	NA	NA	NA	NA	NA	NA	NA	NA	NA	NA	NA	NA	NA	NA	NA	NA	NA	NA	NA	NA	NA	NA	NA	NA	NA	NA	NA	NA	NA	NA	NA	NA	NA	NA	0.00415052	0.00688792	NA	NA	NA	NA	NA	NA	NA	NA	NA	NA	NA
C40.concoct.51_sub.contigs.fa	NA	NA	NA	NA	NA	NA	NA	NA	NA	NA	0.000952022	NA	NA	NA	NA	NA	NA	NA	NA	NA	NA	NA	NA	NA	NA	NA	NA	NA	NA	NA	NA	NA	NA	NA	NA	NA	NA	0.00109173	NA	NA	NA	NA	NA	NA	NA	NA	NA	NA	NA
C40.concoct.76_sub.contigs.fa	NA	NA	NA	NA	NA	NA	NA	NA	NA	NA	NA	NA	NA	NA	NA	NA	NA	NA	NA	NA	NA	NA	NA	NA	NA	NA	NA	NA	NA	NA	NA	NA	NA	NA	NA	NA	0.00882498	0.00204821	NA	NA	NA	NA	NA	NA	NA	NA	NA	NA	NA
C40.maxbin.C40.013.fasta.contigs.fa	NA	0.00217312	NA	NA	NA	NA	0.0114341	NA	NA	NA	NA	NA	NA	NA	NA	NA	NA	NA	NA	NA	NA	NA	NA	NA	NA	NA	NA	NA	NA	NA	NA	NA	NA	NA	NA	NA	NA	0.00170035	NA	0.0103499	NA	NA	NA	NA	NA	NA	0.0198818	NA	NA
C40.maxbin.C40.032.fasta.contigs.fa	NA	NA	NA	NA	NA	NA	NA	NA	NA	NA	NA	NA	NA	NA	NA	NA	NA	0.0100586	0.00832641	NA	NA	NA	NA	NA	NA	NA	NA	NA	NA	NA	NA	NA	NA	NA	NA	NA	NA	0.00139034	NA	NA	NA	NA	NA	NA	NA	NA	NA	NA	NA
C40.maxbin.C40.036.fasta_sub.contigs.fa	NA	NA	NA	NA	NA	NA	NA	NA	NA	NA	NA	NA	NA	NA	NA	NA	NA	NA	0.00112414	NA	NA	NA	NA	NA	NA	NA	NA	NA	NA	NA	NA	NA	NA	NA	NA	NA	0.00934391	0.00788042	NA	NA	NA	NA	NA	NA	NA	NA	NA	NA	NA
C40.maxbin.C40.060.fasta_sub.contigs.fa	NA	NA	0.00108933	0.000695777	NA	0.00155007	NA	NA	NA	NA	0.00114551	NA	NA	NA	NA	NA	NA	0.000862416	NA	NA	NA	NA	NA	NA	NA	NA	NA	NA	NA	NA	NA	NA	NA	NA	NA	NA	0.00235243	0.00105503	NA	NA	NA	NA	NA	NA	NA	NA	NA	NA	NA
C40.metabat.bin.107.contigs.fa	NA	NA	NA	NA	NA	NA	NA	NA	NA	NA	NA	NA	NA	NA	NA	NA	NA	NA	NA	NA	NA	NA	NA	NA	NA	NA	NA	NA	NA	NA	0.00208171	NA	NA	NA	NA	NA	NA	0.00116481	NA	NA	NA	NA	NA	NA	NA	NA	NA	NA	NA
C40.metabat.bin.132_sub.contigs.fa	0.00241085	NA	NA	NA	NA	NA	0.00231433	NA	NA	0.00206793	NA	NA	NA	NA	NA	NA	NA	0.006091	0.011682	NA	NA	0.00365887	NA	NA	NA	NA	NA	0.00500252	0.00122626	0.00322075	NA	NA	NA	NA	NA	NA	0.00283333	0.00137041	NA	NA	NA	NA	NA	NA	NA	0.00325122	0.00580834	NA	NA
C40.metabat.bin.136.contigs.fa	NA	NA	NA	NA	NA	NA	NA	NA	NA	NA	NA	NA	NA	NA	NA	NA	NA	NA	NA	NA	NA	NA	NA	NA	NA	NA	NA	NA	NA	NA	NA	NA	NA	NA	NA	NA	NA	0.000906664	NA	NA	NA	NA	NA	NA	NA	NA	NA	NA	NA
C40.metabat.bin.139.contigs.fa	NA	NA	NA	NA	NA	NA	0.00109574	NA	NA	NA	NA	NA	NA	NA	NA	NA	NA	0.00094183	NA	NA	NA	0.00585952	0.00129526	NA	NA	NA	NA	0.00162295	NA	NA	NA	NA	NA	NA	NA	NA	NA	0.00102521	NA	NA	NA	NA	NA	0.000990658	NA	NA	0.00106122	NA	NA
C40.metabat.bin.145.contigs.fa	NA	NA	0.0152247	NA	NA	0.015429	0.00610986	NA	0.0121019	NA	0.013509	0.0163829	0.0156193	NA	0.00260942	NA	NA	0.00826548	0.0106893	0.0172258	NA	0.00759039	0.00473677	0.0209208	NA	0.0104667	0.010992	0.00515573	0.0120416	0.009215	NA	0.00537888	0.0107916	NA	NA	0.0157481	NA	0.00126292	0.011224	0.0120964	0.00173656	NA	NA	NA	0.0163496	NA	NA	NA	0.0120946
C40.metabat.bin.148.contigs.fa	NA	NA	0.000862256	0.00197842	NA	0.00166429	NA	NA	NA	NA	NA	NA	NA	NA	NA	NA	NA	NA	NA	NA	NA	NA	NA	NA	NA	NA	NA	NA	NA	NA	NA	NA	NA	NA	NA	NA	NA	0.00120279	NA	NA	0.000868996	NA	NA	NA	NA	NA	NA	NA	NA
C40.metabat.bin.70.contigs.fa	NA	NA	NA	NA	NA	NA	NA	NA	NA	NA	NA	NA	NA	NA	NA	NA	NA	NA	NA	NA	NA	NA	NA	NA	NA	NA	NA	NA	NA	NA	NA	NA	NA	NA	NA	NA	NA	0.00112038	NA	NA	NA	NA	NA	NA	NA	NA	NA	NA	NA
C40.metabat.bin.76.contigs.fa	NA	NA	NA	NA	0.000805753	NA	NA	NA	NA	NA	NA	NA	NA	NA	NA	NA	NA	NA	NA	0.000884564	NA	NA	NA	0.00084284	NA	NA	NA	NA	NA	NA	NA	NA	NA	NA	NA	NA	NA	0.000899512	NA	0.00135905	0.000732566	NA	NA	NA	NA	NA	NA	NA	0.00101763
C40.metabat.bin.92.contigs.fa	NA	0.0107134	NA	NA	0.0145612	NA	0.0112378	NA	NA	NA	NA	NA	NA	NA	NA	NA	NA	0.0133135	NA	NA	NA	NA	NA	NA	NA	NA	NA	NA	NA	NA	NA	0.0138118	NA	NA	NA	NA	NA	0.00253956	NA	NA	NA	NA	NA	NA	NA	NA	NA	NA	NA
C40.mycc.Cluster.1421.contigs.fa	NA	0.00235709	NA	NA	NA	NA	NA	NA	NA	NA	0.0030756	NA	NA	NA	NA	NA	NA	NA	NA	0.00143846	NA	NA	NA	NA	NA	0.00316514	NA	0.00199913	NA	NA	NA	NA	NA	NA	0.00177765	0.00182002	NA	0.00110819	NA	0.00409696	NA	NA	0.00282014	0.00599278	0.0048653	NA	NA	0.00302482	NA
C44.maxbin.C44.013.fasta.contigs.fa	NA	NA	0.00141019	NA	NA	NA	NA	NA	NA	NA	NA	NA	0.00178718	NA	NA	NA	NA	0.00628517	NA	NA	NA	NA	NA	NA	NA	NA	NA	NA	NA	NA	NA	NA	NA	NA	NA	NA	NA	NA	0.00159874	0.0133128	NA	NA	NA	NA	NA	0.00117148	NA	NA	NA
C44.maxbin.C44.021.fasta_sub.contigs.fa	NA	NA	NA	NA	NA	NA	NA	NA	NA	NA	NA	NA	NA	NA	NA	NA	NA	NA	NA	NA	NA	NA	NA	NA	NA	NA	NA	NA	NA	NA	NA	NA	NA	NA	NA	NA	NA	NA	0.00126094	NA	NA	NA	NA	NA	NA	NA	NA	NA	NA
C44.maxbin.C44.054.fasta.contigs.fa	NA	NA	NA	NA	NA	NA	NA	NA	NA	NA	NA	NA	NA	NA	NA	NA	NA	NA	NA	NA	NA	NA	NA	NA	NA	NA	NA	NA	NA	NA	NA	NA	NA	NA	NA	NA	NA	NA	0.00144905	NA	NA	NA	NA	NA	0.00140143	NA	NA	NA	0.00136107
C44.metabat.bin.6.contigs.fa	NA	NA	0.00113348	NA	NA	NA	NA	NA	NA	NA	NA	0.000919268	NA	NA	NA	NA	NA	NA	NA	NA	NA	NA	NA	0.000864197	0.000698058	NA	NA	0.00083438	NA	NA	NA	0.000896181	NA	NA	NA	0.00169941	NA	NA	0.00120049	NA	NA	NA	NA	NA	0.00715352	NA	NA	NA	0.00597546
C44.metabat.bin.85.contigs.fa	NA	NA	0.000683958	NA	NA	NA	0.000685233	NA	NA	NA	NA	NA	NA	NA	NA	NA	NA	0.000620042	NA	NA	NA	NA	NA	NA	0.000557543	NA	NA	NA	NA	NA	NA	NA	NA	NA	NA	0.000731732	NA	NA	0.00108349	NA	NA	NA	NA	NA	NA	NA	NA	NA	NA
C44.metabat.bin.96.contigs.fa	NA	NA	NA	NA	NA	NA	NA	NA	NA	NA	NA	NA	NA	NA	NA	NA	NA	NA	NA	NA	NA	NA	NA	NA	NA	NA	NA	NA	NA	NA	NA	NA	0.0118458	NA	NA	NA	NA	NA	0.00104374	NA	NA	NA	NA	NA	NA	NA	NA	NA	NA
C44.metabat.bin.9.contigs.fa	NA	NA	NA	NA	NA	0.00514259	NA	NA	NA	NA	0.00153584	NA	0.00135288	NA	NA	NA	0.00107267	NA	NA	NA	NA	NA	NA	0.00389241	NA	NA	NA	NA	NA	NA	NA	0.00211543	NA	NA	NA	0.000956394	NA	NA	0.00132846	NA	NA	NA	NA	NA	NA	NA	NA	NA	0.00176909
C44.mycc.Cluster.67.contigs.fa	NA	NA	0.00400504	NA	0.00721142	NA	NA	NA	0.00275357	NA	0.00715388	0.00640048	0.00465456	NA	NA	NA	0.0043435	NA	NA	NA	0.00781026	NA	0.00359576	NA	0.00809842	0.00697263	NA	NA	NA	NA	NA	NA	NA	0.0054395	0.00556199	NA	NA	NA	0.00184039	0.00731282	NA	0.00280103	NA	NA	0.00583004	NA	NA	0.00557463	NA
C44.mycc.Cluster.88_sub.contigs.fa	NA	NA	NA	NA	NA	NA	NA	NA	NA	NA	NA	NA	NA	NA	NA	NA	NA	NA	NA	NA	NA	NA	NA	NA	NA	NA	NA	NA	NA	NA	NA	NA	NA	NA	NA	NA	NA	NA	0.00103022	NA	NA	NA	NA	NA	NA	NA	NA	NA	NA
C46.concoct.51.contigs.fa	NA	NA	NA	NA	NA	NA	0.00228385	NA	NA	NA	NA	NA	NA	NA	NA	NA	NA	NA	0.00310651	NA	NA	NA	NA	NA	NA	NA	NA	NA	NA	NA	NA	NA	NA	NA	NA	NA	NA	NA	NA	0.000970903	NA	NA	NA	NA	NA	NA	NA	NA	NA
C46.concoct.66.contigs.fa	NA	NA	NA	NA	NA	NA	NA	NA	NA	NA	NA	NA	NA	NA	NA	NA	NA	NA	NA	NA	NA	NA	NA	NA	NA	NA	NA	NA	NA	NA	NA	NA	NA	NA	NA	NA	NA	NA	NA	0.00116935	NA	0.00179567	NA	NA	NA	NA	NA	NA	NA
C46.maxbin.C46.044.fasta.contigs.fa	NA	0.00153867	NA	0.000902812	NA	0.000957873	0.000909314	NA	NA	NA	NA	0.00295297	NA	0.000871062	0.00109704	0.00131594	NA	0.00119042	0.00129328	NA	NA	NA	NA	NA	NA	0.00122424	0.00132212	0.00490975	0.00114527	0.00119267	0.000974226	NA	NA	NA	NA	0.00109996	0.0015112	NA	NA	0.00109864	0.000963657	0.00180398	0.00141518	NA	0.000887696	NA	0.000878584	0.0011156	NA
C46.maxbin.C46.048.fasta.contigs.fa	NA	NA	NA	NA	NA	NA	0.00306306	NA	NA	NA	NA	NA	NA	NA	NA	NA	NA	NA	0.00842593	NA	NA	NA	NA	NA	NA	NA	NA	0.00836223	NA	NA	NA	NA	NA	NA	NA	NA	NA	NA	0.00466979	0.00140255	NA	NA	NA	NA	NA	NA	NA	0.0036897	NA
C46.metabat.bin.131.contigs.fa	NA	0.00250506	0.0200273	NA	0.0190368	0.0181093	0.0108489	NA	0.0201431	NA	0.0190191	0.0228365	0.00295029	0.00308862	0.0167412	NA	0.00255611	0.0109921	0.0141786	0.0189468	NA	0.0137033	NA	0.0040253	0.00797216	0.0186395	0.0159715	0.0217961	0.00431178	0.015957	0.0180523	0.0195518	0.00320039	0.0113676	NA	0.0144088	NA	0.018576	0.00388601	0.00210837	NA	0.0205905	NA	0.0152521	0.0140952	NA	0.0148892	NA	0.017456
C46.metabat.bin.140.contigs.fa	NA	NA	NA	NA	NA	NA	0.000852444	NA	NA	NA	NA	NA	NA	NA	NA	NA	NA	NA	0.00357115	0.00374668	NA	NA	NA	0.0111536	NA	NA	NA	NA	NA	NA	0.00193074	NA	NA	NA	NA	NA	NA	0.00130775	NA	0.00112029	NA	NA	NA	NA	NA	NA	NA	0.00098559	NA
C46.metabat.bin.165.contigs.fa	NA	NA	NA	NA	NA	NA	0.000700516	NA	NA	NA	NA	0.0102462	NA	NA	NA	NA	NA	0.00111525	NA	NA	NA	NA	NA	NA	NA	NA	NA	NA	NA	NA	NA	NA	NA	NA	NA	NA	NA	NA	NA	0.000820007	NA	NA	NA	NA	NA	NA	NA	0.00252239	NA
C46.metabat.bin.172.contigs.fa	NA	NA	0.00405092	NA	NA	NA	NA	NA	0.00375649	NA	NA	0.00652243	NA	NA	NA	NA	NA	NA	0.0032617	NA	NA	NA	NA	0.00207835	NA	0.00299382	0.000841405	0.00428039	NA	0.00268525	NA	0.00193166	NA	NA	NA	NA	NA	NA	0.00473312	0.00156823	NA	NA	NA	0.000521709	NA	NA	NA	NA	0.00303423
C46.metabat.bin.6.contigs.fa	NA	NA	0.00178759	0.00111212	NA	0.00106979	NA	NA	0.00292726	NA	NA	0.000917399	NA	NA	NA	NA	0.00140094	0.00109313	NA	NA	NA	NA	0.00315772	0.00112456	NA	0.00107186	0.00100769	0.00169031	0.00089954	0.00117544	NA	NA	NA	NA	NA	NA	NA	0.00188025	0.00139846	0.00120349	NA	0.00132309	NA	NA	NA	NA	0.000914606	NA	0.00109118
C46.mycc.Cluster.59_sub.contigs.fa	NA	NA	NA	NA	0.00363389	NA	0.00294194	NA	0.00735466	NA	0.0106449	0.00195701	0.0064717	NA	NA	NA	NA	0.00627522	0.00473182	NA	NA	NA	NA	0.00362136	NA	0.00194531	0.00273846	0.00702892	0.001404	0.0053882	0.00461105	0.00229387	0.00849722	0.00768654	NA	NA	0.0059077	0.00717251	0.00675662	0.00214712	NA	NA	NA	NA	0.00679873	NA	0.00392703	0.00449938	0.00305159
C47.concoct.105_sub.contigs.fa	NA	NA	0.0115099	NA	NA	NA	NA	NA	NA	NA	NA	0.00865291	0.00604028	NA	NA	NA	NA	NA	NA	0.0103493	NA	NA	NA	NA	NA	NA	NA	NA	NA	NA	NA	NA	NA	NA	NA	0.00295021	NA	NA	NA	NA	0.00429921	NA	NA	NA	NA	NA	NA	NA	NA
C47.concoct.42.contigs.fa	NA	NA	NA	NA	NA	NA	NA	NA	NA	NA	NA	NA	NA	NA	NA	NA	NA	NA	NA	NA	NA	NA	NA	NA	NA	NA	NA	NA	NA	NA	NA	NA	NA	NA	NA	NA	NA	NA	NA	NA	0.000845616	NA	NA	NA	NA	NA	NA	NA	NA
C47.maxbin.C47.021.fasta.contigs.fa	NA	NA	NA	NA	NA	NA	0.00150776	NA	NA	0.00191829	NA	NA	NA	NA	NA	NA	NA	NA	0.00826906	NA	NA	NA	NA	NA	NA	0.00368617	NA	NA	NA	NA	NA	NA	NA	NA	NA	NA	0.00255151	0.00778283	NA	NA	0.0039388	NA	NA	NA	NA	0.00160906	NA	NA	NA
C47.metabat.bin.1.contigs.fa	NA	NA	NA	NA	NA	NA	NA	NA	NA	NA	NA	NA	0.00212376	NA	NA	NA	NA	NA	NA	NA	NA	NA	NA	NA	NA	0.00148781	NA	NA	NA	NA	NA	NA	NA	NA	NA	NA	NA	NA	NA	NA	0.00119157	NA	NA	NA	NA	NA	NA	NA	0.00343463
C47.metabat.bin.55.contigs.fa	NA	NA	0.022305	0.0194467	NA	NA	NA	NA	0.0166108	NA	0.0276327	0.0257931	0.0217193	NA	0.0193793	NA	NA	0.0172768	0.0213735	0.0317792	NA	NA	NA	NA	NA	0.0212821	0.0200946	0.0260975	0.0207898	0.0172949	0.0117381	0.0242188	NA	NA	NA	0.0194517	NA	NA	0.0287725	0.0190024	0.00173258	NA	NA	NA	0.02651	NA	NA	NA	0.0294507
C47.metabat.bin.90.contigs.fa	NA	NA	NA	NA	NA	NA	NA	NA	NA	NA	NA	NA	NA	NA	NA	NA	NA	NA	NA	NA	NA	NA	NA	NA	NA	NA	NA	NA	NA	NA	NA	NA	NA	NA	NA	NA	NA	NA	NA	NA	0.000877512	NA	NA	NA	NA	NA	NA	NA	NA
C47.mycc.Cluster.5.contigs.fa	0.00122461	NA	NA	NA	NA	NA	NA	NA	NA	NA	NA	NA	NA	NA	NA	NA	NA	0.00128937	0.0131386	NA	NA	NA	NA	0.00186564	0.00106898	NA	0.00330217	0.00573584	NA	0.00382571	NA	NA	NA	NA	NA	NA	NA	NA	NA	NA	0.00125948	NA	NA	NA	0.00315697	NA	0.00463223	0.00170392	0.0140954
C47.mycc.Cluster.78.contigs.fa	NA	NA	NA	NA	NA	NA	NA	NA	NA	NA	NA	NA	NA	NA	NA	NA	NA	NA	NA	NA	NA	NA	NA	NA	NA	NA	NA	NA	NA	NA	NA	NA	NA	NA	NA	NA	NA	NA	NA	NA	0.000786217	NA	NA	NA	NA	NA	NA	NA	NA
C48.maxbin.C48.016.fasta.contigs.fa	NA	0.0025291	0.00397606	0.00116764	0.00488178	0.00273734	0.00105185	0.00295661	0.00290566	NA	0.00284857	0.00548935	0.00569008	0.00202273	0.00194926	NA	0.00257767	0.00539449	0.00316921	0.00172494	0.00444152	0.00371652	0.00443581	0.0030988	0.00430071	NA	0.00260213	0.00505372	NA	0.0017772	0.00357244	0.00153535	0.00442843	0.00492649	NA	NA	0.00669551	0.00323516	0.00409556	0.00414329	0.00451856	0.00131264	0.00473884	NA	0.00208585	0.00215616	0.00399964	0.00544186	0.00232676
C48.metabat.bin.17.contigs.fa	NA	NA	NA	NA	NA	NA	NA	NA	NA	NA	NA	0.000854355	0.00128865	NA	NA	NA	NA	NA	0.00186134	NA	NA	NA	NA	0.00123815	0.00108431	NA	NA	NA	NA	NA	NA	NA	NA	0.00165796	NA	NA	NA	NA	NA	NA	NA	0.0010984	NA	NA	NA	NA	0.000797176	NA	0.0010746
C49.concoct.31_sub.contigs.fa	NA	NA	0.000827997	0.0109742	0.00148739	0.000938921	0.000838712	0.000765449	NA	NA	NA	NA	NA	0.000772739	0.00210225	NA	0.00157988	0.000816501	0.000925373	NA	NA	0.000854507	0.0012838	NA	NA	0.000937099	0.00144875	0.00310656	0.000858744	0.000775481	0.000715315	NA	NA	NA	0.00102432	NA	0.00250504	0.000724347	NA	0.00599813	0.000983944	NA	0.00102595	0.000772606	0.000966011	0.000874285	NA	0.000974641	0.00189485
C49.maxbin.C49.018.fasta.contigs.fa	0.00385803	0.0081949	0.00735557	NA	0.00421022	NA	0.00336882	0.00221976	0.00514205	0.00140378	NA	0.00579069	0.00903891	NA	0.00827774	0.00542422	NA	0.00277306	0.00977242	NA	0.00247989	0.00413331	0.00556023	NA	NA	0.00175549	NA	0.00491038	0.00315864	NA	0.0045726	NA	NA	0.00231987	0.00132583	0.00307491	0.00545069	0.00570046	NA	0.00525793	NA	0.00708392	0.00210476	0.00325801	NA	0.00473937	0.00759745	0.00392957	NA
C49.metabat.bin.6.contigs.fa	NA	0.00212084	0.00121651	NA	NA	0.00171339	NA	NA	0.00107482	0.001034	NA	NA	NA	0.00111035	NA	NA	NA	0.00103731	0.00138987	NA	0.00144399	NA	0.00304596	0.00134343	0.00153852	NA	NA	0.00700453	NA	NA	NA	0.00303866	0.00137156	NA	0.00250673	NA	NA	NA	0.00407879	0.00164892	NA	0.0039202	0.00132143	NA	NA	NA	0.00250014	0.00125499	0.00120358
C51.metabat.bin.1.contigs.fa	NA	NA	0.00374649	NA	0.00475242	0.00620396	NA	NA	0.00445571	NA	NA	NA	0.00399416	NA	NA	NA	0.00582377	NA	0.00416363	NA	0.00627025	0.00470821	NA	0.00897537	0.00751029	0.00601396	NA	0.00581523	NA	NA	NA	0.0068171	0.00622545	0.00600354	NA	0.00521229	NA	NA	0.00760314	0.00661548	NA	NA	NA	0.00289909	0.00543382	NA	NA	0.00605697	0.0073676
C51.metabat.bin.3.contigs.fa	NA	NA	NA	NA	NA	NA	NA	NA	0.0101806	NA	NA	NA	0.00640024	NA	NA	NA	NA	NA	0.0143275	NA	0.0136013	NA	0.0073483	0.00765607	0.0155412	0.00516488	0.0049132	NA	NA	NA	NA	NA	0.00852807	0.0109472	NA	NA	NA	NA	0.0110161	0.00540344	NA	NA	NA	0.000879651	NA	NA	NA	NA	0.0113416
C51.metabat.bin.60.contigs.fa	0.00109864	0.00438749	0.00990986	NA	0.00911862	0.0103867	0.00109402	NA	0.00543272	NA	NA	0.00715247	0.0102411	0.00819042	0.00838371	NA	0.0116491	0.00222132	0.00859537	0.0109099	0.00905759	0.00705416	0.00604819	0.00808485	0.00506712	0.00516689	0.0107709	0.00933168	NA	0.00269922	0.00316108	0.0114022	NA	0.00370494	0.00156336	0.00770013	NA	0.00506177	0.01023	0.00799056	NA	0.00762087	NA	0.00465633	0.00656444	NA	0.00601686	0.0034155	0.00849555
C54.concoct.137_sub.contigs.fa	NA	NA	NA	NA	NA	NA	NA	NA	NA	NA	NA	0.00862196	NA	NA	NA	NA	NA	0.00109354	NA	NA	NA	NA	NA	NA	NA	NA	NA	NA	NA	NA	NA	NA	NA	NA	NA	NA	NA	NA	NA	NA	NA	NA	NA	NA	0.000857774	NA	NA	NA	NA
C54.concoct.55.contigs.fa	NA	NA	NA	NA	NA	NA	NA	NA	NA	NA	NA	NA	0.00375288	NA	NA	NA	NA	NA	NA	NA	NA	NA	NA	NA	NA	NA	NA	NA	NA	NA	NA	NA	NA	NA	NA	NA	NA	NA	NA	NA	NA	NA	NA	NA	0.00121277	NA	0.00618414	NA	NA
C54.concoct.81.contigs.fa	NA	NA	NA	NA	NA	NA	NA	NA	NA	NA	NA	NA	NA	NA	NA	NA	NA	NA	NA	0.000893093	NA	NA	NA	NA	NA	NA	NA	NA	NA	NA	NA	NA	NA	NA	NA	NA	NA	NA	NA	NA	NA	NA	NA	NA	0.000806714	NA	NA	NA	NA
C54.concoct.93.contigs.fa	NA	NA	NA	NA	NA	NA	NA	NA	NA	NA	NA	NA	NA	NA	NA	NA	NA	NA	NA	NA	NA	NA	NA	NA	NA	NA	NA	NA	NA	NA	NA	NA	NA	NA	NA	NA	NA	NA	NA	NA	NA	NA	NA	NA	0.000864536	NA	NA	NA	0.000880318
C54.maxbin.C54.016.fasta.contigs.fa	NA	NA	NA	NA	NA	NA	NA	NA	NA	NA	NA	NA	NA	NA	NA	NA	NA	NA	NA	NA	NA	NA	NA	NA	NA	NA	NA	NA	NA	NA	NA	NA	NA	NA	NA	NA	NA	NA	0.00113119	NA	NA	NA	NA	NA	0.00115026	NA	NA	NA	NA
C54.maxbin.C54.032.fasta_sub.contigs.fa	NA	0.00175354	0.00155155	0.00102083	NA	NA	0.00127662	NA	NA	NA	NA	0.00139188	NA	NA	NA	NA	0.0023161	0.00132032	0.00310745	0.00119748	NA	0.00157384	NA	0.00141797	NA	NA	NA	0.00629111	NA	0.00115455	0.00142472	NA	NA	NA	NA	NA	0.00265589	0.0012629	NA	NA	NA	0.00159717	NA	0.00108132	0.00101174	0.000939249	NA	NA	NA
C54.maxbin.C54.053.fasta.contigs.fa	NA	NA	NA	NA	NA	NA	NA	NA	NA	NA	NA	NA	NA	NA	NA	NA	NA	NA	NA	NA	NA	NA	NA	NA	NA	NA	NA	NA	NA	NA	NA	NA	NA	NA	NA	NA	NA	NA	NA	NA	NA	NA	NA	NA	0.000951874	NA	NA	NA	0.00642012
C54.maxbin.C54.060.fasta.contigs.fa	NA	NA	NA	NA	NA	NA	NA	NA	NA	NA	NA	0.000867931	NA	NA	NA	NA	NA	NA	NA	NA	NA	NA	NA	NA	NA	NA	NA	NA	NA	NA	NA	NA	NA	NA	NA	NA	NA	NA	NA	NA	NA	NA	NA	NA	0.000793802	NA	NA	NA	NA
C54.metabat.bin.103.contigs.fa	NA	NA	NA	NA	NA	NA	NA	NA	NA	NA	NA	NA	NA	NA	NA	NA	NA	NA	NA	NA	NA	NA	NA	NA	NA	NA	NA	NA	NA	NA	NA	NA	NA	NA	NA	NA	NA	NA	NA	NA	NA	NA	NA	NA	0.000814171	NA	NA	NA	NA
C54.metabat.bin.118.contigs.fa	NA	NA	0.0100505	0.00334337	0.00400278	0.00475446	0.000954887	NA	0.00523097	NA	0.00683006	0.00291904	0.00234278	NA	NA	0.000951505	NA	0.000974305	0.00310887	NA	NA	0.00271579	NA	0.0090852	NA	0.00153803	0.00340945	0.00410631	0.00181106	0.000860478	0.0079961	0.00165869	NA	0.0075268	NA	NA	0.00505499	0.00216034	0.00503958	0.00467114	NA	NA	NA	0.00125011	0.00163284	NA	0.000847424	0.0071546	0.00822938
C54.metabat.bin.149_sub.contigs.fa	NA	NA	NA	NA	NA	NA	NA	NA	NA	NA	NA	NA	NA	NA	NA	NA	NA	NA	NA	0.000963194	NA	NA	NA	NA	NA	NA	NA	NA	NA	NA	NA	NA	NA	NA	NA	NA	NA	NA	NA	NA	NA	NA	NA	NA	0.0010258	NA	NA	NA	0.000950456
C54.metabat.bin.24_sub.contigs.fa	NA	NA	NA	NA	NA	NA	NA	NA	NA	NA	NA	NA	NA	NA	NA	NA	NA	NA	NA	NA	NA	NA	NA	NA	NA	NA	NA	NA	NA	NA	NA	NA	NA	NA	NA	NA	NA	NA	NA	NA	NA	NA	NA	NA	0.000865393	NA	NA	NA	NA
C54.metabat.bin.28.contigs.fa	NA	NA	NA	NA	NA	NA	NA	NA	NA	NA	NA	NA	NA	NA	NA	NA	NA	NA	NA	NA	NA	NA	NA	NA	NA	NA	NA	0.00175417	NA	NA	NA	NA	NA	NA	NA	NA	NA	NA	NA	NA	NA	NA	NA	NA	0.00156236	NA	NA	NA	0.00292926
C54.metabat.bin.51.contigs.fa	NA	NA	0.000803019	NA	NA	0.00257775	NA	NA	NA	NA	NA	NA	NA	NA	0.00247528	NA	NA	NA	NA	NA	NA	NA	NA	NA	NA	0.00517276	NA	NA	NA	NA	NA	0.00151869	NA	NA	NA	NA	NA	0.00283918	NA	NA	NA	NA	NA	NA	0.000968302	NA	NA	NA	NA
C54.metabat.bin.57.contigs.fa	NA	NA	NA	NA	NA	NA	NA	NA	NA	NA	NA	NA	NA	NA	NA	NA	NA	NA	NA	NA	NA	NA	NA	NA	NA	NA	NA	NA	NA	NA	NA	NA	NA	NA	0.00295828	0.000740685	NA	NA	NA	NA	NA	NA	0.00313797	NA	0.000806548	NA	NA	NA	NA
C54.metabat.bin.59.contigs.fa	NA	NA	NA	NA	NA	NA	NA	NA	NA	NA	NA	NA	NA	NA	NA	NA	NA	NA	NA	NA	NA	NA	NA	NA	NA	NA	NA	NA	NA	NA	NA	NA	NA	NA	NA	NA	NA	NA	NA	NA	NA	NA	NA	NA	0.000702874	NA	NA	NA	NA
C54.metabat.bin.74.contigs.fa	NA	NA	NA	NA	NA	NA	NA	NA	NA	NA	NA	NA	0.000871255	NA	NA	NA	NA	NA	NA	0.00183267	NA	NA	NA	NA	0.000932232	NA	NA	NA	NA	NA	NA	0.000810202	0.00120047	NA	NA	NA	NA	NA	NA	0.00346945	NA	NA	NA	NA	0.000878435	NA	NA	NA	NA
C59.maxbin.C59.013.fasta_sub.contigs.fa	NA	0.00603617	NA	NA	0.00247633	NA	0.00385922	NA	NA	NA	NA	NA	NA	NA	NA	NA	NA	0.0050057	NA	NA	NA	0.00343933	0.00520187	NA	0.000834056	NA	NA	NA	0.00321442	NA	0.00111074	NA	NA	NA	NA	NA	NA	0.00522264	NA	NA	NA	NA	NA	NA	NA	0.00430012	0.00245819	NA	NA
C59.maxbin.C59.020.fasta.contigs.fa	NA	NA	NA	NA	NA	NA	NA	NA	NA	NA	NA	NA	NA	NA	NA	NA	NA	NA	NA	NA	NA	NA	NA	NA	NA	NA	NA	NA	NA	NA	NA	NA	NA	NA	NA	0.002563	NA	NA	NA	NA	NA	NA	NA	NA	NA	0.00209797	NA	NA	NA
C59.metabat.bin.29.contigs.fa	NA	NA	NA	NA	NA	NA	0.014187	NA	NA	0.00108791	NA	NA	NA	NA	NA	NA	NA	0.0127032	NA	NA	NA	NA	NA	NA	NA	0.012572	NA	0.0161112	NA	0.0132168	NA	NA	NA	NA	NA	NA	NA	0.0180183	NA	0.0160024	NA	NA	NA	NA	NA	0.00117955	NA	NA	NA
C5.metabat.bin.27.contigs.fa	NA	NA	NA	NA	NA	NA	0.000774958	NA	NA	NA	NA	NA	NA	NA	NA	NA	NA	NA	NA	NA	NA	NA	NA	NA	NA	NA	NA	NA	NA	NA	NA	NA	NA	NA	NA	NA	0.0128737	NA	NA	NA	NA	NA	NA	NA	NA	NA	0.000879868	NA	NA
C65.maxbin.C65.016.fasta.contigs.fa	0.00597768	NA	0.0115734	NA	NA	0.0185322	0.00814304	NA	0.00740368	NA	0.0140947	0.0180323	0.00846984	0.00974688	0.0126479	0.00464762	NA	0.00222789	0.00314674	0.0159544	0.0016908	0.00464831	0.00219436	0.00727349	0.00672559	0.0125677	0.0117261	0.00329503	0.0049965	0.00686205	0.0133949	0.0113656	0.0134877	0.00145713	NA	0.0129471	0.0057738	0.0106733	0.00223476	0.00523473	0.00161032	0.00292302	NA	0.00155259	0.018049	NA	0.00239142	0.00142049	0.0052001
C65.metabat.bin.35.contigs.fa	NA	NA	0.00679773	NA	0.0084471	0.00431103	0.00647929	0.00143763	0.00620804	NA	NA	0.0106201	0.00823141	0.00602687	0.00588231	0.00160498	0.00310108	0.00788431	0.00406322	0.00202803	0.0050392	0.00344371	NA	0.00831643	0.00767475	0.00283229	NA	0.00797945	NA	0.00513155	0.00146579	0.00801395	0.0115856	0.00688418	NA	0.00682541	0.00679481	0.0056281	0.00502287	0.00558316	0.0118939	0.00845725	0.00142205	0.00253148	0.0120232	NA	0.00443759	0.00235235	0.00749045
C68.abawaca.49.contigs.fa	NA	NA	NA	NA	NA	NA	NA	NA	NA	NA	NA	NA	NA	NA	NA	NA	NA	NA	NA	NA	NA	NA	NA	NA	NA	NA	NA	NA	NA	NA	NA	NA	NA	NA	NA	NA	NA	NA	NA	NA	NA	NA	NA	NA	NA	NA	NA	NA	0.000905647
C68.abawaca.8.contigs.fa	NA	NA	NA	0.00515809	NA	NA	0.00614102	NA	NA	NA	NA	NA	NA	NA	NA	NA	NA	NA	NA	NA	NA	NA	NA	NA	NA	NA	NA	NA	NA	NA	NA	NA	NA	NA	NA	NA	NA	NA	NA	0.00520667	NA	NA	NA	NA	NA	NA	NA	NA	0.00109878
C68.concoct.68.contigs.fa	NA	NA	0.00120963	NA	NA	NA	NA	NA	NA	NA	0.00181416	NA	NA	NA	NA	NA	NA	NA	NA	NA	NA	NA	NA	NA	0.00103214	0.00221506	0.000988707	NA	NA	NA	NA	NA	NA	NA	NA	NA	NA	NA	NA	NA	NA	NA	NA	NA	0.00217456	NA	NA	NA	0.00124619
C68.maxbin.C68.001.fasta.contigs.fa	0.0102609	NA	0.0041063	NA	NA	NA	0.00972301	0.00393068	0.0022922	NA	0.00551269	0.00741989	0.00290711	NA	NA	NA	0.00474502	NA	0.00720695	NA	0.00466401	NA	0.00618032	NA	0.0105599	0.00262386	0.00820802	0.00977611	0.00860688	NA	NA	NA	NA	0.00381278	0.00828422	0.0136356	NA	NA	0.0103125	0.0109562	NA	0.00286552	0.00689062	NA	0.0041838	0.00437406	NA	0.00801991	0.00229454
C68.maxbin.C68.034.fasta_sub.contigs.fa	NA	NA	NA	NA	NA	0.00159183	NA	NA	NA	NA	0.00155542	NA	NA	NA	NA	NA	0.0011041	NA	NA	NA	NA	NA	NA	0.00473916	NA	NA	NA	NA	NA	NA	NA	0.00200476	0.00132026	NA	NA	NA	NA	NA	NA	NA	NA	NA	NA	NA	NA	NA	NA	NA	0.00221777
C68.maxbin.C68.036.fasta.contigs.fa	NA	NA	NA	0.000940514	NA	NA	NA	NA	NA	NA	NA	NA	NA	NA	NA	NA	NA	NA	NA	NA	NA	NA	NA	NA	NA	NA	NA	0.00102726	NA	NA	NA	NA	NA	NA	NA	NA	NA	NA	NA	NA	NA	NA	NA	NA	NA	NA	NA	NA	0.00132581
C68.maxbin.C68.060.fasta.contigs.fa	NA	NA	NA	NA	NA	NA	NA	NA	NA	NA	NA	NA	NA	NA	NA	NA	NA	NA	NA	NA	NA	NA	NA	NA	NA	NA	NA	NA	0.000913809	NA	NA	NA	NA	NA	NA	NA	NA	NA	NA	NA	NA	NA	NA	NA	NA	NA	NA	NA	0.000992256
C68.metabat.bin.112.contigs.fa	NA	NA	NA	NA	0.00129221	NA	NA	NA	0.00140088	NA	NA	0.00161019	NA	NA	NA	NA	NA	0.0067432	0.00958146	NA	NA	NA	NA	0.00162485	NA	NA	NA	0.00892015	NA	0.00472665	NA	0.00514216	0.0012596	NA	NA	NA	NA	NA	0.00135253	0.0114645	NA	NA	NA	NA	NA	NA	NA	NA	0.00122326
C68.metabat.bin.12.contigs.fa	NA	NA	NA	NA	NA	NA	NA	NA	NA	NA	0.00295141	0.00269676	NA	0.0012526	NA	NA	NA	NA	NA	NA	NA	NA	NA	NA	0.00145139	NA	NA	NA	NA	NA	NA	NA	NA	NA	NA	NA	NA	NA	NA	NA	NA	NA	NA	NA	NA	NA	NA	NA	0.0010029
C68.metabat.bin.19.contigs.fa	NA	NA	NA	NA	NA	NA	NA	NA	NA	NA	NA	NA	NA	NA	NA	NA	NA	NA	NA	NA	NA	NA	NA	NA	NA	NA	NA	NA	NA	NA	NA	NA	NA	NA	NA	NA	NA	NA	NA	NA	NA	NA	NA	NA	NA	NA	NA	NA	0.00143075
C68.metabat.bin.29_sub.contigs.fa	NA	NA	NA	NA	NA	NA	NA	NA	NA	NA	NA	NA	NA	NA	NA	NA	NA	NA	NA	NA	NA	NA	NA	NA	NA	NA	NA	NA	NA	NA	NA	NA	NA	NA	NA	NA	NA	NA	NA	NA	NA	NA	NA	NA	NA	NA	NA	NA	0.000980021
C68.metabat.bin.39.contigs.fa	NA	NA	NA	NA	NA	NA	NA	NA	NA	NA	NA	NA	NA	NA	NA	NA	NA	NA	NA	NA	NA	NA	NA	NA	NA	NA	NA	NA	NA	NA	NA	NA	NA	NA	NA	NA	NA	NA	NA	0.00221999	NA	NA	NA	NA	NA	NA	NA	NA	0.00111463
C68.metabat.bin.69.contigs.fa	NA	NA	NA	NA	NA	NA	NA	NA	NA	NA	NA	NA	NA	NA	NA	NA	NA	NA	NA	0.000896806	NA	NA	NA	NA	NA	0.000929218	NA	NA	NA	NA	NA	NA	NA	NA	NA	NA	NA	NA	NA	NA	NA	NA	NA	NA	NA	NA	NA	NA	0.000955713
C68.metabat.bin.99.contigs.fa	NA	NA	NA	NA	NA	NA	NA	NA	NA	NA	NA	NA	NA	NA	NA	NA	NA	NA	NA	NA	NA	NA	NA	NA	NA	NA	NA	NA	NA	NA	NA	NA	NA	NA	NA	NA	NA	NA	NA	NA	NA	NA	NA	NA	NA	NA	NA	NA	0.000945765
C68.mycc.Cluster.112.contigs.fa	NA	NA	NA	NA	NA	NA	NA	NA	NA	NA	NA	NA	0.00160387	NA	NA	NA	NA	NA	NA	NA	NA	NA	NA	NA	NA	NA	NA	NA	NA	NA	NA	NA	NA	NA	NA	NA	NA	NA	NA	NA	NA	NA	NA	NA	NA	NA	NA	NA	0.0012174
C68.mycc.Cluster.121_sub.contigs.fa	NA	NA	NA	NA	NA	NA	NA	NA	NA	NA	NA	NA	0.00185213	NA	NA	NA	NA	0.00363194	NA	NA	NA	NA	NA	NA	NA	NA	NA	NA	NA	NA	NA	NA	NA	NA	NA	NA	NA	NA	NA	0.00567399	NA	NA	0.00216143	NA	NA	NA	NA	0.0038175	0.00169409
C68.mycc.Cluster.1.contigs.fa	NA	NA	NA	NA	NA	NA	NA	NA	NA	NA	NA	NA	NA	NA	NA	NA	NA	NA	NA	NA	NA	0.00123191	NA	NA	NA	NA	0.0122507	NA	NA	NA	NA	NA	NA	NA	NA	NA	NA	NA	NA	0.0245067	NA	NA	NA	NA	NA	NA	NA	NA	0.00112966
C68.mycc.Cluster.39.contigs.fa	NA	NA	NA	NA	NA	NA	NA	NA	NA	NA	NA	NA	NA	NA	NA	NA	NA	NA	NA	NA	NA	NA	NA	NA	NA	NA	NA	NA	NA	NA	NA	NA	NA	NA	NA	NA	NA	NA	NA	NA	NA	NA	NA	NA	NA	NA	NA	NA	0.00109571
C68.mycc.Cluster.93.contigs.fa	NA	NA	NA	NA	NA	NA	NA	NA	NA	NA	NA	NA	NA	NA	NA	NA	NA	NA	NA	NA	NA	NA	NA	NA	NA	NA	NA	NA	NA	NA	NA	NA	NA	NA	NA	NA	NA	NA	NA	NA	NA	NA	NA	NA	NA	NA	NA	NA	0.00103132
C70.concoct.115.contigs.fa	NA	NA	NA	NA	NA	NA	0.00129182	NA	0.00235386	NA	NA	NA	NA	NA	NA	NA	NA	0.000840242	NA	NA	NA	NA	NA	NA	NA	NA	NA	0.00191347	0.00115049	0.00108937	NA	0.0013282	NA	NA	NA	NA	0.00121714	0.00613131	NA	0.000976834	NA	NA	NA	0.000878935	NA	NA	0.00177702	NA	NA
C70.concoct.18_sub.contigs.fa	NA	NA	NA	NA	NA	NA	NA	NA	NA	NA	NA	NA	NA	NA	NA	NA	NA	NA	NA	NA	NA	NA	NA	NA	NA	NA	NA	0.00124998	NA	0.00121018	NA	NA	NA	NA	NA	NA	NA	NA	NA	NA	NA	0.00352857	0.00182842	NA	NA	NA	NA	NA	NA
C70.concoct.85.contigs.fa	NA	NA	NA	NA	NA	NA	NA	NA	0.00115558	NA	NA	NA	0.000738753	0.00074539	0.000761495	NA	NA	NA	0.000872138	0.000729964	NA	NA	NA	0.000824566	0.000690498	NA	NA	0.00788748	0.000681144	0.000711682	NA	0.000859592	0.00127552	NA	NA	NA	NA	0.00119516	0.00117453	NA	0.00112568	NA	NA	NA	0.00109263	NA	NA	NA	0.000798418
C70.maxbin.C70.035.fasta_sub.contigs.fa	NA	NA	NA	NA	NA	NA	0.00285227	NA	NA	NA	0.00123309	NA	0.00109731	NA	NA	NA	NA	0.00234148	NA	NA	NA	NA	NA	NA	NA	NA	NA	0.0030466	NA	NA	0.00242325	0.000953896	NA	NA	NA	NA	NA	NA	NA	NA	NA	NA	NA	NA	NA	NA	NA	NA	NA
C70.maxbin.C70.057.fasta.contigs.fa	NA	NA	NA	0.0010442	0.00136824	0.0012167	NA	NA	NA	NA	NA	NA	NA	NA	NA	NA	NA	0.0015751	NA	0.00143173	NA	0.00113633	NA	0.0014697	NA	NA	NA	0.00106826	NA	0.00101692	0.00133157	NA	NA	NA	NA	NA	0.00165208	NA	0.00150769	NA	NA	0.0024226	NA	NA	NA	NA	NA	NA	NA
C70.maxbin.C70.069.fasta.contigs.fa	NA	NA	NA	NA	NA	NA	NA	0.00166649	NA	NA	NA	NA	NA	NA	0.00188417	0.00109943	NA	NA	NA	NA	NA	NA	NA	0.00104962	NA	NA	NA	NA	NA	NA	NA	NA	NA	NA	NA	0.00268082	NA	NA	NA	NA	NA	NA	NA	NA	0.00148721	NA	NA	NA	NA
C70.metabat.bin.104.contigs.fa	0.0152049	NA	NA	NA	NA	NA	NA	NA	0.0161708	NA	NA	NA	NA	NA	NA	NA	NA	NA	NA	NA	NA	NA	NA	NA	NA	NA	0.00892225	NA	NA	NA	NA	NA	0.00775594	NA	0.0137356	NA	NA	NA	0.0123713	NA	NA	NA	NA	0.00451101	NA	NA	NA	NA	NA
C70.metabat.bin.107.contigs.fa	NA	NA	NA	NA	NA	NA	NA	NA	NA	NA	NA	NA	NA	NA	NA	NA	NA	NA	NA	NA	NA	NA	NA	NA	NA	NA	NA	0.00183718	0.000930747	NA	NA	NA	NA	NA	NA	NA	NA	NA	NA	NA	NA	NA	NA	NA	NA	NA	NA	NA	NA
C70.metabat.bin.115.contigs.fa	NA	NA	NA	NA	NA	NA	NA	NA	NA	NA	NA	0.00900516	NA	NA	NA	NA	NA	0.00124304	NA	NA	NA	NA	NA	NA	NA	NA	NA	NA	NA	NA	NA	NA	NA	NA	NA	NA	NA	NA	NA	NA	NA	NA	NA	NA	NA	NA	NA	NA	NA
C70.metabat.bin.119.contigs.fa	NA	NA	NA	NA	NA	NA	NA	NA	NA	NA	NA	NA	NA	NA	NA	NA	NA	NA	NA	NA	NA	NA	NA	NA	NA	NA	NA	NA	NA	NA	NA	NA	NA	NA	NA	NA	NA	NA	NA	NA	NA	NA	NA	NA	NA	NA	NA	NA	NA
C70.metabat.bin.130_sub.contigs.fa	NA	NA	0.00082484	0.00100033	NA	0.00136039	NA	0.000886892	0.00123238	NA	0.00816827	NA	0.00256481	0.000817281	NA	NA	0.00106163	NA	0.00108623	NA	0.00124948	0.00633138	NA	0.00131498	NA	NA	NA	NA	NA	NA	NA	0.00148269	0.00352251	NA	NA	0.000994718	NA	0.000892978	0.00130113	0.00146692	NA	0.00130909	NA	NA	0.00116285	NA	NA	NA	0.00306194
C70.metabat.bin.141.contigs.fa	0.00523301	0.00421689	0.00414159	NA	0.00788996	0.00647046	0.00354412	0.00138417	NA	NA	NA	0.00636623	0.00595569	0.00624418	0.00211292	0.00166538	0.00685679	0.00240692	0.0122648	0.00163667	0.00190677	0.00162005	0.002742	0.00640015	0.00895677	0.00448439	0.0122184	0.00750309	0.00718649	0.00152497	0.00217429	0.0104276	0.00634104	0.00187807	0.00206387	0.00240104	0.00972415	0.00304521	0.00314569	0.00803378	0.00220171	0.00169618	0.0021532	0.0024208	0.00210145	NA	0.00215154	0.0039686	0.00842716
C70.metabat.bin.38.contigs.fa	NA	NA	NA	NA	NA	NA	NA	NA	NA	NA	NA	NA	NA	NA	NA	NA	NA	NA	NA	NA	NA	NA	NA	NA	NA	NA	NA	NA	NA	NA	NA	NA	NA	NA	NA	NA	NA	NA	NA	NA	NA	NA	NA	NA	NA	NA	NA	NA	NA
C70.metabat.bin.41.contigs.fa	NA	NA	NA	NA	NA	NA	NA	NA	0.00241882	NA	NA	0.00292201	NA	NA	NA	NA	NA	NA	NA	NA	0.00245599	NA	NA	NA	NA	NA	NA	NA	NA	NA	NA	0.00146362	NA	NA	NA	NA	NA	NA	0.00126639	NA	NA	NA	NA	NA	0.00108561	NA	NA	NA	NA
C70.metabat.bin.75_sub.contigs.fa	NA	0.0140193	0.00576477	0.0029191	0.00760186	0.00997576	0.00823974	0.00475888	0.00945353	0.0020297	0.00705355	0.00731706	0.00715943	0.0132209	0.00586195	NA	0.00485812	0.0067296	0.00786768	0.00783203	0.00387634	0.00218287	0.00492819	0.00715169	0.007253	0.00744053	0.00387664	0.0112383	0.00417993	0.00604897	0.00280648	0.0073356	0.00703741	0.00642584	0.00178759	NA	0.00703011	0.0113226	0.00836801	0.00851332	0.0121757	0.00613617	NA	0.00332211	0.00463266	NA	0.0117511	0.00219048	0.00523916
C70.metabat.bin.84.contigs.fa	NA	NA	0.00950155	NA	NA	NA	0.00970465	NA	NA	NA	0.00986718	0.0188045	0.00313386	0.00536195	0.00569085	NA	0.00989169	0.0118797	0.0033069	0.0039798	NA	NA	NA	0.00734389	0.00482924	0.0136071	0.00400027	0.0135692	0.00932234	0.00736363	0.00531372	0.00304157	NA	0.00679057	NA	NA	NA	0.0178501	0.00478411	0.0081745	NA	NA	NA	0.00275196	0.0106475	NA	0.00480294	NA	0.00616269
C70.metabat.bin.87.contigs.fa	NA	0.00224859	0.00248177	NA	0.00255572	NA	0.00363349	NA	0.0052802	0.00133284	NA	0.00311231	0.00216205	NA	0.00303089	0.00877207	0.00596593	0.00326655	NA	NA	0.00287272	0.00232373	NA	NA	NA	0.00179797	0.00652946	0.00361259	0.00196331	0.00280257	0.0014341	NA	NA	0.00297315	NA	NA	0.00353379	0.00356881	NA	0.00241095	NA	0.00306733	0.00206722	0.00338607	NA	0.0032163	0.00322547	0.00156957	NA
C70.metabat.bin.88.contigs.fa	0.00368547	0.00181572	NA	NA	NA	NA	0.00111542	NA	NA	NA	NA	NA	NA	NA	0.00601472	0.00280094	NA	NA	NA	NA	NA	NA	NA	NA	0.00638141	0.00464277	0.00157101	0.00320988	NA	NA	NA	NA	NA	NA	0.00419742	0.00347556	0.00264996	NA	NA	0.00767198	NA	NA	NA	0.00111389	NA	0.00500858	NA	0.00518377	NA
C70.mycc.Cluster.120_sub.contigs.fa	NA	NA	NA	NA	NA	0.00895873	0.00673652	NA	0.00466519	NA	0.00464212	0.00807911	NA	NA	NA	0.0082506	NA	0.00561633	0.00626869	NA	NA	NA	NA	0.00780922	0.00752933	0.00652248	0.00916176	0.00615177	0.00678105	0.00905572	0.00755548	0.00708799	NA	NA	NA	0.00610247	0.00902542	0.00789439	0.00750547	0.00858322	0.00655213	NA	NA	NA	0.00603937	0.00713529	0.0076264	0.00509552	0.00807299
C70.mycc.Cluster.79.contigs.fa	0.00107801	NA	0.00121339	NA	0.00341537	0.00214941	NA	NA	NA	NA	NA	NA	0.00172794	0.00145995	NA	NA	0.00171084	0.00163474	0.00109452	NA	NA	0.00188093	NA	0.00121364	0.000973058	0.0011439	NA	NA	0.00142191	NA	0.00126611	0.00468908	NA	0.000975712	0.00168039	NA	NA	NA	0.00307507	0.00121768	NA	0.00160555	NA	NA	NA	NA	0.000998527	NA	0.00360343
C70.mycc.Cluster.88_sub.contigs.fa	NA	NA	0.00118172	NA	NA	NA	0.000886183	0.00178464	NA	NA	NA	NA	NA	NA	NA	NA	0.00505552	0.00222307	NA	NA	NA	NA	NA	0.00203288	0.00314605	NA	NA	0.00314878	NA	NA	NA	NA	NA	0.00421802	NA	0.000857413	NA	NA	NA	0.00155776	NA	NA	0.00142272	NA	0.00219928	NA	NA	NA	NA
C72.concoct.24_sub.contigs.fa	NA	NA	NA	0.00276729	NA	NA	NA	NA	NA	0.00474764	NA	NA	NA	0.000774585	NA	NA	NA	NA	NA	NA	NA	NA	NA	NA	NA	NA	NA	NA	NA	NA	NA	0.000981198	NA	NA	NA	NA	0.00151481	NA	NA	NA	NA	NA	NA	NA	NA	NA	NA	NA	NA
C72.maxbin.C72.044.fasta.contigs.fa	NA	0.00115971	NA	NA	NA	NA	NA	NA	0.00101011	NA	NA	NA	NA	NA	NA	NA	NA	NA	NA	NA	NA	0.00106536	NA	NA	NA	NA	NA	NA	NA	NA	NA	NA	0.00100307	NA	NA	NA	0.00166878	0.0013008	NA	NA	NA	NA	NA	NA	NA	NA	NA	NA	NA
C72.maxbin.C72.047.fasta_sub.contigs.fa	0.0037887	NA	0.00116356	NA	NA	NA	0.00500342	0.00096334	NA	NA	NA	NA	NA	NA	NA	0.00200094	NA	0.0057028	0.00581856	NA	NA	NA	NA	0.00257534	NA	0.00114893	0.00559939	0.00239779	0.00370371	NA	0.00386486	0.00606056	NA	NA	0.0038843	0.00208544	0.00149583	NA	NA	0.00143512	NA	NA	0.0041021	0.00374765	NA	0.000992123	0.00449925	0.00264216	NA
C72.maxbin.C72.049.fasta_sub.contigs.fa	NA	NA	0.00739124	0.0136629	0.0129867	0.0118115	0.0118477	NA	0.00416468	NA	0.0134418	0.002252	0.00437046	0.0141736	0.00864643	NA	0.00931899	0.0109303	0.00883407	0.00580128	0.00312412	0.0114031	NA	0.00330665	0.00672952	0.00285378	0.0120272	0.00630001	0.00633203	0.00380828	0.0107903	0.00441003	0.00762428	0.00282064	NA	0.00597144	0.0146275	0.0197668	0.00273196	0.00576612	0.0173915	0.0153637	NA	0.00265234	0.00321993	NA	0.0179079	0.0101819	0.0038625
C72.metabat.bin.101.contigs.fa	NA	NA	0.00113127	0.000831213	NA	NA	NA	NA	NA	NA	NA	NA	NA	NA	NA	NA	NA	0.00783231	0.00128498	0.00116966	NA	NA	NA	0.00518383	0.003373	NA	NA	NA	NA	NA	0.00111972	NA	NA	NA	NA	NA	NA	0.00146543	0.00142249	0.00929486	NA	0.00175545	NA	0.00628931	NA	NA	0.00115811	NA	0.00184238
C72.metabat.bin.106.contigs.fa	NA	NA	NA	NA	NA	NA	NA	NA	NA	NA	NA	NA	0.000697963	NA	NA	NA	NA	NA	NA	NA	NA	NA	0.000813417	NA	NA	NA	NA	NA	NA	NA	NA	NA	NA	NA	NA	NA	NA	0.000795218	NA	NA	NA	NA	NA	NA	NA	NA	NA	NA	NA
C72.metabat.bin.13_sub.contigs.fa	NA	NA	0.0169523	NA	0.00551186	NA	0.0034489	NA	NA	NA	NA	NA	NA	NA	NA	0.0040605	NA	0.00405926	NA	NA	NA	NA	NA	NA	NA	NA	NA	NA	NA	NA	NA	NA	NA	NA	NA	NA	0.0084967	0.0205152	NA	0.00605959	NA	NA	NA	NA	NA	NA	0.0134466	NA	NA
C72.metabat.bin.148.contigs.fa	NA	NA	NA	NA	NA	NA	NA	NA	NA	NA	NA	NA	0.00121931	NA	NA	NA	NA	NA	NA	NA	NA	0.00118309	NA	NA	0.00105392	NA	NA	NA	0.00103209	NA	0.00108827	0.00111637	NA	NA	0.00166976	NA	0.000835096	NA	NA	0.00140542	0.00116472	NA	NA	NA	NA	0.00168858	NA	0.00233779	NA
C72.metabat.bin.14.contigs.fa	0.000678475	NA	NA	NA	NA	NA	0.00116431	NA	NA	NA	NA	NA	NA	NA	NA	NA	NA	NA	NA	NA	NA	NA	NA	NA	NA	NA	NA	NA	NA	NA	NA	NA	NA	NA	NA	NA	NA	NA	NA	NA	NA	NA	NA	NA	NA	NA	NA	NA	NA
C72.metabat.bin.157.contigs.fa	NA	NA	NA	NA	NA	NA	0.0110464	NA	NA	NA	NA	NA	NA	NA	NA	NA	NA	NA	NA	NA	NA	NA	NA	NA	NA	NA	NA	NA	NA	NA	NA	NA	NA	NA	NA	NA	NA	NA	NA	NA	NA	NA	NA	NA	NA	NA	NA	NA	NA
C72.metabat.bin.160.contigs.fa	NA	NA	NA	NA	NA	NA	NA	NA	NA	NA	NA	NA	NA	NA	NA	NA	NA	NA	NA	NA	NA	NA	0.00099926	NA	NA	0.00139352	0.00436407	NA	0.00150891	NA	NA	NA	NA	NA	NA	NA	NA	0.00102546	NA	0.0136193	NA	NA	NA	NA	NA	0.00248401	NA	NA	NA
C72.metabat.bin.167_sub.contigs.fa	NA	NA	0.0209275	0.00196748	NA	0.00840031	NA	NA	0.0157586	NA	0.00776684	0.0211616	0.0221983	NA	0.00914343	NA	NA	0.00314283	0.0215017	0.0230828	NA	NA	NA	0.0207366	NA	0.0160288	0.00247388	0.0151148	0.00915159	NA	0.010494	0.00433216	NA	NA	NA	0.00238729	NA	0.0137534	0.00653005	0.0169607	0.00903936	NA	NA	NA	0.0107107	NA	NA	NA	0.0198766
C72.metabat.bin.16.contigs.fa	NA	NA	NA	NA	NA	NA	0.00270926	NA	NA	NA	NA	NA	NA	NA	NA	NA	NA	NA	NA	NA	NA	NA	NA	NA	NA	NA	NA	NA	NA	NA	NA	NA	NA	NA	NA	NA	NA	NA	NA	NA	NA	NA	NA	NA	NA	NA	NA	NA	NA
C72.metabat.bin.180.contigs.fa	NA	NA	0.00693965	NA	NA	0.00810809	NA	NA	0.00103465	NA	0.00650943	0.00456191	0.00129889	NA	NA	NA	NA	0.0080627	0.00100446	0.00167748	0.00197008	NA	NA	0.00698852	NA	NA	NA	0.00118087	NA	0.000972311	NA	NA	0.00683644	NA	NA	NA	NA	0.00854714	0.00786218	0.00135063	0.00104261	NA	NA	NA	NA	NA	0.00122096	NA	0.0032001
C72.metabat.bin.46.contigs.fa	NA	NA	0.000920859	NA	0.0102692	NA	NA	NA	0.00822922	NA	NA	0.000999806	NA	NA	NA	NA	NA	0.00135194	NA	0.000873121	0.00119194	0.000863374	NA	NA	0.00134329	NA	0.00109515	NA	0.000794926	NA	0.000991851	0.00100465	0.00108343	NA	NA	0.000863329	NA	NA	0.00306511	0.00934245	NA	NA	0.00112062	NA	NA	0.000896939	NA	0.00801282	NA
C72.metabat.bin.58.contigs.fa	NA	NA	NA	NA	NA	NA	NA	NA	NA	NA	NA	NA	NA	NA	NA	NA	NA	NA	NA	NA	NA	0.0013493	NA	NA	NA	NA	NA	0.000944926	0.00083351	NA	0.00149625	NA	NA	NA	NA	NA	0.00586148	NA	NA	NA	0.000876578	NA	NA	NA	NA	0.00130861	0.00179938	NA	NA
C72.metabat.bin.92.contigs.fa	0.00069145	NA	NA	NA	0.00494035	NA	NA	NA	NA	NA	NA	0.00158933	NA	NA	NA	0.000831889	NA	NA	NA	NA	NA	NA	NA	NA	NA	0.002765	NA	0.0037305	NA	NA	0.00209121	0.00433011	NA	NA	NA	0.00107846	NA	0.00404404	NA	0.00470784	NA	NA	NA	NA	NA	0.000749992	0.00306102	NA	NA
C72.metabat.bin.94.contigs.fa	NA	NA	0.00084583	NA	NA	NA	NA	NA	NA	NA	NA	NA	NA	NA	NA	NA	NA	NA	NA	NA	NA	0.00123515	NA	NA	NA	NA	NA	NA	NA	NA	NA	NA	NA	NA	NA	NA	NA	NA	NA	NA	NA	NA	NA	NA	NA	NA	NA	NA	NA
C72.mycc.Cluster.76.contigs.fa	0.00149751	NA	NA	NA	0.00502543	NA	NA	NA	NA	NA	NA	NA	NA	NA	NA	NA	NA	NA	NA	NA	NA	NA	NA	NA	NA	NA	NA	NA	NA	NA	NA	NA	NA	NA	NA	NA	NA	0.00198898	NA	NA	NA	NA	NA	NA	NA	NA	NA	NA	NA
C74.concoct.15.contigs.fa	NA	NA	NA	NA	0.000721984	NA	NA	NA	NA	NA	NA	NA	NA	NA	NA	NA	NA	NA	NA	0.000884514	NA	NA	NA	0.000751261	NA	0.000746668	NA	0.000954911	0.000728518	NA	NA	0.000611952	NA	NA	NA	NA	NA	NA	NA	NA	NA	NA	NA	NA	0.000571626	NA	NA	NA	NA
C74.concoct.78.contigs.fa	NA	NA	NA	NA	NA	NA	NA	NA	NA	NA	NA	NA	NA	NA	NA	NA	0.00088616	NA	NA	0.000944619	NA	NA	NA	NA	NA	NA	NA	NA	NA	NA	NA	NA	NA	NA	NA	NA	NA	NA	NA	NA	NA	NA	NA	NA	0.00109432	NA	NA	NA	NA
C74.maxbin.C74.002.fasta.contigs.fa	NA	NA	0.00949678	NA	NA	0.00147075	0.0105067	NA	NA	NA	NA	0.0114608	0.00992544	NA	NA	0.00960894	0.011907	0.0103179	0.0111846	0.00162522	NA	NA	NA	0.0119221	0.001493	0.00828745	0.0111418	0.0119876	NA	NA	0.010916	0.0112278	0.0106842	0.0100632	NA	0.00147143	NA	NA	0.00210178	0.00984509	NA	NA	NA	0.0113558	0.00951449	NA	0.0114843	0.00884641	0.00306867
C74.metabat.bin.22.contigs.fa	NA	NA	0.00078038	NA	NA	NA	NA	NA	NA	NA	NA	NA	NA	NA	NA	NA	NA	NA	NA	NA	NA	NA	NA	NA	NA	NA	NA	NA	NA	NA	NA	NA	NA	NA	NA	NA	NA	NA	NA	NA	NA	NA	NA	NA	0.00238522	NA	NA	NA	NA
C75.concoct.20_sub.contigs.fa	NA	NA	NA	NA	NA	NA	NA	NA	NA	NA	0.00509899	NA	0.00185432	NA	NA	NA	NA	NA	NA	NA	NA	NA	NA	NA	NA	NA	NA	NA	NA	NA	NA	NA	NA	NA	NA	NA	0.00173935	NA	NA	NA	NA	NA	NA	NA	NA	NA	NA	NA	NA
C75.metabat.bin.31.contigs.fa	0.00195224	0.00234937	0.00124398	0.000824532	0.00121705	0.000901257	0.000945561	0.00101341	0.00101698	NA	0.0130999	0.0020983	NA	NA	NA	0.00309206	0.00162825	0.000928828	NA	0.000904157	0.00291213	NA	NA	0.000993107	0.00119441	0.00110926	NA	0.00567897	0.00111016	0.00270218	0.0010056	0.00272586	0.00613051	NA	0.00168872	0.000952908	0.00137746	NA	0.00615605	0.00371547	0.000953276	0.00121189	0.00113495	0.000830186	0.00676775	0.00748368	0.000975378	0.00261595	0.0142973
C75.mycc.Cluster.28_sub.contigs.fa	0.0036288	0.00127744	NA	NA	0.00323559	NA	0.00334849	NA	NA	NA	NA	0.00977782	NA	0.00288525	0.00132443	NA	NA	0.00467236	0.00720004	NA	NA	NA	NA	NA	NA	0.00551302	NA	0.0116076	NA	0.00117624	0.0061295	0.00394914	NA	NA	0.00284241	NA	0.00748814	0.00491792	NA	0.00490153	0.00381378	NA	NA	0.00260326	NA	0.00241863	NA	0.00482356	NA
C76II.concoct.101.contigs.fa	NA	NA	NA	NA	NA	NA	NA	NA	NA	NA	NA	NA	NA	NA	NA	NA	NA	NA	NA	NA	NA	NA	NA	NA	NA	NA	NA	NA	NA	NA	NA	NA	NA	NA	NA	NA	NA	NA	NA	NA	0.00120207	NA	NA	NA	NA	NA	NA	NA	NA
C76II.concoct.129.contigs.fa	NA	NA	NA	NA	NA	NA	NA	NA	NA	NA	NA	NA	NA	NA	NA	NA	NA	NA	NA	NA	NA	NA	NA	NA	NA	NA	NA	NA	NA	NA	NA	NA	NA	NA	NA	NA	NA	NA	NA	NA	NA	NA	NA	NA	NA	NA	NA	NA	NA
C76II.concoct.71.contigs.fa	NA	NA	NA	NA	NA	NA	NA	NA	NA	NA	NA	NA	NA	NA	NA	NA	NA	NA	NA	NA	NA	NA	NA	NA	NA	NA	NA	NA	NA	NA	NA	NA	NA	NA	NA	NA	NA	NA	NA	NA	NA	NA	NA	NA	NA	NA	NA	NA	NA
C76II.concoct.82.contigs.fa	NA	NA	NA	NA	NA	NA	NA	NA	NA	NA	NA	NA	NA	NA	NA	NA	NA	NA	NA	NA	NA	NA	NA	NA	NA	NA	NA	NA	0.000743935	NA	0.000616103	0.000768106	NA	NA	NA	NA	NA	NA	NA	NA	NA	NA	NA	NA	NA	NA	0.000729919	NA	NA
C76II.concoct.98.contigs.fa	NA	NA	NA	NA	0.00297037	NA	0.000752124	NA	NA	NA	NA	NA	NA	NA	NA	0.000536449	NA	NA	0.000849489	NA	NA	0.00185503	NA	NA	NA	NA	0.000452834	0.00118257	NA	NA	NA	NA	NA	NA	NA	NA	NA	NA	0.00233869	NA	NA	NA	0.000800339	NA	NA	NA	NA	NA	NA
C76II.maxbin.C76II.017.fasta_sub.contigs.fa	NA	NA	0.00119952	0.0014925	NA	NA	NA	NA	NA	NA	0.00574608	0.00124695	0.00201328	NA	0.00126313	NA	0.00378331	0.00145084	NA	0.00850583	NA	NA	NA	0.00569001	NA	0.00409785	0.00117926	0.00966596	0.0020582	0.00304422	NA	NA	NA	NA	NA	0.00123566	NA	0.00119341	0.0047357	0.00417749	0.00441735	NA	NA	NA	0.00352167	NA	NA	NA	0.00604388
C76II.maxbin.C76II.018.fasta.contigs.fa	NA	NA	0.00135454	NA	0.00194479	NA	NA	NA	0.00112359	NA	0.00201899	NA	0.00118397	0.00100082	0.00106476	NA	0.00658571	0.00186006	0.00302223	0.00158888	NA	0.00108919	NA	0.00153367	NA	0.00131577	NA	0.0068486	0.00143151	0.00111629	0.00114185	NA	0.00179685	NA	NA	NA	0.00214062	0.00191544	NA	0.00262777	0.0032149	NA	NA	NA	0.00113736	NA	0.00122782	0.00362715	0.00200319
C76II.maxbin.C76II.022.fasta.contigs.fa	NA	NA	NA	NA	NA	NA	0.00104521	NA	0.00418144	NA	NA	NA	NA	NA	NA	NA	NA	NA	NA	NA	NA	NA	NA	NA	NA	NA	NA	NA	NA	NA	NA	NA	NA	NA	NA	NA	NA	NA	NA	NA	NA	NA	NA	NA	NA	NA	NA	NA	NA
C76II.maxbin.C76II.035.fasta.contigs.fa	NA	0.00146838	NA	0.000737116	NA	NA	NA	NA	NA	NA	NA	NA	0.000850353	NA	NA	NA	NA	NA	NA	NA	NA	0.000792327	NA	0.00092722	NA	NA	NA	0.00082202	0.000732197	0.000777538	NA	NA	NA	NA	NA	NA	NA	NA	0.000739316	NA	0.000710328	NA	NA	NA	NA	NA	0.000693956	NA	NA
C76II.maxbin.C76II.047.fasta_sub.contigs.fa	NA	NA	NA	NA	NA	NA	NA	NA	NA	NA	NA	NA	NA	NA	NA	0.00148707	NA	NA	NA	NA	NA	NA	NA	NA	NA	NA	NA	NA	NA	NA	NA	NA	NA	NA	NA	NA	NA	NA	NA	NA	NA	NA	NA	NA	NA	NA	NA	NA	NA
C76II.maxbin.C76II.054.fasta_sub.contigs.fa	NA	NA	NA	NA	NA	NA	NA	NA	NA	NA	0.00114365	NA	0.00114938	NA	NA	NA	NA	NA	NA	NA	NA	NA	NA	0.00449807	NA	NA	NA	0.000709083	NA	0.000709856	NA	NA	NA	NA	NA	NA	NA	NA	NA	NA	0.000763275	NA	NA	NA	NA	NA	0.000902326	NA	NA
C76II.metabat.bin.100_sub.contigs.fa	NA	NA	NA	NA	NA	NA	0.00331986	NA	NA	NA	NA	NA	NA	NA	NA	NA	NA	NA	NA	NA	NA	NA	NA	NA	NA	NA	NA	NA	NA	NA	NA	NA	NA	NA	NA	NA	NA	NA	NA	NA	NA	NA	NA	NA	NA	NA	NA	NA	NA
C76II.metabat.bin.19.contigs.fa	NA	NA	NA	0.00597654	0.00472202	NA	NA	NA	NA	NA	NA	0.0058905	NA	NA	NA	NA	NA	0.00694794	NA	NA	NA	NA	NA	NA	NA	0.00133251	NA	NA	0.00119828	NA	NA	NA	NA	NA	NA	NA	0.0161252	0.0124736	NA	NA	NA	NA	NA	NA	NA	0.000947288	0.00439629	NA	NA
C76II.metabat.bin.35.contigs.fa	NA	NA	NA	0.00133222	NA	NA	NA	NA	NA	NA	NA	NA	NA	NA	NA	NA	NA	NA	NA	NA	0.0010996	NA	NA	NA	NA	NA	NA	NA	NA	NA	NA	NA	NA	NA	NA	NA	NA	NA	NA	NA	NA	NA	NA	NA	NA	NA	NA	NA	NA
C76II.metabat.bin.38.contigs.fa	NA	NA	0.00201461	NA	NA	NA	0.00357027	NA	0.00425284	NA	NA	NA	0.00246121	NA	NA	0.00167523	NA	NA	NA	NA	NA	NA	NA	NA	0.00277923	NA	NA	0.00331969	NA	0.00206619	NA	NA	NA	NA	0.00282968	NA	0.00221057	NA	0.0160887	NA	0.00199896	0.00217544	NA	0.00268486	0.00243745	NA	NA	NA	NA
C76II.metabat.bin.49.contigs.fa	NA	NA	NA	NA	NA	NA	0.000905118	NA	NA	NA	NA	NA	NA	NA	NA	NA	NA	0.00147952	NA	NA	NA	0.00268877	NA	NA	NA	NA	0.00654876	NA	NA	NA	NA	NA	NA	NA	NA	NA	0.00655943	NA	NA	NA	NA	NA	NA	0.00116333	NA	NA	NA	NA	NA
C76II.metabat.bin.74.contigs.fa	NA	NA	NA	NA	NA	NA	NA	NA	NA	NA	NA	NA	NA	NA	NA	NA	NA	NA	NA	NA	NA	NA	NA	NA	NA	0.00102305	NA	0.00081372	NA	NA	NA	NA	NA	NA	NA	0.000693746	NA	NA	NA	NA	NA	NA	NA	NA	0.000723043	NA	NA	NA	NA
C76II.mycc.Cluster.62.contigs.fa	0.0177312	NA	0.0187534	NA	0.0171574	0.0184792	0.0134197	NA	0.00611883	NA	0.0183504	0.0173204	0.017353	NA	0.0141851	0.0147015	0.0201256	0.0152324	0.0169304	0.018697	NA	0.0144278	NA	0.0156623	0.01999	0.0171949	0.0172314	0.0158148	0.00642287	0.0122509	0.0148461	0.01583	0.0165239	0.0186811	0.0144207	0.0133528	0.0166283	0.0181279	0.0168604	0.0113888	0.0153497	NA	0.0150973	0.0170572	0.018655	NA	0.0143381	0.0166886	0.0204298
C76II.mycc.Cluster.74_sub.contigs.fa	NA	NA	NA	NA	NA	NA	NA	NA	NA	NA	NA	NA	NA	NA	NA	NA	NA	0.00213053	NA	NA	NA	NA	NA	NA	NA	NA	NA	NA	NA	NA	NA	NA	NA	NA	NA	NA	NA	NA	NA	NA	NA	NA	NA	0.00273684	NA	NA	NA	NA	NA
C7.concoct.128_sub.contigs.fa	NA	NA	NA	NA	NA	NA	NA	NA	NA	NA	NA	NA	NA	NA	NA	NA	NA	NA	NA	NA	NA	NA	NA	NA	NA	NA	NA	NA	NA	NA	NA	NA	NA	NA	NA	NA	NA	NA	NA	NA	NA	NA	NA	NA	NA	NA	NA	NA	NA
C7.concoct.17_sub.contigs.fa	NA	NA	0.00127496	NA	NA	NA	NA	NA	NA	NA	NA	NA	NA	NA	NA	NA	NA	NA	NA	NA	NA	NA	NA	0.00081647	NA	0.00184272	NA	NA	NA	NA	NA	NA	NA	NA	NA	NA	NA	NA	NA	NA	NA	0.0037751	NA	NA	NA	NA	0.00292799	NA	NA
C7.maxbin.C7.034.fasta.contigs.fa	NA	NA	NA	NA	NA	NA	NA	NA	NA	NA	NA	NA	NA	NA	NA	NA	NA	NA	NA	NA	NA	NA	NA	NA	NA	NA	NA	NA	NA	NA	0.0102633	NA	NA	NA	NA	NA	NA	NA	NA	NA	NA	NA	NA	NA	NA	NA	NA	NA	NA
C7.maxbin.C7.051.fasta.contigs.fa	NA	NA	NA	NA	NA	NA	NA	NA	NA	NA	NA	NA	NA	NA	NA	NA	NA	NA	NA	NA	NA	NA	NA	NA	NA	NA	NA	NA	NA	NA	NA	NA	NA	NA	NA	NA	NA	0.00375429	NA	NA	NA	NA	NA	NA	NA	NA	NA	NA	0.00125922
C7.maxbin.C7.062.fasta.contigs.fa	NA	NA	NA	NA	NA	NA	NA	NA	NA	NA	NA	NA	NA	NA	NA	NA	NA	NA	NA	NA	NA	NA	NA	NA	NA	NA	NA	NA	NA	NA	NA	NA	NA	NA	NA	NA	NA	NA	NA	NA	NA	NA	NA	NA	NA	NA	NA	NA	NA
C7.maxbin.C7.079.fasta.contigs.fa	NA	NA	NA	NA	NA	NA	NA	NA	NA	NA	NA	NA	NA	NA	NA	NA	NA	NA	NA	NA	NA	NA	NA	NA	0.00477336	NA	NA	NA	NA	NA	NA	NA	NA	NA	NA	NA	NA	NA	NA	NA	NA	NA	NA	NA	NA	NA	NA	NA	NA
C7.metabat.bin.20.contigs.fa	NA	NA	NA	NA	NA	NA	NA	NA	NA	NA	NA	NA	NA	NA	NA	NA	NA	NA	NA	NA	NA	NA	NA	NA	NA	NA	NA	NA	NA	NA	NA	NA	NA	NA	NA	NA	NA	NA	NA	NA	NA	NA	NA	NA	NA	NA	NA	NA	NA
C7.metabat.bin.27.contigs.fa	NA	NA	0.000721532	NA	NA	NA	NA	NA	NA	NA	NA	NA	NA	NA	0.000677409	NA	NA	NA	NA	0.000742416	NA	NA	NA	NA	NA	NA	NA	NA	NA	NA	NA	NA	NA	NA	NA	NA	NA	0.000607079	NA	NA	NA	NA	NA	NA	0.000822176	NA	NA	NA	0.000783454
C7.metabat.bin.34_sub.contigs.fa	NA	NA	NA	NA	NA	NA	NA	NA	NA	NA	NA	NA	NA	NA	NA	NA	NA	NA	NA	NA	NA	NA	NA	NA	NA	NA	NA	NA	NA	NA	NA	NA	NA	NA	NA	NA	NA	NA	NA	NA	NA	NA	NA	NA	NA	NA	NA	NA	NA
C7.metabat.bin.49.contigs.fa	NA	NA	NA	NA	NA	NA	0.000907691	NA	NA	NA	NA	NA	NA	0.000921804	NA	NA	NA	0.00107432	0.00185209	NA	0.00152069	NA	0.000859641	0.0012569	NA	NA	NA	0.00538669	0.00111591	NA	0.00162637	0.00364404	NA	NA	NA	NA	NA	NA	NA	NA	NA	NA	NA	NA	NA	NA	NA	NA	NA
C7.metabat.bin.64.contigs.fa	NA	NA	NA	NA	0.00176253	NA	NA	NA	NA	NA	NA	0.00681671	NA	NA	NA	NA	NA	NA	0.0033569	0.00832886	NA	NA	NA	NA	NA	0.00343359	NA	NA	0.00319671	NA	NA	NA	NA	0.00169018	NA	NA	0.00619182	NA	NA	0.00243858	0.00294909	NA	NA	NA	0.00458758	NA	NA	NA	NA
C7.mycc.Cluster.101_sub.contigs.fa	NA	NA	NA	NA	NA	NA	NA	NA	NA	NA	NA	NA	NA	NA	NA	NA	NA	NA	NA	NA	NA	NA	NA	NA	NA	NA	0.00291816	NA	NA	NA	NA	NA	NA	NA	NA	NA	NA	NA	NA	0.00220165	NA	NA	NA	NA	NA	NA	NA	NA	NA
C7.mycc.Cluster.27_sub.contigs.fa	NA	NA	NA	0.00377039	NA	NA	NA	NA	NA	NA	0.00444273	NA	NA	NA	NA	NA	NA	NA	NA	NA	NA	NA	NA	NA	NA	NA	NA	NA	NA	NA	NA	NA	NA	NA	NA	NA	0.00963997	0.0081866	NA	NA	NA	NA	NA	NA	NA	NA	NA	NA	NA
C7.mycc.Cluster.8_sub.contigs.fa	NA	NA	NA	NA	NA	NA	NA	NA	NA	NA	NA	NA	NA	NA	NA	NA	NA	NA	NA	NA	NA	NA	NA	NA	NA	NA	0.000918134	NA	0.000856688	NA	NA	NA	0.00111583	NA	NA	NA	0.00150585	NA	NA	0.00158148	NA	NA	NA	NA	NA	NA	NA	NA	NA
C80.concoct.24_sub.contigs.fa	NA	NA	0.000802212	NA	NA	NA	NA	NA	NA	NA	NA	0.000788899	NA	NA	NA	NA	0.000872419	NA	NA	NA	NA	0.000806001	0.000930944	NA	0.00198048	NA	0.00104159	0.00555053	NA	0.000706083	NA	0.000930085	NA	0.000784013	0.000978565	NA	NA	NA	0.00155225	NA	NA	NA	NA	NA	NA	NA	NA	NA	0.00120244
C80.concoct.33_sub.contigs.fa	NA	NA	NA	NA	NA	NA	NA	NA	NA	NA	NA	NA	NA	NA	NA	NA	NA	NA	NA	NA	NA	NA	NA	NA	NA	NA	NA	NA	NA	NA	NA	NA	NA	NA	NA	NA	NA	NA	NA	NA	NA	NA	NA	NA	NA	NA	NA	NA	NA
C80.maxbin.C80.016.fasta.contigs.fa	NA	NA	0.0183386	0.0145229	NA	0.020979	NA	0.00124552	0.00641072	NA	NA	0.00251053	0.00730553	NA	NA	NA	NA	0.00171815	0.00926003	NA	0.00516626	0.00146997	NA	NA	NA	0.00826962	0.00173403	0.0131328	0.0025359	0.0103496	NA	0.00180301	0.00430444	NA	NA	0.0118057	NA	NA	0.00236998	0.00233697	0.00924485	0.00483735	NA	NA	0.0161824	NA	NA	NA	NA
C80.mycc.Cluster.66.contigs.fa	NA	NA	NA	NA	NA	NA	NA	NA	NA	NA	NA	NA	NA	NA	NA	NA	NA	NA	NA	NA	NA	NA	NA	NA	NA	NA	NA	NA	NA	NA	NA	NA	NA	NA	NA	NA	NA	NA	NA	NA	NA	NA	NA	NA	NA	NA	NA	NA	NA
C80.mycc.Cluster.80.contigs.fa	NA	NA	NA	NA	NA	NA	NA	NA	NA	NA	NA	NA	NA	NA	NA	NA	NA	NA	NA	NA	NA	NA	NA	NA	NA	NA	NA	NA	NA	NA	NA	NA	NA	NA	NA	NA	NA	0.0117556	NA	NA	0.00615344	NA	NA	NA	NA	NA	0.00627642	NA	NA
C82.concoct.75.contigs.fa	NA	NA	NA	NA	NA	NA	NA	NA	NA	NA	NA	NA	NA	NA	NA	NA	NA	NA	NA	NA	NA	NA	NA	NA	NA	NA	NA	NA	NA	NA	NA	NA	NA	NA	NA	NA	NA	NA	NA	NA	NA	NA	NA	0.00241638	NA	NA	NA	NA	NA
C82.maxbin.C82.015.fasta.contigs.fa	NA	NA	0.00774258	NA	NA	NA	0.00633722	0.00588949	0.00587652	NA	0.014666	0.00951829	0.0065692	0.00346638	0.0033186	NA	NA	0.00547102	0.00653419	0.0140727	NA	0.00516121	0.00356046	0.00967192	NA	0.0118705	0.00223972	0.00949389	0.00748284	0.0030523	NA	0.00543411	0.007588	NA	NA	0.00506097	NA	NA	0.00934084	0.00648216	0.00468353	NA	NA	NA	0.0107727	NA	0.00288197	0.00395256	NA
C82.maxbin.C82.016.fasta.contigs.fa	NA	NA	NA	NA	NA	NA	NA	NA	NA	NA	NA	NA	0.00100409	NA	NA	NA	NA	NA	NA	NA	NA	NA	NA	NA	NA	NA	NA	NA	NA	NA	NA	NA	NA	NA	NA	NA	NA	NA	NA	NA	NA	NA	NA	NA	NA	NA	NA	NA	NA
C82.metabat.bin.11.contigs.fa	NA	0.00210133	0.00325745	0.00133928	0.00709103	0.00306547	0.00278309	0.00423781	0.00716951	NA	0.00538522	0.00474561	0.00628997	NA	0.00206377	0.00453666	0.00419487	0.00165431	0.00160951	0.00271159	NA	0.00273133	0.002343	0.00313703	0.00382184	0.002057	0.00442549	0.00699672	0.00726735	0.00209375	0.00131025	0.00157313	0.00669361	0.00182629	0.00296498	0.0048311	0.00736668	0.00878461	0.00518093	0.00237162	0.0021203	0.00253348	0.00380908	0.00126077	0.0028574	0.00181333	0.00328712	0.00327677	0.00289368
C82.metabat.bin.27.contigs.fa	NA	NA	0.0044782	NA	NA	NA	NA	NA	0.00239388	NA	0.00544441	NA	0.00430023	NA	NA	0.00129714	0.00256287	0.00612763	0.00377028	NA	0.00333913	NA	NA	0.00520785	0.00592282	NA	0.00316188	0.00290717	NA	0.00327922	0.00191964	0.00818297	0.00395089	0.00275465	NA	0.00520779	0.00316331	NA	NA	0.00198514	NA	NA	0.000999459	0.0011955	NA	NA	NA	0.00276619	0.00839745
C82.metabat.bin.66.contigs.fa	NA	0.00193264	0.00261134	0.00225189	NA	0.00210194	NA	0.00073861	0.000918433	0.000930335	0.00295772	NA	0.00176852	0.000760289	0.00385388	0.000968522	0.00106165	0.00247759	0.00100062	0.000833349	0.00106527	0.00122777	0.00117667	0.000915111	0.00177461	0.00146236	0.000934006	0.00250377	0.000878629	0.000782091	0.0019822	0.00102502	0.0018019	0.00107798	NA	0.00147244	NA	NA	0.00232892	0.00130942	0.0017231	0.00106242	0.000976154	NA	0.00121745	0.000911229	NA	0.00276977	0.00114751
C82.metabat.bin.88.contigs.fa	NA	NA	0.00105555	0.00157453	0.00116312	0.0024263	NA	NA	0.00103136	0.00166517	0.00130147	NA	0.00125538	0.00166347	NA	NA	NA	0.0015667	0.00609039	NA	0.00114648	0.00117997	0.00361913	0.00238952	NA	0.00100313	NA	0.00137448	NA	NA	NA	NA	0.00143073	0.00328645	0.00194922	NA	NA	0.000989466	NA	0.00130397	NA	NA	0.000919994	NA	0.00208913	NA	NA	0.00266575	NA
C82.mycc.Cluster.24_sub.contigs.fa	0.00259493	0.00339595	0.00716755	0.00424718	0.00536651	0.010269	0.00355115	0.00415692	0.00555526	NA	0.0114208	0.00600998	0.00678132	0.00335879	0.00445349	0.00333365	0.00654968	0.0107954	0.00510173	0.0057045	NA	0.00618941	0.00349506	0.00542515	0.00711264	0.00608543	0.00404153	0.00605531	0.00514981	0.00562995	0.00393992	0.00521589	0.0044647	0.0039327	NA	0.00515097	0.00753625	0.00473675	0.00670454	0.00565719	0.0049613	NA	0.00392193	0.00268755	0.00562039	0.00259953	0.00809926	0.00560447	0.00590832
C82.mycc.Cluster.68_sub.contigs.fa	0.00419276	NA	0.00521881	NA	0.00846903	NA	0.00395211	0.00212793	NA	NA	NA	NA	NA	0.00274421	NA	NA	NA	0.0039409	0.00579126	NA	NA	NA	0.00363074	0.00469713	0.0042897	0.00440484	0.00545299	0.00583471	0.00259189	NA	0.00352963	0.00535672	0.00392227	0.00450408	0.00445569	0.00269572	0.00765229	NA	0.00350308	0.0052909	NA	NA	0.00485871	0.00285653	0.00422186	0.0030342	0.00722162	0.00486661	NA
C85.concoct.33_sub.contigs.fa	NA	NA	NA	NA	NA	NA	NA	NA	NA	NA	NA	NA	NA	NA	NA	NA	NA	NA	0.00146251	NA	NA	NA	NA	NA	0.00147763	NA	NA	NA	NA	NA	0.000669395	NA	NA	NA	NA	NA	NA	NA	NA	0.00138322	NA	NA	NA	NA	NA	NA	NA	NA	NA
C85.metabat.bin.52.contigs.fa	NA	0.00432925	0.00156832	NA	0.00276282	0.00746077	0.0075261	NA	0.00416523	NA	0.00212813	0.0028451	0.00393313	0.0055934	0.00701667	NA	0.00257836	0.00914751	0.0101758	0.00784608	0.0055	0.0016298	0.00184671	0.00200999	NA	0.00196851	0.00534772	0.00554251	NA	0.00535512	NA	0.00901832	0.00394064	0.00787443	NA	0.00810947	0.0111275	0.00709573	0.00908513	0.00775789	0.00376176	NA	NA	NA	0.00320964	0.00232038	0.00156716	0.0084259	0.0101112
C86.maxbin.C86.021.fasta.contigs.fa	NA	0.00122674	0.00437767	0.000976755	0.00302086	NA	0.00210738	0.0034751	NA	0.00115009	NA	NA	0.00128409	NA	0.00235473	0.00341844	NA	0.0011676	0.00239531	0.00222104	NA	0.0010527	0.00328022	NA	NA	0.00147147	0.00277699	0.00274019	0.00141715	0.00463534	0.00100695	0.00116691	0.00289023	0.00386876	0.00244982	0.00475692	NA	0.00234071	0.00140112	0.00393392	0.00338239	0.00299752	NA	0.00165598	0.00455747	0.00140728	0.00353688	0.00335545	0.00350447
C86.maxbin.C86.046.fasta_sub.contigs.fa	NA	NA	NA	NA	NA	NA	0.00809825	NA	NA	NA	NA	NA	NA	NA	0.00534182	NA	NA	0.00955052	0.0134087	NA	NA	NA	NA	NA	NA	NA	NA	0.0136247	0.00824417	NA	NA	NA	NA	NA	NA	NA	NA	0.0166754	NA	0.0127613	NA	NA	NA	NA	NA	NA	0.014354	NA	0.00621122
C86.metabat.bin.50.contigs.fa	NA	NA	NA	NA	NA	NA	NA	NA	NA	NA	NA	0.00882545	NA	NA	NA	NA	NA	0.000874866	NA	NA	NA	NA	NA	NA	NA	NA	NA	NA	NA	NA	NA	NA	NA	NA	NA	NA	NA	NA	NA	NA	NA	NA	NA	NA	NA	NA	NA	NA	NA
C86.metabat.bin.5.contigs.fa	NA	NA	0.000758108	0.000695022	NA	0.00291824	NA	NA	0.000542931	NA	0.00277643	0.015085	0.00128695	NA	NA	NA	NA	0.000731921	NA	NA	NA	NA	NA	0.000808829	NA	NA	NA	NA	NA	NA	0.000747687	0.00088417	NA	0.000630587	NA	0.000532205	NA	NA	NA	NA	NA	NA	NA	NA	0.000719026	NA	NA	NA	NA
C86.metabat.bin.85.contigs.fa	NA	NA	NA	NA	NA	NA	NA	NA	NA	NA	NA	NA	NA	NA	NA	NA	NA	NA	0.00381739	NA	NA	NA	NA	NA	0.00922309	NA	0.00837139	NA	NA	NA	NA	NA	0.0116463	NA	NA	NA	NA	NA	NA	NA	NA	NA	NA	NA	NA	NA	NA	NA	NA
C87.concoct.25.contigs.fa	0.00147604	NA	0.00315047	NA	NA	NA	0.000822828	0.00105691	NA	NA	NA	NA	NA	NA	0.000954554	NA	NA	NA	0.00166807	NA	NA	NA	0.00113333	0.00168123	NA	NA	NA	0.00376474	NA	0.00131743	NA	NA	NA	0.000910245	NA	NA	0.00116238	NA	NA	NA	0.0040001	NA	0.00111682	NA	NA	NA	NA	NA	NA
C87.maxbin.C87.011.fasta.contigs.fa	NA	NA	0.00199304	0.0011048	0.001329	0.00517135	0.00720529	NA	NA	NA	0.00617756	0.00365369	0.00131385	NA	0.00186768	NA	NA	0.00194899	0.00928794	0.0032125	NA	NA	NA	0.00923701	NA	0.00492656	0.00145285	0.0092024	0.00134194	0.00564737	NA	NA	NA	NA	NA	0.00133193	NA	0.00129032	0.00893659	0.0047858	0.00402882	NA	NA	0.00382006	0.00638414	NA	NA	NA	0.00922131
C87.maxbin.C87.014.fasta.contigs.fa	NA	NA	NA	0.00075197	NA	NA	NA	NA	NA	NA	NA	NA	0.000954281	0.0008667	NA	NA	NA	NA	NA	NA	NA	0.00061544	0.000861636	NA	NA	NA	NA	0.00140287	0.000803277	0.000563293	0.000649938	NA	NA	NA	NA	NA	NA	0.000639644	0.00137138	NA	NA	NA	NA	NA	NA	0.000779581	0.00067848	NA	NA
C87.maxbin.C87.018.fasta.contigs.fa	NA	NA	NA	NA	NA	NA	0.00722877	NA	NA	0.00102256	NA	NA	NA	NA	NA	NA	NA	0.00467102	0.00975017	NA	NA	NA	NA	NA	NA	0.00680528	NA	0.0109631	NA	NA	NA	0.0109139	NA	NA	NA	NA	NA	NA	NA	0.00940524	NA	NA	NA	0.00544285	NA	0.00093892	0.00717806	NA	NA
C87.metabat.bin.27.contigs.fa	NA	0.00560384	0.00605165	0.00568454	0.00360454	0.00415878	NA	0.00260978	0.0041837	NA	0.00549426	0.0105982	0.00437852	0.00637828	0.00325882	NA	0.0102199	0.0125732	0.0129307	0.0240942	0.0123101	0.00267934	0.0178171	0.0165123	0.00982542	0.00345967	0.00608888	0.0104933	0.00749465	0.00888176	0.00226837	0.0065478	0.0103492	NA	NA	0.00542375	0.00314627	0.00939044	0.00516569	0.00400514	0.00331601	NA	NA	NA	0.0164608	NA	0.00775216	NA	0.0173838
C87.metabat.bin.45.contigs.fa	NA	0.00100178	NA	NA	NA	0.000792582	NA	NA	NA	NA	NA	0.000696549	0.000665682	NA	0.000675624	NA	NA	NA	0.000888075	0.000768556	NA	NA	NA	0.000740512	NA	NA	NA	NA	NA	NA	0.000684625	0.000862735	NA	NA	NA	NA	0.00100799	NA	NA	0.0059249	NA	NA	NA	NA	NA	NA	NA	NA	0.00087248
C87.metabat.bin.56.contigs.fa	NA	NA	NA	NA	NA	NA	0.00110855	NA	0.00102839	NA	NA	NA	NA	NA	NA	NA	NA	NA	NA	NA	NA	NA	NA	NA	NA	NA	NA	NA	NA	NA	NA	NA	NA	NA	NA	0.00162577	NA	0.0138657	NA	NA	NA	NA	NA	NA	NA	NA	NA	NA	NA
C87.metabat.bin.64_sub.contigs.fa	NA	NA	0.00126612	NA	0.00119748	NA	NA	NA	NA	0.00146351	0.00150457	NA	NA	NA	NA	NA	0.00117794	NA	NA	NA	NA	NA	0.00138067	NA	NA	0.00119594	NA	NA	NA	NA	NA	NA	0.00110648	NA	NA	NA	NA	0.000946845	NA	NA	NA	NA	NA	NA	NA	NA	NA	NA	NA
C88.maxbin.C88.006.fasta_sub.contigs.fa	0.00355686	NA	0.0107058	NA	0.00823086	0.00106166	0.00437822	0.00129958	0.00651811	NA	0.00474531	NA	NA	NA	0.001352	0.00478506	NA	0.00146646	0.00689063	0.00195542	NA	0.0125669	NA	0.00586851	0.00687254	0.00263759	0.010154	0.00305382	0.00163928	0.00113522	0.00384419	0.0014876	0.00251371	NA	0.00545396	0.00124127	0.00255183	0.00128931	0.00624307	0.00210855	NA	NA	0.00581961	0.0064967	0.00523809	0.00158308	0.00606648	0.00179603	0.00131737
C88.maxbin.C88.032.fasta_sub.contigs.fa	NA	NA	NA	NA	NA	NA	NA	NA	NA	NA	NA	NA	NA	NA	NA	NA	NA	0.00804262	0.0096411	0.00934983	NA	NA	NA	0.00910105	NA	NA	0.00864465	0.0119771	NA	NA	NA	0.00960186	NA	NA	NA	NA	NA	NA	NA	0.0089451	NA	NA	NA	NA	NA	NA	NA	NA	NA
C88.metabat.bin.38.contigs.fa	NA	0.00446899	0.00111402	0.000847489	0.00134344	0.00097098	NA	NA	0.00112167	NA	0.00783479	0.00121065	0.00426822	0.00102801	NA	NA	NA	0.00109884	0.00387876	0.00804639	0.00133562	0.000971338	0.00106919	0.00774693	0.00134516	0.00263315	0.00122441	0.00507983	0.00113756	0.000812415	0.009443	0.00849235	0.00590798	0.00107085	0.00116155	0.00618181	0.00118071	0.00279271	0.00408376	0.00272988	0.00452352	0.0021233	0.00102457	0.00122473	0.00537544	NA	0.00136484	0.00638544	0.00126488
C88.metabat.bin.39.contigs.fa	NA	NA	0.00962299	NA	NA	0.00952191	NA	NA	0.00929665	NA	0.0123454	NA	0.0114612	NA	NA	NA	NA	0.00911178	0.011691	0.00853022	0.00968428	NA	0.00090904	0.0115806	0.0115578	0.0118383	0.008215	0.0136129	NA	NA	0.0021483	0.0134662	0.00879333	0.0072291	0.00466437	0.010222	NA	NA	0.0117416	0.012996	NA	0.0106331	NA	0.00168758	0.00987097	NA	0.00654238	0.00799791	0.0105429
C88.metabat.bin.61.contigs.fa	NA	NA	0.00191349	0.00110712	0.00916001	0.00208851	0.00176727	0.00322053	NA	NA	NA	0.00208876	0.00279451	NA	0.00152182	0.00355509	0.00306066	0.00177141	0.00494928	0.0127224	NA	0.00982278	0.00142174	0.00108972	0.00378449	0.00563914	0.00151393	0.00317429	0.00181929	0.0015121	0.0147112	0.00321642	0.00726715	0.00207267	0.00216924	0.00332225	0.0110605	0.0034441	0.00276019	0.00456695	0.00499939	0.00258669	0.00144657	0.00126634	0.00357717	NA	NA	0.00154738	0.00125597
C89.concoct.82.contigs.fa	NA	NA	NA	NA	NA	NA	NA	NA	NA	NA	NA	NA	NA	NA	NA	NA	NA	NA	0.00055446	NA	NA	NA	0.000485268	NA	NA	NA	NA	0.00101545	NA	0.000495975	NA	NA	NA	NA	NA	NA	NA	NA	NA	NA	NA	NA	NA	NA	NA	NA	0.000839328	NA	NA
C89.maxbin.C89.002.fasta_sub.contigs.fa	NA	NA	0.0118425	0.00989505	0.00981336	0.0104458	0.008347	0.00613917	0.00864793	NA	0.0102461	0.0100586	0.0107104	NA	0.00810369	0.00720619	NA	0.0085231	0.0071183	0.0104029	NA	0.0129757	0.0120885	0.00970582	NA	0.0106283	0.00734826	0.0133774	0.0101298	0.00748359	0.00672912	0.0105716	NA	NA	NA	0.0128146	0.00895289	0.00816024	0.00880374	0.0109102	0.00973423	NA	NA	0.00831068	0.00918525	NA	0.0147667	NA	0.0101769
C89.metabat.bin.13.contigs.fa	NA	NA	NA	NA	NA	NA	NA	NA	NA	NA	NA	NA	NA	NA	NA	NA	NA	NA	NA	NA	NA	NA	NA	NA	NA	NA	NA	NA	NA	NA	NA	NA	NA	NA	NA	NA	NA	NA	0.000870823	NA	NA	NA	NA	NA	NA	NA	NA	NA	NA
C89.metabat.bin.2_sub.contigs.fa	NA	NA	NA	NA	NA	NA	NA	NA	NA	NA	NA	NA	NA	NA	NA	NA	NA	0.005787	NA	NA	NA	NA	NA	NA	NA	NA	NA	NA	NA	NA	NA	NA	NA	NA	NA	NA	NA	NA	NA	NA	0.000736418	NA	NA	NA	NA	NA	NA	NA	NA
C89.metabat.bin.35.contigs.fa	NA	NA	NA	NA	NA	NA	NA	NA	NA	NA	NA	NA	NA	NA	NA	NA	NA	NA	NA	NA	NA	NA	NA	NA	NA	NA	NA	NA	NA	NA	NA	NA	NA	NA	NA	NA	NA	NA	NA	0.00481145	NA	NA	NA	NA	NA	NA	NA	NA	NA
C89.metabat.bin.38_sub.contigs.fa	NA	NA	NA	0.00124224	NA	NA	NA	NA	NA	NA	NA	NA	NA	NA	NA	NA	NA	NA	0.002458	NA	NA	NA	NA	NA	NA	NA	NA	0.000684473	NA	NA	NA	NA	NA	NA	NA	NA	NA	NA	NA	NA	NA	NA	NA	NA	0.00306156	NA	NA	NA	NA
C89.metabat.bin.5.contigs.fa	NA	NA	NA	NA	NA	NA	NA	NA	NA	NA	NA	NA	NA	NA	NA	NA	NA	NA	NA	NA	NA	NA	NA	NA	NA	NA	NA	NA	NA	NA	NA	NA	NA	NA	NA	NA	NA	NA	NA	NA	NA	NA	NA	NA	NA	NA	NA	NA	NA
C89.metabat.bin.74.contigs.fa	NA	NA	NA	0.00098746	NA	0.00161506	NA	NA	0.000945808	NA	NA	0.000911036	NA	NA	NA	NA	NA	0.000858379	0.00124352	NA	NA	0.000973566	NA	0.00106908	NA	0.00160002	0.000808883	0.00735875	0.00123942	0.000814319	NA	NA	NA	NA	NA	0.0010086	NA	0.000947575	NA	0.00150818	0.00112403	NA	NA	NA	0.000975896	NA	NA	NA	0.00100421
C89.metabat.bin.89.contigs.fa	NA	NA	NA	NA	NA	NA	NA	NA	NA	NA	NA	NA	NA	NA	NA	NA	NA	NA	NA	NA	NA	NA	NA	NA	NA	NA	NA	NA	NA	NA	NA	NA	NA	NA	NA	NA	NA	0.00236482	NA	NA	NA	NA	NA	NA	NA	NA	NA	NA	NA
C89.metabat.bin.8_sub.contigs.fa	NA	NA	NA	NA	NA	0.00511371	NA	NA	NA	NA	NA	0.0071406	NA	NA	NA	NA	NA	NA	0.00135359	NA	NA	NA	NA	0.000806633	NA	NA	NA	NA	NA	NA	0.000764653	0.00124596	NA	NA	NA	NA	NA	NA	NA	NA	NA	NA	NA	NA	0.0069835	NA	NA	NA	NA
C89.mycc.Cluster.53_sub.contigs.fa	0.00894761	0.010801	NA	NA	NA	NA	0.0169076	NA	NA	NA	NA	NA	NA	NA	NA	NA	NA	NA	NA	NA	NA	NA	NA	NA	NA	NA	NA	NA	NA	NA	NA	NA	NA	NA	NA	NA	NA	0.0174099	NA	NA	NA	NA	NA	NA	NA	NA	NA	NA	NA
C89.mycc.Cluster.6.contigs.fa	NA	NA	NA	NA	NA	NA	0.00362647	NA	NA	NA	NA	NA	NA	NA	NA	NA	NA	NA	NA	NA	NA	NA	NA	0.00388123	NA	NA	NA	NA	NA	NA	NA	NA	NA	NA	NA	NA	NA	NA	NA	NA	NA	NA	NA	NA	NA	NA	NA	NA	NA
C89.mycc.Cluster.73_sub.contigs.fa	NA	0.00330289	NA	0.00117377	NA	0.00111662	0.00116764	0.00114604	0.00113008	0.0013048	0.00164952	NA	0.001268	0.00118358	0.00131335	NA	NA	NA	0.00135064	0.00129468	NA	NA	0.00240877	NA	0.00158903	NA	0.00865563	0.00811515	0.00109995	0.00107371	0.0012562	0.00123303	NA	0.00389525	NA	0.00128073	NA	0.00150548	0.00147581	0.00343906	0.00109359	0.00136792	NA	NA	0.0012091	NA	0.00136291	NA	0.00140175
C89.mycc.Cluster.89.contigs.fa	NA	0.00235116	NA	NA	NA	NA	NA	NA	NA	NA	NA	NA	NA	NA	NA	NA	NA	NA	NA	NA	NA	NA	NA	NA	NA	NA	NA	NA	NA	NA	NA	NA	NA	NA	NA	NA	NA	NA	NA	NA	NA	NA	NA	NA	NA	NA	NA	NA	NA
C90.metabat.bin.104.contigs.fa	0.00261598	NA	NA	NA	NA	NA	NA	NA	NA	NA	NA	NA	NA	NA	NA	NA	NA	0.00245971	0.00316728	NA	0.00326289	NA	NA	NA	NA	NA	NA	NA	NA	NA	0.00625578	NA	NA	NA	0.00456271	NA	NA	NA	NA	NA	NA	NA	NA	NA	0.00275363	NA	0.00170505	NA	NA
C90.metabat.bin.10.contigs.fa	NA	NA	NA	NA	NA	NA	NA	NA	NA	NA	NA	NA	NA	NA	NA	NA	NA	NA	NA	NA	NA	NA	NA	NA	NA	NA	NA	NA	NA	NA	NA	NA	NA	NA	NA	NA	NA	NA	NA	NA	0.000608638	NA	NA	NA	NA	NA	NA	NA	NA
C90.metabat.bin.32.contigs.fa	NA	NA	0.000861088	NA	NA	NA	NA	NA	NA	NA	0.0011333	NA	NA	NA	NA	NA	NA	NA	NA	NA	NA	NA	NA	NA	NA	0.000787737	NA	NA	NA	NA	NA	NA	NA	NA	NA	NA	NA	NA	0.000975695	NA	NA	NA	NA	NA	0.000920995	NA	NA	NA	0.00119656
C90.metabat.bin.48_sub.contigs.fa	NA	NA	NA	NA	NA	NA	NA	NA	NA	NA	NA	NA	NA	NA	NA	NA	NA	NA	NA	NA	NA	NA	NA	NA	NA	NA	NA	NA	NA	NA	NA	NA	NA	NA	NA	NA	NA	NA	NA	NA	NA	NA	NA	NA	NA	NA	NA	NA	NA
C90.metabat.bin.63.contigs.fa	NA	0.00535003	0.00585777	0.00550397	0.00482382	0.00398895	0.00141637	0.0011616	0.000946105	NA	0.00604148	0.00269204	0.00202466	NA	0.00530219	0.00479739	0.00552865	0.0054112	0.0055391	0.0050483	0.00169379	0.00528913	0.00437059	0.00526316	0.00567293	0.00484869	0.00144134	0.00833681	0.0019894	0.00118613	0.00282324	0.0057544	0.0054219	0.00137167	0.00497365	0.006078	0.00361252	0.00352495	0.00225195	0.00479005	0.00147516	NA	0.00414591	0.00188004	0.00263956	NA	0.00145912	0.00162224	0.00262105
C90.metabat.bin.98_sub.contigs.fa	NA	NA	NA	NA	NA	0.00135196	NA	NA	NA	NA	0.00168729	NA	NA	NA	NA	NA	NA	NA	NA	NA	NA	NA	NA	NA	NA	0.00167918	NA	NA	NA	NA	NA	NA	NA	NA	NA	NA	NA	NA	NA	NA	NA	NA	NA	NA	NA	NA	NA	NA	0.0016466
C90.mycc.Cluster.53_sub.contigs.fa	NA	NA	NA	NA	NA	NA	NA	NA	NA	NA	NA	NA	NA	NA	NA	NA	NA	NA	NA	NA	NA	NA	NA	NA	NA	NA	NA	NA	NA	NA	NA	NA	NA	NA	NA	NA	NA	NA	NA	NA	NA	NA	NA	NA	NA	NA	NA	NA	NA
C95.concoct.12_sub.contigs.fa	NA	NA	NA	NA	NA	NA	NA	NA	NA	NA	NA	NA	NA	NA	NA	NA	NA	NA	NA	NA	NA	NA	NA	NA	NA	NA	NA	NA	NA	NA	NA	NA	NA	NA	NA	0.0006668	NA	NA	0.000886647	NA	NA	NA	NA	NA	0.000869063	NA	NA	NA	NA
C95.concoct.42.contigs.fa	NA	NA	NA	NA	NA	NA	NA	NA	NA	NA	0.010473	0.00230584	0.00752479	NA	NA	NA	0.00542472	NA	NA	NA	0.00261735	NA	NA	NA	0.00253773	0.00656594	NA	NA	NA	NA	NA	NA	NA	0.00458771	NA	NA	NA	NA	NA	NA	NA	NA	NA	NA	NA	NA	NA	NA	NA
C95.maxbin.C95.063.fasta.contigs.fa	NA	NA	NA	NA	NA	NA	NA	NA	NA	NA	NA	NA	NA	NA	NA	NA	NA	NA	NA	NA	NA	NA	NA	NA	NA	NA	NA	NA	NA	NA	NA	NA	NA	NA	NA	NA	NA	NA	NA	NA	NA	NA	NA	NA	NA	NA	NA	NA	NA
C95.metabat.bin.128.contigs.fa	NA	NA	NA	NA	NA	NA	NA	NA	NA	NA	NA	NA	0.000994849	NA	NA	NA	NA	NA	NA	NA	NA	NA	NA	NA	NA	0.000898648	NA	0.000912676	NA	NA	NA	0.000851383	NA	NA	NA	NA	NA	0.000965332	NA	NA	NA	NA	NA	NA	0.000735214	NA	NA	NA	NA
C95.metabat.bin.21.contigs.fa	NA	NA	NA	0.00266924	NA	NA	0.00994017	NA	NA	NA	0.00472496	NA	NA	NA	0.00313359	NA	NA	0.00822966	NA	NA	NA	0.00501822	NA	NA	NA	NA	0.00590855	0.00173604	0.00121223	NA	0.00754388	0.00292232	NA	NA	NA	0.00182629	0.0118244	0.0164938	NA	0.00730246	0.0108191	NA	NA	NA	0.000891542	NA	0.0127111	NA	NA
C95.metabat.bin.22.contigs.fa	NA	NA	NA	NA	NA	0.00101555	NA	NA	NA	NA	NA	NA	0.00104937	NA	NA	NA	NA	NA	NA	NA	NA	NA	NA	NA	NA	NA	NA	NA	NA	NA	NA	NA	NA	NA	NA	0.000773251	NA	0.00141343	NA	NA	0.00103313	NA	NA	NA	0.000891543	NA	NA	NA	0.00311478
C95.metabat.bin.98.contigs.fa	NA	NA	NA	NA	NA	NA	NA	NA	NA	NA	NA	NA	NA	NA	NA	NA	NA	NA	NA	NA	NA	NA	NA	NA	NA	NA	NA	NA	NA	NA	NA	NA	NA	NA	NA	0.000726618	NA	NA	NA	NA	NA	NA	NA	NA	NA	NA	NA	NA	NA
C95.mycc.Cluster.183.contigs.fa	NA	NA	NA	NA	0.000861416	NA	NA	NA	NA	NA	NA	NA	NA	NA	NA	NA	NA	NA	NA	NA	NA	NA	NA	NA	NA	NA	NA	NA	NA	NA	NA	NA	NA	NA	NA	NA	NA	NA	NA	NA	NA	NA	NA	NA	NA	NA	NA	NA	NA
C95.mycc.Cluster.193_sub.contigs.fa	NA	NA	NA	NA	NA	0.00104898	NA	NA	NA	NA	NA	NA	NA	0.000850487	NA	NA	NA	NA	NA	NA	NA	NA	0.000989422	NA	0.00347573	NA	0.00166316	0.00131915	NA	NA	NA	NA	0.00300438	NA	NA	NA	NA	NA	0.00132757	NA	NA	NA	NA	NA	NA	NA	NA	NA	NA
C95.mycc.Cluster.21.contigs.fa	NA	NA	NA	NA	NA	NA	NA	NA	NA	NA	0.00114313	NA	NA	NA	NA	NA	NA	NA	NA	NA	NA	NA	NA	NA	NA	NA	NA	NA	NA	NA	NA	NA	NA	NA	NA	NA	NA	NA	NA	NA	NA	NA	NA	NA	NA	NA	NA	NA	NA
C95.mycc.Cluster.32.contigs.fa	NA	NA	0.00103714	0.000795278	0.000908414	0.000986203	0.0038166	NA	NA	NA	0.00149135	NA	0.000976876	NA	NA	NA	0.00180862	NA	NA	0.00233886	0.00147564	NA	NA	0.00125587	NA	0.00165144	0.000942534	0.00521009	NA	0.00644559	NA	0.0013056	0.00134062	NA	NA	NA	0.00135677	0.00274299	0.00254276	0.00195468	NA	NA	NA	NA	0.0048701	NA	NA	NA	0.0017073
C95.mycc.Cluster.75.contigs.fa	NA	NA	NA	NA	NA	NA	NA	NA	NA	NA	NA	NA	NA	NA	NA	NA	NA	NA	NA	NA	NA	NA	NA	NA	NA	NA	NA	NA	NA	NA	NA	NA	NA	NA	NA	NA	NA	NA	NA	NA	NA	NA	NA	NA	NA	NA	NA	NA	NA
C96.concoct.129.contigs.fa	NA	NA	NA	NA	NA	NA	NA	NA	NA	NA	NA	NA	NA	NA	NA	NA	NA	NA	NA	NA	NA	NA	NA	NA	NA	NA	NA	NA	NA	NA	NA	NA	NA	NA	NA	NA	NA	NA	NA	NA	NA	NA	NA	NA	NA	NA	NA	NA	NA
C96.concoct.88.contigs.fa	NA	NA	NA	0.000805863	NA	NA	NA	NA	NA	NA	NA	NA	NA	NA	NA	NA	NA	NA	NA	NA	NA	NA	NA	NA	NA	NA	NA	NA	NA	NA	NA	NA	NA	NA	NA	NA	NA	0.000918247	NA	NA	NA	NA	NA	NA	NA	NA	NA	NA	NA
C96.maxbin.C96.004.fasta_sub.contigs.fa	NA	NA	NA	NA	NA	NA	NA	NA	NA	NA	NA	NA	NA	NA	NA	NA	NA	NA	NA	NA	NA	NA	NA	NA	NA	NA	NA	0.0095192	NA	NA	NA	NA	NA	NA	NA	NA	NA	NA	NA	NA	NA	NA	NA	NA	0.00111322	NA	NA	NA	NA
C96.maxbin.C96.011.fasta.contigs.fa	NA	NA	0.0142896	NA	NA	0.0123927	0.00483711	NA	0.008972	NA	NA	NA	0.0104736	NA	NA	0.00435977	NA	0.0100289	0.00858594	NA	NA	0.0110927	NA	NA	NA	0.0116915	0.0106437	0.0137317	0.0089958	NA	0.00565035	NA	0.00847799	NA	NA	0.00748795	NA	0.00791791	0.00929425	0.00883148	0.0105124	NA	NA	NA	0.0110552	NA	0.00595192	NA	NA
C96.maxbin.C96.037.fasta.contigs.fa	NA	NA	NA	NA	NA	0.00237175	NA	NA	NA	NA	NA	NA	NA	NA	NA	NA	NA	NA	NA	0.0110998	NA	NA	NA	NA	NA	NA	NA	NA	NA	NA	NA	NA	NA	NA	NA	NA	NA	NA	NA	NA	NA	NA	NA	NA	NA	NA	NA	NA	0.00136425
C96.metabat.bin.27.contigs.fa	NA	NA	NA	NA	NA	NA	NA	NA	NA	NA	NA	NA	NA	NA	NA	NA	NA	NA	NA	NA	NA	NA	NA	NA	NA	NA	NA	NA	NA	NA	NA	NA	NA	NA	NA	NA	NA	NA	NA	NA	NA	NA	NA	NA	0.00100593	NA	NA	NA	NA
C96.metabat.bin.52.contigs.fa	NA	NA	NA	NA	NA	NA	NA	NA	NA	NA	NA	NA	NA	NA	NA	NA	NA	NA	NA	0.000808798	NA	NA	NA	NA	NA	NA	NA	NA	NA	NA	NA	NA	NA	NA	NA	NA	NA	NA	NA	NA	0.000652826	NA	NA	NA	NA	NA	NA	NA	NA
C96.metabat.bin.70.contigs.fa	NA	NA	NA	NA	NA	NA	NA	NA	0.00141489	NA	NA	NA	NA	NA	NA	NA	0.000948584	0.000891559	NA	0.000860085	NA	0.000935766	NA	NA	NA	NA	NA	0.000954098	NA	0.000863277	NA	0.00126981	0.000937641	NA	NA	NA	0.00272829	NA	0.001361	NA	NA	NA	NA	NA	NA	0.00483296	NA	NA	NA
C96.mycc.Cluster.43.contigs.fa	NA	NA	NA	NA	NA	NA	NA	NA	NA	NA	NA	NA	NA	NA	NA	NA	NA	NA	NA	NA	NA	NA	NA	NA	NA	NA	NA	NA	NA	NA	NA	NA	NA	NA	NA	NA	NA	NA	NA	NA	NA	NA	NA	NA	NA	NA	NA	NA	NA
C98.concoct.0.contigs.fa	NA	NA	NA	NA	NA	NA	NA	NA	NA	NA	NA	NA	NA	NA	NA	NA	NA	NA	NA	NA	NA	NA	NA	NA	NA	NA	NA	NA	NA	NA	NA	NA	NA	NA	NA	NA	NA	NA	NA	NA	NA	NA	NA	NA	NA	NA	NA	NA	NA
C98.concoct.45.contigs.fa	0.00280533	NA	NA	NA	NA	NA	NA	NA	NA	NA	NA	NA	NA	NA	NA	NA	NA	0.00415586	0.00128024	NA	NA	NA	NA	NA	NA	NA	NA	NA	NA	NA	0.00262055	0.00406392	NA	NA	0.00208348	NA	NA	NA	NA	NA	NA	NA	NA	NA	0.00381556	NA	0.00281007	NA	NA
C98.mycc.Cluster.28.contigs.fa	NA	NA	NA	NA	NA	NA	NA	NA	NA	NA	NA	NA	NA	NA	NA	NA	NA	NA	NA	NA	NA	NA	NA	NA	NA	NA	NA	NA	NA	NA	NA	NA	NA	NA	NA	NA	NA	NA	NA	NA	NA	NA	NA	NA	NA	NA	NA	NA	NA
C98.mycc.Cluster.7_sub.contigs.fa	NA	NA	NA	NA	NA	NA	NA	NA	NA	NA	NA	NA	NA	NA	NA	NA	NA	NA	NA	NA	NA	NA	NA	NA	NA	NA	NA	NA	NA	NA	NA	NA	NA	NA	NA	NA	NA	NA	NA	NA	NA	NA	NA	NA	NA	NA	NA	NA	NA
C98.mycc.Cluster.8_sub.contigs.fa	0.000753942	NA	NA	NA	NA	NA	NA	NA	NA	NA	NA	NA	NA	NA	NA	NA	NA	NA	NA	NA	NA	NA	NA	NA	NA	NA	NA	NA	NA	NA	NA	NA	NA	NA	NA	NA	NA	NA	NA	NA	NA	NA	NA	NA	NA	NA	NA	NA	NA
C9.concoct.123.contigs.fa	NA	NA	0.00181083	NA	0.00448509	NA	NA	NA	NA	NA	0.00314302	0.000853758	0.0010637	NA	NA	NA	NA	0.0043236	0.00195644	NA	0.0012606	0.00288705	0.00122186	0.00102722	NA	NA	0.000989627	0.00648095	NA	NA	0.00102631	0.00306397	NA	0.000938821	NA	NA	NA	NA	NA	0.00129781	NA	NA	NA	0.000861916	NA	NA	NA	NA	0.00110248
C9.concoct.43.contigs.fa	0.00736642	NA	NA	NA	NA	NA	NA	NA	NA	NA	NA	NA	NA	NA	NA	NA	NA	NA	NA	NA	NA	NA	0.00193782	NA	NA	NA	0.00408211	NA	NA	NA	NA	NA	NA	NA	NA	NA	NA	NA	NA	NA	NA	NA	NA	NA	NA	NA	NA	NA	NA
C9.concoct.45.contigs.fa	NA	NA	NA	NA	NA	NA	NA	NA	NA	NA	NA	NA	NA	NA	NA	NA	NA	NA	NA	NA	NA	NA	NA	NA	NA	NA	0.00165781	NA	NA	NA	NA	NA	NA	NA	NA	NA	NA	NA	NA	NA	NA	0.00173803	NA	NA	NA	NA	NA	NA	NA
C9.maxbin.C9.032.fasta_sub.contigs.fa	NA	NA	0.0009315	NA	0.000735871	NA	NA	NA	NA	NA	0.00155515	0.00101332	NA	NA	NA	NA	NA	NA	NA	0.000918412	NA	NA	NA	NA	NA	NA	NA	NA	NA	NA	0.00118424	NA	NA	NA	NA	NA	NA	NA	NA	NA	NA	NA	NA	NA	NA	0.00325295	NA	NA	0.000952826
C9.maxbin.C9.055.fasta_sub.contigs.fa	NA	NA	NA	NA	0.0019943	NA	NA	NA	NA	NA	NA	0.00341162	NA	NA	NA	NA	NA	NA	NA	NA	0.00138284	NA	NA	NA	NA	0.00230183	NA	0.00464206	NA	NA	NA	NA	NA	NA	NA	0.00187946	NA	NA	0.00151784	NA	NA	NA	0.00215945	0.00238097	NA	NA	NA	NA	NA
C9.metabat.bin.143.contigs.fa	NA	NA	0.00437919	NA	0.00553309	0.00283329	0.0024116	NA	0.00726867	0.00156969	0.00890816	0.0063749	0.00629374	0.00432122	0.00655362	0.00104353	0.00372958	0.00422331	0.0136808	0.00351918	0.00575479	NA	0.00586531	0.00364278	NA	0.00180206	0.00699111	0.00696469	NA	0.00369106	0.00368266	0.0023392	0.00590141	0.00562631	0.00576393	0.00643563	0.00627971	0.00196216	0.00625342	0.00621793	NA	0.0083272	NA	0.00788788	0.00547724	NA	0.00696248	0.00395467	0.00768178
C9.metabat.bin.160_sub.contigs.fa	NA	NA	0.00430706	0.00104041	0.00164855	0.00450382	0.000764763	0.000786971	0.00445164	NA	NA	0.00643479	0.00182608	NA	0.00288197	NA	NA	0.00101021	0.000980036	0.00363794	NA	0.00164082	NA	0.00364875	0.00483382	NA	NA	0.00532227	0.00381638	NA	0.00265113	0.00344512	0.00508835	NA	NA	0.00504424	0.0027347	NA	NA	0.00273147	NA	NA	NA	0.00574532	0.00285455	NA	NA	NA	0.00563778
C9.metabat.bin.28.contigs.fa	NA	NA	NA	NA	NA	NA	NA	NA	NA	NA	NA	NA	NA	NA	0.000859911	NA	NA	NA	NA	NA	NA	NA	NA	NA	NA	NA	NA	NA	NA	NA	NA	NA	NA	NA	NA	NA	NA	NA	NA	NA	NA	NA	NA	NA	0.000854639	NA	NA	NA	NA
C9.metabat.bin.56.contigs.fa	NA	NA	NA	NA	NA	NA	NA	NA	NA	NA	0.00113099	NA	NA	NA	NA	NA	NA	NA	NA	NA	NA	NA	NA	NA	NA	NA	0.00422993	NA	NA	NA	NA	NA	NA	NA	NA	NA	NA	NA	NA	NA	NA	NA	NA	NA	NA	NA	NA	NA	NA
C9.metabat.bin.68.contigs.fa	NA	NA	0.000898153	NA	NA	NA	NA	NA	NA	0.000963232	NA	NA	NA	NA	NA	NA	0.00145586	NA	NA	NA	NA	NA	0.000860289	NA	NA	NA	0.00434609	NA	NA	NA	NA	0.000907692	NA	NA	NA	NA	NA	NA	NA	NA	NA	NA	NA	NA	NA	NA	NA	NA	0.0019854
C9.metabat.bin.75.contigs.fa	NA	NA	0.00789824	NA	NA	NA	NA	NA	NA	NA	0.0105998	0.0018257	NA	NA	NA	NA	NA	NA	NA	0.0120822	NA	NA	NA	NA	NA	NA	NA	0.00878864	0.00152565	NA	NA	0.00132803	NA	NA	NA	NA	NA	NA	NA	NA	NA	NA	NA	NA	NA	NA	NA	NA	NA
C9.mycc.Cluster.108.contigs.fa	NA	NA	NA	NA	0.000749817	NA	NA	NA	NA	NA	NA	NA	NA	0.000675371	NA	0.000943912	NA	NA	NA	NA	NA	NA	NA	NA	NA	NA	NA	NA	NA	NA	0.000818115	NA	NA	NA	NA	NA	NA	NA	NA	NA	NA	NA	NA	NA	NA	NA	NA	0.00102113	NA
C9.mycc.Cluster.54_sub.contigs.fa	0.0016874	NA	0.00419816	NA	0.00549021	NA	0.00246248	0.00216045	0.00391338	NA	0.00402038	0.00504591	0.00370079	NA	0.00295865	0.00295938	NA	0.00291391	NA	NA	NA	NA	0.00253793	NA	0.00447041	0.00469684	0.00336027	0.00507752	0.00182299	NA	0.0034148	0.00485784	NA	0.00310097	0.00148139	0.0050862	NA	NA	NA	0.00455499	0.00474509	NA	0.00349881	0.0030518	0.00457773	0.00159555	0.00474234	0.00356708	NA
C9.mycc.Cluster.97.contigs.fa	NA	NA	NA	NA	NA	NA	NA	NA	NA	NA	0.00570924	NA	0.00575723	NA	NA	NA	NA	NA	NA	NA	NA	NA	NA	NA	0.00212876	0.00381871	NA	NA	NA	NA	NA	NA	NA	NA	NA	NA	NA	NA	NA	0.00263941	NA	NA	NA	NA	0.00323108	NA	NA	NA	NA
P100.concoct.22.contigs.fa	NA	NA	NA	NA	NA	NA	NA	NA	NA	NA	NA	NA	0.00978788	NA	NA	NA	0.00145004	0.00721264	NA	NA	NA	NA	NA	NA	NA	NA	NA	0.0163061	NA	NA	NA	NA	NA	NA	NA	NA	0.00724017	0.0112214	NA	NA	NA	0.00377362	NA	NA	NA	NA	NA	NA	NA
P100.maxbin.P100.006.fasta.contigs.fa	0.00437206	NA	0.00693382	NA	NA	NA	NA	0.00272175	NA	NA	NA	NA	NA	NA	NA	NA	0.00176276	0.0243848	0.0246665	NA	NA	NA	NA	0.0139641	NA	0.00225576	0.00357536	0.0225606	NA	NA	NA	0.0267459	NA	NA	NA	NA	NA	0.00754845	NA	0.0240582	NA	0.00201623	NA	NA	NA	NA	0.0119323	NA	0.00205592
P103.concoct.18.contigs.fa	0.000726493	NA	NA	NA	NA	NA	NA	NA	NA	NA	NA	NA	NA	NA	NA	NA	NA	NA	NA	NA	NA	NA	NA	NA	NA	NA	0.00400039	NA	NA	NA	NA	NA	NA	NA	NA	NA	NA	NA	NA	NA	NA	NA	NA	NA	NA	0.000748909	NA	NA	NA
P103.concoct.20_sub.contigs.fa	NA	NA	NA	NA	NA	NA	NA	NA	NA	NA	NA	NA	NA	NA	NA	NA	NA	NA	NA	NA	NA	NA	NA	NA	NA	NA	NA	NA	NA	NA	NA	NA	NA	NA	NA	NA	NA	NA	NA	NA	NA	NA	NA	NA	NA	NA	NA	NA	NA
P103.maxbin.P103.015.fasta_sub.contigs.fa	NA	0.00964412	0.00753119	NA	NA	0.00423631	0.00769161	0.00113191	NA	0.00384013	NA	NA	NA	NA	NA	NA	NA	0.00779493	NA	NA	NA	0.00922052	NA	NA	NA	0.00149567	NA	NA	NA	NA	NA	NA	NA	NA	NA	NA	0.00399865	0.00231777	NA	NA	0.0170737	0.00567346	NA	NA	NA	0.00277928	0.0030343	NA	NA
P103.maxbin.P103.027.fasta_sub.contigs.fa	0.00128357	0.0068802	0.0017946	NA	0.0100893	NA	0.00142413	0.000957708	0.00307209	0.00259426	NA	NA	0.00549848	NA	NA	0.00123982	NA	0.0010976	NA	NA	NA	0.00155269	NA	NA	NA	0.00281094	0.00195901	0.00961591	0.0013747	0.00914769	NA	NA	NA	NA	NA	NA	0.00134413	0.00108193	NA	0.0125529	NA	0.00568773	0.00476038	0.0087178	NA	0.00113333	NA	0.00237393	NA
P103.metabat.bin.19.contigs.fa	NA	NA	NA	NA	NA	NA	NA	NA	NA	NA	NA	NA	NA	NA	NA	NA	NA	NA	NA	NA	NA	NA	NA	NA	NA	NA	NA	NA	NA	NA	NA	NA	NA	NA	NA	NA	NA	0.00102335	NA	NA	NA	NA	NA	NA	NA	NA	NA	NA	NA
P103.metabat.bin.52.contigs.fa	NA	NA	0.0148376	0.00975063	NA	0.0144322	0.00849656	0.00499566	0.0112322	NA	0.0129374	0.012967	0.0127661	NA	0.0137798	NA	0.0113	0.00704634	0.0140583	0.0164746	NA	0.0112301	NA	0.0123365	0.00974706	0.00242402	0.0120184	0.0100681	0.0109596	0.0120108	NA	0.0123904	0.0108402	0.00773308	NA	0.0091305	0.0131935	0.0116975	0.00370104	0.0108964	0.0146779	0.0111243	NA	NA	0.0130231	NA	NA	NA	0.00959673
P103.metabat.bin.74.contigs.fa	NA	NA	NA	NA	NA	NA	NA	NA	NA	NA	NA	NA	NA	NA	NA	NA	NA	NA	NA	NA	NA	NA	NA	NA	NA	NA	0.00116378	NA	NA	NA	NA	NA	NA	NA	NA	NA	NA	NA	NA	NA	NA	NA	NA	NA	NA	NA	NA	NA	NA
P103.mycc.Cluster.89_sub.contigs.fa	0.00133648	0.00352821	0.00342367	0.00235764	0.00566612	0.00348575	0.00320362	0.00271009	0.00506724	NA	0.00505129	NA	0.0035249	0.00224322	0.00271275	0.00120555	NA	0.00381388	NA	NA	0.00438719	0.00500965	0.00277833	0.00290779	0.00384676	0.00310086	0.00371303	0.00551897	0.00360675	0.00343002	0.00244333	0.00543447	0.00606395	0.00220076	0.00139012	0.00269778	0.00580212	0.00213288	0.00477674	0.00391191	0.00570757	NA	0.00442505	0.00191551	0.00267269	0.0033505	0.00277575	0.00302592	0.00809219
P103.mycc.Cluster.90.contigs.fa	NA	NA	NA	NA	NA	NA	NA	NA	NA	NA	NA	NA	NA	NA	NA	NA	NA	NA	NA	NA	NA	NA	NA	NA	NA	0.000879166	NA	NA	NA	NA	NA	NA	NA	NA	NA	NA	NA	NA	NA	NA	NA	NA	NA	NA	NA	NA	NA	NA	NA
P104IIP.concoct.101_sub.contigs.fa	NA	NA	NA	0.000713723	NA	NA	NA	NA	NA	NA	NA	0.000817335	NA	NA	NA	NA	0.000887157	NA	NA	0.000943878	NA	NA	NA	NA	NA	NA	NA	NA	NA	NA	NA	NA	NA	NA	NA	NA	NA	NA	NA	NA	NA	NA	NA	NA	0.00207101	NA	NA	NA	NA
P104IIP.concoct.119_sub.contigs.fa	NA	0.00215922	0.0011443	NA	NA	NA	0.00132509	NA	NA	NA	NA	0.00215304	0.00105641	NA	NA	NA	0.00147584	0.00197484	NA	NA	NA	NA	NA	0.00150472	NA	NA	NA	0.00496034	NA	0.000950413	0.00134118	NA	NA	NA	NA	NA	0.00192957	NA	NA	NA	NA	NA	NA	NA	NA	NA	NA	NA	NA
P104IIP.concoct.36_sub.contigs.fa	NA	NA	0.00239204	0.00112267	NA	0.00263908	NA	NA	0.00117486	NA	0.00258399	0.00368826	NA	NA	NA	NA	0.00157823	0.000860923	0.000982889	0.00286159	NA	0.00130968	NA	0.000944286	NA	0.00421725	0.000917937	0.00396089	0.00297869	0.000781815	NA	NA	0.00283033	0.00113695	NA	0.00107778	NA	NA	NA	0.00140992	NA	NA	NA	NA	0.00130169	NA	NA	0.00159714	0.00271951
P104IIP.concoct.57.contigs.fa	NA	NA	NA	NA	NA	NA	NA	NA	NA	NA	NA	NA	NA	NA	NA	NA	NA	NA	NA	NA	NA	NA	NA	NA	NA	NA	NA	NA	NA	NA	NA	NA	NA	NA	NA	NA	NA	NA	NA	NA	NA	NA	NA	NA	NA	NA	NA	NA	NA
P104IIP.concoct.5_sub.contigs.fa	NA	NA	NA	NA	NA	NA	NA	NA	NA	NA	NA	NA	NA	NA	NA	NA	NA	NA	0.00121545	NA	NA	NA	NA	NA	NA	NA	0.00118347	NA	NA	NA	NA	NA	NA	0.00152069	NA	NA	NA	NA	NA	NA	NA	NA	NA	NA	NA	NA	NA	NA	NA
P104IIP.maxbin.P104IIP.007.fasta.contigs.fa	NA	NA	NA	NA	NA	NA	NA	NA	NA	NA	NA	NA	NA	NA	NA	NA	NA	0.00959166	0.010653	NA	NA	NA	NA	0.00965447	NA	NA	0.00955328	NA	NA	NA	NA	NA	NA	NA	NA	NA	NA	NA	NA	0.00946518	NA	NA	NA	NA	NA	NA	NA	NA	NA
P104IIP.maxbin.P104IIP.012.fasta_sub.contigs.fa	NA	NA	NA	NA	NA	NA	NA	NA	NA	NA	NA	NA	NA	NA	NA	NA	NA	NA	NA	NA	NA	NA	NA	NA	NA	NA	NA	NA	NA	NA	NA	NA	NA	NA	NA	NA	NA	NA	NA	NA	NA	NA	NA	NA	NA	NA	NA	NA	NA
P104IIP.maxbin.P104IIP.037.fasta.contigs.fa	NA	NA	NA	NA	NA	NA	NA	NA	NA	NA	NA	NA	NA	NA	NA	NA	NA	NA	NA	NA	NA	NA	NA	NA	NA	NA	NA	NA	NA	NA	NA	NA	NA	NA	NA	NA	NA	NA	NA	NA	NA	NA	NA	NA	NA	NA	NA	NA	NA
P104IIP.maxbin.P104IIP.044.fasta.contigs.fa	NA	NA	NA	NA	NA	NA	NA	0.000928268	NA	NA	0.0069858	0.00130829	NA	NA	NA	NA	0.000987365	0.00477496	NA	0.000882624	NA	NA	NA	NA	NA	NA	NA	0.00081388	NA	0.000705716	NA	NA	NA	NA	NA	NA	NA	NA	NA	NA	NA	NA	NA	NA	0.00135286	NA	0.00329389	NA	NA
P104IIP.maxbin.P104IIP.083.fasta.contigs.fa	NA	NA	NA	NA	NA	NA	NA	NA	NA	NA	NA	NA	NA	NA	NA	NA	NA	NA	NA	NA	NA	NA	NA	NA	NA	NA	NA	NA	NA	NA	NA	NA	NA	NA	NA	NA	NA	NA	NA	NA	NA	NA	NA	NA	NA	NA	NA	NA	NA
P104IIP.metabat.bin.101_sub.contigs.fa	NA	NA	NA	NA	NA	NA	NA	NA	NA	NA	NA	NA	NA	NA	NA	NA	NA	NA	NA	NA	NA	NA	NA	NA	NA	NA	NA	NA	NA	NA	NA	NA	NA	NA	NA	NA	NA	NA	NA	NA	NA	NA	NA	NA	NA	NA	NA	NA	NA
P104IIP.metabat.bin.136.contigs.fa	NA	NA	NA	NA	NA	NA	NA	NA	NA	NA	NA	NA	NA	NA	NA	NA	NA	NA	NA	0.00177712	NA	NA	NA	0.000877082	NA	NA	NA	NA	NA	NA	NA	NA	NA	NA	NA	NA	NA	NA	NA	NA	0.000891089	NA	NA	NA	NA	NA	NA	NA	0.00132729
P104IIP.metabat.bin.15.contigs.fa	NA	NA	0.000890501	NA	NA	NA	NA	NA	NA	NA	NA	NA	NA	NA	NA	NA	0.000967731	NA	NA	NA	NA	NA	NA	NA	NA	NA	NA	NA	NA	NA	NA	NA	NA	NA	NA	NA	NA	NA	NA	NA	NA	NA	NA	NA	NA	NA	NA	NA	NA
P104IIP.metabat.bin.160.contigs.fa	NA	NA	0.00093453	NA	NA	0.00081065	NA	NA	NA	NA	NA	NA	0.000772096	NA	NA	NA	NA	NA	NA	0.000797138	NA	NA	NA	NA	0.000661094	NA	NA	NA	NA	NA	NA	0.000719424	NA	NA	NA	NA	NA	NA	NA	NA	NA	NA	NA	NA	0.000708802	NA	NA	NA	0.00139629
P104IIP.metabat.bin.162.contigs.fa	NA	0.00223292	NA	0.00235034	NA	NA	NA	NA	NA	NA	NA	NA	NA	NA	0.00544694	NA	NA	NA	NA	NA	NA	NA	NA	NA	NA	NA	NA	0.00561441	NA	NA	NA	NA	NA	NA	NA	NA	NA	0.00222578	NA	NA	0.00238965	NA	NA	NA	NA	NA	NA	NA	NA
P104IIP.metabat.bin.168.contigs.fa	NA	NA	NA	NA	NA	NA	NA	NA	NA	NA	NA	0.00115913	NA	NA	NA	NA	NA	NA	NA	NA	NA	NA	NA	NA	NA	NA	NA	NA	NA	NA	NA	NA	NA	NA	NA	NA	NA	NA	NA	NA	NA	NA	NA	NA	NA	NA	NA	NA	NA
P104IIP.metabat.bin.176_sub.contigs.fa	NA	NA	NA	NA	NA	NA	NA	NA	NA	NA	0.00124664	NA	NA	NA	NA	NA	NA	NA	NA	NA	NA	NA	NA	NA	NA	NA	NA	NA	NA	NA	NA	NA	NA	NA	NA	NA	NA	NA	NA	NA	NA	NA	NA	NA	NA	NA	NA	NA	NA
P104IIP.metabat.bin.48_sub.contigs.fa	NA	NA	NA	NA	NA	NA	NA	0.00126631	NA	NA	NA	NA	NA	NA	0.00209154	NA	NA	0.0112151	0.0102281	NA	NA	NA	NA	NA	NA	0.00771592	NA	0.0040089	NA	NA	NA	NA	NA	NA	NA	0.00509247	NA	NA	0.00314039	NA	NA	NA	NA	NA	0.013373	NA	NA	NA	NA
P104IIP.metabat.bin.63.contigs.fa	NA	NA	0.0154894	0.00819931	NA	0.0186593	NA	NA	NA	NA	0.0161996	0.0174112	0.0169103	NA	0.00380165	NA	NA	0.0112667	0.0144323	0.0140906	NA	NA	NA	0.0236931	NA	0.0148918	0.0133745	0.0119499	0.00973748	0.0131998	NA	0.0147715	NA	NA	NA	0.0107564	NA	0.0115026	0.0171491	0.0184921	0.00222709	NA	NA	NA	0.0106738	NA	NA	NA	0.0201471
P104IIP.metabat.bin.65.contigs.fa	NA	NA	NA	NA	NA	NA	NA	NA	NA	NA	NA	NA	NA	NA	NA	NA	NA	NA	NA	NA	NA	NA	NA	NA	NA	NA	NA	NA	NA	NA	NA	NA	NA	NA	NA	NA	0.00137559	NA	NA	NA	NA	NA	NA	NA	NA	NA	NA	NA	NA
P104IIP.metabat.bin.98_sub.contigs.fa	NA	NA	NA	NA	NA	NA	NA	NA	NA	NA	NA	NA	NA	NA	NA	NA	NA	NA	0.00133721	NA	NA	NA	NA	NA	NA	NA	NA	NA	NA	NA	NA	NA	NA	NA	NA	NA	NA	NA	NA	NA	0.000850326	NA	NA	NA	0.000989244	NA	NA	NA	0.000920364
P105.maxbin.P105.006.fasta.contigs.fa	0.00502167	NA	NA	NA	0.00924962	NA	0.00526173	NA	NA	NA	NA	0.0110989	NA	NA	NA	NA	NA	0.010952	0.0121498	NA	NA	NA	NA	0.00743443	NA	NA	0.00579193	0.0123894	NA	NA	NA	NA	NA	NA	0.00620205	NA	NA	NA	NA	0.0105705	NA	NA	NA	0.002864	NA	0.00517344	NA	0.00124296	NA
P105.maxbin.P105.031.fasta_sub.contigs.fa	0.00167106	NA	0.0110411	NA	0.00853218	0.00158551	0.00752584	NA	0.00851124	NA	0.0107772	0.0110379	0.00942702	NA	NA	0.00649781	0.00992468	0.00754108	0.00996237	NA	NA	NA	NA	0.00969912	NA	0.00887641	0.00916407	0.0114473	NA	0.00738268	0.00932408	0.00841881	0.00848021	0.00788311	0.00835912	0.00991205	NA	NA	0.00875774	0.00911412	NA	0.007051	0.00661643	0.00722591	0.00853538	0.00363061	0.00854554	0.00773233	0.0106219
P105.metabat.bin.32.contigs.fa	NA	NA	0.00107859	NA	NA	NA	NA	NA	NA	NA	NA	NA	NA	NA	NA	NA	0.00140922	0.00455929	NA	NA	NA	NA	0.00124789	NA	NA	NA	NA	NA	NA	NA	NA	NA	NA	NA	NA	NA	NA	0.00114196	NA	NA	NA	NA	NA	NA	NA	NA	NA	NA	NA
P105.metabat.bin.54.contigs.fa	NA	NA	0.00142479	NA	NA	0.00131244	0.00213735	NA	NA	NA	NA	0.00140692	NA	NA	NA	NA	NA	NA	NA	0.011831	NA	NA	NA	0.0042337	NA	NA	NA	0.00803617	NA	0.00587348	NA	NA	NA	NA	NA	0.00261587	NA	NA	0.00237791	0.00697477	NA	NA	NA	NA	NA	0.00284867	NA	NA	NA
P105.metabat.bin.69.contigs.fa	NA	NA	NA	NA	NA	NA	NA	NA	NA	NA	NA	NA	NA	NA	NA	NA	NA	NA	NA	NA	NA	NA	NA	NA	NA	NA	NA	NA	NA	NA	NA	NA	NA	NA	NA	NA	NA	NA	NA	0.00757603	NA	NA	NA	NA	NA	NA	NA	NA	NA
P107.concoct.168_sub.contigs.fa	NA	NA	NA	NA	NA	NA	NA	NA	NA	NA	NA	NA	NA	NA	NA	NA	NA	NA	NA	NA	NA	NA	NA	NA	NA	NA	NA	NA	NA	NA	NA	NA	NA	NA	NA	NA	NA	NA	NA	NA	NA	NA	NA	NA	NA	NA	NA	NA	NA
P107.concoct.20.contigs.fa	NA	NA	NA	NA	NA	NA	NA	NA	NA	NA	NA	0.000618054	NA	NA	NA	NA	NA	NA	NA	NA	NA	NA	NA	NA	NA	NA	NA	NA	NA	NA	NA	NA	NA	NA	NA	NA	NA	NA	NA	NA	NA	NA	NA	NA	NA	NA	NA	NA	NA
P107.concoct.2.contigs.fa	NA	NA	NA	NA	NA	NA	NA	NA	NA	NA	NA	NA	NA	NA	NA	NA	NA	NA	NA	NA	NA	NA	NA	NA	NA	0.000857873	NA	NA	0.00076877	NA	NA	NA	NA	NA	NA	NA	NA	NA	NA	NA	NA	NA	NA	NA	NA	NA	NA	NA	NA
P107.concoct.36_sub.contigs.fa	NA	NA	NA	NA	NA	NA	NA	NA	NA	NA	NA	NA	NA	NA	NA	NA	NA	NA	NA	NA	NA	NA	NA	NA	NA	NA	NA	NA	NA	NA	NA	NA	NA	NA	NA	NA	NA	NA	NA	NA	NA	NA	NA	NA	NA	NA	NA	NA	NA
P107.concoct.71.contigs.fa	NA	NA	NA	NA	NA	NA	NA	NA	NA	NA	NA	NA	NA	NA	NA	NA	NA	NA	NA	NA	NA	NA	NA	NA	NA	NA	NA	NA	NA	NA	NA	NA	NA	NA	NA	0.000659278	NA	NA	NA	NA	NA	NA	NA	NA	NA	NA	NA	NA	NA
P107.concoct.79.contigs.fa	NA	NA	NA	NA	NA	NA	NA	NA	NA	NA	NA	NA	NA	NA	NA	NA	NA	NA	NA	NA	NA	NA	NA	NA	NA	NA	NA	NA	NA	NA	NA	NA	NA	NA	NA	NA	NA	NA	NA	NA	NA	NA	NA	NA	NA	NA	NA	NA	NA
P107.concoct.9.contigs.fa	NA	NA	NA	NA	NA	NA	NA	NA	NA	NA	NA	NA	NA	NA	NA	NA	NA	NA	NA	NA	NA	NA	NA	NA	NA	NA	NA	NA	NA	NA	NA	NA	NA	NA	NA	NA	NA	NA	NA	NA	NA	NA	NA	NA	NA	NA	NA	NA	NA
P107.maxbin.P107.001.fasta.contigs.fa	NA	NA	0.0165774	0.0144612	NA	0.014012	0.0104076	NA	0.0159769	NA	0.0173413	0.0162696	0.0131466	NA	0.00935206	0.007804	NA	0.0130386	0.0119783	0.0149001	0.0128713	0.0158145	NA	0.0175973	NA	0.0139263	0.0171358	0.0161554	0.0136796	0.0121692	0.0129923	0.016111	0.0149606	NA	NA	0.0106341	0.012029	0.0128992	0.0124227	0.0132631	0.0131076	NA	NA	0.00980374	0.0173908	NA	0.00780429	NA	0.0162355
P107.maxbin.P107.004.fasta.contigs.fa	NA	NA	NA	NA	NA	NA	NA	NA	NA	NA	NA	NA	NA	NA	NA	NA	NA	NA	NA	0.00175291	NA	NA	NA	NA	NA	NA	NA	NA	NA	NA	NA	NA	NA	NA	NA	NA	NA	NA	NA	NA	NA	NA	NA	NA	NA	NA	NA	NA	0.00819768
P107.maxbin.P107.018.fasta.contigs.fa	NA	NA	NA	NA	NA	NA	NA	NA	NA	NA	NA	NA	NA	NA	NA	NA	NA	NA	NA	NA	NA	NA	NA	NA	NA	NA	NA	0.0154811	NA	NA	NA	NA	NA	NA	NA	NA	NA	0.00867955	NA	NA	NA	NA	NA	NA	NA	NA	NA	NA	NA
P107.maxbin.P107.024.fasta.contigs.fa	NA	NA	NA	NA	NA	NA	NA	NA	NA	NA	NA	NA	NA	NA	NA	NA	NA	NA	NA	NA	NA	NA	NA	NA	NA	NA	NA	NA	NA	NA	NA	NA	NA	NA	NA	NA	NA	NA	NA	NA	NA	NA	NA	NA	NA	NA	NA	NA	NA
P107.maxbin.P107.026.fasta.contigs.fa	NA	NA	NA	NA	NA	NA	NA	NA	NA	NA	NA	NA	NA	NA	NA	NA	NA	NA	NA	NA	NA	NA	NA	NA	NA	NA	NA	NA	NA	NA	NA	NA	NA	NA	NA	NA	NA	NA	NA	NA	NA	NA	NA	NA	NA	NA	NA	NA	NA
P107.maxbin.P107.034.fasta.contigs.fa	NA	NA	NA	NA	NA	NA	NA	NA	NA	NA	NA	NA	NA	NA	NA	NA	NA	NA	NA	NA	NA	NA	NA	NA	NA	NA	NA	NA	NA	NA	NA	NA	NA	NA	NA	NA	NA	NA	NA	NA	NA	NA	NA	NA	NA	NA	NA	NA	NA
P107.maxbin.P107.039.fasta.contigs.fa	NA	NA	NA	NA	NA	NA	NA	NA	NA	NA	NA	NA	NA	NA	NA	NA	NA	NA	NA	NA	NA	NA	NA	NA	NA	NA	NA	NA	NA	NA	NA	NA	NA	NA	NA	NA	NA	NA	NA	NA	NA	NA	NA	NA	NA	NA	NA	NA	NA
P107.maxbin.P107.047.fasta.contigs.fa	NA	NA	NA	NA	0.00160343	NA	NA	NA	NA	NA	NA	0.00187768	NA	0.00139855	NA	NA	NA	NA	NA	NA	NA	0.000881701	NA	NA	NA	NA	NA	0.00326222	NA	0.000930828	NA	NA	NA	NA	NA	NA	NA	0.00127393	NA	NA	0.00112094	NA	NA	NA	NA	NA	NA	NA	NA
P107.maxbin.P107.050.fasta.contigs.fa	NA	NA	NA	NA	NA	NA	NA	NA	NA	NA	NA	NA	NA	NA	NA	NA	NA	NA	NA	NA	NA	NA	NA	NA	NA	NA	NA	NA	NA	NA	NA	NA	NA	NA	NA	NA	NA	NA	NA	NA	NA	NA	NA	NA	NA	NA	NA	NA	NA
P107.maxbin.P107.080.fasta.contigs.fa	NA	NA	NA	NA	NA	NA	NA	NA	NA	NA	NA	NA	NA	NA	NA	NA	NA	NA	NA	0.00162923	NA	NA	NA	NA	NA	0.000992296	NA	NA	NA	NA	NA	0.000947669	NA	NA	NA	NA	NA	NA	NA	NA	NA	NA	NA	NA	NA	NA	NA	NA	NA
P107.maxbin.P107.106.fasta_sub.contigs.fa	0.00264606	NA	NA	0.00119106	NA	NA	NA	NA	NA	NA	NA	NA	NA	NA	0.00134969	NA	NA	NA	NA	NA	NA	NA	0.00108053	NA	NA	NA	NA	NA	NA	NA	NA	0.00117748	0.00125913	NA	NA	NA	NA	NA	NA	NA	NA	NA	NA	NA	NA	NA	NA	NA	NA
P107.maxbin.P107.127.fasta.contigs.fa	NA	NA	NA	NA	NA	NA	NA	NA	NA	NA	NA	NA	NA	NA	NA	NA	NA	NA	NA	0.00160908	NA	NA	NA	NA	NA	NA	NA	NA	NA	NA	NA	NA	NA	NA	NA	NA	NA	NA	NA	NA	NA	NA	NA	NA	NA	NA	NA	NA	NA
P107.maxbin.P107.153.fasta_sub.contigs.fa	NA	NA	NA	NA	NA	NA	0.00447913	NA	NA	NA	NA	0.00975572	NA	NA	NA	NA	NA	0.00591874	0.00631872	0.00534836	NA	0.00574097	NA	NA	NA	0.00537113	NA	0.00835378	NA	0.00568845	NA	0.00821067	NA	NA	NA	0.00438624	NA	0.00386841	NA	0.00622071	NA	NA	NA	NA	NA	NA	0.00529451	0.00453795	NA
P107.maxbin.P107.203.fasta_sub.contigs.fa	NA	NA	NA	NA	NA	NA	NA	NA	NA	NA	NA	NA	NA	NA	NA	NA	NA	NA	NA	NA	NA	NA	NA	NA	NA	NA	NA	NA	NA	NA	NA	NA	NA	NA	NA	NA	NA	NA	NA	NA	NA	NA	NA	NA	NA	NA	NA	NA	NA
P107.metabat.bin.105.contigs.fa	NA	NA	0.00109173	NA	NA	NA	NA	NA	NA	NA	NA	NA	NA	NA	NA	NA	NA	0.000926551	NA	NA	NA	NA	NA	NA	NA	0.000795776	NA	NA	NA	NA	NA	NA	NA	NA	NA	NA	NA	NA	NA	NA	0.0125952	NA	NA	NA	NA	NA	NA	NA	NA
P107.metabat.bin.108.contigs.fa	NA	NA	0.00100704	0.000990992	NA	NA	NA	NA	NA	NA	NA	NA	NA	NA	0.000874955	NA	0.000859291	NA	NA	0.000991306	NA	NA	NA	NA	0.00121383	0.00118579	NA	NA	NA	NA	NA	NA	NA	NA	NA	NA	NA	0.000739895	NA	NA	NA	0.00109456	NA	NA	NA	NA	NA	NA	NA
P107.metabat.bin.112.contigs.fa	NA	0.00113392	NA	NA	NA	NA	0.000814549	NA	NA	NA	NA	NA	NA	NA	0.00071206	NA	NA	0.000844079	NA	NA	NA	NA	NA	NA	NA	NA	0.000748563	NA	NA	NA	0.000814376	0.000963146	NA	NA	NA	NA	NA	0.000893829	NA	NA	NA	NA	NA	NA	0.00112708	NA	NA	NA	NA
P107.metabat.bin.140.contigs.fa	NA	NA	NA	NA	NA	NA	NA	NA	NA	NA	NA	NA	NA	NA	NA	NA	NA	NA	NA	NA	NA	NA	NA	NA	NA	NA	NA	NA	NA	NA	NA	NA	NA	NA	NA	NA	NA	NA	NA	NA	NA	NA	NA	NA	NA	NA	NA	NA	NA
P107.metabat.bin.142.contigs.fa	NA	NA	NA	NA	NA	NA	NA	NA	NA	NA	NA	NA	NA	NA	NA	NA	NA	NA	NA	NA	NA	NA	NA	NA	NA	NA	NA	NA	NA	NA	NA	NA	NA	NA	NA	NA	NA	NA	NA	NA	NA	NA	NA	NA	NA	NA	NA	NA	NA
P107.metabat.bin.145.contigs.fa	NA	NA	NA	NA	NA	NA	NA	NA	NA	NA	NA	NA	NA	NA	NA	NA	NA	NA	NA	NA	NA	NA	NA	NA	NA	NA	NA	NA	NA	NA	NA	NA	NA	NA	NA	NA	NA	NA	NA	NA	NA	NA	NA	NA	NA	NA	NA	NA	NA
P107.metabat.bin.154.contigs.fa	NA	NA	NA	NA	NA	NA	NA	NA	NA	NA	NA	NA	NA	NA	NA	NA	NA	NA	NA	NA	NA	NA	NA	NA	NA	NA	NA	NA	NA	NA	NA	0.0010613	NA	NA	NA	NA	NA	NA	NA	NA	NA	NA	NA	NA	NA	NA	NA	NA	NA
P107.metabat.bin.163_sub.contigs.fa	NA	NA	NA	NA	NA	NA	NA	NA	NA	NA	NA	NA	NA	NA	NA	NA	NA	NA	NA	0.00350703	NA	NA	NA	NA	NA	NA	NA	NA	NA	NA	NA	NA	NA	NA	NA	0.000654766	NA	NA	0.00136726	NA	NA	NA	NA	NA	0.00147809	NA	NA	NA	NA
P107.metabat.bin.226.contigs.fa	NA	NA	NA	NA	NA	0.000911126	NA	NA	NA	NA	NA	NA	NA	NA	NA	NA	NA	NA	NA	0.00106148	NA	NA	NA	NA	NA	NA	NA	NA	NA	NA	NA	NA	NA	NA	NA	NA	NA	NA	NA	NA	NA	NA	NA	NA	0.00276157	NA	NA	NA	0.00141536
P107.metabat.bin.229.contigs.fa	NA	NA	NA	NA	NA	NA	NA	NA	NA	NA	NA	NA	NA	NA	0.00480165	NA	NA	NA	NA	NA	NA	0.000724764	NA	NA	NA	NA	NA	0.000856564	NA	0.000779659	NA	NA	NA	NA	NA	NA	NA	0.00594041	NA	0.00121854	NA	NA	NA	NA	NA	NA	NA	NA	NA
P107.metabat.bin.48.contigs.fa	NA	NA	NA	NA	NA	0.0020223	NA	NA	NA	NA	0.00129422	0.000801052	0.000912136	NA	NA	NA	NA	NA	NA	0.00373132	NA	NA	NA	NA	NA	NA	NA	0.00219578	0.000881386	0.000869228	NA	0.000927784	NA	NA	NA	NA	NA	NA	0.000770647	NA	NA	NA	NA	NA	0.000988536	NA	NA	NA	0.00134469
P107.metabat.bin.52.contigs.fa	NA	NA	NA	0.001228	NA	NA	NA	NA	0.000509421	NA	NA	NA	NA	NA	NA	NA	NA	NA	NA	NA	NA	NA	0.00106682	NA	NA	NA	NA	NA	NA	NA	NA	NA	0.00126175	NA	NA	NA	NA	NA	NA	NA	NA	NA	NA	NA	NA	NA	NA	NA	NA
P107.metabat.bin.5.contigs.fa	NA	NA	NA	NA	NA	NA	NA	NA	NA	NA	NA	NA	NA	NA	NA	NA	NA	NA	NA	NA	NA	NA	NA	NA	NA	NA	NA	NA	NA	NA	NA	NA	NA	NA	NA	NA	NA	NA	NA	NA	NA	NA	NA	NA	NA	NA	NA	NA	NA
P107.metabat.bin.64.contigs.fa	NA	NA	NA	NA	NA	NA	NA	NA	NA	NA	NA	NA	NA	NA	NA	NA	NA	NA	NA	NA	NA	NA	NA	NA	NA	NA	NA	NA	NA	NA	NA	NA	NA	NA	NA	NA	NA	NA	NA	NA	NA	NA	NA	NA	NA	NA	NA	NA	NA
P107.metabat.bin.74.contigs.fa	NA	NA	0.00266823	0.00102564	NA	0.00257908	NA	NA	NA	NA	NA	NA	0.000992856	NA	NA	NA	NA	NA	NA	0.000943009	NA	0.000867418	NA	NA	NA	0.00269638	NA	NA	NA	NA	NA	0.00100815	NA	NA	NA	NA	NA	NA	NA	NA	0.00102786	0.00110625	NA	NA	NA	NA	NA	NA	0.00142752
P107.metabat.bin.87.contigs.fa	NA	NA	0.0019063	NA	NA	0.00216374	NA	NA	NA	NA	NA	NA	NA	NA	NA	NA	NA	NA	NA	0.00147097	NA	NA	NA	NA	NA	NA	NA	NA	NA	NA	NA	NA	NA	NA	NA	0.000859788	NA	0.00623969	0.00131696	NA	0.000967176	NA	NA	NA	NA	NA	NA	NA	0.00225717
P10old.concoct.62_sub.contigs.fa	NA	NA	NA	NA	NA	NA	NA	NA	NA	NA	NA	NA	NA	NA	NA	NA	NA	NA	NA	NA	NA	NA	NA	NA	NA	NA	NA	NA	NA	NA	NA	NA	NA	NA	NA	NA	NA	0.00257004	NA	NA	NA	NA	NA	NA	NA	NA	NA	NA	NA
P10old.concoct.80_sub.contigs.fa	NA	NA	NA	NA	NA	NA	NA	NA	NA	NA	NA	NA	NA	NA	NA	NA	NA	NA	NA	NA	NA	NA	NA	NA	NA	NA	NA	NA	NA	NA	NA	NA	NA	NA	NA	NA	NA	NA	NA	NA	NA	NA	NA	NA	0.000992766	NA	NA	NA	NA
P10old.concoct.88.contigs.fa	NA	NA	NA	NA	NA	NA	NA	NA	NA	NA	NA	NA	NA	NA	NA	NA	NA	NA	NA	NA	NA	0.0025559	NA	NA	NA	0.00117766	NA	NA	NA	NA	NA	NA	NA	NA	NA	NA	0.00438715	0.00515413	NA	0.00359181	NA	NA	NA	0.00201003	NA	NA	0.00668669	NA	NA
P10old.concoct.91.contigs.fa	NA	NA	NA	NA	NA	NA	NA	NA	NA	NA	NA	NA	NA	NA	NA	NA	NA	NA	NA	NA	NA	NA	NA	NA	NA	NA	NA	NA	NA	NA	NA	NA	NA	NA	NA	NA	0.00101059	0.00201925	NA	NA	NA	NA	NA	NA	NA	NA	NA	NA	NA
P10old.maxbin.P10old.009.fasta.contigs.fa	NA	NA	0.00143773	0.00125482	0.00115796	0.00133588	NA	NA	NA	0.00124708	0.00156653	NA	0.00154817	0.00202427	0.00124546	NA	NA	0.00163958	0.00150197	0.00156707	NA	0.00124902	0.00351915	0.00912555	NA	0.00179746	0.00141866	0.00222404	0.00162021	0.00938026	NA	NA	0.00123975	NA	NA	0.00179773	0.0014998	0.0015188	NA	0.00205641	0.00160655	0.00130582	NA	NA	0.00152132	NA	0.00279733	NA	0.00199132
P10old.maxbin.P10old.033.fasta_sub.contigs.fa	NA	NA	0.00740515	NA	NA	0.00575712	NA	NA	NA	NA	NA	NA	NA	NA	NA	NA	NA	NA	NA	NA	NA	NA	NA	NA	NA	NA	NA	NA	NA	NA	NA	NA	NA	NA	NA	NA	0.00788746	0.00671252	NA	NA	0.00862048	NA	NA	NA	NA	NA	0.00410885	NA	NA
P10old.maxbin.P10old.041.fasta_sub.contigs.fa	NA	NA	NA	NA	NA	NA	NA	NA	NA	NA	NA	NA	NA	NA	NA	NA	NA	NA	NA	NA	NA	NA	NA	NA	NA	NA	NA	NA	NA	NA	NA	NA	NA	NA	NA	NA	0.00461945	0.0275884	NA	NA	NA	NA	NA	NA	NA	NA	NA	NA	NA
P10old.maxbin.P10old.065.fasta.contigs.fa	NA	0.00320551	NA	0.00267716	NA	NA	NA	NA	NA	NA	NA	NA	0.00725615	NA	0.0034251	NA	NA	0.00325226	NA	NA	NA	NA	NA	NA	NA	NA	NA	NA	NA	NA	0.00200637	NA	NA	NA	0.00169187	NA	0.0053876	NA	NA	NA	NA	NA	0.00406587	NA	NA	NA	NA	0.00478349	NA
P10old.maxbin.P10old.077.fasta_sub.contigs.fa	NA	NA	0.0134405	0.0103975	0.00906471	0.00277069	0.00623684	NA	0.00773146	0.00307475	0.0120455	0.00839654	0.0106031	NA	NA	0.00562929	NA	0.00805232	0.00815834	NA	NA	0.010101	NA	0.012584	NA	0.00566719	0.0125504	0.0130105	0.00688139	0.00852726	0.00856206	0.00799781	0.0105145	0.00766579	NA	0.0113496	0.0106516	0.0118059	NA	0.00887442	NA	0.00892566	NA	0.00695896	0.00532075	NA	0.00615694	0.00741676	0.0102408
P10old.maxbin.P10old.082.fasta.contigs.fa	0.00968195	NA	NA	NA	NA	NA	NA	NA	NA	NA	NA	NA	NA	NA	NA	NA	NA	0.00740016	0.0114277	NA	NA	NA	NA	NA	NA	NA	NA	NA	NA	NA	NA	NA	NA	NA	NA	NA	NA	0.00242602	NA	NA	NA	NA	NA	NA	NA	NA	NA	NA	NA
P10old.metabat.bin.104.contigs.fa	NA	NA	0.0021567	0.00232106	NA	NA	NA	NA	NA	NA	NA	NA	NA	NA	NA	NA	NA	0.00380942	NA	NA	NA	0.00434506	NA	NA	NA	NA	NA	0.0065909	NA	NA	NA	NA	NA	NA	NA	NA	0.00335212	0.00635185	NA	NA	NA	NA	NA	NA	NA	NA	0.000919423	NA	NA
P10old.metabat.bin.121.contigs.fa	NA	NA	NA	0.00636339	NA	0.0189538	NA	NA	NA	NA	NA	0.0148664	NA	NA	NA	NA	NA	0.0125828	0.0165891	0.0201998	NA	NA	NA	NA	0.00244355	0.0150964	0.00210122	0.00511645	0.0143085	NA	NA	0.0157412	NA	NA	NA	0.0109728	NA	0.0107797	0.0143294	0.0168033	0.0163188	NA	NA	NA	0.0132038	NA	NA	NA	0.0222375
P10old.metabat.bin.124.contigs.fa	NA	NA	NA	NA	NA	NA	NA	NA	NA	NA	NA	NA	NA	NA	NA	NA	NA	NA	NA	NA	NA	NA	NA	NA	NA	NA	NA	NA	NA	NA	NA	NA	NA	NA	NA	NA	NA	NA	NA	NA	NA	NA	NA	NA	NA	NA	NA	NA	NA
P10old.metabat.bin.17.contigs.fa	NA	NA	NA	NA	NA	NA	NA	0.000765724	NA	NA	NA	NA	NA	NA	NA	NA	NA	NA	NA	NA	NA	NA	NA	0.0166053	NA	0.00235366	NA	NA	NA	NA	NA	NA	NA	NA	NA	NA	NA	NA	NA	NA	NA	NA	NA	NA	NA	NA	NA	NA	NA
P10old.metabat.bin.24.contigs.fa	NA	NA	NA	NA	NA	NA	NA	NA	NA	NA	0.00401154	0.00097426	NA	NA	NA	NA	0.00090007	NA	NA	0.000722086	NA	NA	NA	NA	NA	NA	NA	0.000685015	NA	0.000601959	NA	NA	0.000890036	NA	NA	NA	NA	NA	NA	NA	NA	NA	NA	NA	0.000890251	NA	NA	NA	NA
P10old.metabat.bin.41_sub.contigs.fa	NA	NA	NA	NA	0.0013352	NA	0.00437556	NA	NA	NA	NA	NA	NA	NA	NA	0.00168911	NA	0.00289658	NA	NA	NA	NA	NA	NA	NA	NA	NA	NA	NA	NA	NA	NA	NA	NA	NA	NA	NA	0.00900599	NA	0.0044117	NA	NA	NA	NA	NA	0.0040709	0.00379043	NA	NA
P10old.metabat.bin.64.contigs.fa	NA	NA	NA	NA	NA	NA	NA	NA	NA	NA	NA	NA	NA	NA	NA	NA	NA	NA	NA	NA	NA	NA	NA	NA	NA	NA	0.00280406	NA	NA	NA	NA	NA	NA	NA	NA	NA	NA	NA	NA	0.004279	NA	NA	NA	0.00220216	NA	NA	NA	NA	0.00508808
P114.concoct.40.contigs.fa	NA	NA	NA	0.00114582	NA	NA	NA	NA	NA	NA	NA	NA	NA	NA	NA	NA	NA	NA	NA	NA	NA	0.000675299	0.000882743	NA	NA	NA	NA	NA	NA	NA	0.000677166	NA	NA	NA	NA	NA	NA	NA	NA	NA	0.000992484	NA	NA	NA	NA	NA	0.000833941	NA	NA
P114.concoct.6_sub.contigs.fa	NA	NA	NA	NA	0.0025486	NA	NA	NA	NA	NA	NA	NA	NA	NA	NA	NA	NA	0.000952391	NA	NA	NA	NA	NA	0.00221853	NA	NA	0.00295371	NA	NA	NA	0.00319677	NA	0.00583767	0.00165952	NA	NA	0.00182959	NA	NA	0.00160928	NA	NA	NA	NA	NA	NA	0.00307541	0.00134983	NA
P114.concoct.77_sub.contigs.fa	NA	NA	NA	NA	NA	NA	NA	NA	NA	NA	NA	NA	NA	NA	NA	0.0036116	NA	NA	NA	NA	NA	NA	NA	NA	NA	NA	NA	NA	NA	NA	NA	NA	NA	NA	0.0016691	NA	NA	NA	NA	NA	NA	NA	0.00230234	NA	NA	NA	NA	0.00325534	NA
P114.maxbin.P114.006.fasta.contigs.fa	NA	NA	0.0131657	0.00956068	NA	0.0140649	0.00871073	NA	0.00182567	NA	0.0175303	0.00356578	0.00806198	NA	0.0108254	NA	NA	0.0108148	0.0106443	0.0211819	NA	NA	NA	NA	NA	0.014684	0.00252804	0.0152625	0.00265042	0.00783475	NA	0.0107955	NA	NA	NA	0.0112225	NA	0.0109642	0.00394903	0.0117812	0.0159775	NA	NA	NA	0.00806174	NA	0.0192192	NA	0.00301749
P114.maxbin.P114.027.fasta.contigs.fa	NA	NA	NA	0.000803252	NA	0.002515	0.000942359	NA	NA	NA	NA	NA	NA	NA	0.000780025	NA	NA	0.000899355	NA	NA	NA	0.000785855	NA	NA	NA	0.00106942	0.000856503	NA	NA	NA	0.00124195	NA	NA	NA	NA	NA	0.00240337	0.000879997	NA	0.00126819	NA	NA	0.00103192	0.000834915	NA	NA	NA	NA	NA
P114.maxbin.P114.036.fasta.contigs.fa	NA	NA	0.00925898	NA	NA	NA	0.00989588	NA	0.00820171	NA	0.0106008	0.00966501	0.00813551	NA	NA	0.00467882	NA	0.00745128	0.00885481	NA	0.00818913	NA	NA	0.010502	0.00932271	0.00888398	0.00847155	0.00952147	NA	0.00692554	0.00827278	0.00823526	0.010361	0.00436531	NA	0.00975239	NA	NA	0.0086797	0.00736343	NA	NA	0.00406319	0.00836291	0.00979122	NA	NA	0.00783013	0.00989436
P114.metabat.bin.23.contigs.fa	0.00113042	NA	0.00231586	0.00498758	0.00302084	0.00399128	0.00867369	NA	0.00249965	NA	0.00398306	0.00384769	0.00570718	0.00331544	0.0043082	0.00128756	0.00447675	0.00174025	0.00293662	0.0103695	0.00538434	0.00450873	0.00369496	0.00412483	0.00550135	0.00619249	0.00599175	0.00486571	0.00527223	0.00392327	0.00315913	0.00370752	0.0073885	0.00175386	0.00439129	0.00218616	0.00773402	0.0102983	0.00355663	0.00522145	NA	0.00593076	0.00112164	0.00143199	0.00323926	NA	0.00159149	0.00262517	0.00656725
P114.metabat.bin.37_sub.contigs.fa	NA	NA	NA	NA	0.00717706	NA	0.00401921	NA	NA	NA	NA	NA	NA	NA	NA	NA	NA	0.0100169	0.0112476	NA	NA	NA	NA	NA	NA	NA	NA	0.0118128	NA	NA	NA	NA	NA	NA	NA	NA	NA	0.00643372	NA	0.00612362	NA	NA	NA	NA	NA	NA	0.00544514	NA	0.00754362
P114.metabat.bin.74.contigs.fa	NA	NA	NA	NA	NA	NA	NA	NA	NA	NA	0.00227379	NA	NA	NA	NA	NA	NA	NA	NA	NA	NA	NA	NA	NA	NA	NA	NA	NA	NA	NA	NA	NA	NA	NA	NA	NA	NA	NA	NA	NA	NA	NA	NA	NA	NA	NA	NA	NA	NA
P114.metabat.bin.7.contigs.fa	NA	NA	NA	NA	NA	NA	NA	NA	NA	NA	NA	NA	NA	NA	NA	NA	NA	NA	NA	NA	NA	NA	NA	NA	NA	NA	NA	NA	NA	NA	NA	0.00643836	NA	NA	NA	NA	NA	NA	NA	NA	NA	NA	NA	NA	0.0147589	NA	NA	NA	NA
P114.metabat.bin.9.contigs.fa	NA	NA	0.00922867	0.00158511	NA	0.00214157	NA	NA	0.00113485	NA	NA	NA	NA	NA	NA	NA	NA	0.0022531	NA	0.00519224	NA	NA	NA	NA	NA	0.0016631	NA	0.001832	0.00141779	NA	NA	0.0018526	NA	NA	NA	NA	NA	0.00580964	0.00886334	NA	0.0121502	0.0012709	NA	NA	0.0018208	NA	NA	NA	0.0173172
P114.mycc.Cluster.66.contigs.fa	NA	NA	NA	NA	NA	NA	NA	NA	NA	NA	NA	NA	NA	NA	NA	NA	NA	NA	NA	NA	NA	NA	NA	NA	NA	NA	NA	NA	NA	NA	NA	NA	NA	NA	NA	NA	NA	NA	NA	NA	NA	NA	NA	NA	NA	NA	NA	NA	NA
P115.concoct.82_sub.contigs.fa	0.00179424	NA	0.00276731	NA	NA	NA	NA	NA	NA	NA	NA	NA	0.00157953	NA	NA	0.00235269	NA	NA	NA	NA	NA	NA	NA	0.00210548	NA	NA	0.00541716	0.00265062	NA	NA	NA	NA	NA	NA	NA	NA	NA	NA	NA	NA	NA	NA	NA	NA	NA	NA	0.00636772	NA	NA
P115.maxbin.P115.008.fasta_sub.contigs.fa	NA	NA	NA	NA	NA	NA	NA	NA	NA	NA	NA	NA	NA	NA	NA	NA	NA	0.00619952	NA	NA	NA	NA	NA	NA	NA	NA	NA	0.0174268	0.0129324	0.0136392	NA	0.012799	NA	NA	NA	0.00739955	NA	0.0121815	NA	0.0102081	0.0136984	NA	NA	NA	NA	NA	NA	NA	NA
P115.maxbin.P115.014.fasta_sub.contigs.fa	NA	NA	NA	NA	NA	0.00156397	NA	NA	NA	NA	NA	0.00308371	NA	NA	NA	NA	NA	NA	NA	NA	0.00243208	NA	NA	NA	NA	NA	NA	NA	NA	NA	NA	NA	NA	0.00584904	NA	NA	NA	NA	NA	NA	NA	NA	NA	NA	0.00194401	NA	NA	NA	NA
P115.maxbin.P115.037.fasta_sub.contigs.fa	NA	NA	NA	NA	NA	NA	NA	NA	NA	NA	NA	NA	NA	0.000720368	NA	NA	NA	NA	NA	NA	NA	NA	0.000856018	NA	NA	NA	NA	NA	NA	NA	NA	NA	NA	NA	NA	NA	NA	0.000696873	NA	NA	NA	NA	NA	NA	NA	NA	NA	NA	NA
P115.metabat.bin.11.contigs.fa	NA	NA	NA	NA	NA	0.000855471	NA	NA	NA	NA	NA	NA	NA	NA	NA	NA	NA	NA	NA	NA	NA	NA	NA	NA	NA	NA	NA	NA	NA	NA	NA	NA	NA	NA	NA	NA	NA	NA	NA	NA	NA	NA	NA	NA	NA	NA	NA	NA	NA
P115.metabat.bin.75.contigs.fa	0.00120294	0.00203769	NA	0.00161011	0.00310806	NA	NA	NA	NA	NA	NA	0.00127873	0.0019886	NA	0.000827708	NA	NA	0.00290092	0.0049674	NA	0.00495828	0.00180109	0.00158714	0.00175361	0.00197759	NA	NA	0.00223459	0.00417617	NA	0.00408169	0.00262613	NA	NA	0.00272355	NA	NA	0.0035706	NA	0.00453503	0.00101849	0.0020678	NA	NA	0.00209022	0.00269112	0.00141262	0.0037299	0.00120151
P115.mycc.Cluster.33.contigs.fa	0.0192996	NA	NA	NA	0.00972158	NA	0.0184532	NA	NA	NA	NA	0.0165725	0.0180664	NA	NA	0.0168176	0.0138499	0.0162974	0.0171599	NA	0.0187799	NA	NA	0.0164577	0.0178369	0.0169154	NA	0.0169086	NA	NA	0.0158993	0.0156999	NA	0.0158934	0.022283	0.015492	NA	NA	0.0203682	0.0189041	NA	NA	NA	0.0147897	0.00963867	NA	0.0196698	0.0159317	0.018806
P115.mycc.Cluster.35.contigs.fa	NA	NA	NA	NA	NA	NA	NA	NA	NA	NA	NA	NA	NA	NA	NA	NA	NA	NA	NA	NA	NA	NA	NA	NA	NA	NA	NA	NA	NA	NA	NA	NA	NA	NA	NA	NA	NA	NA	NA	NA	NA	NA	NA	NA	NA	NA	NA	NA	NA
P116.metabat.bin.18.contigs.fa	NA	NA	0.00101211	NA	NA	0.00220746	0.000868387	NA	NA	NA	0.00133106	0.000905885	NA	NA	NA	NA	0.000941791	NA	NA	0.000901599	0.00114154	NA	NA	NA	0.000928653	0.0010719	NA	NA	NA	NA	NA	NA	0.00113908	NA	NA	0.000813575	NA	NA	0.0010803	0.00131967	NA	0.0012029	0.00129232	NA	0.000926117	NA	NA	0.00122464	NA
P118.metabat.bin.23.contigs.fa	NA	NA	0.00222468	NA	NA	NA	NA	NA	0.00227227	NA	0.00488541	0.0104165	0.00280601	NA	NA	NA	0.0047208	NA	NA	NA	0.00682659	NA	0.0018478	NA	0.0029855	0.00386823	NA	NA	NA	NA	NA	NA	NA	0.00327959	NA	NA	NA	NA	0.00486509	NA	NA	0.00307157	NA	NA	0.00257753	NA	NA	NA	0.00750293
P118.metabat.bin.50.contigs.fa	NA	NA	NA	NA	NA	NA	NA	NA	NA	NA	NA	NA	NA	NA	NA	NA	NA	NA	NA	NA	NA	NA	NA	NA	NA	NA	NA	NA	NA	NA	NA	NA	NA	NA	NA	NA	0.00253847	NA	NA	NA	NA	NA	NA	NA	NA	NA	NA	NA	NA
P119.concoct.52_sub.contigs.fa	NA	NA	NA	NA	NA	NA	NA	NA	NA	NA	NA	NA	NA	NA	NA	NA	NA	NA	NA	NA	NA	NA	NA	NA	NA	NA	NA	NA	NA	NA	NA	NA	NA	NA	NA	NA	NA	NA	NA	NA	NA	NA	NA	NA	NA	NA	0.00620989	NA	NA
P119.concoct.72_sub.contigs.fa	NA	NA	NA	NA	NA	NA	0.00117533	NA	NA	NA	NA	NA	NA	0.0011366	NA	NA	NA	NA	NA	NA	NA	NA	NA	NA	NA	NA	NA	NA	NA	NA	NA	NA	NA	NA	NA	NA	NA	NA	NA	NA	NA	NA	NA	NA	NA	NA	NA	NA	NA
P119.maxbin.P119.023.fasta.contigs.fa	NA	0.000988516	NA	NA	NA	NA	NA	NA	NA	NA	NA	NA	NA	NA	NA	NA	NA	NA	NA	NA	NA	NA	NA	NA	NA	NA	NA	NA	NA	NA	NA	NA	NA	NA	NA	NA	0.00093908	NA	NA	NA	NA	NA	NA	NA	NA	NA	NA	NA	NA
P119.metabat.bin.84.contigs.fa	NA	NA	NA	NA	NA	NA	NA	NA	NA	NA	NA	NA	NA	NA	NA	NA	NA	NA	NA	NA	NA	NA	NA	NA	NA	NA	NA	NA	NA	NA	NA	NA	NA	NA	NA	NA	NA	NA	NA	NA	NA	NA	NA	NA	NA	NA	NA	NA	NA
P119.metabat.bin.85.contigs.fa	NA	NA	NA	NA	NA	NA	NA	NA	NA	NA	NA	NA	0.00146558	NA	NA	NA	NA	0.00101035	0.0011086	NA	NA	NA	NA	0.00192601	NA	NA	NA	NA	NA	NA	0.000879968	NA	NA	NA	NA	NA	NA	NA	NA	0.00161948	0.00128622	NA	NA	NA	0.00141165	NA	NA	NA	NA
P11old.concoct.85.contigs.fa	NA	NA	NA	NA	NA	NA	NA	NA	NA	NA	NA	NA	NA	NA	NA	NA	NA	NA	NA	NA	NA	NA	NA	NA	NA	NA	NA	NA	NA	NA	NA	NA	NA	NA	NA	NA	NA	NA	NA	NA	NA	NA	NA	NA	NA	NA	NA	NA	NA
P11old.maxbin.P11old.020.fasta_sub.contigs.fa	0.00273693	0.00264113	0.00809139	NA	0.00316822	0.00801393	0.00550137	0.00364327	NA	NA	0.00219514	0.0122674	0.00393019	0.00422089	NA	0.00238089	NA	0.00286148	0.00813098	NA	0.0013726	0.0025854	0.00567559	0.00136399	0.00863091	0.00489167	0.00485448	0.00855052	0.00576221	0.00760433	0.00542497	0.00980659	0.0024264	0.00606943	0.00382629	0.00192649	0.00969489	0.0103475	0.00280249	0.00614065	NA	NA	0.00339451	0.0040476	0.00855078	0.00526646	0.00405112	0.00160257	0.00918644
P11old.metabat.bin.47.contigs.fa	NA	NA	NA	NA	NA	NA	NA	NA	NA	NA	NA	0.0104398	NA	NA	NA	NA	NA	0.000759816	NA	NA	NA	NA	NA	NA	NA	NA	NA	NA	NA	NA	NA	NA	NA	NA	NA	NA	NA	NA	NA	NA	NA	NA	NA	NA	NA	NA	NA	NA	NA
P11old.metabat.bin.49.contigs.fa	NA	NA	NA	NA	NA	0.00103253	NA	NA	NA	NA	0.00148781	NA	NA	NA	0.000963915	NA	0.00126774	0.00147491	NA	0.0011097	NA	NA	0.00123572	NA	NA	0.00134755	0.00125681	0.00471188	NA	0.00130861	0.00126836	0.00138228	NA	NA	NA	NA	NA	NA	0.00139944	NA	NA	NA	NA	NA	0.00118836	NA	NA	NA	NA
P11old.metabat.bin.8.contigs.fa	NA	NA	NA	NA	0.000608125	NA	NA	NA	NA	NA	NA	NA	NA	NA	NA	NA	NA	NA	NA	NA	NA	NA	NA	NA	NA	0.00974789	NA	0.000942308	NA	0.000605908	NA	NA	NA	NA	NA	NA	NA	NA	NA	NA	NA	NA	NA	NA	0.00513607	NA	NA	NA	NA
P11old.mycc.Cluster.32.contigs.fa	NA	NA	NA	NA	NA	NA	NA	NA	NA	NA	NA	NA	NA	NA	NA	NA	NA	NA	NA	NA	NA	NA	NA	NA	NA	NA	NA	NA	0.000789866	NA	NA	NA	NA	NA	NA	NA	NA	NA	NA	NA	NA	NA	NA	NA	NA	NA	0.00179886	NA	NA
P120.maxbin.P120.005.fasta_sub.contigs.fa	NA	NA	0.0131121	0.00127145	0.0105474	0.0095746	0.00683975	NA	0.00934386	NA	0.0116861	0.0147844	0.00195531	0.00886277	NA	0.00915039	0.0117549	0.0105443	0.00232095	0.00951815	0.00865263	0.0112597	0.0103408	0.00175667	0.00205318	0.011628	0.0112473	0.0099122	0.0119457	0.00726936	0.00759605	0.00994939	0.0110374	0.0108188	0.00757824	0.0106822	0.011574	0.0110556	0.010468	0.0065267	NA	0.0100401	0.0012877	0.00975952	0.00988672	0.00606118	0.0016119	0.0111037	0.00609246
P120.metabat.bin.22.contigs.fa	NA	NA	0.00320998	NA	NA	NA	NA	NA	0.00297674	NA	0.00572508	0.00355118	0.0062692	NA	NA	NA	0.00485533	NA	NA	NA	0.00707361	NA	NA	NA	0.00492295	0.00492768	NA	NA	NA	NA	NA	NA	NA	0.00531313	NA	NA	NA	NA	0.0040593	NA	NA	0.00309772	NA	NA	0.00523039	NA	NA	0.00547788	NA
P12.concoct.21.contigs.fa	NA	NA	NA	NA	NA	NA	NA	NA	NA	NA	NA	NA	NA	NA	NA	NA	NA	NA	NA	NA	NA	NA	NA	NA	NA	NA	NA	NA	NA	NA	0.000880947	NA	NA	NA	NA	NA	0.00276575	NA	0.00106409	NA	NA	NA	NA	NA	0.00199453	NA	NA	NA	0.00113048
P12.maxbin.P12.002.fasta.contigs.fa	NA	NA	NA	0.000927608	NA	NA	NA	NA	NA	NA	NA	NA	0.00563011	NA	0.001064	0.00257674	NA	0.00333235	NA	NA	NA	0.00106935	0.00287391	NA	NA	0.00438965	NA	0.00380604	NA	NA	NA	NA	NA	NA	0.00301272	0.00406176	NA	0.00356668	NA	NA	0.00118648	NA	NA	NA	0.00109523	NA	NA	0.00261491	NA
P12.maxbin.P12.041.fasta.contigs.fa	NA	NA	NA	NA	NA	NA	NA	NA	NA	NA	NA	NA	NA	NA	NA	NA	NA	NA	NA	NA	NA	NA	NA	NA	NA	NA	NA	NA	NA	NA	NA	NA	NA	NA	NA	NA	NA	NA	NA	NA	NA	NA	NA	NA	NA	NA	NA	NA	NA
P12.metabat.bin.10_sub.contigs.fa	NA	NA	NA	NA	NA	NA	NA	NA	NA	NA	NA	0.000848951	NA	NA	NA	NA	NA	NA	NA	NA	NA	NA	NA	NA	NA	NA	NA	NA	NA	NA	NA	NA	NA	NA	NA	NA	NA	NA	NA	NA	NA	NA	NA	NA	NA	NA	NA	NA	NA
P12.metabat.bin.13.contigs.fa	NA	NA	NA	NA	NA	NA	0.0010325	NA	NA	NA	NA	NA	NA	NA	NA	NA	NA	NA	NA	NA	NA	NA	NA	NA	NA	NA	0.00617113	NA	NA	NA	NA	NA	NA	NA	NA	NA	0.0145239	0.0273807	NA	NA	NA	NA	NA	NA	NA	NA	NA	NA	NA
P12.metabat.bin.2.contigs.fa	0.000957566	NA	NA	NA	NA	NA	NA	NA	NA	NA	NA	NA	NA	NA	NA	NA	NA	NA	NA	NA	NA	NA	NA	NA	NA	NA	NA	NA	NA	NA	NA	NA	NA	NA	NA	NA	NA	NA	NA	NA	NA	NA	NA	NA	NA	NA	NA	NA	NA
P12.metabat.bin.33.contigs.fa	NA	NA	NA	NA	NA	NA	NA	NA	NA	NA	NA	0.00907772	NA	NA	NA	NA	NA	0.000800903	NA	NA	NA	NA	NA	NA	NA	NA	NA	NA	NA	NA	NA	NA	NA	NA	NA	NA	NA	NA	NA	NA	NA	NA	NA	NA	NA	NA	NA	0.00176572	NA
P12.metabat.bin.4.contigs.fa	NA	NA	NA	NA	NA	NA	NA	NA	NA	NA	NA	NA	NA	NA	NA	NA	NA	NA	NA	NA	NA	NA	NA	NA	NA	NA	NA	NA	NA	NA	NA	NA	NA	NA	NA	NA	NA	NA	NA	NA	NA	NA	NA	NA	NA	NA	NA	NA	NA
P12.metabat.bin.64.contigs.fa	NA	NA	NA	NA	NA	0.00080821	NA	NA	NA	NA	NA	NA	NA	NA	NA	NA	NA	NA	NA	NA	NA	NA	NA	NA	NA	NA	NA	NA	NA	NA	NA	NA	NA	NA	NA	NA	NA	NA	0.00102271	NA	NA	NA	NA	NA	0.000798182	NA	NA	0.00106694	NA
P12.metabat.bin.8.contigs.fa	NA	NA	NA	0.00817396	NA	NA	NA	NA	0.00447635	NA	0.0107288	0.00654692	NA	0.00948229	NA	NA	NA	0.00648048	0.00970523	0.0133276	NA	0.00318633	NA	0.0131187	NA	0.0123413	NA	0.0104015	0.00556093	0.00744039	NA	0.0126887	0.0135576	NA	NA	NA	0.00385403	0.00618821	0.0163093	0.00293171	0.0133387	NA	NA	NA	0.0122705	NA	NA	NA	0.0172896
P12.mycc.Cluster.17_sub.contigs.fa	0.00165578	NA	0.00234412	NA	0.00295938	NA	0.00217447	0.00211819	NA	NA	NA	NA	0.00349496	NA	NA	0.00151776	NA	0.00266267	0.00317027	NA	NA	NA	NA	0.002133	NA	0.00201146	0.0030043	0.00398229	0.00239585	NA	0.00222184	NA	NA	0.00234315	0.00155415	0.0023381	0.00366162	NA	0.00267156	0.00454978	0.0040024	NA	0.002261	0.00245063	0.00399089	0.00212402	0.00120298	0.00403876	NA
P12.mycc.Cluster.54.contigs.fa	NA	NA	NA	NA	NA	NA	NA	NA	NA	NA	NA	NA	NA	NA	NA	NA	NA	NA	NA	NA	NA	NA	NA	NA	NA	NA	NA	NA	NA	NA	NA	NA	NA	NA	NA	NA	NA	NA	NA	NA	NA	NA	NA	NA	NA	NA	NA	NA	NA
P12.mycc.Cluster.63_sub.contigs.fa	0.00403625	0.00455184	0.00557561	0.00404623	0.00638374	0.00628751	0.00483081	0.00536521	0.00746445	NA	0.0086265	0.00709109	0.00625613	0.00288553	0.0047089	0.0030653	0.00684286	0.00571884	0.0044472	0.0074234	0.00890591	0.0056091	0.00539776	0.00481193	0.00562912	0.00665528	0.00531374	0.00638349	0.00463675	0.00494056	0.00473715	0.00554726	0.00599772	0.00430272	0.00403688	0.00396203	0.00768296	0.00568097	0.00599951	0.00629136	0.00649808	0.00690766	0.00436431	0.00337671	0.00543733	0.00372752	0.00508852	0.00443177	0.00637117
P14.concoct.2_sub.contigs.fa	NA	NA	0.00634671	NA	NA	0.00574447	NA	NA	NA	NA	0.00625316	0.0128736	0.00851085	NA	NA	NA	NA	NA	NA	NA	NA	0.00320792	0.000952436	0.00524935	NA	0.00259771	NA	0.0071879	0.00197052	NA	NA	0.00245266	NA	NA	NA	0.00688055	NA	NA	NA	0.0100529	NA	NA	NA	NA	0.00397956	NA	NA	NA	0.00648658
P14.concoct.38_sub.contigs.fa	NA	NA	NA	NA	NA	NA	NA	NA	NA	NA	NA	NA	NA	NA	NA	NA	NA	NA	NA	NA	NA	NA	NA	NA	NA	NA	NA	NA	NA	NA	NA	NA	NA	NA	NA	NA	NA	NA	NA	NA	NA	NA	NA	NA	NA	NA	NA	NA	NA
P14.concoct.66.contigs.fa	NA	NA	NA	NA	NA	NA	NA	NA	NA	NA	NA	NA	NA	NA	NA	NA	NA	NA	NA	0.00567853	NA	NA	NA	NA	NA	0.0071741	NA	NA	0.000852049	NA	NA	NA	NA	0.00179552	NA	NA	NA	0.000760585	NA	0.00287577	NA	NA	NA	NA	0.00306772	0.00108108	NA	0.00322062	NA
P14.maxbin.P14.004.fasta_sub.contigs.fa	NA	0.00193936	0.0014863	0.00112694	0.00601128	0.00642588	0.00173707	0.0033216	0.00715983	NA	0.00577001	0.0018666	0.00743382	NA	0.0012451	0.00583239	0.00360356	0.00147936	0.00239558	0.00181178	0.00791092	0.00139932	0.00220728	0.00204165	0.00195265	0.00817096	0.00753746	0.0107893	0.00275421	0.00152461	0.00184105	0.0046841	0.00452859	0.00593855	0.00730856	0.00765435	0.00270982	0.00150672	0.00894297	0.00923061	0.00712141	0.00182953	NA	0.00125646	0.00533731	0.00105829	0.00504364	0.00247512	0.00890079
P14.metabat.bin.3.contigs.fa	NA	NA	NA	NA	NA	NA	NA	NA	NA	NA	NA	NA	NA	NA	NA	NA	NA	NA	NA	NA	NA	NA	NA	NA	NA	NA	NA	NA	NA	NA	NA	NA	NA	NA	NA	NA	NA	NA	NA	NA	NA	NA	NA	NA	NA	NA	NA	NA	NA
P14.metabat.bin.47.contigs.fa	0.00070879	NA	NA	NA	NA	NA	NA	NA	NA	NA	NA	0.00790727	NA	NA	NA	NA	NA	0.00098141	NA	NA	NA	0.00121595	NA	NA	NA	NA	NA	NA	NA	NA	NA	NA	NA	NA	NA	NA	NA	NA	NA	NA	NA	NA	NA	NA	NA	NA	NA	0.00360484	NA
P14.metabat.bin.54.contigs.fa	NA	NA	0.000863788	NA	NA	NA	NA	NA	NA	NA	0.00124653	NA	NA	NA	NA	NA	NA	NA	NA	NA	NA	NA	0.000881965	0.000734056	NA	NA	NA	NA	NA	NA	NA	NA	NA	0.000820951	NA	NA	NA	NA	NA	NA	NA	NA	NA	NA	0.000822361	NA	NA	NA	0.00120836
P14.metabat.bin.59.contigs.fa	NA	NA	0.00107317	NA	NA	NA	NA	NA	NA	NA	0.00131153	NA	0.00216079	0.00124928	NA	NA	0.00144919	0.0010113	0.00427509	0.000996779	0.00153751	NA	0.00192944	0.00299937	0.00182241	NA	0.0016654	0.00193108	NA	NA	0.00429648	0.0011385	0.00444845	0.00258054	NA	NA	NA	NA	NA	0.00151561	NA	0.00121998	NA	NA	NA	NA	NA	0.00113201	0.00357572
P14.metabat.bin.69.contigs.fa	0.00237368	NA	NA	NA	NA	NA	NA	NA	NA	NA	NA	NA	NA	NA	NA	NA	0.00545382	0.0023608	NA	0.00112985	0.000995661	NA	NA	NA	0.00138863	0.00252593	NA	0.00287593	NA	NA	0.0014782	NA	NA	NA	0.00160511	0.00381843	NA	NA	0.00572545	0.0013777	NA	NA	NA	NA	0.00206756	0.00155881	NA	0.0023526	0.00109984
P14.metabat.bin.81.contigs.fa	NA	NA	NA	NA	NA	0.000972167	NA	NA	NA	NA	0.00142387	NA	0.00126426	0.00134082	NA	NA	NA	0.00160956	NA	NA	0.00476854	0.000882706	NA	0.00517042	0.0015913	0.00127876	NA	NA	NA	NA	NA	NA	NA	NA	NA	NA	NA	NA	NA	0.00149699	NA	NA	NA	NA	NA	NA	0.0011148	NA	0.00172886
P14.mycc.Cluster.27_sub.contigs.fa	0.00378467	0.00337969	0.00569491	0.00410284	0.00361387	NA	0.00348024	0.00535497	NA	NA	NA	0.00615578	NA	NA	0.00345051	0.00333659	0.004668	0.00366977	0.00223185	NA	NA	0.00580162	0.00519706	0.00417335	0.00592015	0.00636287	0.00387067	0.00606681	0.00341503	0.00333911	0.00472252	0.00430006	0.00371798	0.00484504	0.00416853	0.00380337	0.00613998	0.00308673	NA	0.005968	0.00630991	NA	0.00875621	0.00350029	0.00494844	0.00282362	0.00840135	0.00409399	0.00286517
P14.mycc.Cluster.47.contigs.fa	NA	NA	NA	NA	NA	NA	NA	NA	NA	NA	NA	NA	NA	NA	NA	NA	NA	NA	NA	NA	0.00128677	NA	NA	NA	NA	0.00161705	NA	NA	NA	NA	NA	NA	NA	0.000539403	NA	NA	NA	NA	NA	0.00109869	NA	NA	NA	NA	NA	NA	NA	NA	NA
P16.concoct.40.contigs.fa	NA	NA	NA	NA	NA	NA	NA	NA	NA	NA	NA	NA	NA	NA	NA	NA	NA	NA	NA	NA	NA	NA	NA	NA	NA	NA	NA	NA	NA	NA	NA	NA	NA	NA	NA	NA	NA	NA	NA	NA	NA	NA	NA	NA	NA	NA	NA	NA	NA
P16.concoct.46_sub.contigs.fa	NA	NA	NA	NA	NA	NA	NA	NA	NA	NA	NA	NA	NA	NA	NA	NA	NA	NA	NA	NA	NA	NA	NA	NA	NA	NA	NA	NA	NA	NA	NA	NA	NA	NA	NA	NA	NA	0.000784032	NA	NA	NA	NA	NA	NA	NA	NA	NA	NA	NA
P16.maxbin.P16.034.fasta.contigs.fa	NA	NA	NA	0.00349952	NA	NA	NA	0.00233724	NA	0.00230888	NA	0.00402389	NA	NA	NA	NA	NA	0.0014818	0.00221429	NA	NA	NA	NA	NA	NA	NA	NA	0.00945649	NA	NA	NA	NA	NA	NA	NA	NA	NA	NA	NA	NA	0.00274254	NA	NA	NA	NA	NA	NA	NA	NA
P16.maxbin.P16.044.fasta_sub.contigs.fa	0.00448101	NA	NA	NA	NA	NA	NA	NA	NA	NA	NA	NA	NA	NA	NA	NA	NA	NA	NA	NA	NA	NA	NA	NA	NA	NA	NA	0.00500617	NA	0.0018123	0.00296646	NA	NA	NA	NA	NA	0.00424065	0.00169745	NA	0.00392805	NA	NA	NA	NA	NA	0.00353755	0.00156155	NA	NA
P16.metabat.bin.18.contigs.fa	NA	NA	NA	NA	NA	NA	NA	NA	NA	NA	NA	NA	NA	NA	NA	NA	NA	NA	NA	NA	NA	NA	NA	NA	NA	NA	NA	NA	NA	NA	NA	NA	NA	NA	NA	NA	NA	NA	NA	NA	NA	NA	NA	NA	NA	NA	NA	NA	NA
P16.metabat.bin.21.contigs.fa	NA	NA	0.00126281	NA	NA	NA	NA	NA	NA	NA	NA	0.000922119	0.00297917	NA	NA	NA	NA	0.000705474	0.000965562	NA	NA	0.000627675	NA	0.00146739	NA	NA	NA	0.00436722	NA	NA	NA	NA	NA	NA	NA	NA	NA	NA	0.00144823	0.00627256	NA	0.000945024	NA	NA	0.00530919	NA	NA	NA	NA
P16.metabat.bin.23.contigs.fa	NA	0.00969043	0.0145806	0.00603824	0.00773209	0.0128352	0.0102926	0.00296687	0.0061066	0.00211782	0.0176815	0.0198062	0.0149136	0.0116225	0.017999	NA	0.0174899	0.00973875	0.0095434	0.0211633	0.013806	0.00581159	0.0114305	0.015207	0.0126628	0.00773289	0.00884142	0.0115358	0.0093857	0.00898337	0.0143669	0.0190063	0.0179192	0.0169314	0.00956229	0.0165799	0.00604023	0.0109462	0.0148585	0.0187715	0.011967	0.00956928	0.00373657	0.0160941	0.0178728	NA	0.0106457	0.00886984	0.0132815
P16.metabat.bin.2.contigs.fa	NA	0.0173952	0.0205037	NA	NA	NA	NA	NA	NA	NA	NA	NA	NA	NA	NA	NA	NA	NA	NA	NA	NA	NA	NA	NA	NA	NA	NA	NA	NA	NA	0.00908261	NA	NA	NA	NA	NA	0.0183536	0.0194525	NA	NA	NA	NA	NA	NA	NA	0.00233298	0.0122898	NA	NA
P16.metabat.bin.41.contigs.fa	NA	NA	NA	NA	NA	NA	0.0021156	NA	0.00936964	NA	0.0102421	0.00762726	0.0131111	NA	NA	0.00770248	0.0147472	0.00439687	0.0111214	NA	0.0059036	NA	NA	0.0125996	0.0141538	NA	0.00838952	0.0108529	NA	0.00958964	NA	0.0109796	0.00719567	0.0098281	NA	0.0108809	NA	NA	0.00886702	0.0099278	NA	NA	NA	NA	0.00521389	NA	0.00171913	0.00857252	0.0119642
P16.metabat.bin.49.contigs.fa	NA	NA	NA	NA	NA	NA	0.000979178	NA	NA	NA	NA	NA	NA	NA	0.000949178	NA	NA	0.00590948	NA	NA	NA	NA	NA	NA	NA	NA	NA	NA	NA	NA	NA	NA	NA	NA	NA	NA	NA	0.00756416	NA	NA	NA	NA	NA	NA	NA	NA	NA	NA	NA
P16.metabat.bin.54.contigs.fa	NA	NA	NA	NA	NA	NA	NA	NA	NA	0.000676676	NA	NA	NA	NA	NA	NA	NA	0.000763636	NA	NA	NA	NA	NA	NA	NA	NA	NA	NA	NA	NA	NA	NA	NA	NA	NA	NA	NA	NA	NA	NA	NA	NA	NA	NA	NA	0.000778528	NA	NA	NA
P16.metabat.bin.62.contigs.fa	NA	0.00351835	NA	0.000914761	NA	NA	NA	NA	NA	NA	NA	NA	NA	NA	NA	NA	NA	0.000944309	NA	NA	NA	0.00325168	NA	NA	NA	NA	NA	0.00381004	NA	NA	NA	NA	NA	NA	NA	NA	NA	0.00114019	NA	NA	NA	NA	NA	NA	NA	0.0013052	0.00324244	NA	NA
P16.metabat.bin.75.contigs.fa	NA	NA	NA	NA	NA	NA	NA	NA	NA	NA	NA	NA	NA	NA	NA	NA	NA	NA	NA	NA	NA	NA	NA	NA	NA	NA	NA	NA	NA	NA	NA	NA	NA	NA	NA	NA	NA	NA	NA	NA	NA	NA	NA	NA	NA	NA	NA	NA	NA
P16.metabat.bin.78.contigs.fa	0.00115214	NA	NA	NA	NA	NA	NA	NA	NA	NA	NA	NA	NA	NA	NA	NA	NA	NA	0.00635534	NA	NA	NA	NA	NA	0.00816382	NA	0.00704441	NA	NA	NA	NA	NA	0.0147747	0.00969438	NA	NA	NA	NA	0.0170195	NA	NA	0.0164749	NA	0.0133587	NA	NA	NA	NA	NA
P16.metabat.bin.94.contigs.fa	0.00146768	NA	NA	0.00186324	0.00183368	0.00319872	0.0027114	NA	NA	NA	NA	NA	NA	NA	0.0018551	0.00154004	0.00134045	0.00355013	0.00332609	NA	NA	NA	NA	0.00198789	0.00498904	0.00285882	0.00286602	0.00484744	NA	NA	0.00440427	0.00148872	0.00183295	0.00493369	0.00198712	0.0027517	0.0077902	NA	NA	0.00308197	NA	NA	0.0028955	0.00244958	NA	0.00127238	NA	0.00428341	NA
P16.mycc.Cluster.17.contigs.fa	NA	NA	NA	0.00589769	0.00191247	NA	NA	NA	NA	NA	NA	NA	NA	NA	NA	NA	NA	NA	NA	NA	NA	NA	NA	NA	NA	NA	NA	NA	NA	NA	NA	NA	NA	NA	NA	NA	0.0104067	0.0269016	NA	NA	NA	NA	NA	NA	NA	NA	0.0119176	NA	NA
P16.mycc.Cluster.32_sub.contigs.fa	0.0185016	NA	NA	NA	NA	NA	0.0136311	NA	0.0124034	NA	NA	0.0222869	NA	NA	NA	0.017	0.00220251	0.0230378	0.0210481	NA	NA	0.0241113	0.0016487	0.0218689	0.0256588	0.0258299	0.020213	0.0168812	NA	0.0110427	0.025381	0.0241293	NA	NA	0.0194173	0.019381	0.0230765	0.0218211	0.0226045	0.0268083	NA	NA	NA	0.0194649	0.020056	NA	0.0241547	0.0211408	0.001507
P17.concoct.16.contigs.fa	NA	NA	NA	NA	NA	NA	NA	NA	NA	NA	NA	NA	NA	NA	NA	NA	NA	NA	NA	NA	NA	NA	NA	NA	NA	NA	NA	NA	NA	NA	NA	NA	NA	NA	NA	NA	NA	NA	NA	NA	NA	NA	NA	NA	NA	NA	NA	NA	NA
P17.metabat.bin.17.contigs.fa	NA	NA	NA	NA	NA	NA	0.000754895	NA	NA	NA	NA	0.0087891	NA	NA	NA	NA	NA	0.00107708	NA	NA	NA	NA	NA	NA	NA	NA	NA	NA	NA	NA	NA	NA	NA	NA	NA	NA	NA	0.00186847	NA	NA	NA	NA	NA	NA	NA	NA	NA	0.00284063	NA
P17.metabat.bin.18_sub.contigs.fa	0.00140292	0.00210977	0.00217478	NA	0.00409344	0.00276312	0.00151778	0.00155996	NA	NA	NA	NA	0.00255295	NA	0.00181161	0.00142322	NA	0.00291925	0.00550044	0.0024461	NA	NA	0.00281838	0.00187956	0.00224644	0.00212141	0.00354575	0.00454743	0.00135391	0.00269563	0.00142298	NA	0.00465594	0.00142901	0.00159853	0.00162839	0.00420476	0.00115329	0.00343888	0.00275221	0.00308067	NA	0.00350881	0.0014569	0.0023697	0.00182079	0.00176853	0.00322535	0.00137261
P18.concoct.18.contigs.fa	NA	NA	NA	NA	NA	NA	NA	0.00115751	NA	NA	NA	NA	NA	NA	NA	NA	NA	NA	NA	NA	NA	NA	NA	NA	NA	NA	NA	NA	NA	NA	NA	NA	NA	NA	NA	NA	NA	NA	NA	NA	NA	NA	NA	NA	NA	NA	NA	NA	NA
P18.maxbin.P18.035.fasta.contigs.fa	NA	NA	NA	NA	NA	NA	NA	NA	NA	NA	NA	NA	NA	NA	NA	NA	NA	NA	NA	NA	NA	NA	NA	NA	NA	NA	NA	NA	NA	NA	NA	NA	NA	NA	NA	NA	NA	NA	NA	NA	NA	NA	NA	NA	NA	NA	NA	NA	NA
P18.mycc.Cluster.34_sub.contigs.fa	0.00231251	0.00368686	0.00374902	0.00377222	0.0012599	0.00347154	0.00140111	0.00372225	0.00333604	NA	0.00470971	0.00728919	0.001392	0.00268771	0.00397602	0.00297054	NA	0.00332491	0.00480451	0.00401182	0.00966688	0.00519891	0.00369713	0.00366383	0.00222348	0.00420055	0.00458291	0.0049914	0.00475071	0.00378714	0.00117399	0.00178953	0.00201302	0.0052226	0.00150819	0.00171564	0.00301969	0.0030569	0.00189435	0.00177889	0.0019765	0.00326587	0.0034936	0.00329003	0.0030279	0.00147185	0.00233101	0.00160732	0.00398002
P19.concoct.25.contigs.fa	NA	NA	0.000805346	NA	0.000810982	0.000681533	NA	NA	NA	NA	NA	0.000680878	0.000771136	NA	0.00063852	NA	NA	0.000709978	NA	NA	NA	NA	NA	NA	NA	0.00127742	0.000655922	0.000762269	0.000627593	NA	0.000767634	NA	NA	NA	NA	0.000896199	NA	0.000576452	NA	NA	NA	NA	NA	NA	0.00077811	NA	NA	NA	NA
P19.metabat.bin.19_sub.contigs.fa	NA	NA	NA	NA	NA	NA	NA	NA	NA	NA	NA	NA	0.00133682	NA	NA	NA	NA	NA	NA	0.00407001	NA	NA	NA	NA	NA	NA	NA	NA	NA	NA	NA	NA	NA	NA	NA	NA	NA	NA	0.00196867	0.00527241	NA	NA	NA	NA	0.00109562	NA	NA	NA	NA
P19.metabat.bin.68.contigs.fa	NA	NA	NA	NA	NA	NA	NA	NA	NA	NA	NA	NA	NA	NA	NA	NA	NA	NA	NA	NA	NA	NA	NA	NA	NA	NA	NA	NA	NA	NA	NA	NA	NA	NA	NA	NA	NA	NA	NA	NA	NA	NA	NA	NA	NA	NA	NA	NA	NA
P20.concoct.63_sub.contigs.fa	NA	0.000767491	NA	NA	NA	NA	NA	NA	NA	NA	NA	NA	NA	NA	NA	NA	NA	NA	NA	NA	NA	NA	NA	NA	NA	NA	NA	NA	NA	NA	NA	NA	NA	NA	NA	NA	NA	NA	NA	NA	NA	NA	NA	NA	NA	NA	NA	NA	NA
P20.maxbin.P20.050.fasta_sub.contigs.fa	NA	NA	NA	NA	NA	NA	NA	NA	NA	NA	NA	NA	0.000976635	NA	0.000624938	NA	NA	NA	NA	NA	NA	0.00117203	NA	NA	NA	NA	0.000852987	0.000922947	NA	NA	NA	NA	NA	NA	NA	NA	NA	NA	NA	NA	NA	NA	NA	NA	NA	NA	0.00103227	NA	NA
P20.metabat.bin.107.contigs.fa	NA	0.00144636	0.00243126	NA	0.00110492	NA	NA	NA	NA	NA	0.00579418	NA	0.00193255	NA	NA	NA	0.00122585	0.00238839	0.00144745	NA	0.00251126	NA	0.000942625	0.00112014	NA	NA	NA	0.00296407	NA	0.00384653	NA	0.00141249	NA	NA	NA	NA	NA	NA	0.00165328	0.00154983	NA	0.00119448	0.00120346	NA	NA	NA	0.0010244	0.00416727	0.0012609
P20.metabat.bin.97.contigs.fa	NA	NA	NA	NA	NA	NA	NA	NA	NA	NA	NA	NA	NA	NA	NA	NA	NA	NA	NA	NA	NA	NA	NA	NA	NA	NA	NA	NA	NA	NA	NA	NA	NA	NA	NA	NA	NA	NA	NA	0.0012432	NA	NA	NA	NA	NA	NA	NA	NA	NA
P20.mycc.Cluster.4.contigs.fa	NA	NA	NA	NA	NA	NA	0.00192232	NA	NA	NA	NA	0.00258658	NA	NA	0.00114019	NA	NA	NA	0.00223679	NA	NA	NA	0.00104234	NA	NA	NA	NA	NA	NA	NA	NA	NA	NA	NA	NA	NA	NA	NA	NA	NA	NA	NA	NA	NA	NA	NA	NA	NA	NA
P20.mycc.Cluster.69.contigs.fa	0.00343431	0.00169253	0.00133101	0.000986081	NA	0.00161117	0.00147147	NA	NA	NA	0.00210036	0.0014215	NA	0.000889976	0.000946872	0.00127055	0.00135587	NA	0.00102448	NA	NA	0.00105125	0.00125136	NA	NA	NA	0.00130824	0.00200713	NA	NA	NA	0.0019106	NA	NA	0.00340785	0.00134175	NA	0.000943412	NA	0.00475769	0.00207873	NA	NA	NA	NA	0.00132865	NA	NA	NA
P24.concoct.24.contigs.fa	NA	NA	NA	0.00079097	NA	0.000870493	NA	NA	NA	NA	NA	NA	NA	NA	NA	NA	NA	NA	NA	NA	NA	NA	NA	NA	NA	NA	NA	0.00110893	0.000772714	NA	NA	NA	NA	NA	NA	NA	NA	NA	NA	NA	0.000961339	NA	NA	NA	NA	NA	NA	NA	NA
P24.maxbin.P24.003.fasta.contigs.fa	NA	NA	0.00259959	NA	0.00178124	NA	0.00125563	0.00149548	0.00293191	NA	NA	NA	0.0022578	NA	NA	0.00151364	0.00287234	0.00188409	NA	NA	NA	0.0037479	NA	0.00190333	NA	NA	0.00215609	0.00446972	NA	0.00143408	0.00154915	0.00228567	NA	0.00335707	NA	0.00257227	0.00274085	0.00291208	0.00165791	0.00277728	0.00192822	0.00175074	0.00121042	0.00143967	0.0016565	0.00144176	0.001221	0.00251795	NA
P24.metabat.bin.38.contigs.fa	0.0014566	0.00199758	0.00162935	0.00841975	0.00177819	NA	NA	NA	0.00144742	0.00197319	0.00227309	0.00294131	0.00301975	0.0013604	0.00475787	NA	NA	0.0106769	0.00955328	0.0107748	NA	0.00129074	0.00152058	0.0107657	0.00197082	0.00157948	0.0112948	0.00611579	0.0017661	0.00428085	0.00154997	NA	0.00194293	0.00150246	0.001697	NA	0.00356692	0.00165391	0.00193169	0.011301	0.00145475	0.00217772	NA	0.00158704	0.0014521	NA	0.00217029	0.0030989	0.00316765
P26.concoct.51_sub.contigs.fa	NA	NA	NA	NA	NA	NA	0.00247061	NA	NA	NA	NA	NA	NA	NA	NA	NA	NA	NA	NA	NA	NA	NA	NA	NA	NA	NA	NA	NA	NA	NA	NA	NA	NA	NA	NA	NA	0.0123087	0.0114512	NA	NA	NA	NA	NA	NA	NA	NA	NA	NA	NA
P26.concoct.63.contigs.fa	NA	NA	NA	NA	NA	NA	NA	NA	NA	NA	NA	NA	NA	NA	NA	NA	NA	NA	NA	NA	0.00145287	NA	NA	NA	NA	NA	NA	0.00252023	NA	NA	NA	NA	NA	NA	NA	NA	NA	0.00128444	NA	0.00415863	NA	NA	NA	NA	NA	NA	NA	NA	NA
P26.metabat.bin.21.contigs.fa	NA	NA	NA	NA	NA	NA	NA	NA	NA	NA	NA	NA	NA	NA	NA	NA	NA	NA	NA	NA	NA	NA	NA	NA	NA	NA	NA	NA	NA	NA	NA	NA	NA	NA	NA	NA	NA	0.00093278	NA	NA	NA	NA	NA	NA	NA	NA	NA	NA	NA
P26.metabat.bin.25.contigs.fa	0.00105169	0.00119492	NA	0.000949184	NA	NA	NA	0.00100396	NA	NA	NA	NA	NA	0.00163194	0.00104658	NA	NA	0.00284605	0.00107357	NA	NA	0.000911548	0.00178339	0.00160188	0.0034207	0.0039721	0.0011132	0.0043499	NA	NA	NA	NA	0.00103468	0.00178154	0.00127152	NA	NA	0.000929673	NA	0.00216116	0.00110708	0.00115178	0.0010506	0.000884726	NA	0.00175259	NA	0.00224869	NA
P26.metabat.bin.37_sub.contigs.fa	0.00380225	NA	0.00898947	NA	0.0056339	NA	0.00437545	0.00399433	NA	0.00133065	NA	0.00475811	NA	NA	0.00198611	0.00192746	NA	0.00473036	0.0102496	NA	NA	0.00337888	NA	NA	NA	0.00283584	0.00194193	0.00506205	0.00267354	NA	0.00532413	0.00272381	NA	NA	0.00259875	0.00344188	0.00451915	0.00451537	NA	0.0064399	NA	NA	0.00357585	0.00403557	NA	0.00343089	0.0043051	NA	NA
P28.maxbin.P28.015.fasta.contigs.fa	NA	NA	NA	NA	0.000999661	NA	NA	NA	NA	NA	NA	NA	NA	NA	NA	NA	NA	NA	0.00210737	NA	NA	NA	NA	NA	0.00460578	NA	NA	NA	NA	NA	NA	NA	NA	NA	NA	NA	NA	0.00192183	NA	0.00177918	0.0013091	NA	NA	NA	NA	NA	NA	NA	NA
P28.maxbin.P28.038.fasta.contigs.fa	NA	NA	NA	NA	NA	0.00902927	NA	NA	NA	NA	NA	NA	NA	NA	NA	NA	0.00434827	NA	NA	NA	NA	NA	0.000870734	NA	NA	NA	NA	NA	NA	NA	NA	NA	NA	NA	NA	NA	NA	NA	NA	NA	NA	NA	NA	NA	NA	NA	NA	NA	NA
P28.maxbin.P28.042.fasta.contigs.fa	0.0116838	NA	0.0016511	0.00164579	NA	NA	NA	0.00110371	NA	NA	NA	0.00346545	NA	0.00582845	0.00178479	0.00218384	0.0011249	NA	NA	NA	NA	NA	0.00117941	0.00107245	0.00232736	0.00115766	0.0047669	0.00627497	NA	NA	0.00117354	NA	NA	NA	NA	0.00113847	0.00273422	0.00767874	NA	NA	NA	0.00121358	NA	NA	NA	NA	0.000932911	NA	0.00133006
P28.metabat.bin.54.contigs.fa	NA	NA	NA	NA	NA	NA	NA	NA	NA	NA	NA	NA	NA	NA	NA	NA	NA	NA	NA	NA	NA	NA	NA	NA	NA	NA	NA	NA	NA	NA	NA	NA	NA	NA	NA	NA	NA	NA	NA	NA	NA	NA	NA	NA	NA	NA	NA	NA	NA
P31.metabat.bin.14.contigs.fa	NA	0.0010368	NA	NA	NA	NA	NA	NA	NA	NA	NA	NA	0.000823445	NA	NA	NA	NA	NA	NA	0.000833481	NA	NA	NA	NA	NA	NA	NA	NA	NA	NA	NA	NA	NA	NA	NA	NA	NA	NA	NA	NA	NA	0.00111787	NA	NA	NA	NA	NA	NA	NA
P34.concoct.76.contigs.fa	NA	NA	NA	NA	NA	NA	NA	NA	NA	NA	NA	0.00151261	NA	NA	NA	NA	NA	NA	0.00153774	0.00293744	NA	NA	NA	NA	NA	0.00327868	0.00261073	0.00118259	NA	0.00107035	NA	NA	NA	NA	NA	NA	0.00111383	0.00165878	NA	0.000908501	NA	NA	0.00218227	0.00209979	0.00352393	NA	NA	NA	NA
P34.maxbin.P34.008.fasta.contigs.fa	NA	NA	NA	NA	NA	NA	NA	NA	NA	NA	NA	NA	NA	NA	NA	NA	NA	0.000857909	NA	NA	NA	NA	NA	NA	NA	NA	NA	NA	0.000819423	NA	NA	NA	NA	NA	NA	0.000681403	NA	NA	NA	NA	0.000798346	0.00179611	NA	NA	NA	NA	NA	NA	NA
P34.maxbin.P34.010.fasta_sub.contigs.fa	NA	0.00196757	0.00955426	0.00542338	0.00837475	0.019341	NA	0.0064482	0.0045678	NA	0.00723189	0.00963232	0.00772719	0.00176598	0.0115397	NA	NA	0.00586312	0.00695624	0.024346	0.00387311	0.00387121	NA	0.0170025	0.00189319	0.0171413	0.00910695	0.00955639	0.005599	0.0145355	0.010494	0.0112666	0.00535495	NA	NA	0.00828892	0.0172872	0.00574071	0.00745345	0.00507356	NA	NA	NA	0.00262066	0.0119288	NA	0.00993193	NA	0.0113719
P34.metabat.bin.20.contigs.fa	NA	NA	0.00256658	0.000982233	0.00163617	NA	NA	0.00131953	NA	0.000974641	0.00179582	NA	0.00117215	0.00233585	0.000887794	0.00131683	NA	NA	0.00573083	0.00668897	NA	0.00620534	0.00251311	0.00701611	0.00165865	NA	0.00477266	0.00477204	0.00241474	0.00127448	0.00137003	0.00127465	0.00383507	NA	NA	NA	0.0015561	0.00476315	NA	0.00648665	0.00089974	NA	NA	NA	0.00311999	NA	0.00483127	NA	0.00211839
P34.metabat.bin.53_sub.contigs.fa	NA	NA	NA	NA	0.0117371	NA	NA	NA	0.0129884	NA	0.0158638	0.0189549	0.0169409	NA	0.0119418	NA	0.0139602	0.0142168	0.0154594	0.0175222	NA	0.0100502	NA	NA	NA	0.0143033	0.0125763	0.0137762	0.0163299	0.00108248	0.0060842	0.0212333	0.0156931	NA	NA	0.0136353	NA	NA	0.0191265	0.0184455	NA	0.00146118	NA	0.00172778	0.0156797	NA	0.00117792	NA	0.0190503
P34.mycc.Cluster.28_sub.contigs.fa	NA	NA	NA	NA	NA	NA	NA	NA	NA	NA	NA	NA	NA	NA	NA	NA	NA	0.00116787	NA	NA	NA	NA	NA	NA	NA	NA	NA	0.0013571	NA	0.000893069	NA	NA	NA	NA	NA	NA	NA	NA	NA	NA	0.00127339	NA	NA	NA	NA	NA	0.00110033	NA	NA
P37.metabat.bin.62.contigs.fa	NA	NA	0.00172129	NA	NA	NA	NA	NA	NA	NA	NA	NA	NA	NA	NA	NA	NA	0.00227193	NA	NA	NA	NA	NA	NA	NA	0.000672269	NA	NA	NA	NA	NA	NA	NA	NA	NA	NA	NA	NA	NA	NA	0.000771818	NA	NA	NA	0.000834302	NA	NA	NA	NA
P37.mycc.Cluster.10.contigs.fa	NA	NA	NA	NA	NA	NA	NA	NA	NA	NA	NA	NA	NA	NA	NA	NA	NA	NA	NA	NA	0.00642699	NA	NA	NA	NA	NA	0.00145429	NA	NA	NA	NA	NA	NA	0.00799109	0.020656	NA	NA	NA	0.0230934	NA	NA	0.00587438	NA	NA	NA	NA	NA	NA	NA
P37.mycc.Cluster.4_sub.contigs.fa	NA	NA	NA	NA	NA	NA	NA	NA	NA	NA	NA	0.00690641	NA	NA	NA	NA	NA	0.00140441	NA	NA	NA	NA	NA	NA	NA	NA	NA	NA	NA	NA	NA	NA	NA	NA	NA	NA	NA	NA	NA	NA	NA	NA	NA	NA	NA	NA	NA	NA	NA
P38.concoct.55.contigs.fa	NA	NA	NA	NA	NA	NA	NA	NA	NA	NA	NA	NA	NA	NA	NA	NA	NA	NA	NA	NA	NA	NA	NA	NA	NA	NA	NA	NA	NA	NA	NA	NA	NA	NA	NA	NA	NA	NA	NA	NA	NA	NA	NA	NA	NA	NA	NA	NA	0.00108092
P38.maxbin.P38.011.fasta.contigs.fa	NA	NA	NA	NA	NA	NA	0.00806168	NA	NA	0.00483089	NA	0.0086566	NA	NA	NA	NA	NA	0.00903018	0.0104888	NA	NA	0.0140846	NA	NA	NA	NA	0.0090657	0.0109407	0.00692253	0.00825922	NA	NA	NA	NA	NA	NA	NA	0.00667201	NA	0.0115564	NA	NA	NA	NA	NA	NA	0.0137563	NA	NA
P38.mycc.Cluster.45_sub.contigs.fa	NA	NA	NA	NA	NA	NA	NA	NA	NA	NA	NA	NA	NA	NA	NA	NA	NA	NA	0.00106052	NA	NA	NA	NA	NA	NA	NA	NA	NA	NA	NA	NA	NA	NA	NA	NA	NA	NA	NA	NA	NA	NA	NA	0.00263651	0.00292387	NA	NA	NA	NA	NA
P42.concoct.77_sub.contigs.fa	NA	NA	NA	NA	NA	NA	NA	NA	NA	NA	NA	NA	NA	NA	NA	NA	NA	NA	NA	NA	NA	NA	NA	NA	NA	NA	NA	NA	NA	NA	NA	NA	NA	NA	NA	NA	NA	NA	NA	NA	NA	NA	NA	NA	NA	NA	NA	NA	NA
P42.maxbin.P42.001.fasta.contigs.fa	NA	NA	0.00820478	0.0011792	0.00166563	NA	0.013423	NA	0.00763597	NA	NA	0.00143837	0.00934177	NA	NA	NA	0.0084957	0.00872992	0.0101128	NA	0.00171983	NA	NA	0.00793187	0.0118573	0.0139554	0.00975011	0.00990111	NA	0.00771953	0.00839046	0.0106933	0.00819913	0.0117677	NA	0.00982321	NA	NA	0.00239623	0.00949918	NA	NA	NA	0.00712166	NA	NA	0.010157	0.00768713	0.0103781
P42.maxbin.P42.036.fasta.contigs.fa	NA	NA	0.00111944	NA	NA	NA	NA	NA	NA	NA	NA	NA	NA	NA	NA	NA	NA	NA	NA	NA	NA	NA	0.00108052	NA	NA	NA	NA	NA	NA	NA	NA	NA	NA	NA	NA	NA	0.00390276	NA	NA	0.00166149	NA	NA	NA	NA	NA	NA	NA	NA	NA
P42.maxbin.P42.039.fasta.contigs.fa	NA	NA	NA	NA	NA	NA	NA	NA	NA	NA	NA	NA	0.00546115	NA	NA	NA	NA	NA	NA	NA	NA	NA	NA	NA	NA	NA	NA	NA	NA	NA	NA	NA	NA	NA	NA	NA	NA	0.00907819	NA	0.00937293	NA	NA	NA	NA	NA	NA	NA	NA	NA
P42.maxbin.P42.042.fasta.contigs.fa	NA	NA	NA	0.00148379	NA	NA	NA	NA	NA	NA	NA	NA	NA	NA	NA	NA	NA	NA	NA	0.00114381	NA	NA	NA	NA	NA	NA	NA	NA	NA	NA	NA	NA	NA	NA	NA	NA	NA	NA	NA	NA	NA	NA	NA	NA	NA	NA	NA	NA	NA
P42.metabat.bin.31_sub.contigs.fa	NA	NA	NA	NA	NA	NA	NA	NA	NA	NA	NA	NA	NA	NA	NA	NA	NA	NA	NA	NA	NA	0.000756437	NA	NA	NA	NA	NA	NA	NA	NA	NA	NA	NA	NA	NA	NA	NA	NA	NA	NA	NA	NA	NA	NA	NA	NA	NA	NA	NA
P42.metabat.bin.51.contigs.fa	NA	NA	0.0149089	0.00166508	0.00834613	0.0151803	0.00280286	NA	0.00605495	0.00107208	0.00360009	0.0113905	0.00676238	0.00618851	NA	NA	0.00651112	0.00193228	0.00513545	NA	0.00687403	0.00407263	0.00653738	0.00532989	0.010276	0.0155171	0.0016328	0.00462159	0.00257055	0.00172409	0.0086113	0.00976743	0.00262298	NA	NA	0.00278844	0.0155652	NA	0.00276731	0.00856093	0.0119011	0.0046583	0.00241278	0.00370234	0.0174999	NA	0.00752353	0.00539856	0.00427312
P42.metabat.bin.5.contigs.fa	NA	NA	NA	NA	NA	NA	0.0131685	NA	NA	NA	NA	NA	NA	NA	NA	NA	0.00101966	0.00510166	NA	0.00078615	NA	NA	NA	NA	NA	NA	0.00431946	NA	NA	NA	NA	NA	0.00192488	NA	NA	NA	NA	NA	NA	NA	NA	NA	NA	NA	NA	0.0107404	NA	NA	NA
P42.mycc.Cluster.66_sub.contigs.fa	NA	NA	NA	NA	NA	NA	0.00555947	0.00564178	NA	NA	NA	NA	NA	NA	NA	NA	NA	0.00557655	NA	NA	NA	NA	NA	NA	0.00589245	NA	NA	0.0115647	NA	0.00773209	NA	NA	NA	NA	NA	NA	NA	0.0115726	NA	0.016139	NA	NA	NA	NA	NA	NA	NA	0.00960825	NA
P43.metabat.bin.15.contigs.fa	NA	NA	0.00151316	0.00357696	0.00265106	0.00171217	0.00148294	0.00130577	0.00107109	NA	0.00197867	0.00617343	0.00285626	NA	0.0011602	0.00158592	0.00272377	0.00229544	0.00645986	0.00141748	0.00466236	0.00629017	0.00343605	0.00133607	0.00194821	0.00376933	0.00178598	0.00654697	0.00305442	0.0012399	0.00148426	0.00163669	0.00242013	0.00367511	NA	0.00299008	0.00206422	0.00171863	0.00175488	0.00189264	0.00115448	0.00144705	0.00141092	0.00124612	0.00202073	0.00124946	0.00118199	0.00236758	NA
P43.metabat.bin.21.contigs.fa	NA	NA	NA	NA	NA	NA	0.00304692	NA	NA	NA	NA	0.00916196	NA	NA	NA	NA	NA	NA	NA	0.00289846	NA	NA	NA	NA	NA	NA	NA	0.00350147	NA	NA	0.00540784	NA	NA	0.00466033	NA	NA	NA	NA	0.00160912	0.00179178	NA	NA	NA	0.00319194	NA	NA	0.00367086	0.00737999	NA
P43.metabat.bin.63.contigs.fa	NA	0.00329953	0.0134074	0.00525156	0.00843189	0.011673	NA	0.00483328	0.00300945	NA	0.0151261	0.00896026	0.0147283	0.00398369	0.0106274	NA	0.0126882	0.00915584	0.0107254	0.016562	0.00730691	0.00499882	NA	0.0139829	0.00746725	0.003929	0.00239938	0.0125969	0.00802707	0.00131516	0.00130775	0.0108809	0.0110282	0.00550552	NA	0.00854178	0.0065899	NA	0.0134998	0.00653456	0.00984643	NA	NA	NA	0.0096024	NA	0.0025295	NA	0.0154576
P45.maxbin.P45.006.fasta.contigs.fa	NA	NA	NA	NA	NA	NA	NA	NA	NA	NA	NA	NA	NA	NA	NA	NA	NA	NA	NA	NA	NA	NA	NA	NA	NA	NA	NA	NA	NA	NA	NA	NA	NA	NA	NA	NA	NA	NA	0.00228719	NA	0.00104895	NA	NA	NA	0.0012624	NA	NA	NA	NA
P45.maxbin.P45.014.fasta.contigs.fa	NA	NA	NA	NA	NA	0.00101636	NA	NA	NA	NA	NA	NA	NA	NA	NA	NA	NA	NA	NA	NA	NA	NA	NA	NA	NA	NA	NA	NA	NA	NA	NA	NA	NA	NA	NA	NA	NA	NA	0.00528961	NA	NA	NA	NA	NA	NA	NA	NA	NA	NA
P45.maxbin.P45.021.fasta.contigs.fa	NA	NA	0.00151267	0.00112783	0.0021934	0.00218024	NA	0.00155663	NA	NA	NA	NA	NA	NA	0.000956359	NA	NA	NA	NA	0.0011733	NA	0.0016772	NA	NA	NA	NA	NA	0.000973939	NA	0.00361983	NA	NA	NA	NA	NA	0.00180666	NA	0.00089239	NA	NA	NA	NA	0.0021757	0.0031593	0.00108249	NA	NA	NA	0.00166233
P45.metabat.bin.29.contigs.fa	NA	NA	NA	NA	NA	NA	NA	NA	NA	NA	NA	NA	0.000969202	NA	NA	NA	NA	NA	0.0014493	NA	NA	NA	NA	0.000748146	NA	NA	NA	NA	NA	NA	NA	NA	NA	NA	NA	0.00100687	NA	NA	NA	NA	NA	NA	NA	NA	0.00186768	NA	NA	NA	NA
P45.metabat.bin.31_sub.contigs.fa	0.00153327	NA	NA	NA	NA	NA	NA	NA	NA	NA	NA	0.000783369	NA	NA	NA	NA	NA	NA	NA	NA	NA	NA	NA	NA	NA	NA	NA	NA	NA	NA	NA	NA	NA	NA	NA	NA	NA	NA	NA	NA	NA	NA	NA	NA	NA	NA	NA	0.00341105	NA
P45.metabat.bin.32.contigs.fa	NA	NA	0.00188614	NA	NA	0.00126392	NA	NA	0.000910357	NA	0.00200227	0.000894581	NA	NA	NA	NA	NA	NA	NA	0.00416852	NA	0.00109551	NA	NA	NA	NA	NA	NA	0.000963661	NA	NA	NA	NA	NA	NA	0.000698808	NA	NA	NA	NA	0.00444025	NA	NA	NA	0.000754704	NA	NA	NA	NA
P45.metabat.bin.39.contigs.fa	NA	NA	0.00223878	NA	NA	0.00145668	NA	0.0027929	0.00142548	NA	0.00196214	NA	0.00169041	0.00141967	0.00145131	NA	0.00150557	NA	NA	0.00180153	0.00613052	0.00187743	NA	0.00210443	0.00135054	0.00220099	0.00214029	0.0101691	0.0025338	0.00140784	NA	0.00239027	0.00203579	0.00603235	NA	0.00162817	NA	0.0017824	0.00257429	0.00265116	0.0014533	NA	NA	NA	0.00177976	NA	NA	NA	0.00183087
P45.metabat.bin.93.contigs.fa	NA	NA	NA	NA	NA	NA	NA	NA	NA	NA	0.00136266	NA	NA	NA	NA	NA	NA	NA	NA	NA	NA	NA	NA	NA	NA	NA	NA	NA	NA	NA	NA	NA	NA	NA	NA	NA	NA	NA	NA	NA	NA	NA	NA	NA	NA	NA	NA	NA	NA
P45.metabat.bin.95.contigs.fa	NA	NA	NA	NA	NA	0.0133558	NA	NA	NA	NA	NA	NA	NA	NA	0.0049604	NA	NA	NA	NA	NA	NA	NA	NA	NA	NA	0.00428394	0.00553113	0.0047713	NA	0.00237128	NA	NA	NA	NA	NA	NA	NA	0.00581935	NA	NA	NA	NA	NA	NA	0.00208774	0.00122063	0.00254422	NA	NA
P45.mycc.Cluster.30_sub.contigs.fa	NA	NA	NA	NA	NA	NA	NA	NA	NA	NA	NA	NA	NA	NA	NA	NA	NA	NA	0.0136378	0.00198622	NA	NA	NA	NA	NA	0.00255638	NA	NA	NA	NA	NA	NA	NA	NA	NA	NA	NA	NA	NA	NA	NA	NA	NA	NA	NA	NA	NA	NA	NA
P47.concoct.63_sub.contigs.fa	NA	NA	0.00616349	NA	NA	NA	NA	NA	NA	NA	NA	0.00973723	0.00848577	NA	NA	NA	NA	0.00264187	0.00413303	NA	NA	NA	NA	NA	NA	NA	NA	0.00332381	NA	0.00099729	NA	0.00442971	NA	NA	NA	0.00620978	NA	0.00631903	NA	NA	NA	NA	NA	NA	0.00969554	NA	NA	NA	NA
P47.metabat.bin.2.contigs.fa	NA	NA	NA	NA	NA	NA	NA	NA	NA	NA	NA	NA	NA	NA	NA	NA	NA	NA	NA	NA	NA	NA	NA	NA	NA	NA	NA	NA	NA	NA	NA	NA	NA	NA	NA	NA	NA	NA	NA	0.00464057	NA	NA	NA	NA	NA	NA	NA	NA	NA
P47.metabat.bin.36.contigs.fa	NA	0.00302932	0.00908491	0.00872852	NA	0.00750057	0.00959946	NA	0.0106463	NA	0.00971633	0.00894307	NA	NA	0.00781394	0.00735263	0.0123962	0.0170065	0.01161	0.0109872	NA	0.0122679	NA	0.00727948	NA	0.00776051	0.00724535	0.0108842	0.00479387	0.0086485	0.00501161	0.00888878	0.0105032	0.0119212	0.00227244	0.00995177	0.0115459	0.0113848	0.0152642	0.0113529	0.00313995	0.00691277	0.00770389	0.00901407	0.0108146	NA	0.00952505	NA	0.0122287
P47.metabat.bin.38.contigs.fa	NA	NA	NA	NA	NA	0.00581979	NA	NA	NA	NA	NA	NA	NA	NA	NA	NA	NA	0.0136338	0.0081938	NA	NA	NA	NA	NA	0.0070696	0.0102308	NA	0.00634474	0.00266587	NA	0.00213005	NA	NA	NA	NA	NA	NA	0.00476845	NA	NA	NA	NA	NA	NA	0.00975954	NA	NA	NA	NA
P47.metabat.bin.39.contigs.fa	NA	NA	NA	NA	NA	NA	0.000780244	NA	NA	NA	NA	0.00971114	NA	NA	NA	NA	NA	0.00103619	NA	NA	NA	NA	NA	NA	NA	NA	NA	NA	NA	NA	NA	NA	NA	NA	NA	NA	NA	NA	NA	NA	NA	NA	NA	NA	NA	NA	NA	NA	NA
P47.metabat.bin.45.contigs.fa	NA	NA	NA	NA	NA	NA	NA	NA	NA	NA	NA	NA	NA	NA	NA	NA	NA	NA	NA	NA	NA	NA	NA	NA	NA	NA	NA	NA	NA	NA	NA	NA	NA	NA	NA	NA	0.000933251	NA	NA	NA	0.00119206	0.00119193	NA	NA	NA	NA	NA	NA	NA
P47.metabat.bin.4.contigs.fa	NA	NA	NA	NA	NA	NA	NA	NA	NA	NA	NA	NA	NA	NA	NA	NA	NA	NA	NA	NA	NA	NA	NA	NA	NA	NA	NA	NA	0.000668412	NA	NA	NA	NA	NA	NA	NA	NA	NA	NA	NA	NA	NA	NA	NA	NA	NA	NA	NA	NA
P47.mycc.Cluster.58.contigs.fa	NA	NA	NA	NA	NA	NA	NA	NA	NA	NA	NA	NA	NA	NA	NA	NA	NA	NA	NA	NA	NA	NA	NA	NA	NA	NA	NA	NA	NA	NA	NA	NA	NA	NA	NA	NA	NA	NA	NA	NA	NA	NA	NA	NA	NA	NA	NA	NA	NA
P48.concoct.39.contigs.fa	NA	NA	NA	NA	NA	NA	NA	NA	NA	NA	NA	NA	NA	NA	NA	NA	NA	NA	NA	NA	NA	NA	NA	NA	NA	NA	NA	0.00254296	NA	NA	NA	0.00123275	NA	NA	NA	NA	NA	NA	0.004852	NA	NA	NA	NA	NA	0.00194056	NA	NA	NA	0.00137248
P4.maxbin.P4.007.fasta_sub.contigs.fa	0.00565681	NA	0.00727213	NA	0.005087	0.00512382	0.00429557	0.00398597	NA	NA	0.00599405	0.00867215	0.00460205	NA	NA	0.00561463	NA	0.00696702	0.00802007	0.00141841	NA	NA	NA	0.00810552	0.00529903	0.00728993	0.00576279	0.0063508	0.00479244	NA	0.00422489	0.00584345	0.00449078	0.0065871	0.00440736	0.0056064	NA	NA	0.00614526	0.00580674	NA	NA	0.00340836	0.00403843	0.00547698	0.00362238	0.00420965	0.00672384	0.00499543
P4.metabat.bin.20.contigs.fa	NA	NA	NA	NA	NA	NA	NA	NA	NA	NA	NA	NA	NA	NA	NA	NA	NA	NA	NA	NA	NA	NA	NA	NA	0.00153484	NA	NA	NA	NA	NA	NA	NA	NA	NA	NA	NA	NA	NA	NA	NA	NA	NA	NA	NA	NA	NA	NA	NA	NA
P4.metabat.bin.44.contigs.fa	0.00130692	0.00294232	0.00270128	NA	NA	NA	NA	0.00284097	NA	NA	NA	NA	NA	NA	NA	NA	NA	NA	NA	0.00178193	NA	NA	NA	NA	NA	0.00250027	0.00350453	NA	NA	NA	0.00266486	NA	NA	NA	0.00229996	0.00303634	NA	NA	NA	0.00284706	NA	NA	0.00287863	0.00358764	NA	NA	0.00185898	0.00449729	NA
P50.metabat.bin.40.contigs.fa	NA	NA	NA	NA	NA	NA	NA	NA	NA	NA	NA	NA	NA	NA	NA	0.000995848	NA	NA	NA	NA	NA	NA	NA	NA	NA	NA	NA	NA	NA	NA	NA	NA	NA	NA	NA	NA	NA	NA	NA	NA	NA	NA	NA	NA	NA	NA	NA	NA	NA
P50.metabat.bin.56.contigs.fa	NA	NA	NA	NA	NA	NA	NA	NA	NA	NA	NA	NA	NA	NA	NA	NA	NA	NA	NA	NA	NA	NA	NA	NA	NA	NA	NA	NA	NA	NA	NA	NA	NA	NA	NA	NA	NA	0.0177537	NA	NA	NA	NA	NA	NA	NA	NA	0.00289337	NA	NA
P51.concoct.22.contigs.fa	NA	NA	NA	NA	NA	NA	NA	NA	NA	NA	NA	NA	NA	NA	NA	NA	NA	NA	NA	NA	NA	NA	NA	NA	NA	NA	NA	NA	NA	NA	0.000681054	NA	NA	NA	NA	NA	NA	0.000831645	NA	NA	0.000634964	NA	NA	NA	NA	NA	NA	NA	NA
P51.concoct.31.contigs.fa	NA	0.000846526	NA	NA	0.00161752	NA	NA	NA	0.000949785	NA	NA	NA	NA	NA	NA	NA	NA	0.00375949	NA	NA	NA	NA	NA	NA	NA	NA	NA	NA	NA	NA	NA	NA	NA	NA	NA	0.00201468	NA	NA	NA	0.00428671	0.00138078	NA	NA	NA	NA	NA	NA	NA	NA
P51.mycc.Cluster.25_sub.contigs.fa	NA	NA	NA	NA	NA	NA	0.00234631	NA	NA	NA	NA	NA	NA	NA	NA	NA	NA	0.00246711	NA	NA	NA	NA	NA	NA	NA	NA	NA	NA	NA	NA	NA	NA	NA	NA	NA	NA	0.00523902	0.0050616	NA	0.0026777	NA	NA	NA	NA	NA	NA	NA	NA	NA
P51.mycc.Cluster.45.contigs.fa	NA	0.00187621	NA	NA	NA	NA	0.00316153	0.00151054	NA	NA	NA	NA	NA	0.00253793	NA	0.00246581	NA	0.00189679	NA	NA	NA	NA	NA	NA	NA	NA	NA	NA	NA	NA	NA	0.00375496	NA	NA	NA	NA	NA	NA	NA	NA	0.00170074	NA	NA	NA	NA	NA	0.00220436	0.00235446	NA
P52.concoct.64_sub.contigs.fa	NA	NA	NA	NA	NA	NA	0.00255261	NA	NA	NA	NA	0.00341633	0.000988498	NA	NA	NA	NA	NA	NA	NA	0.00161292	NA	NA	0.00323219	0.0012685	NA	NA	0.00772254	0.000843224	0.00223722	0.00235452	NA	0.00095532	NA	NA	NA	0.00135469	NA	NA	0.00104314	0.000767539	NA	NA	NA	0.000948073	NA	NA	NA	NA
P52.maxbin.P52.016.fasta_sub.contigs.fa	NA	NA	NA	NA	NA	NA	0.00377087	NA	NA	NA	NA	0.00625915	NA	NA	NA	0.00958841	0.0181592	0.00983588	0.0186069	NA	NA	NA	NA	NA	NA	0.0125642	0.00768152	0.0175087	NA	NA	NA	NA	NA	NA	NA	0.0100746	NA	NA	NA	0.0155551	NA	NA	NA	0.0113016	NA	NA	NA	NA	NA
P52.metabat.bin.29.contigs.fa	NA	NA	NA	NA	NA	NA	NA	NA	NA	NA	NA	NA	NA	NA	NA	NA	NA	NA	NA	NA	NA	NA	NA	NA	NA	NA	NA	NA	NA	NA	NA	NA	NA	NA	NA	NA	NA	NA	NA	NA	NA	NA	NA	NA	NA	NA	NA	NA	NA
P52.metabat.bin.32.contigs.fa	0.0129084	NA	NA	NA	NA	0.0149611	0.00404572	NA	NA	NA	0.021282	0.00897401	0.00533827	0.00139973	NA	NA	0.0144373	0.0112263	0.0117546	NA	NA	NA	NA	NA	NA	0.00955653	0.00965682	0.0164643	0.0121455	0.0116896	0.00159868	0.00357422	NA	NA	NA	0.00663192	0.00302224	0.0167626	0.0119285	NA	0.0189954	NA	NA	NA	0.00839929	0.0141582	NA	NA	0.011499
P52.metabat.bin.40.contigs.fa	NA	NA	NA	0.00479768	0.00119665	0.00222267	0.00145348	0.00317904	0.00157246	NA	0.00359051	0.00536373	0.00343123	0.00121076	0.0064359	NA	0.00406634	0.00210317	0.0016443	0.00614392	NA	0.00421335	NA	0.00379013	NA	0.00742312	0.00533363	0.00717925	0.00159682	0.00111612	NA	0.00136853	0.00174459	0.00513971	NA	NA	0.00158733	0.00212748	0.0153547	0.00180685	0.00148697	0.00136291	NA	0.00275217	0.0152863	NA	0.00625443	0.00265827	0.00227472
P52.metabat.bin.4.contigs.fa	NA	NA	NA	NA	NA	NA	0.00143919	NA	NA	NA	NA	NA	NA	NA	NA	NA	NA	NA	NA	NA	NA	NA	NA	NA	NA	NA	NA	NA	NA	NA	NA	NA	NA	NA	NA	NA	NA	NA	NA	NA	NA	NA	NA	NA	NA	NA	NA	NA	NA
P52.metabat.bin.62_sub.contigs.fa	NA	NA	NA	NA	NA	NA	NA	NA	NA	NA	NA	NA	NA	NA	NA	NA	NA	0.0115383	0.012429	NA	NA	NA	NA	NA	NA	NA	NA	NA	NA	NA	NA	NA	NA	NA	NA	NA	NA	NA	NA	NA	NA	NA	NA	NA	NA	NA	NA	NA	NA
P52.metabat.bin.79.contigs.fa	NA	0.00139594	NA	NA	NA	NA	0.00174285	NA	0.00187845	NA	0.00978571	0.013572	0.00275467	0.0017938	NA	NA	NA	0.00192223	0.00526898	0.0181771	0.00279056	0.00163159	NA	0.00438504	0.00512833	0.0094272	NA	0.00917996	0.00139738	0.00351467	0.00141565	0.0131668	NA	0.00421471	NA	0.00724746	0.00247189	0.00436884	0.0121192	NA	NA	NA	0.00115445	NA	0.00207896	NA	0.00130481	0.00124316	0.0101751
P52.metabat.bin.83.contigs.fa	NA	NA	NA	NA	NA	NA	0.0102449	NA	NA	NA	NA	NA	NA	NA	NA	NA	NA	NA	NA	NA	NA	NA	NA	NA	NA	NA	NA	NA	NA	NA	NA	NA	NA	NA	NA	NA	NA	NA	NA	NA	NA	NA	NA	NA	NA	NA	NA	NA	NA
P53.concoct.35.contigs.fa	0.000927379	NA	NA	NA	NA	NA	NA	NA	NA	NA	NA	NA	NA	NA	NA	NA	NA	NA	NA	NA	NA	NA	NA	NA	NA	NA	NA	NA	NA	NA	NA	NA	NA	NA	NA	NA	NA	NA	NA	NA	NA	NA	NA	NA	NA	NA	NA	NA	NA
P53.concoct.57.contigs.fa	NA	NA	NA	NA	NA	NA	NA	NA	NA	NA	NA	NA	NA	NA	NA	NA	NA	NA	NA	NA	NA	NA	NA	NA	NA	NA	NA	NA	NA	NA	NA	NA	NA	NA	NA	NA	NA	NA	NA	NA	NA	NA	NA	NA	NA	NA	NA	NA	NA
P53.concoct.61_sub.contigs.fa	NA	NA	NA	NA	NA	NA	0.00147806	NA	NA	NA	NA	NA	NA	NA	NA	NA	NA	0.000669763	NA	NA	NA	NA	NA	NA	NA	NA	NA	NA	NA	NA	NA	NA	NA	NA	NA	NA	NA	NA	NA	NA	NA	NA	NA	NA	NA	NA	NA	NA	NA
P53.maxbin.P53.005.fasta.contigs.fa	NA	0.00410407	0.00722153	0.00103257	0.00600617	0.00171079	0.0013676	NA	0.00550902	NA	0.00217598	0.00363628	0.00201976	NA	0.0010174	0.00148609	0.00308088	0.00159981	0.00161693	NA	NA	NA	0.00548535	0.00669138	0.00357882	0.00158092	0.00156941	0.0059705	0.00143819	0.00099123	0.00132317	NA	0.00529037	NA	NA	0.00106673	0.00313314	0.00474512	NA	0.00642532	0.00113667	0.00131191	0.00135617	NA	0.00334709	NA	0.00111331	0.00144583	0.00843022
P53.maxbin.P53.007.fasta.contigs.fa	0.00854935	0.0107367	NA	0.0183859	0.00703892	NA	NA	NA	NA	NA	NA	NA	NA	NA	NA	NA	NA	0.00205354	NA	NA	NA	0.021294	NA	NA	NA	NA	NA	NA	NA	NA	0.0138045	NA	NA	NA	NA	NA	0.0193686	0.0129051	NA	0.0163437	NA	NA	0.00433301	NA	NA	0.00937745	0.0124881	NA	NA
P53.maxbin.P53.009.fasta_sub.contigs.fa	0.00130242	NA	NA	NA	NA	NA	0.00276339	0.00413126	NA	NA	NA	NA	0.00343563	0.00135852	0.00455026	0.00136028	0.0015731	0.00844187	NA	NA	NA	NA	0.00184572	0.00380576	0.00493005	0.00173965	0.00541552	0.0056108	0.00365016	0.00385191	0.00626644	0.00436229	NA	0.00527368	0.0013942	0.00357039	0.00971641	NA	NA	0.00399678	0.00357067	0.00422248	0.00134762	0.00119978	NA	0.00248194	0.00111156	0.00525038	NA
P53.maxbin.P53.019.fasta.contigs.fa	NA	NA	NA	NA	NA	NA	NA	NA	NA	NA	0.00128182	0.000968195	NA	NA	NA	NA	NA	NA	NA	NA	NA	NA	NA	NA	NA	NA	NA	NA	NA	NA	NA	NA	NA	0.00069102	NA	NA	NA	NA	NA	NA	NA	NA	NA	NA	NA	NA	NA	NA	0.000940903
P53.metabat.bin.10.contigs.fa	NA	NA	0.000819991	NA	NA	NA	NA	NA	NA	NA	NA	NA	NA	NA	NA	NA	0.000806495	NA	NA	0.00108152	NA	NA	NA	NA	NA	0.000867667	NA	NA	NA	NA	NA	0.000807289	NA	NA	NA	0.00082358	NA	NA	NA	NA	NA	0.000971624	NA	NA	NA	NA	NA	NA	0.00113914
P53.metabat.bin.27.contigs.fa	NA	NA	NA	NA	NA	NA	NA	NA	NA	NA	NA	NA	NA	NA	NA	NA	NA	NA	NA	NA	NA	NA	NA	NA	NA	NA	NA	NA	NA	NA	NA	NA	NA	NA	NA	NA	NA	NA	NA	NA	NA	NA	NA	NA	NA	NA	NA	NA	NA
P53.metabat.bin.34.contigs.fa	NA	0.0135756	NA	0.00265786	NA	NA	NA	NA	NA	NA	NA	NA	NA	NA	NA	NA	NA	NA	NA	NA	NA	NA	NA	NA	NA	NA	NA	NA	NA	NA	0.00334624	NA	NA	NA	NA	NA	NA	NA	NA	NA	NA	NA	NA	NA	NA	0.00333129	0.00700109	NA	NA
P53.metabat.bin.36.contigs.fa	0.00822353	0.00648007	0.00249976	0.00179894	0.00582915	NA	0.00217283	NA	NA	0.0100366	NA	NA	NA	NA	NA	NA	NA	NA	0.00243429	0.00149601	NA	0.00824665	0.00602181	NA	NA	NA	NA	0.00544148	0.00125563	0.00143459	NA	NA	NA	NA	NA	NA	0.00382443	0.00343684	NA	0.00781587	0.00177399	NA	NA	NA	NA	0.018312	0.0112871	NA	NA
P53.metabat.bin.40.contigs.fa	NA	NA	NA	NA	NA	NA	NA	NA	NA	NA	NA	NA	NA	NA	NA	NA	NA	NA	NA	NA	NA	NA	NA	NA	NA	NA	NA	NA	NA	NA	NA	NA	NA	NA	NA	NA	NA	NA	NA	NA	NA	NA	NA	NA	NA	NA	NA	NA	NA
P56.concoct.28.contigs.fa	NA	NA	NA	NA	NA	NA	NA	NA	NA	NA	NA	0.0015636	NA	NA	NA	NA	NA	NA	NA	NA	NA	NA	NA	NA	NA	NA	NA	NA	NA	NA	NA	NA	NA	NA	NA	0.00867786	NA	0.0105747	0.00807043	NA	NA	NA	NA	NA	NA	NA	NA	NA	0.0102602
P56.metabat.bin.21.contigs.fa	0.00097394	NA	NA	NA	NA	NA	0.000513963	NA	NA	NA	NA	0.00955201	NA	NA	NA	NA	NA	0.00101463	NA	NA	NA	NA	NA	NA	NA	NA	NA	NA	NA	NA	NA	NA	NA	NA	NA	NA	NA	NA	NA	NA	NA	NA	NA	NA	NA	NA	NA	NA	NA
P56.metabat.bin.65.contigs.fa	NA	NA	NA	NA	NA	NA	NA	NA	NA	NA	NA	NA	NA	NA	NA	NA	NA	NA	NA	NA	NA	NA	NA	NA	NA	NA	NA	NA	NA	NA	NA	NA	NA	NA	NA	NA	NA	NA	NA	NA	NA	NA	NA	NA	NA	NA	NA	NA	NA
P56.mycc.Cluster.18_sub.contigs.fa	NA	NA	NA	NA	NA	NA	0.00245644	NA	NA	NA	NA	NA	NA	NA	NA	NA	NA	NA	0.0087462	NA	NA	NA	NA	NA	NA	NA	0.00804528	NA	NA	NA	NA	NA	NA	NA	NA	NA	NA	0.00172775	NA	NA	NA	NA	NA	NA	NA	NA	0.00522119	0.00334543	NA
P56.mycc.Cluster.29_sub.contigs.fa	NA	NA	NA	NA	NA	NA	NA	0.00306049	NA	NA	NA	NA	NA	NA	NA	NA	NA	NA	NA	NA	NA	0.00616396	NA	NA	0.00576883	0.00483565	NA	NA	NA	NA	NA	NA	NA	NA	NA	NA	0.00128265	0.00528615	NA	0.0121703	NA	NA	NA	NA	NA	NA	0.00099167	0.00548092	NA
P57.concoct.47.contigs.fa	0.00136061	NA	NA	NA	NA	NA	NA	NA	NA	NA	NA	NA	NA	NA	NA	NA	NA	NA	NA	NA	NA	NA	NA	NA	NA	NA	NA	NA	NA	NA	NA	NA	NA	NA	NA	NA	NA	NA	NA	NA	NA	NA	NA	NA	NA	NA	NA	NA	NA
P57.concoct.92.contigs.fa	0.00078386	NA	NA	NA	NA	NA	0.000657574	NA	NA	NA	NA	NA	NA	NA	NA	NA	NA	NA	NA	NA	NA	NA	NA	NA	NA	NA	NA	NA	NA	NA	NA	NA	NA	NA	NA	NA	NA	NA	NA	NA	NA	NA	NA	NA	NA	NA	NA	NA	NA
P57.metabat.bin.110.contigs.fa	NA	NA	0.00457392	NA	NA	NA	NA	NA	NA	NA	NA	0.00515987	0.00323933	NA	NA	NA	NA	0.00607461	0.00506332	NA	NA	NA	NA	NA	0.00385186	NA	NA	NA	NA	NA	NA	NA	0.00320552	0.00331043	NA	NA	NA	NA	NA	0.00789924	NA	NA	NA	0.00372495	0.00371845	NA	0.00336169	NA	NA
P57.metabat.bin.57.contigs.fa	NA	NA	0.0105335	0.0012345	0.00926714	0.00898408	NA	NA	0.00218476	NA	0.00838884	0.0069838	NA	0.00177021	0.00249792	NA	NA	0.00194052	0.00780596	0.00920341	NA	0.00504852	NA	0.00851847	0.00967395	NA	NA	0.008916	0.00576085	0.00114087	NA	0.00994853	NA	NA	NA	NA	0.00471087	0.00916027	0.0128714	0.00165408	0.0130458	NA	NA	0.00158229	0.0121149	NA	NA	NA	0.0198358
P57.metabat.bin.5.contigs.fa	0.000967035	NA	0.000949781	NA	NA	NA	NA	NA	NA	NA	0.0107104	0.0101255	NA	NA	NA	NA	0.00118732	NA	NA	NA	NA	NA	NA	NA	NA	NA	NA	NA	NA	NA	NA	NA	0.00159006	NA	NA	NA	NA	NA	NA	NA	0.00136162	NA	NA	NA	0.00891489	NA	NA	NA	NA
P57.mycc.Cluster.37_sub.contigs.fa	0.00119648	NA	NA	NA	NA	NA	NA	NA	NA	NA	NA	NA	NA	NA	NA	0.00407034	NA	NA	NA	NA	NA	NA	NA	NA	NA	NA	NA	NA	NA	NA	NA	NA	NA	NA	0.0014404	NA	NA	NA	NA	NA	NA	NA	NA	NA	NA	NA	NA	NA	NA
P58.concoct.73.contigs.fa	NA	NA	NA	NA	NA	NA	NA	NA	NA	NA	NA	NA	NA	NA	NA	NA	NA	NA	NA	NA	NA	NA	NA	NA	NA	NA	NA	NA	NA	NA	NA	NA	NA	NA	NA	NA	NA	0.00132782	NA	NA	NA	NA	NA	NA	NA	NA	NA	NA	NA
P58.metabat.bin.24_sub.contigs.fa	NA	NA	NA	NA	NA	NA	NA	NA	NA	NA	NA	NA	NA	NA	NA	NA	NA	NA	NA	NA	NA	NA	NA	NA	NA	NA	NA	NA	NA	NA	NA	NA	NA	NA	NA	NA	NA	NA	NA	NA	NA	NA	NA	NA	NA	NA	NA	NA	NA
P58.mycc.Cluster.26.contigs.fa	NA	NA	NA	0.00410147	NA	NA	NA	NA	NA	NA	NA	NA	NA	NA	NA	NA	NA	NA	NA	NA	NA	NA	NA	NA	NA	NA	NA	NA	NA	NA	0.000794467	NA	NA	NA	NA	NA	0.00211692	NA	NA	NA	NA	NA	NA	NA	NA	NA	NA	NA	NA
P58.mycc.Cluster.29.contigs.fa	0.00247716	NA	0.00595405	NA	NA	NA	0.00413415	0.00335993	NA	NA	NA	NA	0.00566048	NA	0.00430155	0.00344074	NA	0.00672557	0.00610324	NA	NA	NA	0.00343933	NA	0.00560123	0.00746255	0.00389209	0.00660905	0.00444858	NA	0.00462839	0.00424488	NA	NA	0.00259173	0.0037778	NA	0.0049178	NA	0.00524369	NA	NA	0.00383981	0.00378536	0.00607405	0.0029975	0.00527162	0.00462626	0.00333555
P58.mycc.Cluster.51_sub.contigs.fa	NA	NA	NA	NA	NA	NA	NA	NA	NA	NA	NA	NA	NA	NA	NA	NA	NA	NA	NA	NA	NA	NA	NA	NA	NA	NA	0.00659878	NA	NA	NA	NA	NA	NA	NA	NA	NA	NA	NA	NA	0.0132077	NA	NA	NA	NA	NA	NA	NA	NA	NA
P59.abawaca.8_sub.contigs.fa	0.00204088	NA	NA	NA	NA	NA	NA	NA	NA	NA	NA	NA	NA	NA	NA	NA	NA	0.00498906	0.00903244	NA	NA	0.00325748	NA	0.00777708	NA	0.00447802	0.00166323	NA	0.0032903	NA	0.00244059	NA	0.0155817	NA	NA	NA	NA	NA	NA	0.00476563	NA	0.00384747	NA	NA	NA	NA	0.00322216	NA	0.00279248
P59.maxbin.P59.030.fasta.contigs.fa	NA	0.00232443	0.0043331	NA	0.00372022	NA	0.00490685	NA	NA	NA	NA	0.00956916	0.00617582	0.00223198	NA	NA	0.00734467	0.00284305	0.00910198	NA	0.00375453	NA	NA	0.00242419	0.00189859	0.00307064	NA	0.00362603	NA	NA	NA	NA	NA	NA	NA	NA	NA	NA	0.00555756	0.00758809	NA	0.00216719	NA	0.00272631	NA	NA	0.00479021	0.0021466	0.00880596
P59.metabat.bin.31.contigs.fa	NA	NA	0.00371767	NA	NA	NA	NA	NA	0.00142749	NA	NA	NA	0.00297809	0.00148695	NA	NA	NA	0.00164946	0.00240581	0.00247907	NA	0.000926128	NA	NA	0.00331681	NA	NA	0.00240498	0.00516829	0.000845148	NA	0.00269511	0.00311644	NA	NA	NA	NA	NA	0.0065397	0.00151443	NA	0.0114225	NA	NA	0.00690231	NA	0.00207617	NA	0.0108755
P5.concoct.75_sub.contigs.fa	NA	NA	NA	NA	NA	NA	NA	NA	NA	NA	NA	NA	NA	NA	NA	NA	NA	0.0061003	NA	0.000734857	NA	NA	NA	NA	NA	NA	NA	NA	NA	NA	NA	NA	NA	NA	NA	NA	NA	NA	NA	NA	NA	NA	NA	NA	NA	NA	NA	NA	NA
P5.maxbin.P5.009.fasta.contigs.fa	0.00182733	NA	NA	NA	0.0118462	NA	0.00932677	NA	NA	NA	NA	0.0160472	NA	NA	NA	0.00757066	NA	0.00979128	0.0140487	NA	NA	NA	NA	0.0114995	NA	0.0128828	0.0108272	0.0138039	NA	NA	0.0114167	0.0139873	NA	NA	0.00845206	NA	NA	NA	NA	0.0117298	NA	NA	0.0103961	0.0127895	NA	NA	NA	0.00981427	0.0122279
P5.maxbin.P5.018.fasta_sub.contigs.fa	NA	NA	0.0127492	0.0119939	0.0105823	0.0105827	0.00753381	NA	0.00891273	NA	0.0112234	0.0118819	0.011741	NA	0.0110091	0.0117158	0.00930505	0.0111979	0.00952571	0.0118054	NA	0.00849066	0.00704941	0.0106653	0.0102413	0.0107855	0.0123245	0.0118242	0.0113047	0.00918418	0.0104125	0.0112053	0.0104541	0.00443463	0.00818822	0.00870552	NA	0.0108328	0.0115788	0.00474603	0.010231	0.00908828	NA	0.008476	0.00983198	0.00815506	0.00638723	0.00592398	0.0138171
P5.metabat.bin.47.contigs.fa	NA	NA	NA	NA	0.00230456	NA	NA	NA	NA	NA	NA	NA	NA	NA	NA	NA	NA	NA	NA	0.000880951	NA	NA	NA	0.000695897	NA	0.000765322	NA	0.00447794	0.000784646	NA	NA	0.000736131	NA	NA	NA	NA	NA	NA	NA	NA	NA	NA	NA	NA	0.000571476	NA	NA	NA	NA
P5.metabat.bin.77_sub.contigs.fa	0.00148164	0.00249263	0.00254293	0.001076	0.00517584	0.00442716	0.00147112	0.00227308	0.00438059	NA	0.00422038	0.00409025	0.00158297	0.000987932	0.00144874	0.00119244	0.00463586	0.00454897	0.00316368	0.0041378	0.00509305	0.00122352	0.00133501	0.00139885	0.00452609	0.00277427	0.00376838	0.00542941	0.00140164	0.00352612	0.00113653	0.00590789	0.00565559	0.00150985	0.00156284	0.0019551	0.00548827	0.00151146	0.00595404	0.00225224	0.00623889	0.00162979	0.00546771	0.00132569	0.00219555	0.00199383	0.00252484	0.00438511	0.00927537
P5.mycc.Cluster.55.contigs.fa	NA	NA	NA	NA	NA	NA	NA	NA	NA	NA	NA	NA	NA	NA	NA	NA	NA	NA	NA	NA	NA	NA	NA	NA	NA	NA	NA	NA	NA	NA	NA	NA	NA	NA	NA	NA	NA	NA	NA	NA	NA	NA	NA	NA	NA	NA	NA	NA	NA
P60.concoct.63.contigs.fa	NA	NA	NA	NA	NA	NA	NA	NA	NA	NA	NA	NA	NA	NA	NA	NA	NA	NA	NA	NA	NA	NA	NA	NA	NA	NA	NA	NA	NA	NA	NA	NA	NA	NA	NA	NA	NA	NA	NA	NA	NA	NA	NA	NA	NA	NA	NA	NA	NA
P60.concoct.72_sub.contigs.fa	NA	NA	NA	NA	NA	NA	NA	NA	NA	NA	NA	NA	NA	NA	NA	NA	NA	NA	NA	NA	NA	NA	NA	NA	NA	NA	NA	0.000830327	NA	0.00059508	NA	NA	NA	NA	NA	NA	NA	0.00126777	NA	NA	NA	NA	NA	NA	NA	NA	0.000840265	NA	NA
P60.concoct.76.contigs.fa	NA	NA	NA	NA	NA	NA	NA	NA	NA	NA	NA	NA	0.00140612	NA	NA	NA	NA	NA	0.00430195	NA	NA	NA	NA	NA	NA	NA	NA	NA	NA	NA	0.00385726	0.00279947	NA	NA	NA	0.00837041	NA	NA	NA	NA	NA	NA	NA	NA	0.00149649	NA	NA	NA	0.00486076
P60.maxbin.P60.030.fasta_sub.contigs.fa	NA	NA	0.00250139	NA	NA	NA	NA	NA	0.00100008	NA	0.00420441	NA	NA	0.000970377	NA	0.00170078	0.00117826	0.00715151	0.001244	NA	NA	0.00145371	0.00133304	0.00118183	0.00312856	NA	NA	NA	NA	NA	0.00113489	NA	0.00175109	NA	NA	NA	NA	0.00709356	0.002297	0.0028541	NA	0.00137231	NA	NA	NA	NA	0.00110927	NA	0.00137796
P60.maxbin.P60.065.fasta.contigs.fa	NA	NA	NA	NA	NA	NA	NA	NA	NA	NA	NA	NA	NA	NA	NA	NA	NA	NA	NA	NA	NA	NA	NA	NA	NA	NA	NA	NA	NA	NA	NA	NA	NA	NA	NA	NA	NA	NA	NA	NA	NA	NA	NA	NA	NA	NA	NA	NA	NA
P60.metabat.bin.118.contigs.fa	NA	NA	NA	NA	NA	NA	NA	NA	NA	NA	NA	0.00798561	NA	NA	NA	NA	NA	0.000860983	NA	NA	NA	NA	NA	NA	NA	NA	NA	NA	NA	NA	NA	NA	NA	NA	NA	NA	NA	NA	NA	NA	NA	NA	NA	NA	NA	NA	NA	NA	NA
P60.metabat.bin.30_sub.contigs.fa	NA	NA	0.00322336	NA	NA	NA	NA	NA	NA	NA	NA	NA	0.00296828	NA	NA	NA	0.00111564	0.00399383	0.00499754	NA	NA	NA	NA	0.00483856	NA	NA	NA	NA	NA	NA	NA	NA	NA	NA	NA	NA	NA	NA	NA	0.00456029	NA	NA	NA	NA	NA	NA	0.00473839	0.00366579	NA
P60.metabat.bin.4.contigs.fa	NA	NA	0.000708303	NA	NA	NA	NA	0.00110618	NA	NA	0.00102301	0.000718111	0.000778067	NA	0.000704557	NA	NA	NA	NA	0.000784506	NA	0.000769898	NA	NA	NA	NA	NA	0.000844488	0.000681112	NA	NA	0.000944912	NA	NA	NA	NA	0.00111937	0.000760574	NA	NA	NA	NA	NA	NA	NA	NA	0.000728494	NA	0.000970562
P60.metabat.bin.7.contigs.fa	NA	0.00475138	0.00483279	NA	0.000952715	0.00350219	0.00193011	NA	0.00124965	NA	NA	NA	0.00624546	0.00491032	NA	0.000833659	0.00437245	0.00494514	0.00182278	NA	NA	0.00510541	NA	0.0014312	NA	0.00120792	0.000820215	0.00683605	0.00131866	NA	0.00451151	0.00282439	0.00242132	NA	0.00509992	0.00509428	NA	0.0014635	NA	0.00583043	NA	0.0049164	NA	NA	0.00379187	NA	0.00467781	NA	NA
P60.metabat.bin.83.contigs.fa	NA	NA	NA	0.000700409	NA	0.000795857	NA	NA	NA	NA	NA	NA	NA	NA	NA	NA	NA	0.000636358	NA	0.000868682	NA	NA	NA	NA	0.000749891	NA	NA	NA	NA	NA	NA	NA	NA	NA	NA	NA	NA	NA	0.000867187	NA	NA	NA	NA	NA	NA	NA	NA	NA	NA
P60.metabat.bin.8.contigs.fa	NA	NA	NA	NA	NA	NA	NA	NA	NA	NA	NA	NA	NA	NA	NA	NA	NA	NA	NA	NA	NA	NA	NA	NA	NA	NA	NA	NA	NA	NA	NA	NA	NA	NA	NA	NA	NA	NA	NA	NA	NA	NA	NA	NA	NA	NA	NA	NA	NA
P60.mycc.Cluster.15.contigs.fa	NA	NA	NA	NA	NA	NA	NA	NA	NA	NA	NA	NA	NA	NA	NA	NA	NA	0.00388433	NA	NA	NA	NA	NA	NA	NA	NA	NA	NA	NA	NA	NA	NA	NA	NA	NA	NA	NA	NA	NA	NA	NA	NA	NA	NA	NA	NA	NA	NA	NA
P60.mycc.Cluster.77.contigs.fa	NA	NA	NA	NA	NA	NA	NA	NA	0.000947453	NA	NA	NA	NA	NA	NA	NA	NA	0.000889155	NA	NA	0.0024829	NA	NA	NA	NA	NA	NA	NA	NA	NA	NA	NA	NA	0.000957109	NA	NA	NA	NA	NA	0.00111013	NA	NA	NA	NA	NA	NA	NA	NA	NA
P60.mycc.Cluster.84.contigs.fa	NA	NA	NA	NA	NA	NA	NA	NA	NA	NA	NA	NA	NA	NA	NA	NA	NA	NA	NA	NA	NA	NA	NA	NA	NA	NA	NA	NA	NA	NA	NA	NA	NA	NA	NA	NA	NA	NA	NA	NA	NA	NA	NA	NA	NA	NA	NA	NA	NA
P61.concoct.40_sub.contigs.fa	NA	NA	NA	NA	NA	NA	NA	NA	NA	NA	NA	0.00925325	NA	NA	NA	NA	NA	0.000977366	NA	NA	NA	NA	NA	NA	NA	NA	NA	NA	NA	NA	NA	NA	NA	NA	NA	NA	NA	NA	NA	NA	NA	NA	NA	NA	NA	NA	NA	NA	NA
P61.maxbin.P61.007.fasta_sub.contigs.fa	NA	0.00148981	NA	0.00165112	0.00129292	0.00104367	NA	NA	NA	NA	0.00263538	NA	NA	NA	NA	NA	NA	0.00175825	NA	NA	NA	NA	NA	0.00184736	0.0011537	NA	NA	NA	NA	NA	NA	NA	NA	NA	NA	0.00093413	NA	NA	0.00242879	0.0018164	0.00125849	NA	NA	NA	NA	NA	0.00162159	NA	0.00137243
P61.maxbin.P61.029.fasta.contigs.fa	0.00329181	NA	0.00685734	NA	NA	NA	NA	NA	NA	NA	NA	NA	NA	NA	NA	0.00117933	NA	0.00445903	0.00411517	NA	NA	NA	NA	NA	NA	NA	NA	0.00465616	NA	NA	NA	NA	NA	NA	0.00329119	NA	NA	NA	NA	0.00421239	NA	NA	NA	NA	NA	NA	NA	0.00484466	NA
P61.metabat.bin.53.contigs.fa	NA	NA	0.00597477	NA	0.00350292	NA	0.00601357	NA	0.0088421	NA	0.00692711	0.00691784	0.00353442	0.00927157	0.00603286	0.00121238	0.00438549	0.00599478	0.00164588	0.00881774	0.0029027	NA	NA	0.00333245	0.00614382	0.00535628	0.00529538	0.0053885	NA	NA	NA	0.00420494	0.0050821	0.00623708	NA	0.00667311	NA	NA	0.00200578	0.00183623	0.00626693	0.00633147	NA	NA	NA	NA	0.001616	NA	0.0094722
P61.metabat.bin.66.contigs.fa	NA	NA	NA	NA	NA	NA	0.00917671	NA	NA	NA	NA	NA	NA	NA	NA	NA	NA	0.0123033	NA	NA	NA	NA	NA	NA	NA	NA	NA	NA	NA	NA	NA	NA	NA	NA	NA	NA	NA	NA	NA	NA	NA	NA	NA	NA	NA	NA	NA	NA	NA
P62P.concoct.63_sub.contigs.fa	NA	NA	0.010394	0.00774797	NA	0.0182168	NA	NA	0.00654692	NA	0.0224386	0.01173	0.0140473	0.0104602	0.0156677	NA	0.0129291	0.00525604	0.020818	0.0140055	0.0164577	0.0129489	0.00326642	0.0154033	0.0138064	0.0194036	0.0167687	0.0115594	0.0103498	0.0138068	0.0131226	0.0118419	0.013807	NA	NA	0.0135316	0.0160963	0.00725542	0.0114121	0.0210805	0.0108125	0.00881263	NA	NA	0.014793	NA	0.00861251	NA	0.0169001
P63.concoct.15.contigs.fa	0.000878937	NA	NA	NA	NA	NA	NA	NA	NA	NA	NA	NA	NA	NA	NA	NA	NA	NA	NA	NA	NA	NA	NA	NA	NA	NA	0.0164984	NA	NA	NA	NA	NA	NA	NA	NA	NA	NA	NA	NA	NA	NA	NA	NA	NA	NA	NA	NA	NA	NA
P63.concoct.75_sub.contigs.fa	NA	NA	0.0011715	NA	NA	NA	NA	NA	NA	NA	NA	NA	NA	NA	NA	NA	NA	NA	NA	0.00123039	NA	0.00130072	NA	NA	NA	NA	NA	NA	NA	NA	0.00147827	NA	NA	NA	NA	0.00117806	0.00217496	NA	0.00163887	0.00213754	NA	NA	NA	NA	NA	NA	NA	NA	NA
P63.metabat.bin.46.contigs.fa	NA	NA	NA	NA	NA	0.00125261	NA	NA	0.00122395	NA	0.00146904	0.00135695	0.00141092	NA	0.00198276	NA	NA	0.00138799	0.00493054	0.00117663	0.00139975	NA	0.00186261	NA	0.00156564	0.00521149	0.00277285	0.00148301	NA	NA	NA	NA	0.0024237	0.00118044	NA	0.00117891	0.00993646	0.00121764	NA	0.00170308	0.000964718	NA	NA	NA	0.00118138	NA	0.00117903	NA	NA
P63.mycc.Cluster.24.contigs.fa	0.00393405	NA	NA	NA	NA	NA	0.00326696	NA	NA	NA	NA	NA	0.00241975	0.00156915	NA	0.00259622	NA	0.00313312	0.00717148	NA	NA	NA	NA	0.000990762	NA	NA	NA	0.00232735	NA	0.00167192	NA	NA	NA	NA	0.00342448	NA	NA	NA	NA	0.00387986	NA	NA	0.00276929	0.0030719	0.0032328	0.00236763	0.00494989	0.00265525	0.00156377
P66.metabat.bin.18_sub.contigs.fa	0.00251896	0.00618253	0.00837534	NA	0.00677217	0.0106338	0.00323588	0.00314896	0.00674146	0.00226097	0.00627234	0.00738204	0.0119685	NA	NA	0.00150252	0.00860473	0.0104057	0.00791653	0.00457795	0.0098751	0.00615382	0.00645625	0.00731959	0.00984477	0.00542361	0.0109727	0.0094869	0.00317718	0.0067808	0.00917429	0.00459794	0.00771824	0.00924896	0.00488671	0.00974194	0.00895199	0.00196971	0.0099125	0.0086093	NA	0.00767534	0.00812875	0.00578765	0.00876453	0.00115508	0.0053817	0.00732544	0.0113206
P66.metabat.bin.28.contigs.fa	NA	NA	0.00770669	0.00763005	NA	0.00894943	NA	NA	NA	NA	0.00650733	0.0015442	0.0051856	NA	0.00454996	NA	NA	0.0208479	NA	0.00611697	NA	NA	NA	NA	NA	0.00185845	NA	0.00513141	0.00170936	0.00468862	NA	0.00930777	NA	NA	NA	0.00791336	0.00942618	0.00346347	0.00587212	NA	0.00387966	0.00238254	NA	NA	0.00905531	NA	NA	NA	0.0134483
P66.metabat.bin.30.contigs.fa	NA	0.0012576	0.00135834	0.000913951	0.0012522	NA	0.00100713	NA	0.000902638	0.0011123	NA	NA	0.00106204	NA	0.00104152	0.00177572	NA	0.00139279	0.00149867	0.00114058	0.00177057	0.00109234	0.00126775	NA	NA	0.00140513	0.00158123	NA	0.0014236	NA	0.00116529	0.00105887	0.00117887	NA	NA	0.00180825	0.00128945	0.00120439	0.00114916	0.00144453	0.00110297	0.001223	0.00112952	NA	0.00124353	NA	NA	0.00122701	0.0011541
P66.mycc.Cluster.39.contigs.fa	NA	NA	NA	NA	NA	NA	NA	NA	NA	NA	NA	NA	NA	NA	NA	NA	0.00101648	NA	NA	NA	NA	NA	NA	NA	NA	NA	NA	NA	NA	NA	NA	NA	NA	NA	NA	NA	NA	NA	NA	NA	NA	NA	NA	NA	NA	NA	NA	NA	NA
P67.concoct.29_sub.contigs.fa	NA	NA	NA	NA	NA	NA	NA	NA	NA	NA	NA	NA	NA	NA	NA	NA	NA	NA	NA	NA	NA	NA	NA	NA	NA	NA	NA	NA	NA	NA	NA	NA	NA	NA	NA	NA	NA	NA	NA	NA	NA	NA	NA	NA	NA	NA	NA	NA	NA
P67.concoct.69.contigs.fa	NA	NA	NA	NA	NA	NA	NA	NA	NA	NA	NA	NA	NA	NA	0.00319526	NA	NA	NA	NA	0.0023987	NA	NA	NA	NA	NA	NA	NA	NA	0.00109237	NA	NA	NA	NA	NA	NA	NA	NA	NA	NA	NA	NA	NA	NA	NA	NA	NA	0.0015246	NA	NA
P67.maxbin.P67.025.fasta.contigs.fa	NA	NA	NA	NA	NA	NA	0.016393	NA	NA	NA	NA	NA	NA	NA	NA	NA	NA	NA	NA	NA	NA	NA	NA	0.0077529	NA	NA	NA	NA	NA	NA	NA	NA	NA	NA	NA	NA	NA	NA	NA	0.0160607	NA	NA	NA	NA	NA	NA	NA	NA	NA
P67.maxbin.P67.029.fasta_sub.contigs.fa	NA	NA	NA	NA	NA	0.00291871	NA	NA	NA	NA	0.00526633	0.00267478	NA	NA	NA	NA	NA	NA	0.00457505	NA	NA	NA	NA	NA	NA	NA	NA	0.0117719	NA	0.00299145	NA	NA	NA	NA	NA	0.00172911	NA	NA	NA	NA	0.00137848	NA	NA	NA	0.0111161	NA	NA	NA	0.00564591
P67.metabat.bin.29.contigs.fa	NA	NA	NA	NA	NA	NA	NA	NA	NA	NA	NA	NA	NA	NA	NA	NA	NA	NA	NA	NA	NA	0.000693356	NA	NA	NA	NA	NA	NA	NA	NA	NA	NA	NA	NA	NA	NA	NA	NA	NA	NA	NA	NA	NA	NA	NA	NA	NA	NA	NA
P67.metabat.bin.2.contigs.fa	NA	NA	NA	NA	NA	NA	0.00615411	0.00123249	NA	NA	0.00690928	0.00205858	0.00864884	NA	0.00168459	NA	NA	0.00199863	0.00406657	NA	NA	NA	NA	NA	NA	0.0117726	NA	0.00179934	0.0075569	NA	0.005065	0.00200153	0.00305383	NA	NA	NA	0.00389566	0.00163653	0.00546064	NA	0.00836736	0.00305295	NA	NA	0.00203426	0.0019161	NA	NA	NA
P67.metabat.bin.3.contigs.fa	NA	NA	NA	NA	NA	NA	0.00108051	NA	NA	NA	NA	NA	NA	NA	0.00291538	NA	NA	NA	NA	NA	NA	NA	NA	NA	NA	NA	NA	0.00200667	NA	NA	0.00428956	NA	NA	NA	NA	NA	NA	NA	NA	0.0015972	0.00079183	NA	NA	NA	NA	0.00138878	0.000902376	NA	NA
P67.metabat.bin.40_sub.contigs.fa	0.00274978	NA	0.00414249	0.00108545	0.00230264	0.0011441	0.0010324	NA	0.00190196	NA	0.00192686	0.00100889	0.00108552	0.00102411	0.000851552	0.00226542	NA	0.00099646	0.00103755	NA	0.00167822	0.00234616	NA	0.00111247	0.00143492	0.00145441	0.00123271	0.0030176	0.0012488	0.000894262	0.00301563	0.00117164	0.00154192	NA	0.00132569	0.000998096	0.00168699	0.00124259	0.00320565	0.00164509	NA	NA	0.00407647	NA	0.00140193	0.00115596	0.00211538	0.00181907	0.00161115
P68.maxbin.P68.007.fasta.contigs.fa	NA	NA	0.00149735	NA	NA	0.00222501	0.0100512	NA	NA	NA	0.0022053	0.00176242	0.0119287	NA	NA	NA	0.0023726	0.0105946	0.00854953	NA	NA	NA	NA	NA	NA	0.00751125	NA	0.010224	NA	NA	NA	NA	NA	NA	NA	NA	NA	0.0187917	NA	0.00919012	NA	NA	NA	NA	NA	NA	NA	NA	NA
P68.maxbin.P68.027.fasta.contigs.fa	NA	NA	NA	NA	NA	NA	NA	NA	NA	NA	NA	NA	NA	NA	NA	NA	NA	NA	NA	NA	NA	NA	NA	NA	NA	NA	NA	NA	NA	NA	NA	NA	NA	NA	NA	NA	NA	NA	NA	NA	NA	NA	NA	NA	NA	NA	NA	NA	NA
P68.metabat.bin.84_sub.contigs.fa	NA	0.00228021	NA	NA	NA	NA	NA	NA	NA	NA	NA	NA	NA	NA	NA	NA	NA	NA	NA	NA	NA	NA	NA	NA	NA	NA	NA	NA	NA	NA	NA	NA	NA	NA	NA	NA	NA	0.00142951	NA	NA	NA	NA	NA	NA	NA	NA	NA	NA	NA
P68.mycc.Cluster.75_sub.contigs.fa	NA	NA	NA	NA	NA	NA	NA	NA	NA	NA	NA	0.0010491	NA	NA	NA	NA	NA	NA	NA	NA	NA	NA	NA	NA	NA	NA	NA	NA	NA	NA	NA	NA	NA	NA	NA	NA	NA	NA	NA	NA	NA	NA	NA	NA	0.00104352	NA	NA	NA	NA
P68.mycc.Cluster.84_sub.contigs.fa	NA	NA	NA	NA	NA	NA	NA	NA	NA	NA	NA	NA	NA	NA	NA	NA	NA	NA	NA	NA	NA	NA	NA	NA	NA	NA	NA	NA	NA	NA	NA	NA	NA	NA	NA	NA	NA	NA	NA	NA	NA	NA	NA	NA	NA	NA	NA	NA	NA
P69.concoct.108_sub.contigs.fa	NA	NA	0.0021004	0.00519272	NA	NA	NA	NA	NA	NA	NA	NA	0.00457732	NA	NA	NA	NA	NA	0.00524931	0.00174271	NA	0.00219639	NA	NA	NA	NA	0.00250124	0.00632505	NA	0.00112638	NA	NA	NA	NA	NA	NA	NA	NA	NA	0.0046534	0.001149	NA	NA	NA	0.00207591	NA	NA	NA	NA
P69.concoct.12.contigs.fa	NA	NA	NA	NA	NA	NA	NA	NA	NA	NA	NA	NA	NA	NA	NA	NA	NA	NA	NA	NA	NA	NA	NA	NA	NA	NA	NA	NA	NA	NA	NA	NA	NA	NA	NA	NA	NA	NA	NA	NA	NA	NA	NA	NA	NA	NA	NA	NA	NA
P69.concoct.47.contigs.fa	NA	NA	NA	NA	NA	NA	NA	NA	NA	NA	NA	NA	NA	NA	NA	NA	NA	NA	NA	NA	NA	NA	NA	NA	NA	NA	NA	NA	NA	NA	NA	NA	NA	NA	NA	NA	NA	NA	NA	NA	NA	NA	NA	NA	NA	NA	NA	NA	NA
P69.concoct.63_sub.contigs.fa	NA	NA	NA	NA	NA	NA	NA	NA	NA	NA	NA	NA	NA	NA	NA	NA	NA	NA	NA	0.00106986	NA	NA	NA	NA	NA	NA	NA	NA	NA	NA	NA	NA	NA	NA	NA	0.000500485	NA	NA	NA	NA	NA	NA	NA	NA	0.000886328	NA	NA	NA	NA
P69.maxbin.P69.013.fasta.contigs.fa	NA	NA	NA	NA	0.00113846	NA	0.00617624	NA	NA	NA	NA	0.00643596	NA	NA	NA	NA	NA	0.00450393	0.00114227	NA	NA	NA	NA	NA	NA	0.000969887	NA	0.00199392	0.00148222	0.00094761	NA	0.00194897	0.0011099	NA	NA	0.00106123	NA	NA	NA	0.00109512	NA	NA	NA	NA	0.00378336	NA	NA	NA	0.000992618
P69.maxbin.P69.017.fasta.contigs.fa	NA	NA	NA	NA	NA	NA	NA	NA	NA	NA	NA	NA	NA	NA	NA	NA	NA	NA	NA	NA	NA	NA	NA	NA	NA	NA	NA	NA	0.000912297	NA	NA	NA	0.000812664	NA	NA	NA	NA	NA	NA	NA	NA	NA	NA	NA	NA	NA	NA	NA	NA
P69.maxbin.P69.023.fasta.contigs.fa	NA	NA	0.000943598	NA	NA	NA	NA	NA	NA	NA	NA	NA	NA	NA	NA	NA	NA	NA	NA	NA	NA	NA	NA	NA	NA	NA	NA	NA	NA	NA	NA	NA	NA	NA	NA	NA	NA	NA	NA	NA	NA	NA	NA	NA	NA	NA	NA	NA	NA
P69.maxbin.P69.024.fasta.contigs.fa	NA	NA	0.00135336	0.00109834	NA	0.00207826	NA	0.00160429	NA	NA	0.0112433	0.00143028	NA	NA	0.00103301	NA	0.00254117	NA	NA	NA	NA	NA	0.00124881	0.00108669	0.00198957	0.00150522	NA	NA	NA	NA	NA	0.0012784	NA	NA	NA	NA	NA	0.00105365	NA	NA	NA	0.00135342	NA	NA	0.0149791	NA	NA	NA	0.00946975
P69.maxbin.P69.064.fasta.contigs.fa	NA	NA	NA	NA	NA	NA	NA	NA	NA	NA	NA	NA	NA	NA	NA	NA	NA	NA	NA	NA	0.000930507	NA	0.00179973	NA	NA	NA	NA	NA	0.00317443	NA	NA	NA	NA	NA	NA	NA	NA	0.00310154	NA	NA	NA	0.00100068	NA	NA	NA	NA	NA	NA	NA
P69.metabat.bin.17.contigs.fa	NA	NA	NA	0.000646107	NA	0.000747809	NA	NA	NA	NA	NA	0.000854359	0.000859054	NA	0.000746586	NA	NA	0.000870895	NA	NA	NA	NA	NA	0.000793945	NA	NA	0.000843557	NA	NA	NA	NA	0.000867234	NA	NA	NA	0.000863948	NA	NA	NA	NA	NA	NA	NA	NA	NA	NA	NA	NA	NA
P69.metabat.bin.22.contigs.fa	NA	NA	NA	NA	NA	NA	NA	NA	NA	NA	NA	NA	NA	NA	NA	NA	NA	NA	NA	NA	NA	NA	NA	NA	NA	NA	NA	NA	NA	NA	NA	NA	NA	NA	NA	NA	NA	NA	NA	NA	NA	NA	NA	NA	NA	NA	NA	NA	NA
P69.metabat.bin.36.contigs.fa	NA	NA	NA	NA	NA	NA	NA	NA	NA	NA	NA	NA	NA	NA	NA	NA	NA	NA	NA	NA	NA	NA	NA	NA	NA	NA	NA	NA	NA	NA	NA	NA	NA	NA	NA	NA	NA	NA	NA	NA	NA	NA	NA	NA	NA	NA	NA	NA	NA
P69.metabat.bin.44.contigs.fa	0.00394607	NA	NA	NA	NA	NA	NA	NA	NA	NA	NA	NA	NA	NA	NA	NA	NA	NA	NA	NA	NA	NA	NA	NA	NA	NA	NA	NA	NA	NA	NA	NA	NA	NA	NA	NA	NA	0.00619839	NA	NA	NA	NA	NA	NA	NA	NA	0.00595574	NA	NA
P69.metabat.bin.60.contigs.fa	0.000921242	0.00110443	NA	0.000962308	NA	NA	NA	NA	0.00145007	NA	0.00133412	NA	0.00432774	0.0028873	NA	NA	0.00118111	0.00404086	0.00530561	NA	0.0015071	0.00188454	0.00241084	0.00462821	0.00190893	0.00170669	0.0012393	0.00147354	0.0027744	0.000962389	0.00242204	NA	0.00137411	NA	0.00324122	NA	NA	0.0011666	0.00643464	0.0016459	NA	0.00332291	NA	NA	0.00217878	NA	0.00102599	0.00554017	0.00696546
P69.metabat.bin.68.contigs.fa	NA	NA	NA	NA	NA	0.00128198	NA	NA	NA	NA	NA	NA	NA	NA	NA	NA	0.00171861	NA	NA	0.00328112	NA	NA	NA	NA	NA	0.00191811	NA	NA	NA	NA	NA	0.00114864	NA	NA	NA	NA	NA	NA	NA	NA	0.00178449	NA	NA	NA	0.00186329	NA	NA	NA	NA
P69.metabat.bin.8.contigs.fa	NA	NA	NA	NA	NA	NA	NA	NA	NA	NA	NA	NA	NA	NA	NA	NA	NA	NA	NA	NA	NA	NA	NA	NA	NA	NA	0.000715437	NA	NA	NA	NA	NA	NA	NA	NA	NA	NA	NA	NA	NA	NA	NA	NA	NA	NA	NA	NA	NA	NA
P69.mycc.Cluster.15_sub.contigs.fa	0.00165321	NA	NA	NA	NA	NA	NA	0.00310166	NA	NA	NA	NA	NA	NA	NA	NA	NA	NA	NA	NA	NA	NA	NA	NA	NA	0.00261714	0.00192559	NA	NA	NA	NA	NA	NA	NA	NA	NA	NA	NA	NA	0.00529344	NA	NA	0.00328148	0.0043328	NA	0.00256745	0.00153447	NA	NA
P69.mycc.Cluster.23.contigs.fa	NA	NA	NA	NA	NA	NA	NA	NA	NA	NA	NA	NA	NA	NA	NA	NA	NA	NA	NA	NA	NA	NA	NA	NA	NA	NA	NA	NA	NA	NA	NA	NA	NA	NA	NA	NA	NA	NA	0.000838177	NA	NA	NA	NA	NA	NA	NA	NA	NA	NA
P70.concoct.27_sub.contigs.fa	NA	NA	NA	NA	NA	NA	NA	NA	NA	NA	NA	NA	NA	NA	NA	NA	NA	NA	NA	NA	NA	NA	NA	NA	NA	NA	NA	NA	NA	NA	NA	NA	NA	NA	NA	NA	NA	NA	NA	NA	NA	NA	NA	NA	NA	NA	NA	NA	NA
P70.concoct.57_sub.contigs.fa	NA	NA	NA	NA	NA	NA	NA	NA	NA	NA	NA	NA	NA	NA	NA	NA	NA	NA	NA	NA	NA	NA	NA	NA	NA	NA	NA	NA	NA	NA	NA	NA	NA	NA	NA	NA	NA	NA	NA	NA	NA	NA	NA	NA	NA	NA	NA	NA	NA
P70.concoct.78_sub.contigs.fa	NA	NA	NA	NA	NA	NA	NA	NA	NA	NA	NA	NA	NA	NA	NA	NA	NA	NA	NA	NA	NA	NA	NA	NA	NA	NA	NA	NA	NA	NA	NA	NA	NA	NA	NA	NA	0.0138731	0.0109484	NA	NA	NA	NA	NA	NA	NA	NA	NA	NA	NA
P70.maxbin.P70.005.fasta.contigs.fa	NA	NA	NA	NA	NA	NA	0.00153078	NA	NA	NA	NA	NA	NA	0.00163049	NA	NA	NA	0.00155778	NA	NA	NA	NA	NA	NA	0.00210266	NA	NA	0.00369989	0.0017911	NA	NA	NA	NA	NA	NA	NA	NA	NA	NA	0.00233717	0.00231357	NA	0.00145572	0.00188647	NA	NA	NA	NA	NA
P70.maxbin.P70.036.fasta.contigs.fa	NA	NA	NA	NA	NA	NA	NA	NA	NA	NA	NA	NA	NA	NA	NA	NA	NA	NA	NA	NA	NA	NA	NA	NA	NA	NA	NA	NA	NA	NA	NA	NA	NA	NA	NA	NA	NA	NA	NA	NA	NA	NA	NA	NA	NA	NA	NA	NA	NA
P70.maxbin.P70.040.fasta_sub.contigs.fa	0.00303945	NA	NA	NA	NA	NA	NA	NA	NA	NA	NA	NA	NA	NA	NA	NA	NA	NA	NA	NA	NA	NA	NA	NA	NA	NA	NA	NA	NA	NA	NA	NA	NA	NA	NA	NA	NA	NA	NA	0.0109704	NA	NA	NA	NA	NA	NA	NA	NA	NA
P70.metabat.bin.2.contigs.fa	NA	NA	NA	NA	NA	NA	NA	NA	NA	NA	NA	0.0100194	NA	NA	NA	NA	NA	0.000907533	NA	NA	NA	NA	NA	NA	NA	NA	NA	NA	NA	NA	NA	NA	NA	NA	NA	NA	NA	NA	NA	NA	NA	NA	NA	NA	NA	NA	NA	NA	NA
P70.metabat.bin.40.contigs.fa	NA	NA	NA	NA	NA	NA	NA	NA	NA	NA	NA	NA	NA	NA	NA	NA	NA	NA	NA	NA	NA	NA	NA	NA	NA	NA	NA	NA	NA	NA	NA	NA	NA	NA	NA	NA	NA	NA	NA	NA	NA	NA	NA	NA	NA	NA	NA	NA	NA
P71.concoct.61.contigs.fa	NA	NA	NA	NA	NA	NA	NA	NA	0.000891842	NA	NA	NA	NA	NA	NA	NA	NA	NA	NA	NA	NA	NA	NA	NA	NA	NA	NA	NA	NA	NA	0.000790421	NA	NA	NA	NA	NA	NA	NA	NA	NA	NA	NA	NA	NA	NA	NA	NA	NA	NA
P71.concoct.67.contigs.fa	NA	NA	NA	NA	NA	NA	NA	NA	NA	NA	NA	NA	NA	NA	NA	NA	NA	NA	NA	NA	NA	NA	NA	NA	NA	NA	NA	NA	NA	NA	NA	NA	NA	NA	NA	NA	NA	NA	NA	NA	NA	NA	NA	NA	NA	NA	NA	NA	NA
P71.maxbin.P71.001.fasta_sub.contigs.fa	NA	NA	0.00350814	0.00207707	NA	0.00951584	0.0129109	NA	0.0132677	NA	0.00443106	0.00362274	0.00869834	NA	0.00236888	NA	0.0206228	0.0159024	0.00324303	0.0108763	0.00296237	0.0185023	0.0181057	0.00749392	0.00537834	0.00943606	0.0166847	0.0111016	0.0143382	0.00225713	0.0147085	0.00290781	0.00593688	0.0107488	0.0103201	0.00911011	0.0172442	0.00241201	0.00427142	0.00304169	0.0119532	0.00229506	0.0165212	0.0191279	0.0113818	NA	0.0164212	NA	0.00524165
P71.maxbin.P71.022.fasta_sub.contigs.fa	NA	0.00286863	0.0010581	0.00099673	0.00664505	NA	0.00125068	NA	NA	NA	NA	NA	NA	NA	0.00256918	0.00306317	NA	0.00116443	NA	NA	NA	0.000840051	0.00122204	0.00108378	0.00304236	0.00238239	0.00129373	0.0013249	0.00311203	NA	NA	0.00682628	NA	0.00197111	NA	0.00138473	0.00843591	NA	NA	0.00263831	NA	0.00289448	NA	0.00105523	NA	NA	0.00607641	NA	0.00402885
P71.maxbin.P71.023.fasta.contigs.fa	0.00132704	0.00575828	0.00471074	0.00218583	0.00194836	0.00408849	0.00123286	0.00120403	0.00106521	NA	0.00662471	NA	0.0011194	NA	0.00103009	NA	0.00647658	0.00126392	0.00118366	0.00122484	0.00155246	0.0044929	NA	0.00119404	0.00116757	0.0014585	0.00127379	0.00612349	0.00190762	0.000917421	0.00111962	0.00731065	0.00429592	0.00110583	NA	0.00113389	0.00558985	0.00201973	0.00143011	0.00691771	0.00113655	0.00222544	0.00130714	0.00137771	0.00459179	0.00101213	NA	0.00142862	0.00429387
P71.metabat.bin.13.contigs.fa	NA	NA	0.00450715	NA	0.00723128	NA	0.00725733	NA	0.00533415	0.00144977	NA	0.0120978	0.00666806	NA	NA	NA	NA	0.00325849	0.00659316	NA	0.00229336	NA	0.00390108	0.00298487	0.00343846	0.00872224	0.00895208	0.0118609	NA	NA	0.00667609	0.00975093	0.00405788	NA	0.00333833	NA	NA	NA	NA	0.00332087	NA	NA	NA	NA	NA	NA	0.00593373	0.00341586	0.00418078
P71.metabat.bin.18.contigs.fa	NA	NA	NA	NA	NA	NA	NA	NA	NA	NA	NA	NA	0.000879585	NA	NA	NA	NA	NA	0.000914537	NA	NA	NA	NA	NA	0.000873871	NA	NA	NA	NA	NA	NA	NA	0.0016139	NA	NA	NA	NA	NA	0.00121424	NA	NA	NA	NA	NA	NA	NA	NA	NA	NA
P71.metabat.bin.19.contigs.fa	NA	NA	0.00141569	NA	NA	0.00114009	NA	NA	NA	NA	0.00213412	0.00157266	NA	NA	NA	NA	0.0012645	NA	NA	NA	NA	NA	NA	NA	NA	NA	NA	NA	NA	NA	NA	NA	NA	NA	NA	NA	NA	NA	NA	NA	NA	NA	NA	NA	NA	NA	NA	NA	NA
P71.mycc.Cluster.20_sub.contigs.fa	NA	NA	NA	NA	0.000923536	NA	NA	NA	0.00186397	NA	NA	NA	NA	NA	NA	NA	NA	0.00509256	0.00102417	NA	NA	NA	NA	NA	0.0012151	NA	NA	NA	NA	NA	NA	0.00335475	NA	0.00142202	0.00100551	NA	NA	NA	NA	0.00108666	NA	NA	NA	NA	NA	NA	0.00126357	NA	0.00279325
P71.mycc.Cluster.30.contigs.fa	NA	NA	0.0207372	0.0200995	0.0220929	0.0217701	0.0156956	0.0184271	0.0207128	NA	0.0217521	0.0225036	0.021369	0.016514	0.0205115	0.0147386	0.0199967	0.0206878	0.0222486	0.0217908	0.022093	0.0200136	0.0185813	0.0208623	0.024051	0.0179404	0.0205526	0.022576	0.0231568	0.0178881	0.0194459	0.0223919	0.0218828	0.0180763	0.0127795	0.0179589	0.0232426	0.0209586	0.0212529	0.0217401	0.0202123	0.021568	0.0175468	0.01892	0.0211137	0.014809	0.0186249	0.018485	0.0216307
P72.concoct.50.contigs.fa	0.00100845	NA	NA	NA	NA	NA	0.000899576	NA	0.00195621	NA	NA	NA	NA	NA	NA	0.00356529	NA	0.0029301	NA	NA	NA	NA	NA	NA	NA	0.00506869	NA	0.00369229	NA	0.00363701	NA	0.0079156	NA	NA	NA	NA	0.00457944	NA	0.00211432	0.003431	NA	0.00159545	0.00171111	NA	NA	NA	0.00214468	NA	NA
P72.concoct.77.contigs.fa	NA	NA	0.0130779	NA	0.00107088	0.00881931	NA	0.00160663	0.00307723	NA	0.010803	0.00418371	0.00598588	NA	0.00461894	NA	0.00109366	0.00177873	NA	NA	NA	0.00392768	NA	0.00619937	NA	0.00937817	0.00114249	0.00591377	NA	0.00148294	0.00153272	NA	0.00277916	0.00385079	NA	0.0092369	NA	0.00442841	0.00576299	0.00149957	NA	0.0017013	NA	0.00392394	0.0115295	NA	NA	0.00165856	0.00720077
P72.metabat.bin.26.contigs.fa	NA	NA	NA	NA	NA	NA	0.0077196	NA	NA	0.00128665	NA	NA	NA	NA	NA	0.00535461	NA	0.00632509	NA	NA	NA	NA	NA	NA	NA	NA	NA	NA	0.00256306	NA	NA	NA	NA	NA	0.00183511	NA	NA	0.0190633	NA	0.00886078	NA	NA	0.00726313	NA	NA	0.00189862	0.0121534	NA	NA
P72.metabat.bin.75.contigs.fa	NA	NA	NA	NA	NA	NA	NA	NA	NA	NA	NA	0.00461937	NA	NA	NA	NA	NA	0.000851652	0.00102565	NA	NA	NA	NA	NA	NA	0.00130694	NA	0.000613091	NA	0.000655475	NA	NA	NA	NA	NA	NA	NA	NA	0.00170553	NA	NA	NA	NA	NA	0.000830789	NA	NA	NA	0.0013086
P72.mycc.Cluster.39_sub.contigs.fa	0.00353388	NA	0.00776287	NA	0.00842693	NA	0.00759941	0.00523649	0.00816371	NA	NA	NA	0.00882446	NA	NA	NA	NA	0.00830487	0.0113566	NA	NA	NA	NA	0.00986383	NA	NA	0.00763114	0.0106007	NA	0.00957872	0.00772892	0.0114907	NA	NA	0.00612581	NA	NA	0.00821071	NA	0.010236	NA	NA	NA	0.00785585	0.00722371	0.00545973	0.0116054	NA	0.0108662
P73.maxbin.P73.028.fasta_sub.contigs.fa	NA	NA	0.0113958	NA	0.00913622	0.008796	0.00728679	NA	0.00890581	NA	NA	0.0122926	0.00713133	NA	0.0038887	0.00697265	NA	0.00254812	0.00747274	0.0117046	NA	0.00568706	0.00582772	0.0104231	0.00681771	0.00507122	0.00802003	0.0118639	0.00314156	0.00958052	0.00880241	0.0068448	0.0101352	0.00522746	0.00594634	0.0099442	NA	0.00358855	0.0102672	0.00934626	NA	0.00526568	0.00756523	0.0096653	0.00438154	NA	0.00674928	0.00848728	0.0102014
P73.metabat.bin.26.contigs.fa	NA	NA	NA	NA	NA	0.00119936	NA	NA	NA	NA	NA	NA	0.00116666	NA	NA	NA	NA	NA	NA	0.00737734	NA	NA	NA	NA	NA	NA	NA	NA	NA	NA	NA	NA	NA	NA	NA	NA	NA	NA	0.00119741	NA	NA	NA	NA	NA	0.00836183	NA	NA	NA	0.00310085
P73.metabat.bin.34.contigs.fa	NA	NA	NA	NA	NA	0.00143585	NA	NA	0.004556	0.00112639	NA	NA	0.0013662	0.00146181	NA	0.00118825	NA	0.00110389	0.00489474	0.00201972	NA	0.00137964	0.00214628	0.00742973	0.0105174	0.00125048	NA	NA	0.00361566	NA	NA	0.00132207	NA	0.00258512	0.00541009	0.00104568	0.00249572	0.00170684	0.0064724	0.00199705	0.00213895	NA	NA	NA	0.00645902	NA	0.0024233	0.00687588	0.00127106
P73.metabat.bin.42.contigs.fa	NA	0.00764782	0.00917123	0.00505905	0.00504662	0.0091704	0.00862992	NA	0.00665384	NA	0.0121074	0.0107044	0.00881605	0.00403392	0.00801023	NA	0.0124962	0.00738107	0.00996481	0.0102372	0.00804293	0.00185669	NA	0.00829813	0.00701081	0.00651178	0.00711914	0.00860177	0.00901922	0.00645871	0.00192075	0.00894352	0.01609	0.00990695	NA	0.00754539	0.00525321	0.00488812	0.00905056	0.00861736	0.00521531	0.00178027	NA	0.00207666	0.00812775	NA	0.0021878	0.00797612	0.00765791
P73.metabat.bin.54.contigs.fa	NA	NA	NA	NA	NA	NA	0.000707254	NA	NA	NA	NA	0.00951055	NA	NA	NA	NA	NA	0.00100958	NA	NA	NA	0.0013828	NA	NA	NA	NA	NA	NA	NA	NA	NA	NA	NA	NA	NA	NA	NA	NA	NA	NA	NA	NA	NA	NA	NA	NA	NA	0.00224111	NA
P77.maxbin.P77.005.fasta.contigs.fa	0.00250191	NA	0.00236618	0.00100604	0.0043048	0.00276598	0.00101134	0.00279948	0.00095891	NA	NA	0.00709122	0.00115004	NA	0.00122759	0.00399458	0.00349062	0.00112534	0.0036788	0.00415171	0.00650547	0.000907148	0.00141999	0.00120264	0.00469703	0.0050211	0.00584144	0.00735615	0.00127424	0.000991416	0.00117485	0.00136882	0.00114886	0.00550447	0.00322822	0.00111765	0.00129402	0.00107911	0.00157638	0.00164128	0.000978837	0.00127416	0.00104815	0.00369961	0.00125771	0.00317984	0.00631608	0.0013783	0.00225923
P77.metabat.bin.2.contigs.fa	NA	NA	NA	NA	NA	NA	NA	NA	NA	NA	NA	NA	0.0011153	0.000717253	NA	NA	NA	NA	NA	NA	NA	NA	NA	NA	NA	NA	NA	NA	NA	NA	NA	NA	NA	NA	NA	0.000648671	NA	NA	NA	0.00131237	NA	NA	NA	NA	NA	NA	NA	NA	NA
P77.metabat.bin.40_sub.contigs.fa	NA	NA	0.00153672	NA	NA	NA	NA	NA	NA	NA	NA	NA	0.00120846	NA	NA	NA	NA	NA	NA	NA	NA	NA	NA	NA	NA	NA	NA	NA	NA	NA	NA	NA	NA	NA	NA	NA	NA	NA	0.00201509	NA	NA	NA	NA	NA	NA	NA	NA	NA	0.00336017
P77.mycc.Cluster.66_sub.contigs.fa	NA	NA	NA	NA	NA	NA	NA	NA	NA	NA	NA	NA	NA	NA	NA	NA	NA	NA	NA	NA	NA	NA	NA	NA	NA	NA	NA	NA	NA	NA	NA	NA	NA	NA	NA	NA	NA	NA	NA	NA	NA	NA	NA	NA	NA	NA	NA	NA	NA
P83.concoct.24_sub.contigs.fa	NA	NA	NA	NA	NA	NA	NA	NA	NA	NA	NA	NA	NA	NA	NA	NA	NA	NA	NA	NA	NA	NA	NA	NA	NA	NA	0.00312506	NA	NA	NA	NA	NA	NA	NA	NA	NA	NA	NA	NA	NA	NA	NA	NA	NA	NA	NA	NA	NA	NA
P83.concoct.55_sub.contigs.fa	0.00442577	NA	NA	NA	NA	NA	NA	NA	NA	NA	NA	NA	NA	NA	NA	0.0063857	NA	NA	NA	NA	NA	NA	NA	NA	NA	NA	NA	NA	NA	NA	NA	NA	NA	NA	0.00394812	NA	NA	NA	NA	NA	NA	NA	NA	0.00240666	NA	0.00121427	NA	NA	NA
P83.maxbin.P83.011.fasta.contigs.fa	NA	NA	NA	NA	NA	NA	NA	NA	NA	NA	NA	NA	NA	NA	NA	NA	NA	NA	NA	NA	NA	NA	NA	NA	NA	NA	0.00211334	NA	NA	NA	NA	NA	NA	NA	NA	NA	NA	NA	NA	NA	NA	NA	NA	NA	NA	NA	NA	NA	NA
P83.metabat.bin.16.contigs.fa	0.00184568	0.00507788	0.00401003	NA	0.00796847	0.00651214	0.00701399	0.00434307	0.00336136	NA	0.00633298	0.0169541	0.00168559	0.00491006	NA	0.00131988	0.00531812	0.00521143	0.00552206	0.00662193	0.00569113	NA	0.00185176	0.00196718	0.00809651	0.00391561	0.0059246	0.00872507	0.0084052	0.00559146	0.00655586	0.00736625	0.0050644	0.00633438	0.00144497	0.00341665	0.00483013	NA	0.0057697	0.00912252	0.00510921	0.00527553	0.00451874	0.00355397	0.00526737	0.0055412	NA	0.00690003	0.00307145
P83.metabat.bin.23.contigs.fa	NA	NA	NA	NA	NA	NA	NA	NA	NA	NA	NA	0.000586669	NA	NA	NA	NA	NA	NA	NA	NA	NA	NA	NA	NA	NA	NA	NA	NA	NA	NA	NA	NA	NA	NA	NA	NA	NA	NA	NA	NA	NA	NA	NA	NA	NA	NA	NA	NA	NA
P83.metabat.bin.8.contigs.fa	NA	NA	NA	NA	NA	NA	NA	NA	NA	NA	NA	NA	NA	NA	NA	NA	NA	NA	NA	NA	NA	NA	NA	NA	NA	NA	NA	NA	NA	NA	NA	NA	NA	NA	NA	NA	NA	0.0182879	NA	NA	NA	NA	NA	NA	NA	NA	NA	NA	NA
P83.mycc.Cluster.20.contigs.fa	0.00390375	NA	NA	NA	NA	NA	0.00472688	NA	NA	NA	NA	NA	NA	NA	NA	NA	NA	NA	NA	NA	NA	NA	NA	NA	NA	NA	NA	NA	NA	NA	NA	NA	NA	NA	NA	NA	0.00434547	NA	NA	NA	NA	NA	NA	NA	NA	0.00139236	0.0028503	NA	NA
P83.mycc.Cluster.24_sub.contigs.fa	0.0079601	0.0123901	0.0153175	NA	0.0168109	0.0167695	0.00835672	NA	0.0140712	NA	0.0193941	0.019312	0.017109	NA	0.0107226	0.00626041	0.0192998	0.0147612	0.0203374	0.0220284	NA	0.0133156	0.013553	0.0223052	NA	0.0172963	0.012556	0.0137487	0.0133756	0.0100411	0.0154813	0.0177439	0.0195814	0.0168584	0.00904949	0.0142358	0.0169851	0.0142135	0.0224164	0.0174895	0.0135445	0.0148704	NA	0.0105842	0.0163887	0.00985072	0.0159782	0.0145058	0.0190074
P85.metabat.bin.15.contigs.fa	NA	NA	NA	NA	NA	NA	NA	NA	NA	NA	NA	NA	NA	NA	NA	NA	NA	NA	NA	NA	NA	NA	NA	NA	NA	NA	NA	NA	NA	NA	NA	NA	NA	NA	NA	NA	NA	NA	NA	NA	NA	NA	NA	NA	NA	NA	NA	NA	NA
P87.concoct.29_sub.contigs.fa	NA	NA	NA	NA	NA	NA	NA	NA	NA	NA	NA	0.00224679	NA	NA	NA	NA	NA	NA	NA	NA	NA	NA	NA	NA	NA	NA	NA	NA	0.0028457	NA	NA	NA	NA	NA	NA	NA	NA	NA	NA	NA	NA	NA	NA	NA	NA	NA	NA	NA	NA
P87.concoct.2_sub.contigs.fa	NA	NA	NA	NA	NA	NA	NA	NA	NA	NA	NA	NA	NA	NA	NA	0.00437056	NA	NA	NA	NA	NA	NA	NA	NA	NA	NA	NA	NA	NA	NA	NA	NA	NA	NA	NA	NA	NA	NA	NA	NA	NA	NA	NA	NA	NA	NA	NA	NA	NA
P87.concoct.30.contigs.fa	NA	0.00146881	NA	0.000782298	NA	NA	NA	NA	NA	NA	NA	NA	NA	NA	0.00117933	NA	NA	NA	NA	NA	NA	0.00086012	NA	NA	NA	NA	NA	0.00588743	NA	0.000962984	NA	NA	NA	NA	NA	NA	0.00109967	0.000935366	NA	0.00182409	0.000851053	NA	NA	NA	NA	NA	0.00102434	NA	NA
P87.concoct.53_sub.contigs.fa	NA	NA	NA	0.000665202	NA	NA	NA	NA	NA	NA	NA	0.000799744	NA	NA	NA	NA	NA	NA	NA	NA	NA	0.000696515	0.000789143	NA	NA	NA	0.000746845	0.00348887	NA	NA	NA	0.0016681	NA	NA	NA	NA	NA	NA	NA	NA	NA	NA	NA	NA	NA	NA	NA	NA	0.000784019
P87.maxbin.P87.007.fasta.contigs.fa	NA	NA	NA	NA	NA	NA	NA	NA	NA	NA	0.00125954	0.000901096	NA	NA	NA	NA	NA	NA	0.0033993	NA	NA	NA	NA	NA	NA	NA	NA	NA	NA	NA	NA	NA	NA	NA	NA	NA	NA	NA	NA	NA	NA	NA	NA	NA	0.00350928	NA	NA	NA	NA
P87.maxbin.P87.019.fasta.contigs.fa	NA	0.00517434	0.00691722	0.00648176	NA	NA	0.00674617	NA	NA	NA	0.00764188	NA	NA	NA	0.00417315	NA	NA	0.00441439	0.0185935	0.00635846	NA	0.00126123	0.009715	NA	NA	0.0120945	0.017222	0.00283051	0.00144949	NA	NA	NA	NA	NA	NA	0.00118606	NA	0.0097398	NA	0.00143512	NA	NA	NA	NA	0.00396555	0.00148554	NA	NA	NA
P87.maxbin.P87.022.fasta.contigs.fa	NA	NA	0.00223632	NA	NA	0.00190056	NA	NA	NA	NA	NA	NA	0.00160418	NA	NA	NA	NA	0.0137515	NA	NA	NA	NA	NA	NA	NA	0.00201084	NA	NA	0.0105375	NA	NA	NA	NA	NA	NA	0.00135789	NA	0.00954592	0.00193324	NA	0.00146911	0.00464721	NA	NA	0.0016464	NA	NA	NA	0.0036609
P87.maxbin.P87.026.fasta.contigs.fa	NA	NA	NA	NA	NA	NA	NA	NA	NA	NA	NA	NA	0.00114603	NA	NA	NA	NA	NA	NA	NA	NA	NA	NA	NA	NA	NA	NA	NA	NA	NA	NA	NA	NA	NA	NA	NA	NA	NA	NA	NA	NA	NA	NA	NA	NA	NA	NA	NA	NA
P87.metabat.bin.109.contigs.fa	NA	NA	NA	NA	NA	NA	NA	NA	NA	NA	NA	NA	NA	NA	NA	NA	NA	NA	NA	NA	NA	NA	NA	NA	NA	NA	NA	NA	NA	NA	NA	NA	NA	NA	NA	NA	NA	NA	NA	NA	NA	NA	NA	NA	NA	NA	NA	NA	NA
P87.metabat.bin.110.contigs.fa	NA	NA	NA	NA	NA	0.000954825	NA	NA	NA	NA	NA	NA	NA	NA	NA	NA	NA	NA	NA	NA	NA	NA	NA	NA	NA	NA	NA	NA	NA	NA	NA	NA	NA	NA	NA	0.000914886	NA	NA	NA	NA	NA	NA	NA	NA	0.00110973	NA	NA	NA	NA
P87.metabat.bin.117.contigs.fa	NA	NA	NA	NA	NA	NA	NA	NA	NA	NA	NA	NA	NA	NA	NA	NA	NA	NA	NA	NA	NA	NA	NA	NA	NA	NA	NA	NA	NA	NA	NA	NA	NA	NA	NA	NA	NA	NA	NA	NA	0.00075399	NA	NA	NA	NA	NA	NA	NA	NA
P87.metabat.bin.47.contigs.fa	NA	NA	0.00125225	NA	NA	NA	NA	NA	NA	NA	NA	NA	NA	NA	NA	NA	NA	NA	NA	NA	NA	NA	NA	NA	NA	NA	NA	NA	NA	NA	NA	NA	NA	NA	NA	NA	NA	NA	NA	NA	NA	NA	NA	NA	NA	NA	NA	NA	NA
P87.metabat.bin.50.contigs.fa	0.00143344	NA	0.00361614	0.00270504	0.00151298	NA	0.00343714	NA	0.00114305	NA	0.00215308	0.00114231	NA	NA	0.00352637	0.00792844	NA	0.00129724	0.00144931	0.00371011	NA	0.00332304	0.00370704	NA	0.00516619	0.00519949	0.00431414	0.00135805	0.00302577	0.00117403	0.00255791	0.00320284	0.00322635	0.00327981	0.00235149	0.00440609	0.00384045	0.00517337	NA	0.00716642	0.00561216	NA	0.00670741	0.003886	NA	0.00301841	0.0118458	0.00468547	NA
P87.mycc.Cluster.104.contigs.fa	NA	NA	NA	0.00277482	NA	NA	NA	NA	NA	NA	NA	NA	NA	NA	NA	NA	NA	0.00203414	NA	NA	NA	NA	NA	NA	NA	0.00190334	NA	NA	NA	NA	NA	NA	NA	NA	NA	NA	NA	NA	NA	0.00307017	NA	NA	NA	NA	NA	NA	NA	NA	NA
P87.mycc.Cluster.3_sub.contigs.fa	NA	0.00264341	0.0031422	0.00300592	NA	0.00571166	0.00133211	NA	0.00179338	NA	0.0017163	0.00517056	0.00537613	0.000875265	0.00646802	0.00128044	0.00431719	0.00122897	0.00698962	0.00263621	0.00177592	0.00161596	0.00170944	0.0034791	0.00411122	0.003928	0.00212685	0.00448048	0.00707471	0.000867125	0.00159375	0.00779038	0.00600445	NA	NA	0.00188988	0.00709522	0.00101479	0.00218091	NA	0.00435747	NA	0.00192789	0.000966416	0.00201869	NA	NA	0.00406382	0.00235681
P87.mycc.Cluster.49_sub.contigs.fa	NA	NA	NA	NA	NA	NA	0.00555808	NA	NA	NA	0.0138379	NA	NA	NA	NA	NA	NA	NA	0.00496804	NA	NA	NA	NA	NA	NA	NA	NA	0.0131546	NA	0.00406682	NA	0.00923061	NA	NA	NA	0.00767951	NA	0.00667451	NA	NA	NA	NA	NA	NA	0.00921316	NA	NA	NA	NA
P87.mycc.Cluster.91_sub.contigs.fa	NA	NA	NA	NA	NA	NA	NA	NA	NA	NA	NA	NA	NA	NA	NA	NA	NA	NA	NA	NA	NA	NA	NA	NA	NA	NA	NA	NA	NA	NA	NA	NA	NA	NA	NA	NA	NA	NA	NA	NA	NA	NA	NA	NA	NA	NA	NA	NA	NA
P87.mycc.Cluster.94.contigs.fa	NA	NA	NA	NA	NA	NA	NA	NA	NA	NA	NA	NA	NA	NA	NA	NA	NA	NA	NA	NA	NA	NA	NA	NA	NA	NA	NA	NA	NA	NA	NA	NA	NA	NA	NA	NA	NA	NA	NA	NA	NA	NA	NA	NA	NA	NA	NA	NA	NA
P88.concoct.22_sub.contigs.fa	NA	NA	NA	NA	NA	NA	NA	NA	NA	NA	NA	NA	NA	NA	NA	NA	NA	NA	NA	NA	NA	NA	NA	NA	NA	NA	NA	NA	NA	NA	NA	NA	NA	NA	NA	NA	NA	NA	NA	NA	NA	NA	NA	NA	NA	NA	NA	NA	NA
P88.maxbin.P88.005.fasta.contigs.fa	NA	NA	0.00946428	0.00968566	0.0105573	0.00224744	0.00400827	0.00615311	0.00395081	0.00306597	0.0125053	0.0120851	0.00285809	0.00207994	0.00892398	NA	0.0122996	0.0104299	0.0126105	0.012435	NA	0.00811764	0.00227038	0.0138948	0.00453808	0.00993023	0.00904561	0.00333592	0.00257477	0.00194961	0.00981673	0.0034495	0.0127829	0.00984801	0.00424254	0.00943718	0.00809361	0.00869945	0.00469385	0.0128593	0.00847126	0.00355786	0.00451492	0.00890943	0.0128625	NA	0.00770665	0.00894969	0.014084
P88.metabat.bin.14.contigs.fa	NA	NA	0.00128194	NA	NA	NA	NA	NA	NA	NA	NA	NA	NA	NA	NA	NA	NA	NA	NA	0.00279036	NA	NA	NA	NA	NA	NA	NA	NA	NA	NA	NA	NA	NA	NA	NA	NA	NA	NA	0.00179651	NA	NA	NA	NA	NA	0.00215815	NA	NA	NA	NA
P88.metabat.bin.55.contigs.fa	NA	NA	NA	NA	NA	NA	NA	NA	NA	NA	0.0092167	0.00976614	NA	NA	0.000914155	NA	NA	NA	NA	NA	0.00395976	NA	NA	NA	NA	NA	NA	NA	NA	NA	NA	NA	NA	NA	NA	NA	NA	NA	0.00167528	NA	NA	NA	NA	NA	0.0014805	NA	NA	0.00111429	0.00304984
P88.mycc.Cluster.68.contigs.fa	NA	NA	NA	NA	NA	NA	NA	NA	NA	NA	NA	NA	NA	NA	NA	NA	NA	NA	NA	NA	NA	NA	NA	NA	NA	NA	NA	NA	NA	NA	NA	NA	NA	NA	NA	NA	NA	NA	NA	NA	NA	NA	NA	NA	NA	NA	NA	NA	NA
P8.abawaca.33_sub.contigs.fa	NA	NA	NA	NA	NA	NA	NA	NA	NA	NA	NA	NA	NA	NA	NA	NA	NA	0.00994481	NA	NA	NA	NA	NA	0.00613495	NA	NA	NA	NA	NA	NA	NA	NA	NA	NA	NA	NA	NA	0.00753615	0.0147714	0.00842939	0.0116155	NA	NA	NA	NA	NA	NA	NA	0.00828689
P8.concoct.64_sub.contigs.fa	NA	NA	NA	NA	NA	NA	NA	NA	NA	NA	NA	NA	NA	NA	NA	0.000775443	NA	NA	NA	NA	NA	NA	NA	NA	NA	NA	NA	NA	NA	NA	NA	NA	NA	NA	NA	NA	NA	NA	NA	NA	NA	NA	0.00109532	NA	NA	0.000983884	NA	NA	NA
P8.metabat.bin.10.contigs.fa	0.00119789	0.003606	NA	0.000953175	NA	NA	NA	NA	NA	0.00161308	NA	NA	NA	NA	NA	NA	NA	NA	0.00101726	NA	NA	NA	NA	NA	NA	NA	NA	NA	NA	NA	NA	NA	NA	NA	NA	NA	NA	NA	NA	NA	NA	NA	NA	NA	NA	NA	NA	NA	NA
P8.metabat.bin.40.contigs.fa	NA	NA	NA	NA	NA	NA	NA	NA	NA	NA	NA	NA	NA	NA	NA	NA	NA	NA	NA	NA	NA	NA	NA	NA	NA	NA	NA	0.00135397	NA	NA	NA	NA	NA	NA	NA	NA	NA	NA	NA	NA	NA	NA	NA	NA	NA	NA	NA	NA	NA
P8.mycc.Cluster.7.contigs.fa	NA	NA	NA	NA	NA	NA	NA	NA	NA	NA	NA	NA	NA	NA	NA	NA	NA	NA	NA	NA	NA	NA	NA	NA	NA	NA	NA	NA	NA	NA	NA	NA	NA	NA	NA	NA	NA	NA	NA	NA	NA	NA	NA	NA	NA	NA	NA	NA	NA
P94.concoct.6_sub.contigs.fa	0.00461903	NA	NA	NA	0.00183112	NA	NA	NA	0.00190413	NA	NA	0.0106614	0.00449249	NA	NA	0.00317694	NA	NA	NA	NA	NA	NA	NA	NA	0.00487971	0.00672946	0.00687101	NA	NA	NA	NA	NA	NA	0.00545402	0.00394429	0.00198318	NA	NA	NA	0.00514292	0.00177735	NA	0.00320786	NA	0.0036933	NA	NA	0.00508349	0.00319531
P95II.metabat.bin.17.contigs.fa	0.00100499	NA	NA	NA	NA	NA	NA	NA	NA	NA	NA	NA	NA	NA	NA	NA	NA	NA	NA	NA	NA	NA	NA	NA	NA	NA	NA	NA	NA	NA	NA	NA	NA	NA	0.00123395	NA	NA	NA	NA	0.00185419	NA	NA	NA	NA	NA	NA	0.00300038	NA	NA
P95II.metabat.bin.5.contigs.fa	0.00413181	NA	NA	NA	NA	NA	0.0203538	NA	NA	0.0113408	NA	NA	NA	NA	NA	0.0222617	NA	NA	NA	NA	NA	NA	NA	NA	NA	NA	NA	NA	NA	NA	NA	NA	NA	NA	NA	NA	NA	NA	NA	NA	NA	NA	0.0170893	NA	NA	0.0150785	NA	NA	NA
P99.concoct.42_sub.contigs.fa	NA	NA	0.00256397	NA	0.000937641	NA	NA	0.000837143	0.00080889	NA	0.00120164	0.00140077	0.000830182	NA	NA	NA	0.00320245	0.000789673	0.00474649	0.00293717	0.00108555	NA	0.000882468	0.00106207	NA	0.00104017	0.00126406	0.00453415	NA	0.00122748	0.00129483	0.00353495	0.00125557	0.00308452	NA	0.00104351	0.00352643	NA	0.00106902	0.00127087	NA	NA	NA	0.000968102	NA	NA	0.000889924	0.00162463	0.00293259
P99.maxbin.P99.004.fasta.contigs.fa	0.00235117	NA	NA	0.00360281	0.0015014	0.0037604	NA	NA	NA	NA	0.00248103	0.00221577	0.00503413	0.00228831	NA	NA	NA	0.0031951	0.00366839	0.00225007	0.0040561	0.00354694	0.00413027	0.0014696	0.00559002	0.00220103	NA	0.00624528	0.00562496	0.00106755	0.00155563	0.00623168	NA	0.00115532	0.00277691	0.00575181	NA	0.00389817	0.00667424	0.00521422	0.001569	0.00319988	NA	NA	0.00697665	0.00114624	0.00114574	0.00562141	0.00126169
P99.metabat.bin.78.contigs.fa	NA	NA	NA	NA	NA	NA	NA	NA	NA	NA	NA	NA	NA	NA	NA	NA	NA	NA	NA	NA	NA	NA	NA	NA	NA	NA	NA	NA	NA	NA	NA	0.00129221	NA	NA	NA	NA	NA	NA	NA	NA	NA	NA	NA	NA	NA	NA	NA	NA	NA
P99.metabat.bin.88.contigs.fa	NA	NA	NA	NA	NA	NA	NA	NA	NA	NA	NA	0.00805848	NA	NA	NA	NA	NA	0.000985686	NA	NA	NA	NA	NA	NA	NA	NA	NA	NA	NA	NA	NA	NA	NA	NA	NA	NA	NA	NA	NA	NA	NA	NA	NA	NA	NA	NA	NA	NA	NA
P9.concoct.23.contigs.fa	NA	NA	NA	NA	NA	NA	NA	NA	NA	NA	NA	NA	NA	NA	NA	NA	NA	NA	NA	NA	NA	NA	NA	NA	NA	NA	NA	NA	NA	NA	NA	NA	NA	NA	NA	NA	NA	NA	0.00188248	NA	NA	NA	NA	NA	0.000907753	NA	NA	NA	NA
P9.metabat.bin.15.contigs.fa	NA	NA	NA	NA	NA	NA	0.0056729	NA	NA	NA	NA	0.00610739	NA	NA	NA	NA	NA	0.00851937	0.00152309	NA	NA	NA	0.0018621	NA	NA	NA	NA	NA	NA	NA	NA	NA	NA	NA	NA	NA	NA	NA	NA	NA	NA	NA	NA	NA	0.00654697	NA	NA	NA	NA
P9.mycc.Cluster.35_sub.contigs.fa	NA	NA	NA	NA	NA	NA	NA	NA	NA	NA	NA	NA	NA	NA	NA	NA	NA	NA	NA	NA	NA	NA	NA	NA	NA	NA	NA	NA	NA	NA	NA	NA	NA	NA	NA	NA	NA	NA	NA	NA	NA	NA	0.00122224	NA	NA	NA	NA	0.00109678	NA
[truncated: 87 more columns]

## Sheet: Coverage
Supplementary Table S4, Sheet2. The coverage depth (mean depth) of each dereplicated MAGs in each samples, predicted using inStrain tool. For each sample (each column), calculation was done by mapping back the metagenomic reads to the dereplicated MAG set.
Genome	C102	C103	C104	C105	C107	C111	C114	C116	C118	C119	C123	C124	C134	C135	C136	C137	C140	C142	C146	C147	C148	C152IIP	C15	C18	C19	C1	C20	C21	C23	C24	C26	C28	C30	C32	C33	C34old	C35	C40	C44	C46	C47	C48	C49	C51	C54	C59	C5	C65	C68
C102.maxbin.C102.009.fasta.contigs.fa	159.433	NA	NA	NA	0.894251	6.14096	21.0791	1.89435	NA	1.63138	NA	NA	NA	NA	NA	21.7125	NA	1.85331	NA	NA	NA	1.00468	NA	NA	NA	NA	0.939818	NA	NA	NA	NA	NA	NA	NA	16.9281	1.62131	1.50377	1.27952	NA	3.10438	NA	NA	11.3081	0.964469	NA	2.95732	3.16331	1.31473	NA
C102.maxbin.C102.014.fasta.contigs.fa	88.8577	NA	8.01356	NA	20.4476	8.23189	1.67143	11.0129	18.1409	NA	11.5007	58.6062	32.6963	14.1049	9.93388	NA	10.2568	14.4633	133.451	5.96886	8.87088	22.9215	12.9916	6.87551	4.57565	9.60645	26.2915	42.2126	22.4443	32.4853	1.14842	17.0435	8.25795	17.7618	NA	6.00867	1.76277	1.33751	17.5447	70.3205	1.99275	19.1669	NA	NA	18.2928	NA	2.3711	15.0042	12.5404
C102.maxbin.C102.029.fasta.contigs.fa	22.5412	NA	NA	NA	NA	NA	NA	NA	NA	NA	NA	NA	NA	NA	NA	NA	NA	NA	NA	NA	NA	NA	NA	NA	NA	NA	NA	NA	NA	NA	NA	NA	NA	NA	NA	NA	NA	1.04135	NA	NA	NA	NA	NA	NA	NA	NA	NA	NA	NA
C102.maxbin.C102.031.fasta.contigs.fa	19.7017	NA	NA	NA	NA	NA	NA	NA	NA	NA	NA	NA	NA	NA	NA	NA	NA	NA	NA	NA	NA	NA	NA	NA	NA	NA	NA	NA	NA	NA	NA	NA	NA	NA	NA	NA	1.04711	NA	NA	NA	NA	NA	NA	NA	NA	NA	NA	NA	NA
C102.metabat.bin.42.contigs.fa	52.0563	NA	NA	NA	1.3535	NA	NA	NA	NA	NA	NA	2.09648	NA	NA	NA	NA	NA	3.2056	NA	NA	NA	1.38294	NA	NA	NA	NA	NA	NA	NA	NA	NA	NA	NA	NA	1.69885	NA	NA	NA	NA	NA	NA	NA	NA	NA	NA	NA	NA	1.03514	NA
C102.metabat.bin.49.contigs.fa	16.3958	NA	NA	NA	NA	NA	NA	NA	NA	NA	NA	NA	NA	NA	NA	NA	NA	NA	NA	NA	NA	NA	NA	NA	NA	NA	NA	NA	NA	NA	NA	NA	NA	NA	NA	NA	NA	NA	NA	NA	NA	NA	NA	NA	NA	NA	NA	NA	NA
C102.metabat.bin.58.contigs.fa	13.2525	NA	NA	NA	NA	NA	4.92778	NA	NA	NA	NA	NA	NA	NA	NA	NA	NA	2.93582	NA	NA	NA	NA	NA	NA	NA	NA	1.3069	2.31372	NA	2.28233	NA	NA	NA	1.36116	1.77813	NA	NA	2.11008	NA	3.79297	NA	NA	NA	NA	NA	NA	1.93272	NA	NA
C102.mycc.Cluster.16_sub.contigs.fa	16.9723	NA	NA	NA	NA	NA	0.955207	NA	NA	NA	NA	0.946535	NA	NA	NA	NA	NA	2.18202	1.4502	NA	NA	NA	NA	1.34997	NA	NA	1.84483	NA	NA	NA	NA	NA	NA	NA	NA	NA	NA	NA	NA	3.16937	NA	NA	NA	2.63499	NA	NA	NA	0.92809	0.88634
C102.mycc.Cluster.25_sub.contigs.fa	10.4517	NA	NA	NA	NA	NA	NA	NA	NA	1.25856	NA	NA	NA	NA	NA	NA	NA	NA	NA	NA	NA	NA	NA	NA	NA	NA	NA	NA	NA	NA	NA	NA	NA	NA	NA	NA	NA	NA	NA	NA	NA	NA	NA	1.87644	NA	NA	2.33805	NA	NA
C104.concoct.77_sub.contigs.fa	NA	NA	76.4976	NA	NA	NA	NA	NA	NA	NA	NA	1.94307	NA	NA	NA	NA	NA	NA	NA	NA	NA	NA	10.6401	NA	NA	11.712	NA	1.08513	NA	NA	NA	NA	NA	NA	NA	NA	NA	NA	NA	2.48863	NA	NA	NA	NA	4.86696	NA	NA	16.5588	NA
C104.metabat.bin.100.contigs.fa	NA	NA	17.4035	NA	NA	NA	NA	NA	NA	NA	0.88257	2.00474	1.04829	NA	NA	NA	NA	NA	3.64817	1.27117	NA	NA	NA	NA	1.28943	4.18774	2.05987	1.9294	1.2355	NA	NA	0.945212	NA	NA	NA	2.11186	NA	NA	1.10068	1.69313	NA	NA	NA	NA	2.11481	NA	1.33966	NA	1.35999
C104.metabat.bin.1.contigs.fa	NA	NA	39.2131	NA	1.01837	2.90191	NA	0.954023	NA	NA	6.42256	3.26512	NA	1.99243	NA	NA	61.7222	NA	NA	NA	NA	NA	NA	NA	1.59844	NA	NA	NA	10.5952	NA	NA	1.38394	NA	NA	NA	6.98091	NA	NA	27.1512	1.87512	NA	NA	NA	1.19734	NA	NA	NA	NA	0.948792
C104.metabat.bin.44.contigs.fa	NA	NA	13.8522	NA	NA	NA	NA	NA	1.61206	NA	1.33636	2.69135	5.77449	0.963539	NA	NA	NA	1.92055	2.202	NA	NA	NA	NA	NA	NA	NA	NA	2.91334	0.993867	NA	NA	1.60514	NA	NA	NA	NA	NA	NA	2.46153	NA	NA	NA	NA	NA	1.15218	NA	NA	NA	1.05724
C104.metabat.bin.52.contigs.fa	NA	NA	30.1765	NA	NA	NA	NA	NA	NA	NA	NA	3.03313	NA	NA	NA	NA	NA	NA	NA	NA	NA	NA	NA	NA	NA	NA	NA	NA	NA	NA	NA	NA	NA	NA	NA	NA	NA	NA	NA	NA	NA	NA	NA	NA	NA	NA	NA	NA	1.29324
C104.metabat.bin.57.contigs.fa	NA	NA	10.4638	NA	NA	NA	NA	NA	NA	NA	NA	NA	NA	NA	NA	NA	NA	NA	NA	NA	NA	NA	NA	NA	NA	NA	NA	NA	NA	NA	NA	NA	NA	NA	NA	NA	6.63606	NA	NA	NA	NA	NA	NA	NA	NA	NA	NA	NA	NA
C104.metabat.bin.68.contigs.fa	NA	NA	9.03182	NA	NA	NA	NA	NA	NA	NA	NA	1.12695	NA	NA	NA	NA	NA	NA	NA	NA	NA	NA	NA	NA	NA	NA	NA	NA	NA	NA	NA	NA	NA	NA	NA	NA	NA	NA	NA	NA	NA	NA	NA	NA	NA	NA	NA	NA	1.9542
C104.metabat.bin.72_sub.contigs.fa	NA	NA	11.0045	6.1068	NA	12.5324	NA	NA	NA	NA	5.30161	11.7075	2.23542	3.04186	NA	NA	NA	NA	NA	3.00404	2.68527	NA	2.3178	4.28003	NA	21.208	NA	6.05249	2.70562	NA	NA	12.1101	NA	NA	NA	12.5562	NA	3.33203	5.81633	NA	1.79391	NA	NA	NA	5.01878	NA	NA	NA	2.82391
C104.metabat.bin.78.contigs.fa	NA	NA	14.4023	NA	NA	NA	NA	NA	NA	NA	NA	NA	NA	NA	NA	NA	NA	NA	NA	NA	NA	NA	NA	NA	NA	NA	NA	NA	NA	NA	NA	NA	NA	NA	NA	NA	NA	NA	NA	NA	NA	NA	NA	NA	NA	NA	NA	NA	NA
C104.metabat.bin.95_sub.contigs.fa	NA	NA	15.4762	NA	NA	NA	1.12175	NA	NA	NA	NA	NA	NA	NA	7.80431	NA	2.20995	NA	NA	NA	NA	NA	NA	NA	NA	NA	NA	NA	NA	NA	NA	NA	NA	NA	NA	NA	NA	NA	NA	NA	NA	NA	NA	NA	NA	NA	1.11647	NA	NA
C105.metabat.bin.14.contigs.fa	NA	NA	NA	16.4144	NA	NA	NA	NA	NA	NA	NA	NA	NA	NA	NA	NA	NA	NA	NA	NA	NA	NA	NA	NA	NA	NA	NA	NA	NA	NA	NA	NA	NA	NA	NA	NA	3.9239	NA	NA	1.29651	NA	NA	NA	NA	NA	NA	NA	NA	NA
C107.concoct.51.contigs.fa	NA	NA	NA	NA	9.15326	NA	NA	NA	NA	NA	0.858208	1.43541	NA	NA	NA	NA	NA	1.28371	0.996188	NA	NA	1.11572	NA	NA	NA	0.963701	NA	2.55774	NA	NA	NA	1.32399	0.847203	NA	NA	NA	NA	NA	NA	0.996096	NA	NA	NA	NA	4.92422	NA	NA	NA	1.83158
C107.maxbin.C107.030.fasta.contigs.fa	NA	NA	NA	NA	12.5882	NA	NA	NA	NA	NA	NA	NA	NA	NA	NA	NA	NA	NA	NA	NA	NA	NA	NA	NA	NA	NA	NA	NA	NA	NA	NA	NA	NA	NA	NA	NA	NA	NA	NA	NA	NA	NA	NA	NA	NA	NA	NA	NA	NA
C107.metabat.bin.23.contigs.fa	NA	NA	NA	NA	37.5978	NA	NA	NA	NA	NA	NA	NA	NA	NA	NA	NA	NA	NA	NA	NA	NA	NA	NA	NA	3.26789	3.22769	NA	NA	NA	NA	NA	3.79128	NA	NA	NA	NA	NA	NA	NA	NA	NA	NA	NA	NA	NA	NA	NA	NA	NA
C111.maxbin.C111.007.fasta_sub.contigs.fa	15.2326	1.74131	2.19947	0.946476	1.52408	34.33	7.14951	3.67018	1.24487	NA	0.94575	1.24804	1.60587	1.48683	2.05962	9.90243	NA	7.14629	4.85771	0.929835	NA	1.44016	1.1521	1.36915	1.83477	6.22707	2.27816	4.45996	3.52193	1.58368	3.38013	1.61593	0.959649	2.29964	12.3298	4.1078	2.14767	NA	2.78225	25.3524	2.30214	1.53334	4.63126	3.24795	1.86453	3.87158	3.83986	11.4669	1.28246
C111.maxbin.C111.037.fasta.contigs.fa	NA	NA	NA	NA	NA	11.9067	NA	NA	NA	NA	NA	NA	NA	NA	NA	NA	NA	NA	NA	NA	NA	NA	NA	NA	NA	NA	NA	NA	NA	NA	NA	NA	NA	NA	NA	NA	NA	NA	NA	NA	NA	NA	NA	NA	NA	NA	NA	NA	NA
C111.metabat.bin.48.contigs.fa	NA	NA	NA	NA	NA	16.3007	NA	NA	NA	NA	NA	NA	NA	NA	NA	NA	NA	NA	NA	NA	NA	NA	NA	NA	NA	NA	NA	NA	NA	NA	NA	NA	NA	NA	NA	NA	NA	NA	NA	NA	NA	NA	NA	NA	NA	NA	NA	NA	NA
C111.metabat.bin.52.contigs.fa	NA	NA	NA	NA	NA	8.21655	NA	NA	NA	NA	NA	NA	NA	NA	NA	NA	NA	NA	NA	NA	NA	NA	NA	NA	NA	NA	NA	NA	NA	NA	NA	NA	NA	NA	NA	NA	NA	NA	NA	NA	NA	NA	NA	NA	7.68863	NA	NA	NA	NA
C111.metabat.bin.6.contigs.fa	NA	NA	NA	NA	NA	19.8846	NA	NA	NA	NA	30.3827	61.5457	NA	2.96552	NA	NA	NA	NA	NA	NA	NA	NA	NA	NA	61.725	NA	NA	NA	NA	NA	NA	NA	NA	NA	NA	NA	NA	NA	NA	NA	NA	NA	NA	NA	NA	NA	NA	NA	NA
C111.metabat.bin.83_sub.contigs.fa	NA	NA	NA	NA	NA	9.8374	NA	NA	NA	NA	NA	NA	NA	NA	NA	NA	NA	2.17587	NA	NA	NA	NA	NA	NA	NA	NA	NA	NA	NA	NA	NA	NA	NA	NA	NA	NA	1.00934	NA	NA	NA	NA	NA	NA	NA	NA	NA	NA	NA	NA
C114.concoct.104.contigs.fa	NA	NA	NA	NA	NA	NA	6.35224	NA	NA	NA	NA	NA	NA	NA	NA	NA	NA	NA	NA	NA	NA	NA	NA	NA	NA	NA	NA	NA	NA	NA	NA	NA	NA	NA	NA	NA	NA	NA	NA	NA	NA	NA	NA	NA	NA	NA	NA	NA	NA
C114.concoct.33.contigs.fa	NA	NA	NA	NA	NA	NA	7.07227	NA	NA	NA	NA	NA	NA	NA	NA	NA	NA	NA	NA	NA	NA	NA	NA	NA	NA	NA	NA	NA	NA	NA	NA	NA	1.74618	NA	NA	NA	NA	NA	NA	NA	NA	NA	NA	NA	NA	NA	NA	NA	NA
C114.concoct.59_sub.contigs.fa	NA	NA	NA	NA	NA	NA	6.31337	NA	NA	NA	NA	NA	NA	NA	NA	2.16901	NA	NA	NA	NA	NA	NA	NA	NA	NA	NA	NA	NA	NA	NA	NA	NA	NA	NA	NA	NA	NA	NA	NA	NA	NA	NA	NA	1.90672	NA	NA	NA	NA	NA
C114.concoct.81.contigs.fa	NA	NA	NA	NA	NA	NA	4.77839	NA	NA	NA	NA	NA	NA	NA	NA	NA	NA	NA	NA	NA	NA	NA	NA	NA	NA	NA	NA	NA	NA	NA	NA	NA	NA	NA	NA	NA	NA	NA	NA	NA	NA	NA	NA	NA	NA	1.60406	NA	NA	NA
C114.concoct.94.contigs.fa	NA	NA	NA	NA	NA	NA	5.93063	NA	NA	NA	NA	NA	NA	NA	NA	NA	NA	NA	NA	NA	NA	NA	NA	NA	NA	NA	NA	NA	NA	NA	NA	NA	NA	NA	NA	NA	NA	NA	NA	NA	NA	NA	NA	NA	NA	NA	NA	NA	NA
C114.maxbin.C114.015.fasta_sub.contigs.fa	NA	NA	NA	NA	NA	NA	91.4479	NA	NA	NA	NA	1.29448	NA	NA	NA	NA	NA	3.0959	NA	NA	NA	NA	NA	NA	NA	NA	NA	NA	NA	NA	NA	NA	NA	NA	0.973957	NA	NA	NA	NA	NA	NA	NA	NA	NA	NA	NA	NA	1.09683	NA
C114.maxbin.C114.028.fasta.contigs.fa	NA	NA	NA	NA	NA	NA	53.3017	NA	NA	NA	NA	NA	NA	NA	NA	NA	NA	1.91376	1.0003	NA	NA	NA	NA	1.16772	NA	NA	NA	0.970968	NA	NA	NA	NA	NA	NA	NA	NA	NA	NA	NA	3.51084	NA	NA	NA	NA	NA	NA	NA	NA	NA
C114.maxbin.C114.047.fasta.contigs.fa	NA	NA	1.17789	1.63692	1.78341	NA	19.257	NA	NA	NA	NA	NA	2.8539	NA	NA	NA	NA	5.52201	NA	NA	NA	NA	0.870028	NA	NA	1.98496	NA	2.06326	NA	NA	1.56341	NA	1.21891	3.58244	NA	NA	2.856	NA	NA	10.1904	1.10903	NA	2.57321	NA	NA	NA	NA	NA	NA
C114.metabat.bin.103.contigs.fa	NA	NA	NA	NA	NA	0.965562	13.4888	NA	NA	NA	NA	NA	NA	NA	NA	NA	NA	NA	NA	NA	NA	1.56232	NA	NA	NA	NA	NA	NA	NA	NA	NA	NA	NA	NA	NA	NA	2.22362	3.26503	NA	NA	0.973019	NA	NA	NA	NA	NA	1.17248	NA	NA
C114.metabat.bin.105_sub.contigs.fa	NA	NA	2.20746	NA	NA	NA	25.2294	NA	NA	NA	3.76127	NA	NA	NA	NA	NA	3.21401	3.85171	NA	0.95836	NA	NA	NA	NA	0.904961	NA	22.3113	3.37478	NA	2.62037	3.43983	2.86664	NA	NA	NA	7.98729	NA	NA	NA	12.0376	NA	NA	NA	NA	1.0044	NA	2.8932	0.929401	NA
C114.metabat.bin.111.contigs.fa	NA	NA	NA	NA	NA	NA	29.3416	0.987985	NA	NA	2.41423	6.08441	0.939835	NA	NA	NA	NA	26.9388	4.804	NA	1.44936	NA	NA	NA	NA	1.85528	6.12763	1.82879	1.79349	NA	NA	NA	NA	1.77168	NA	2.22262	NA	1.93809	NA	5.33911	1.03847	NA	NA	NA	2.31111	NA	9.5306	NA	NA
C114.metabat.bin.33_sub.contigs.fa	NA	NA	NA	NA	NA	NA	7.41963	NA	NA	NA	NA	1.99058	1.86699	NA	NA	NA	NA	1.6543	2.7629	NA	NA	NA	NA	0.980347	NA	0.995419	NA	NA	1.14963	NA	NA	1.26667	NA	NA	NA	NA	NA	NA	NA	NA	0.950823	NA	NA	0.951912	1.20563	NA	NA	NA	0.961854
C114.metabat.bin.36_sub.contigs.fa	NA	NA	NA	NA	NA	NA	6.5206	NA	NA	NA	NA	1.10112	NA	NA	NA	0.946172	NA	1.10201	1.86835	NA	NA	NA	NA	1.23663	NA	NA	2.17016	1.39787	NA	NA	NA	NA	NA	NA	1.14861	NA	NA	NA	NA	2.53007	NA	NA	0.956224	0.892658	NA	NA	0.941095	1.62029	NA
C114.metabat.bin.39.contigs.fa	NA	NA	NA	NA	NA	0.899483	8.66618	NA	NA	NA	NA	NA	NA	NA	NA	NA	NA	NA	NA	NA	NA	NA	NA	NA	NA	NA	NA	NA	NA	NA	NA	NA	NA	NA	NA	NA	NA	1.80348	NA	NA	NA	NA	NA	NA	NA	NA	NA	NA	NA
C114.metabat.bin.40.contigs.fa	NA	NA	NA	NA	NA	NA	10.13	NA	NA	NA	NA	NA	NA	NA	NA	NA	NA	1.14073	NA	NA	NA	NA	NA	NA	NA	NA	NA	1.69355	1.3264	NA	NA	NA	NA	NA	NA	NA	NA	1.19345	NA	NA	NA	NA	NA	NA	NA	NA	NA	NA	NA
C114.metabat.bin.4_sub.contigs.fa	4.78432	NA	5.13056	NA	9.06756	NA	42.3891	NA	7.48534	NA	1.58281	NA	NA	NA	NA	2.79236	NA	2.84664	NA	NA	NA	NA	NA	1.12656	NA	2.74144	1.79865	12.4693	0.874222	NA	8.74516	1.73078	NA	41.5493	3.88184	2.20665	23.7937	NA	11.9967	2.85372	NA	NA	3.09637	2.67105	NA	2.65039	5.80771	3.36641	NA
C114.metabat.bin.69.contigs.fa	NA	1.08691	NA	NA	NA	NA	19.1037	NA	NA	NA	NA	NA	NA	NA	NA	NA	NA	NA	NA	NA	NA	1.12427	NA	NA	NA	NA	NA	NA	NA	NA	NA	NA	NA	NA	NA	NA	1.40679	NA	NA	NA	NA	NA	NA	NA	NA	2.98505	3.04762	NA	NA
C114.metabat.bin.6.contigs.fa	0.9797	NA	NA	NA	NA	NA	14.6667	NA	NA	NA	NA	NA	NA	NA	NA	NA	NA	NA	NA	NA	NA	0.947524	NA	NA	NA	NA	NA	NA	1.45004	NA	NA	NA	NA	NA	NA	NA	NA	4.13359	NA	NA	1.69014	NA	NA	2.60544	NA	NA	2.01413	NA	NA
C114.metabat.bin.76.contigs.fa	NA	NA	1.13948	NA	NA	NA	79.52	NA	NA	NA	NA	NA	0.911536	NA	NA	0.907533	NA	NA	NA	NA	NA	NA	NA	NA	NA	NA	NA	NA	NA	NA	NA	NA	NA	NA	NA	NA	NA	NA	NA	1.4235	NA	NA	NA	NA	1.32925	1.01149	NA	NA	NA
C114.metabat.bin.88.contigs.fa	NA	1.36526	38.6269	5.24764	2.61217	6.92956	59.2146	NA	33.3348	12.7723	13.6648	16.7288	18.2829	5.229	1.14676	NA	4.62091	12.7171	4.75058	3.3349	2.7731	NA	2.75913	3.13682	12.6744	6.55634	6.72342	10.3645	4.21145	7.97208	10.1867	8.48443	3.18634	8.1083	NA	2.30751	6.06975	4.9476	13.4356	6.76151	1.68252	16.6486	2.97703	16.4659	15.0457	NA	6.77018	1.70505	4.36062
C114.mycc.Cluster.13_sub.contigs.fa	NA	NA	NA	NA	NA	NA	31.7125	NA	NA	NA	NA	NA	NA	NA	NA	NA	NA	NA	NA	NA	NA	NA	NA	NA	NA	NA	NA	NA	NA	NA	NA	NA	NA	NA	NA	NA	NA	NA	NA	NA	NA	NA	NA	NA	NA	NA	NA	NA	NA
C114.mycc.Cluster.42.contigs.fa	NA	NA	NA	NA	NA	NA	69.4724	NA	NA	NA	NA	NA	NA	NA	NA	NA	NA	NA	NA	NA	NA	NA	NA	NA	NA	NA	NA	49.3451	NA	NA	NA	NA	NA	NA	NA	NA	1.80574	NA	NA	NA	NA	NA	NA	NA	NA	NA	NA	NA	NA
C116.metabat.bin.35.contigs.fa	NA	NA	NA	NA	NA	NA	NA	6.96588	NA	NA	NA	NA	NA	NA	NA	NA	NA	NA	NA	NA	NA	NA	NA	NA	NA	NA	NA	NA	NA	NA	NA	NA	NA	NA	NA	NA	NA	NA	NA	NA	NA	NA	NA	NA	NA	NA	NA	NA	NA
C118.concoct.90_sub.contigs.fa	NA	NA	NA	NA	NA	NA	NA	NA	3.3352	NA	NA	NA	NA	NA	NA	NA	1.65942	NA	NA	NA	NA	NA	NA	NA	NA	NA	NA	NA	NA	NA	NA	NA	NA	NA	NA	NA	NA	NA	NA	NA	NA	NA	NA	NA	NA	NA	NA	NA	NA
C118.maxbin.C118.011.fasta.contigs.fa	NA	NA	7.36425	3.16772	17.8582	1.22993	NA	9.12257	41.2485	NA	2.94905	11.6161	2.99817	NA	NA	NA	NA	NA	48.0954	NA	NA	NA	NA	NA	3.30471	50.1378	NA	NA	61.5468	NA	NA	NA	6.32309	27.2522	NA	NA	2.17207	6.11616	NA	114.005	26.9576	1.53474	NA	NA	41.9803	NA	NA	NA	NA
C118.maxbin.C118.020.fasta.contigs.fa	NA	NA	NA	NA	NA	NA	NA	NA	22.1265	NA	NA	1.4775	NA	NA	NA	NA	NA	NA	1.0581	NA	NA	NA	NA	NA	NA	NA	NA	NA	NA	NA	NA	NA	NA	NA	NA	NA	NA	NA	NA	NA	NA	NA	NA	NA	NA	NA	NA	1.188	NA
C118.metabat.bin.33.contigs.fa	NA	NA	NA	1.04225	NA	NA	NA	NA	11.8265	NA	NA	NA	NA	NA	NA	NA	NA	NA	NA	NA	NA	NA	NA	NA	NA	NA	NA	NA	NA	NA	NA	NA	NA	NA	NA	NA	NA	NA	NA	NA	NA	NA	NA	NA	NA	NA	NA	NA	NA
C118.metabat.bin.49.contigs.fa	NA	NA	1.6838	NA	NA	NA	12.9581	NA	9.97834	NA	NA	NA	NA	NA	NA	NA	NA	1.22491	NA	NA	0.993179	NA	NA	NA	NA	NA	2.3918	2.47134	0.865383	NA	NA	NA	NA	1.68955	NA	NA	NA	3.54396	NA	NA	NA	NA	NA	NA	5.18957	NA	NA	NA	NA
C119.concoct.22_sub.contigs.fa	NA	NA	1.12338	NA	NA	NA	NA	NA	NA	5.14741	NA	NA	NA	NA	NA	NA	NA	2.61412	1.48057	NA	NA	NA	NA	NA	NA	NA	NA	NA	NA	NA	1.06138	NA	NA	1.34229	NA	NA	0.905337	NA	1.33057	4.73629	NA	NA	NA	NA	NA	2.48782	NA	NA	1.36147
C119.concoct.43_sub.contigs.fa	2.39568	NA	2.75596	NA	1.28198	0.977637	9.1645	NA	1.52716	8.20258	1.34475	2.13508	1.26704	NA	2.2678	25.503	NA	6.47594	4.96351	0.953644	1.16331	1.10191	NA	3.82983	NA	2.56321	4.72549	4.62713	1.77844	2.33098	2.24148	3.86644	1.41503	NA	1.30142	2.27539	2.66269	3.84391	1.3581	6.17811	1.48205	NA	1.68419	2.04975	1.65193	3.39471	2.93559	0.931264	1.4942
C119.concoct.60.contigs.fa	NA	NA	NA	NA	NA	NA	5.17419	NA	NA	8.06837	NA	NA	NA	NA	NA	NA	NA	1.51356	NA	NA	NA	NA	NA	NA	NA	NA	NA	NA	NA	NA	NA	NA	NA	NA	NA	NA	NA	NA	NA	NA	NA	NA	NA	NA	NA	NA	NA	NA	NA
C119.metabat.bin.26.contigs.fa	NA	NA	NA	4.60866	NA	NA	NA	NA	NA	13.1352	NA	NA	NA	NA	NA	NA	NA	NA	NA	NA	NA	NA	NA	NA	NA	NA	NA	NA	NA	NA	NA	NA	NA	NA	NA	NA	NA	NA	NA	NA	NA	NA	NA	NA	NA	NA	4.06702	NA	NA
C119.metabat.bin.30.contigs.fa	NA	NA	NA	NA	NA	NA	2.69237	NA	NA	8.13661	NA	NA	NA	NA	NA	NA	NA	1.37635	1.72658	NA	NA	NA	NA	NA	NA	1.08157	1.04558	1.40061	NA	NA	NA	1.26134	NA	NA	NA	NA	NA	1.33542	1.111	1.85114	NA	NA	NA	NA	NA	NA	NA	NA	NA
C119.metabat.bin.35.contigs.fa	NA	NA	NA	NA	NA	NA	NA	NA	NA	30.1905	NA	NA	NA	NA	NA	NA	NA	NA	NA	NA	NA	NA	NA	NA	NA	NA	NA	NA	NA	NA	NA	NA	NA	NA	NA	NA	NA	NA	NA	NA	NA	NA	NA	NA	NA	NA	NA	NA	NA
C119.metabat.bin.3.contigs.fa	NA	NA	NA	NA	NA	NA	NA	NA	NA	121.122	NA	NA	NA	NA	NA	NA	NA	NA	NA	NA	NA	NA	NA	NA	NA	NA	NA	NA	NA	NA	NA	NA	NA	NA	NA	NA	NA	NA	NA	NA	NA	NA	NA	NA	NA	NA	NA	NA	0.976238
C119.mycc.Cluster.23.contigs.fa	NA	NA	NA	NA	NA	NA	NA	NA	NA	32.5227	NA	NA	NA	NA	NA	NA	NA	NA	2.22128	NA	NA	NA	NA	NA	NA	NA	NA	NA	NA	NA	NA	NA	NA	NA	NA	NA	NA	NA	NA	NA	NA	NA	NA	NA	NA	NA	NA	NA	NA
C123.concoct.16.contigs.fa	NA	NA	NA	NA	NA	NA	NA	NA	NA	NA	7.72806	NA	NA	NA	NA	NA	NA	NA	NA	NA	NA	NA	NA	NA	NA	NA	NA	NA	NA	NA	NA	NA	NA	NA	NA	NA	NA	NA	NA	NA	NA	NA	NA	NA	NA	NA	NA	NA	NA
C123.maxbin.C123.024.fasta.contigs.fa	NA	NA	NA	NA	NA	NA	0.986293	NA	NA	NA	15.1483	NA	NA	NA	NA	NA	NA	NA	1.49089	NA	NA	NA	NA	1.6334	1.02506	NA	1.04752	NA	NA	NA	NA	NA	NA	NA	NA	NA	NA	NA	1.63171	3.01297	NA	NA	NA	NA	NA	NA	NA	0.883748	NA
C123.metabat.bin.38.contigs.fa	NA	3.64007	NA	NA	NA	NA	NA	NA	NA	NA	21.9122	NA	NA	NA	NA	NA	NA	NA	NA	NA	NA	NA	NA	NA	NA	NA	NA	NA	NA	NA	NA	NA	NA	NA	NA	NA	NA	3.02657	NA	NA	NA	NA	NA	NA	NA	NA	NA	NA	NA
C123.metabat.bin.47.contigs.fa	NA	NA	NA	NA	NA	NA	NA	NA	NA	NA	58.3527	1.75689	1.31674	NA	NA	NA	1.42418	NA	NA	NA	1.64785	NA	NA	NA	NA	NA	NA	NA	NA	NA	NA	NA	NA	4.98981	NA	NA	NA	NA	NA	NA	NA	0.943696	NA	NA	NA	NA	NA	NA	NA
C123.metabat.bin.59.contigs.fa	NA	NA	28.6991	NA	NA	NA	NA	NA	82.6225	NA	130.704	198.075	58.8287	NA	NA	NA	348.851	NA	NA	NA	449.312	NA	NA	NA	0.976621	119.285	NA	NA	NA	NA	NA	NA	NA	1124.47	NA	NA	NA	NA	25.4355	1.04252	NA	295.119	NA	NA	67.9278	NA	NA	1.12949	NA
C123.mycc.Cluster.51_sub.contigs.fa	4.53713	0.869641	2.61697	1.11134	1.6426	1.92582	4.1277	2.2212	1.03115	NA	35.1929	3.43515	3.22128	1.41114	1.66443	2.36692	1.41187	4.08372	1.87978	1.37694	2.89212	2.6477	1.68008	2.47637	3.73359	6.07749	2.87309	6.0062	1.98542	1.12413	1.76473	2.1303	1.68299	8.36034	6.23143	6.0003	1.52037	2.1902	2.21602	17.2715	1.85826	1.92784	6.04101	3.53449	3.21563	2.77243	3.51976	8.70963	1.73923
C124.concoct.105.contigs.fa	NA	NA	NA	NA	NA	NA	NA	NA	NA	NA	NA	5.53755	NA	NA	NA	NA	NA	NA	NA	NA	NA	NA	NA	NA	NA	NA	NA	NA	NA	NA	NA	NA	NA	NA	NA	NA	NA	NA	NA	NA	NA	NA	NA	NA	NA	NA	NA	NA	NA
C124.concoct.107.contigs.fa	NA	NA	1.40133	NA	NA	NA	NA	NA	1.91369	NA	NA	7.28642	NA	1.08617	NA	NA	NA	NA	1.32628	NA	NA	NA	NA	0.9639	NA	1.2143	NA	4.38598	1.55414	NA	NA	5.93333	NA	NA	NA	2.02072	NA	0.99409	NA	NA	NA	1.00288	NA	NA	5.92587	NA	NA	NA	2.72962
C124.concoct.113.contigs.fa	NA	NA	NA	NA	NA	NA	NA	NA	NA	NA	NA	8.51048	NA	NA	NA	NA	NA	NA	NA	NA	NA	NA	NA	NA	NA	NA	NA	0.992225	NA	NA	NA	NA	NA	NA	NA	NA	NA	NA	NA	NA	NA	NA	NA	NA	NA	NA	NA	NA	NA
C124.concoct.134.contigs.fa	NA	NA	NA	NA	NA	NA	NA	NA	NA	NA	NA	19.1774	NA	NA	NA	NA	NA	NA	2.44553	NA	NA	NA	NA	1.1762	NA	NA	NA	3.05475	NA	1.14231	NA	NA	NA	NA	NA	5.83393	NA	NA	3.25047	1.40234	NA	4.80538	NA	NA	1.24965	NA	9.94513	NA	14.9807
C124.concoct.147.contigs.fa	NA	NA	NA	NA	NA	NA	NA	NA	NA	NA	NA	91.8539	NA	NA	NA	NA	NA	NA	NA	NA	40.3078	NA	NA	NA	NA	NA	NA	NA	NA	NA	NA	NA	NA	NA	NA	NA	NA	NA	NA	NA	NA	NA	NA	NA	NA	NA	NA	NA	NA
C124.concoct.22_sub.contigs.fa	NA	NA	NA	NA	NA	NA	NA	NA	NA	NA	NA	10.0432	NA	NA	NA	0.922017	NA	NA	NA	NA	NA	NA	NA	NA	NA	NA	NA	NA	NA	NA	NA	NA	NA	NA	NA	NA	NA	NA	NA	NA	NA	NA	NA	1.34395	NA	NA	NA	NA	NA
C124.concoct.50.contigs.fa	NA	NA	NA	NA	NA	NA	NA	NA	NA	NA	NA	7.36032	NA	NA	NA	NA	NA	NA	NA	NA	NA	NA	NA	NA	NA	NA	NA	NA	NA	NA	NA	NA	NA	NA	NA	NA	NA	NA	NA	NA	NA	NA	NA	NA	NA	NA	NA	NA	NA
C124.maxbin.C124.012.fasta.contigs.fa	NA	NA	NA	NA	NA	NA	NA	NA	1.22428	NA	1.61543	79.3303	NA	NA	NA	NA	NA	NA	NA	NA	1.56065	NA	NA	NA	NA	NA	NA	NA	NA	NA	NA	NA	NA	3.70375	NA	NA	NA	NA	1.41788	NA	NA	NA	NA	NA	NA	NA	NA	NA	NA
C124.maxbin.C124.045.fasta_sub.contigs.fa	NA	NA	3.41112	NA	NA	NA	NA	NA	1.15516	NA	NA	26.3472	1.23514	NA	5.8259	NA	NA	18.5283	NA	NA	2.42209	1.21594	1.0006	NA	0.857597	1.43268	4.1137	9.79523	4.91262	2.88325	NA	7.24984	NA	NA	NA	4.96829	NA	4.43313	0.967496	3.33149	0.863076	1.30817	NA	NA	7.04861	NA	NA	1.11769	NA
C124.metabat.bin.104.contigs.fa	NA	NA	NA	NA	NA	NA	0.911278	NA	NA	NA	NA	7.4318	NA	NA	NA	NA	NA	NA	NA	NA	NA	NA	NA	NA	1.17933	NA	NA	NA	NA	NA	NA	5.70832	NA	NA	NA	NA	NA	NA	NA	NA	NA	NA	NA	NA	5.08617	NA	NA	NA	NA
C124.metabat.bin.119.contigs.fa	NA	NA	NA	NA	NA	NA	NA	NA	NA	NA	NA	42.5422	NA	NA	NA	NA	NA	NA	NA	6.91782	NA	NA	NA	9.16449	NA	NA	NA	NA	NA	NA	NA	NA	NA	NA	NA	NA	NA	NA	NA	NA	NA	NA	NA	NA	NA	NA	NA	NA	2.54285
C124.metabat.bin.161.contigs.fa	NA	NA	0.920057	NA	NA	NA	NA	NA	NA	NA	NA	15.3938	NA	NA	NA	NA	NA	NA	3.06508	1.50171	NA	NA	NA	NA	NA	0.985412	NA	NA	NA	NA	NA	5.78416	NA	NA	NA	NA	NA	NA	1.00999	NA	1.7512	NA	NA	NA	7.48645	NA	NA	NA	1.00258
C124.metabat.bin.22_sub.contigs.fa	NA	NA	NA	NA	NA	NA	NA	NA	NA	NA	NA	7.18516	NA	NA	NA	NA	NA	NA	NA	NA	NA	NA	NA	NA	NA	NA	NA	NA	NA	NA	NA	NA	NA	NA	NA	NA	NA	NA	NA	NA	NA	NA	NA	NA	NA	NA	NA	NA	1.26499
C124.metabat.bin.38.contigs.fa	NA	NA	NA	NA	NA	NA	NA	NA	NA	NA	NA	26.2541	NA	NA	NA	NA	NA	NA	NA	NA	NA	NA	NA	NA	NA	NA	NA	NA	NA	NA	NA	NA	NA	NA	NA	NA	NA	NA	NA	NA	NA	NA	NA	NA	NA	NA	NA	NA	NA
C124.metabat.bin.59.contigs.fa	NA	NA	NA	NA	NA	2.56917	NA	NA	NA	NA	NA	21.2106	NA	NA	NA	NA	NA	NA	NA	NA	NA	NA	NA	NA	NA	NA	NA	NA	NA	NA	NA	NA	NA	NA	NA	NA	NA	NA	NA	NA	NA	NA	NA	NA	NA	NA	NA	NA	NA
C124.metabat.bin.76.contigs.fa	NA	NA	NA	1.70474	NA	NA	NA	NA	NA	NA	NA	14.2828	NA	NA	NA	NA	NA	NA	NA	NA	NA	NA	NA	NA	NA	NA	NA	NA	NA	NA	NA	NA	NA	NA	NA	NA	NA	NA	NA	NA	NA	NA	NA	NA	1.16725	NA	NA	NA	NA
C124.metabat.bin.82.contigs.fa	NA	NA	NA	NA	NA	NA	NA	NA	NA	NA	NA	10.5858	NA	NA	NA	NA	NA	NA	NA	NA	0.874848	NA	NA	NA	NA	NA	NA	NA	NA	NA	NA	NA	NA	NA	NA	NA	NA	NA	NA	NA	NA	NA	NA	NA	NA	NA	NA	NA	NA
C124.metabat.bin.91.contigs.fa	NA	NA	4.53634	NA	NA	3.11719	NA	NA	25.341	NA	6.00617	41.3874	21.877	1.50792	NA	NA	NA	4.44624	0.892082	NA	NA	NA	NA	14.5504	1.0934	4.61919	NA	NA	13.6814	NA	NA	31.3917	2.03454	NA	NA	NA	NA	NA	NA	2.97526	NA	NA	NA	NA	NA	NA	0.96503	NA	1.64862
C124.metabat.bin.9.contigs.fa	NA	NA	NA	NA	NA	NA	NA	NA	NA	NA	NA	9.57956	NA	NA	NA	NA	3.30753	NA	3.59697	2.85182	NA	NA	NA	NA	NA	4.99172	NA	NA	0.920157	NA	NA	NA	NA	NA	NA	NA	NA	NA	NA	NA	NA	NA	NA	NA	1.46235	NA	NA	NA	4.14196
C124.mycc.Cluster.78.contigs.fa	NA	NA	NA	NA	NA	NA	NA	NA	NA	NA	NA	17.0136	NA	NA	NA	NA	NA	NA	NA	NA	0.885694	NA	NA	NA	2.9809	NA	NA	NA	NA	NA	NA	NA	NA	1.22334	NA	3.17224	NA	0.952757	NA	NA	NA	NA	NA	NA	NA	NA	NA	NA	NA
C124.mycc.Cluster.92.contigs.fa	NA	NA	NA	NA	NA	NA	NA	NA	NA	NA	NA	21.7637	NA	NA	NA	NA	NA	NA	NA	NA	NA	NA	NA	NA	NA	NA	NA	NA	NA	NA	NA	NA	NA	NA	NA	NA	NA	NA	NA	NA	NA	NA	NA	NA	NA	NA	NA	NA	NA
C134.concoct.7.contigs.fa	NA	NA	NA	NA	NA	NA	NA	NA	NA	NA	NA	NA	4.61852	NA	NA	NA	NA	NA	NA	NA	NA	NA	NA	NA	NA	1.29865	NA	NA	NA	NA	NA	NA	NA	NA	NA	NA	NA	NA	NA	NA	NA	NA	NA	NA	NA	NA	NA	NA	NA
C134.maxbin.C134.020.fasta.contigs.fa	NA	NA	4.42838	NA	5.36545	2.00367	NA	NA	0.86772	NA	2.38796	1.55883	30.3954	1.04801	NA	NA	NA	2.86673	12.1526	2.70795	NA	1.06331	NA	50.8072	4.07634	NA	18.9449	2.10895	NA	1.30612	3.34159	1.04528	4.70187	2.80434	5.40988	1.83819	1.31563	1.47481	1.70019	NA	NA	4.44641	NA	11.0014	NA	NA	0.939141	NA	4.13831
C134.maxbin.C134.023.fasta.contigs.fa	NA	NA	NA	NA	NA	NA	NA	NA	NA	NA	NA	19.9202	27.8542	NA	NA	NA	NA	NA	3.05118	NA	NA	NA	NA	NA	NA	NA	NA	2.03703	NA	1.30694	NA	NA	NA	NA	NA	NA	14.9864	NA	NA	NA	NA	6.56475	NA	NA	1.82981	NA	1.51823	NA	NA
C134.maxbin.C134.074.fasta.contigs.fa	NA	NA	NA	NA	NA	NA	NA	NA	NA	NA	9.54105	NA	8.64539	NA	NA	NA	NA	NA	NA	NA	NA	NA	NA	NA	NA	NA	NA	NA	NA	NA	NA	NA	NA	NA	NA	NA	NA	NA	NA	NA	NA	NA	NA	NA	NA	NA	NA	NA	NA
C134.metabat.bin.111.contigs.fa	NA	NA	NA	NA	NA	NA	NA	NA	NA	NA	NA	NA	8.94239	NA	NA	NA	NA	NA	NA	NA	NA	7.12195	NA	NA	NA	NA	NA	NA	NA	NA	NA	NA	NA	NA	NA	NA	NA	NA	NA	NA	NA	NA	NA	NA	1.93331	NA	NA	NA	NA
C134.metabat.bin.112.contigs.fa	NA	NA	NA	NA	NA	NA	NA	NA	NA	NA	NA	NA	9.8776	NA	NA	NA	NA	NA	NA	NA	NA	NA	NA	NA	NA	NA	NA	NA	NA	NA	NA	NA	NA	NA	NA	NA	NA	NA	NA	NA	1.52219	NA	NA	NA	NA	NA	NA	NA	NA
C134.metabat.bin.121_sub.contigs.fa	NA	NA	NA	NA	NA	NA	NA	NA	NA	NA	NA	NA	46.9909	NA	NA	NA	10.7112	NA	NA	NA	NA	NA	NA	NA	NA	NA	NA	NA	NA	NA	NA	NA	NA	NA	NA	22.839	NA	NA	NA	355.843	NA	NA	NA	NA	NA	NA	NA	NA	NA
C134.mycc.Cluster.10.contigs.fa	NA	NA	NA	NA	NA	NA	NA	NA	NA	NA	2.00179	NA	18.6902	NA	NA	NA	NA	NA	NA	NA	NA	NA	NA	NA	NA	NA	NA	NA	NA	NA	NA	NA	NA	NA	NA	NA	NA	NA	NA	1.2735	NA	NA	2.38961	NA	NA	NA	NA	NA	10.3679
C134.mycc.Cluster.11.contigs.fa	1.34069	NA	NA	NA	NA	NA	NA	NA	0.898869	NA	0.932822	2.30065	28.4291	NA	NA	0.988406	1.66888	1.68859	1.18337	NA	2.02564	NA	NA	0.909171	NA	1.7444	NA	1.22449	NA	NA	NA	NA	NA	4.36686	1.06121	1.35335	NA	NA	4.45962	5.45525	NA	1.32641	NA	NA	1.17686	NA	0.94803	1.09875	2.16498
C136.concoct.30_sub.contigs.fa	NA	NA	NA	NA	NA	NA	NA	NA	NA	NA	NA	NA	NA	NA	8.99275	NA	1.19454	NA	NA	3.95762	NA	NA	NA	NA	NA	4.04321	NA	NA	NA	NA	NA	NA	NA	NA	NA	NA	NA	NA	NA	NA	NA	NA	NA	NA	NA	NA	NA	NA	NA
C136.concoct.64_sub.contigs.fa	NA	NA	NA	NA	NA	NA	NA	NA	NA	NA	NA	NA	NA	NA	5.14812	NA	NA	NA	NA	NA	NA	NA	NA	NA	NA	NA	NA	NA	NA	NA	NA	NA	NA	NA	NA	NA	NA	NA	NA	NA	NA	NA	NA	NA	NA	NA	NA	NA	NA
C136.maxbin.C136.006.fasta.contigs.fa	NA	NA	NA	NA	NA	NA	NA	NA	NA	NA	NA	NA	NA	NA	42.1685	NA	NA	NA	NA	4.81007	NA	NA	NA	NA	NA	NA	NA	NA	NA	NA	NA	NA	NA	NA	NA	NA	NA	NA	NA	1.19903	NA	NA	NA	NA	NA	0.860675	1.26369	NA	NA
C137.concoct.13_sub.contigs.fa	NA	NA	NA	NA	NA	NA	4.08501	NA	NA	NA	NA	NA	NA	NA	NA	4.29962	NA	NA	NA	NA	NA	NA	NA	NA	NA	NA	NA	NA	NA	NA	NA	NA	NA	NA	NA	NA	NA	NA	NA	NA	NA	NA	0.945338	NA	NA	NA	NA	NA	NA
C137.concoct.20_sub.contigs.fa	NA	NA	1.44049	NA	NA	NA	1.56213	NA	NA	NA	NA	NA	NA	NA	NA	7.07436	NA	NA	NA	NA	NA	NA	NA	NA	NA	1.14833	NA	NA	NA	NA	NA	NA	NA	NA	NA	NA	0.865035	NA	NA	1.69462	NA	NA	NA	NA	NA	NA	1.01828	NA	NA
C137.maxbin.C137.016.fasta_sub.contigs.fa	NA	1.52922	3.53789	14.6962	3.01471	4.58869	5.54622	NA	18.1787	NA	1.1365	2.38381	1.2547	6.89456	5.22872	34.0945	1.54473	8.07683	27.2669	3.76049	NA	11.4105	1.23885	22.7034	4.11319	2.66603	4.30812	19.2758	1.70761	18.5313	3.22042	3.34753	0.893496	1.36577	1.75556	72.3361	1.52152	55.4076	15.2231	8.40754	5.22512	10.3999	3.70864	22.6121	1.51088	NA	13.1676	11.111	2.28721
C137.maxbin.C137.021.fasta.contigs.fa	1.2243	2.73319	NA	NA	NA	NA	NA	NA	NA	NA	NA	NA	NA	NA	NA	24.5759	NA	NA	NA	NA	NA	NA	NA	NA	NA	NA	NA	NA	NA	NA	NA	NA	NA	NA	0.958928	NA	5.17239	NA	NA	NA	NA	NA	NA	NA	NA	NA	NA	NA	NA
C137.maxbin.C137.026.fasta.contigs.fa	7.23377	NA	NA	NA	NA	NA	1.16739	NA	NA	NA	NA	NA	NA	NA	NA	14.3149	NA	2.73203	3.35499	NA	NA	NA	NA	0.965112	NA	1.55677	0.889616	2.60753	NA	NA	1.51435	NA	NA	1.0694	6.49459	NA	NA	NA	NA	10.8769	0.879054	NA	2.58393	NA	NA	NA	1.18275	4.07748	NA
C137.metabat.bin.18.contigs.fa	NA	NA	2.91093	NA	NA	0.853296	9.47775	NA	NA	NA	NA	NA	NA	NA	NA	9.13478	NA	NA	1.09653	NA	NA	NA	NA	0.970188	NA	NA	3.79935	1.51542	NA	1.60034	NA	NA	NA	0.933068	NA	NA	0.936376	NA	NA	NA	NA	0.900184	6.15004	NA	NA	NA	NA	2.75074	NA
C137.metabat.bin.52.contigs.fa	NA	3.85946	7.9543	8.78216	21.5327	6.96431	40.4588	11.0189	14.3248	NA	4.49746	20.158	16.8546	1.3963	NA	38.1748	12.2845	36.4356	19.8863	10.7141	7.85531	11.8206	4.18385	19.5231	10.6123	35.9499	24.3803	17.4304	1.12916	13.2976	62.3135	39.2818	3.49698	19.2877	15.9205	6.49203	13.61	19.9595	65.9541	20.1447	1.69592	4.61282	NA	63.2383	4.47129	NA	40.7775	10.8683	4.13468
C140.concoct.26.contigs.fa	NA	NA	NA	NA	NA	NA	NA	NA	NA	NA	NA	NA	NA	NA	NA	NA	9.87462	NA	NA	NA	NA	NA	NA	NA	NA	NA	NA	NA	NA	NA	NA	NA	NA	NA	NA	NA	NA	NA	NA	NA	NA	NA	NA	NA	NA	NA	NA	NA	NA
C140.concoct.42_sub.contigs.fa	NA	NA	NA	NA	NA	NA	NA	NA	NA	NA	NA	NA	NA	NA	NA	NA	5.28258	NA	NA	NA	NA	NA	NA	NA	NA	NA	NA	NA	NA	NA	NA	NA	NA	NA	NA	NA	NA	NA	NA	NA	NA	NA	NA	NA	NA	NA	NA	NA	NA
C140.concoct.43_sub.contigs.fa	NA	NA	NA	1.31116	NA	NA	3.24332	NA	NA	NA	NA	NA	NA	NA	NA	NA	7.27757	2.98258	NA	NA	NA	NA	NA	NA	NA	1.03649	0.988625	2.22107	NA	NA	NA	NA	NA	NA	NA	NA	1.32903	4.65252	NA	NA	1.48651	NA	NA	NA	NA	NA	NA	NA	NA
C140.maxbin.C140.018.fasta.contigs.fa	NA	NA	NA	NA	NA	NA	NA	NA	2.23324	NA	NA	1.98493	NA	NA	NA	NA	21.7036	NA	NA	NA	0.961679	NA	NA	NA	NA	NA	NA	NA	NA	NA	NA	1.12756	NA	NA	NA	NA	NA	NA	NA	NA	NA	NA	NA	NA	NA	NA	NA	NA	NA
C140.metabat.bin.10.contigs.fa	NA	NA	NA	NA	NA	NA	NA	NA	NA	NA	NA	6.2458	NA	NA	NA	NA	19.4847	NA	NA	NA	NA	4.22205	NA	NA	NA	1.21436	NA	NA	NA	NA	NA	NA	NA	NA	NA	0.985735	NA	NA	NA	NA	NA	NA	NA	NA	NA	NA	NA	NA	NA
C140.metabat.bin.1.contigs.fa	NA	NA	NA	NA	NA	NA	NA	NA	NA	NA	NA	NA	NA	NA	NA	NA	5.50364	NA	NA	NA	NA	NA	NA	NA	NA	NA	NA	NA	NA	NA	NA	NA	NA	NA	NA	NA	NA	NA	NA	NA	NA	NA	NA	NA	NA	NA	NA	NA	NA
C140.metabat.bin.41.contigs.fa	NA	NA	NA	NA	1.78656	NA	NA	NA	NA	NA	NA	NA	NA	NA	NA	NA	15.1254	NA	NA	NA	NA	NA	NA	NA	NA	NA	NA	NA	NA	NA	NA	NA	NA	NA	NA	NA	NA	NA	1.69812	NA	NA	NA	NA	NA	NA	NA	NA	NA	NA
C140.mycc.Cluster.26.contigs.fa	NA	NA	NA	NA	NA	NA	NA	NA	NA	NA	NA	NA	NA	NA	NA	NA	31.6549	NA	NA	NA	NA	NA	NA	NA	NA	NA	NA	NA	NA	NA	NA	NA	NA	NA	NA	NA	NA	NA	NA	NA	NA	NA	NA	NA	NA	NA	NA	NA	NA
C140.mycc.Cluster.43.contigs.fa	NA	NA	NA	NA	NA	NA	NA	NA	NA	NA	NA	NA	NA	NA	NA	NA	40.4447	NA	NA	NA	NA	NA	NA	NA	NA	NA	NA	NA	NA	NA	NA	NA	NA	NA	NA	NA	NA	NA	NA	NA	NA	NA	NA	NA	NA	NA	NA	NA	NA
C140.mycc.Cluster.44.contigs.fa	NA	NA	NA	NA	NA	NA	NA	NA	NA	NA	NA	NA	NA	NA	NA	NA	43.3706	NA	NA	NA	NA	NA	NA	NA	NA	NA	NA	NA	NA	NA	NA	NA	NA	NA	NA	NA	NA	NA	NA	1.60096	NA	NA	NA	NA	NA	NA	NA	NA	NA
C140.mycc.Cluster.67_sub.contigs.fa	NA	NA	NA	NA	NA	NA	NA	NA	NA	NA	NA	NA	NA	NA	NA	NA	109.389	NA	NA	NA	NA	NA	NA	NA	NA	NA	NA	NA	NA	NA	NA	NA	NA	NA	NA	NA	NA	NA	NA	NA	NA	NA	NA	NA	NA	NA	NA	NA	NA
C140.mycc.Cluster.72.contigs.fa	NA	NA	NA	NA	NA	NA	NA	NA	NA	NA	NA	NA	NA	NA	NA	NA	7.03232	NA	NA	NA	NA	NA	NA	NA	NA	NA	NA	NA	NA	NA	NA	NA	NA	NA	NA	NA	NA	NA	NA	NA	NA	NA	NA	NA	2.98107	NA	NA	NA	NA
C142.concoct.41.contigs.fa	NA	NA	NA	NA	NA	NA	1.79917	NA	NA	NA	NA	NA	NA	NA	NA	1.00864	NA	6.95845	NA	NA	NA	NA	NA	NA	NA	NA	NA	1.24269	NA	NA	NA	1.40969	NA	NA	NA	NA	NA	NA	NA	NA	NA	NA	NA	NA	NA	NA	1.28338	NA	NA
C142.concoct.5.contigs.fa	NA	NA	NA	NA	NA	NA	NA	NA	NA	NA	NA	NA	NA	NA	NA	NA	NA	8.75415	NA	NA	NA	NA	NA	NA	NA	NA	NA	NA	NA	NA	NA	NA	NA	NA	NA	NA	NA	NA	NA	NA	NA	NA	NA	NA	NA	NA	NA	NA	NA
C142.concoct.72_sub.contigs.fa	NA	NA	NA	NA	NA	NA	NA	2.78788	NA	NA	NA	NA	NA	NA	NA	NA	NA	4.9737	NA	NA	NA	NA	NA	NA	NA	NA	NA	NA	NA	NA	NA	NA	NA	NA	NA	NA	NA	NA	NA	NA	NA	NA	NA	NA	NA	NA	NA	NA	NA
C142.maxbin.C142.048.fasta.contigs.fa	NA	NA	NA	NA	1.20462	NA	NA	NA	NA	NA	NA	NA	1.58083	NA	NA	NA	NA	24.0343	11.9895	NA	NA	NA	NA	NA	NA	NA	NA	10.1712	NA	5.57983	1.30429	5.23314	0.998295	3.54755	NA	2.67614	NA	3.95252	NA	3.55816	4.42512	NA	NA	NA	NA	NA	NA	1.47876	NA
C142.maxbin.C142.052.fasta_sub.contigs.fa	NA	NA	NA	NA	1.37794	NA	NA	NA	1.00143	NA	0.994152	1.97364	NA	1.04916	NA	1.12023	NA	20.163	8.52953	NA	NA	0.934733	NA	1.02993	NA	NA	NA	3.45257	NA	1.35225	1.62081	4.51454	NA	1.73745	NA	2.25136	NA	NA	2.86899	10.2783	NA	NA	NA	2.38899	2.0208	NA	1.37947	1.27112	NA
C142.maxbin.C142.058.fasta.contigs.fa	NA	NA	NA	NA	NA	NA	NA	NA	NA	NA	NA	NA	NA	NA	NA	NA	NA	19.2786	NA	NA	2.37428	NA	NA	NA	NA	NA	NA	NA	NA	NA	NA	NA	NA	NA	NA	NA	NA	NA	1.1827	NA	NA	NA	NA	NA	NA	NA	NA	NA	NA
C142.maxbin.C142.060.fasta_sub.contigs.fa	NA	NA	1.72056	1.4349	1.48422	NA	4.55799	NA	1.56763	NA	NA	15.9755	2.66119	NA	NA	10.021	NA	17.9174	10.4259	NA	1.39159	1.17357	NA	1.00765	NA	2.94525	2.28351	5.60533	1.7904	1.1285	8.52525	13.7141	NA	3.66481	NA	1.17624	NA	2.45699	NA	8.62013	NA	NA	2.21783	1.26822	8.53211	NA	NA	1.8788	1.23626
C142.maxbin.C142.064.fasta.contigs.fa	NA	NA	NA	NA	NA	4.40396	2.80072	NA	1.30553	NA	NA	1.56869	NA	3.26146	NA	NA	NA	16.7568	2.3591	0.980984	NA	7.05827	NA	1.94765	1.61425	0.954452	2.41203	3.45834	NA	2.33224	1.40149	1.65634	NA	NA	NA	NA	NA	1.69362	1.14084	40.9037	NA	NA	NA	1.41039	NA	NA	1.96158	NA	1.29649
C142.metabat.bin.24_sub.contigs.fa	2.42214	1.75873	NA	NA	NA	NA	1.66494	NA	NA	NA	NA	NA	1.25707	NA	NA	NA	1.02101	5.89658	2.6298	NA	NA	NA	NA	NA	NA	NA	1.07382	3.15801	NA	3.23675	1.16964	NA	1.13516	1.81055	NA	3.75847	2.4644	NA	NA	1.68862	NA	NA	0.948289	NA	1.77879	1.63973	NA	NA	NA
C142.metabat.bin.58.contigs.fa	4.81359	NA	3.58902	1.48793	7.57858	NA	13.9738	NA	3.58805	NA	2.66803	14.7076	3.43576	1.42406	0.910061	1.89569	NA	28.7966	9.0315	1.34802	2.99761	4.00554	NA	8.95552	1.38743	5.25849	4.25622	15.2537	NA	11.3231	6.32768	3.34905	2.36702	3.45358	5.1705	NA	0.861272	1.15157	2.43279	39.8994	NA	3.07261	NA	5.91773	8.25916	NA	6.44795	7.48844	4.95046
C142.mycc.Cluster.106_sub.contigs.fa	NA	NA	NA	NA	NA	NA	NA	NA	NA	NA	NA	NA	NA	NA	NA	NA	NA	10.5345	NA	NA	NA	NA	NA	NA	NA	NA	NA	NA	NA	NA	NA	NA	NA	NA	NA	NA	NA	NA	NA	1.16533	NA	NA	1.1509	NA	NA	NA	0.931664	1.05887	NA
C142.mycc.Cluster.7_sub.contigs.fa	1.6297	NA	NA	NA	NA	NA	1.76952	NA	NA	NA	NA	NA	NA	NA	NA	NA	NA	4.47115	NA	NA	NA	NA	NA	NA	NA	NA	NA	0.94672	NA	NA	0.925352	NA	NA	NA	NA	NA	NA	2.59585	NA	1.0435	NA	NA	NA	NA	NA	NA	NA	NA	NA
C146.concoct.2.contigs.fa	NA	NA	NA	NA	NA	NA	NA	NA	NA	NA	NA	7.89901	NA	NA	NA	NA	NA	3.84879	5.64914	1.25872	NA	2.59437	NA	NA	NA	NA	NA	NA	2.72444	NA	1.38398	NA	NA	1.01703	NA	NA	NA	NA	NA	NA	NA	NA	NA	NA	NA	NA	NA	NA	1.09516
C146.concoct.41_sub.contigs.fa	NA	NA	NA	NA	NA	0.895973	NA	NA	NA	NA	NA	NA	NA	NA	NA	NA	NA	NA	20.0351	NA	NA	NA	NA	NA	NA	NA	NA	NA	NA	NA	NA	NA	NA	NA	NA	NA	NA	NA	NA	NA	NA	NA	NA	NA	NA	NA	NA	NA	NA
C146.concoct.7.contigs.fa	NA	NA	NA	NA	NA	NA	NA	NA	NA	NA	NA	NA	NA	NA	NA	NA	NA	1.09056	4.69721	NA	NA	NA	NA	NA	NA	NA	NA	NA	NA	NA	NA	1.45337	NA	1.35445	NA	NA	NA	NA	NA	5.22836	NA	NA	NA	NA	3.14249	NA	NA	NA	NA
C146.concoct.98_sub.contigs.fa	NA	NA	1.73729	NA	NA	NA	NA	NA	NA	NA	NA	1.08414	1.69202	NA	NA	NA	NA	NA	25.4983	NA	1.08507	1.34211	NA	NA	NA	0.91581	NA	2.17022	2.47438	1.84155	1.31593	2.88881	NA	NA	NA	NA	NA	NA	NA	NA	NA	NA	NA	NA	NA	NA	NA	NA	NA
C146.metabat.bin.104.contigs.fa	NA	NA	NA	NA	NA	NA	NA	NA	NA	NA	1.2586	NA	1.70721	NA	0.94615	NA	NA	NA	7.39745	NA	NA	NA	NA	NA	NA	2.24545	NA	NA	NA	NA	NA	NA	1.27611	NA	NA	NA	NA	NA	NA	NA	NA	NA	NA	NA	NA	NA	NA	1.05051	2.43833
C146.metabat.bin.107_sub.contigs.fa	NA	NA	2.54522	NA	0.962993	0.84721	NA	NA	3.25289	NA	1.95898	6.25611	2.43844	NA	2.15487	NA	NA	25.0778	25.3162	0.882423	1.91289	NA	7.79632	2.93067	1.44944	2.86938	NA	12.5229	5.233	4.40753	NA	5.66437	1.04687	NA	NA	1.06534	2.36546	NA	9.61356	15.3916	NA	NA	NA	NA	2.8011	NA	NA	NA	1.79988
C146.metabat.bin.141.contigs.fa	NA	NA	NA	1.06047	NA	NA	NA	NA	2.68211	NA	NA	1.58928	NA	NA	NA	NA	NA	NA	7.13141	NA	NA	NA	NA	NA	NA	1.69667	0.941876	2.50823	NA	NA	NA	1.31702	NA	NA	NA	4.05669	NA	NA	NA	NA	NA	NA	NA	NA	2.73936	NA	NA	NA	1.02653
C146.metabat.bin.33_sub.contigs.fa	NA	NA	NA	NA	NA	NA	NA	NA	NA	NA	NA	NA	NA	NA	NA	NA	NA	NA	15.752	NA	NA	NA	NA	4.41572	NA	NA	NA	NA	NA	NA	NA	NA	NA	NA	NA	NA	NA	NA	NA	NA	NA	NA	NA	2.0818	NA	NA	NA	NA	NA
C146.metabat.bin.7.contigs.fa	33.0375	NA	1.88388	0.991728	1.9892	NA	4.63364	3.54113	1.52047	NA	NA	NA	2.23936	1.96025	NA	73.5924	NA	7.47646	33.8054	1.08419	1.84453	1.53745	2.43413	9.2232	1.62989	7.87357	14.9786	8.89257	4.46587	6.23176	12.9821	3.09277	2.05118	6.9962	79.4102	4.41323	1.84584	NA	1.72766	21.625	1.11817	1.0537	47.3724	22.7518	1.32004	1.80913	NA	11.9269	1.21576
C147.concoct.11_sub.contigs.fa	NA	NA	NA	NA	NA	NA	NA	NA	NA	NA	NA	NA	NA	NA	NA	NA	NA	NA	NA	4.61704	NA	NA	NA	NA	NA	NA	NA	NA	NA	NA	NA	2.52197	NA	NA	NA	NA	NA	NA	NA	NA	NA	NA	NA	NA	NA	NA	NA	NA	NA
C147.concoct.18.contigs.fa	NA	NA	NA	NA	NA	NA	NA	NA	NA	NA	NA	NA	NA	NA	NA	NA	NA	NA	NA	5.54316	NA	NA	NA	NA	NA	NA	NA	NA	NA	NA	NA	NA	NA	NA	NA	NA	NA	NA	NA	NA	NA	NA	NA	NA	NA	NA	NA	NA	NA
C147.concoct.28.contigs.fa	NA	NA	NA	NA	NA	NA	NA	NA	NA	NA	NA	NA	NA	NA	NA	NA	NA	NA	NA	6.39319	NA	NA	NA	NA	NA	NA	NA	NA	NA	NA	NA	NA	NA	NA	NA	NA	NA	NA	NA	NA	NA	NA	NA	NA	NA	NA	NA	NA	NA
C147.concoct.43.contigs.fa	NA	NA	NA	NA	NA	NA	NA	NA	NA	NA	NA	NA	NA	NA	NA	NA	NA	NA	NA	9.14667	NA	NA	NA	NA	NA	NA	NA	NA	NA	NA	NA	NA	NA	NA	NA	NA	NA	NA	NA	NA	NA	NA	NA	NA	NA	NA	NA	NA	NA
C147.concoct.80_sub.contigs.fa	NA	NA	NA	NA	NA	NA	NA	NA	NA	NA	NA	NA	NA	NA	NA	NA	NA	NA	NA	8.21897	NA	NA	NA	NA	NA	NA	NA	NA	NA	NA	NA	NA	NA	NA	NA	NA	NA	NA	NA	NA	NA	NA	NA	NA	NA	NA	NA	NA	NA
C147.maxbin.C147.001.fasta_sub.contigs.fa	5.68405	1.0356	3.7058	1.61109	1.84102	2.01669	4.66711	1.44199	2.49991	NA	2.04483	2.9496	2.84403	1.63116	2.92767	4.5288	1.66121	9.00213	7.91308	74.1457	1.43973	3.50129	1.66746	6.02638	34.1847	4.65218	7.26176	7.40842	4.41986	3.36012	5.56789	5.61067	2.51386	2.10066	4.44767	5.73591	1.99217	5.33174	2.69244	22.2794	2.233	1.58138	2.62419	4.82177	3.52218	4.50429	2.73349	5.52013	3.1785
C147.maxbin.C147.018.fasta.contigs.fa	NA	NA	NA	NA	NA	NA	NA	NA	NA	NA	NA	NA	NA	NA	NA	NA	NA	NA	NA	20.8856	NA	NA	NA	NA	NA	NA	NA	NA	NA	NA	NA	NA	NA	NA	NA	NA	NA	NA	NA	NA	NA	NA	NA	NA	10.2308	NA	NA	NA	NA
C147.maxbin.C147.038.fasta.contigs.fa	NA	NA	NA	NA	NA	NA	NA	NA	NA	NA	NA	NA	NA	NA	NA	NA	NA	NA	NA	9.81647	NA	NA	NA	NA	NA	NA	NA	NA	NA	NA	NA	NA	NA	NA	NA	NA	NA	NA	NA	NA	NA	NA	NA	NA	NA	NA	NA	NA	NA
C147.maxbin.C147.039.fasta.contigs.fa	NA	NA	NA	NA	NA	NA	1.17646	NA	NA	NA	NA	NA	NA	NA	NA	NA	NA	NA	NA	9.87088	NA	NA	NA	NA	NA	NA	NA	NA	NA	NA	NA	NA	NA	NA	NA	NA	NA	NA	NA	NA	NA	NA	NA	NA	NA	NA	NA	NA	NA
C147.metabat.bin.16.contigs.fa	NA	NA	NA	NA	NA	NA	NA	NA	NA	NA	NA	NA	NA	NA	NA	NA	NA	NA	NA	7.77326	NA	NA	NA	NA	NA	NA	NA	NA	NA	NA	NA	NA	NA	NA	NA	NA	NA	NA	NA	NA	NA	NA	NA	NA	NA	NA	NA	NA	NA
C147.metabat.bin.39.contigs.fa	NA	NA	NA	NA	NA	NA	NA	NA	NA	NA	NA	NA	NA	NA	NA	NA	NA	NA	NA	5.8061	NA	NA	NA	NA	NA	NA	NA	NA	NA	NA	NA	NA	NA	NA	NA	NA	NA	NA	NA	NA	NA	NA	NA	NA	NA	NA	NA	NA	NA
C147.metabat.bin.75.contigs.fa	NA	NA	NA	NA	NA	NA	NA	NA	NA	NA	NA	NA	NA	NA	NA	NA	NA	NA	NA	8.48076	NA	NA	NA	NA	NA	NA	NA	NA	NA	NA	NA	NA	NA	NA	NA	NA	NA	NA	NA	NA	1.98909	NA	NA	NA	NA	NA	NA	NA	NA
C147.metabat.bin.82_sub.contigs.fa	NA	NA	NA	NA	NA	NA	NA	NA	NA	NA	NA	NA	NA	NA	NA	NA	NA	NA	NA	5.36973	NA	NA	NA	NA	NA	NA	NA	NA	NA	NA	NA	NA	NA	NA	NA	NA	NA	NA	NA	NA	NA	NA	NA	NA	NA	NA	NA	NA	NA
C147.mycc.Cluster.98.contigs.fa	NA	1.11059	4.33264	1.94396	1.40943	2.80646	7.15824	1.01168	2.59121	NA	2.68531	1.50514	3.58696	2.36991	1.95656	1.87158	0.955824	4.83958	5.00807	39.825	NA	4.41967	2.45741	3.90295	1.38509	5.89118	3.19681	7.86937	2.30557	3.58202	2.54085	3.4225	1.91216	NA	NA	2.2192	2.2349	8.135	5.85395	8.56671	3.39503	1.37654	NA	NA	7.63308	NA	3.94392	1.80232	3.40901
C148.metabat.bin.21.contigs.fa	NA	1.37165	5.6518	NA	2.85628	0.852445	3.26177	1.2664	4.30926	NA	2.83526	1.41957	NA	NA	NA	NA	2.16088	3.33386	2.065	NA	12.9359	1.10128	4.77	11.05	5.52322	NA	58.0903	3.19734	NA	0.958917	4.05482	3.2776	1.92298	6.71713	6.60489	1.7078	5.5749	NA	4.88251	11.0497	NA	2.61625	1.05412	2.19082	1.43012	NA	7.51114	26.99	4.88289
C148.metabat.bin.34.contigs.fa	NA	NA	NA	NA	NA	NA	NA	NA	NA	NA	NA	NA	NA	NA	NA	NA	NA	NA	NA	NA	13.0033	NA	NA	NA	NA	NA	NA	NA	NA	NA	NA	NA	NA	NA	NA	NA	NA	NA	NA	NA	NA	NA	NA	NA	NA	NA	NA	NA	NA
C148.metabat.bin.66.contigs.fa	NA	NA	NA	NA	NA	NA	NA	NA	NA	NA	NA	9.38884	NA	NA	NA	NA	NA	NA	NA	NA	21.6679	NA	NA	NA	NA	NA	NA	NA	0.988312	NA	NA	NA	NA	1.07522	NA	NA	NA	NA	NA	NA	NA	NA	NA	NA	0.92044	NA	NA	NA	NA
C148.metabat.bin.8.contigs.fa	NA	NA	NA	NA	NA	NA	NA	NA	NA	NA	NA	NA	NA	NA	NA	NA	NA	NA	NA	NA	12.6108	NA	NA	NA	NA	NA	NA	NA	NA	NA	NA	NA	NA	NA	NA	NA	NA	NA	NA	NA	NA	NA	NA	NA	NA	NA	NA	NA	NA
C148.mycc.Cluster.58.contigs.fa	NA	NA	NA	NA	NA	NA	NA	NA	NA	NA	NA	NA	NA	NA	NA	NA	NA	NA	NA	NA	13.5985	NA	NA	NA	NA	NA	NA	NA	NA	NA	NA	NA	NA	NA	NA	NA	NA	NA	NA	NA	NA	NA	NA	NA	NA	NA	NA	NA	NA
C148.mycc.Cluster.63_sub.contigs.fa	1.9488	NA	1.27973	NA	NA	1.10801	2.20481	NA	1.26363	NA	NA	6.00074	NA	NA	NA	1.17765	NA	2.64396	2.75664	NA	5.56591	1.19576	NA	1.1976	3.397	1.62182	1.37501	3.00209	1.07148	1.26826	2.70349	1.57421	0.975413	NA	1.26047	1.00883	1.27656	2.23638	NA	25.21	1.3303	NA	2.56521	1.41506	40.5859	NA	1.95314	3.83714	0.962897
C148.mycc.Cluster.68.contigs.fa	NA	NA	1.70785	NA	2.14621	NA	NA	NA	NA	NA	0.88871	NA	NA	NA	NA	NA	2.11165	NA	NA	NA	6.97262	NA	NA	1.42112	1.19373	NA	NA	1.41228	NA	NA	NA	NA	NA	NA	NA	NA	NA	NA	2.58723	17.0849	NA	NA	NA	NA	NA	NA	1.16552	NA	1.85042
C152IIP.concoct.103.contigs.fa	NA	NA	1.30273	NA	NA	NA	NA	NA	NA	NA	NA	NA	NA	NA	NA	NA	NA	NA	NA	NA	NA	5.97826	NA	NA	NA	NA	NA	NA	NA	NA	NA	NA	NA	NA	NA	NA	1.20707	1.43277	NA	NA	2.95237	NA	NA	NA	NA	NA	NA	NA	NA
C152IIP.metabat.bin.36.contigs.fa	NA	NA	1.32591	NA	1.59533	2.71146	8.30079	NA	1.79714	NA	12.5712	4.98951	1.69072	1.29241	NA	NA	0.910474	9.96564	5.40294	NA	NA	79.0379	NA	1.48704	0.921535	4.4247	NA	3.04082	NA	1.39295	NA	2.78331	1.93175	7.20075	NA	1.49937	NA	NA	4.68851	25.0607	NA	0.847778	NA	2.24966	NA	NA	3.6088	1.48773	NA
C152IIP.metabat.bin.46.contigs.fa	NA	NA	NA	NA	NA	NA	NA	NA	NA	NA	NA	NA	NA	NA	NA	NA	NA	NA	NA	NA	NA	15.3451	NA	NA	NA	NA	NA	NA	NA	NA	NA	NA	NA	NA	NA	NA	NA	1.55645	NA	NA	NA	NA	NA	NA	NA	NA	NA	NA	NA
C15.maxbin.C15.002.fasta.contigs.fa	1.13168	NA	19.8753	1.44569	0.87232	3.15177	3.76133	NA	1.24558	NA	2.20166	7.93781	5.79019	0.826752	1.13366	1.18985	1.09542	6.70832	3.06347	1.20419	1.90332	1.60355	146.948	2.11081	3.21717	118.185	1.82178	3.51687	1.26195	1.54499	1.4564	2.1262	NA	10.8895	1.23428	1.12273	1.33386	2.898	4.2934	5.06784	1.65797	1.1457	1.57489	1.12057	47.041	NA	4.46148	201.83	1.85945
C15.maxbin.C15.007.fasta.contigs.fa	NA	NA	2.47043	1.58931	2.64978	9.98755	3.11799	NA	6.96653	3.76209	0.964408	1.9125	22.7561	6.53184	1.21326	NA	0.971238	9.22095	6.69921	1.69922	NA	1.81047	25.6029	2.37687	8.7986	2.95487	2.72247	38.2445	7.03991	38.6932	2.82579	20.6093	1.10401	NA	1.39449	1.4887	NA	NA	14.4345	4.44975	1.40683	3.64242	NA	2.80425	3.10197	NA	4.93051	NA	1.59935
C18.concoct.54_sub.contigs.fa	1.12877	NA	NA	NA	NA	NA	NA	NA	NA	NA	NA	NA	NA	NA	NA	NA	NA	NA	NA	NA	NA	NA	NA	4.30221	6.75595	NA	7.81509	NA	1.61753	NA	NA	NA	1.15643	1.77987	NA	NA	NA	NA	4.53098	NA	NA	2.18037	NA	1.05961	NA	NA	NA	NA	NA
C18.concoct.65.contigs.fa	NA	NA	NA	NA	NA	NA	NA	NA	NA	NA	NA	NA	NA	NA	NA	NA	NA	NA	NA	NA	NA	NA	NA	7.14216	NA	NA	NA	NA	NA	NA	NA	NA	NA	NA	NA	NA	NA	NA	NA	NA	NA	NA	NA	NA	NA	NA	NA	NA	NA
C18.concoct.88_sub.contigs.fa	NA	NA	NA	NA	NA	NA	NA	NA	NA	NA	NA	1.24425	10.593	NA	NA	NA	NA	NA	11.1213	NA	4.15373	3.27247	NA	16.2177	2.1099	NA	NA	NA	NA	NA	NA	NA	NA	NA	NA	1.81255	NA	NA	1.05025	NA	NA	NA	3.27443	NA	NA	NA	NA	NA	NA
C18.maxbin.C18.009.fasta.contigs.fa	NA	NA	NA	NA	NA	NA	NA	NA	NA	NA	NA	NA	NA	NA	7.62288	NA	NA	NA	NA	33.0391	NA	6.13813	NA	94.5551	NA	NA	NA	NA	NA	NA	NA	NA	NA	NA	NA	NA	NA	NA	NA	NA	NA	NA	NA	NA	NA	NA	NA	NA	6.78927
C18.metabat.bin.39.contigs.fa	2.78202	6.25477	NA	NA	NA	NA	NA	NA	NA	4.27754	NA	NA	NA	NA	NA	NA	NA	NA	111.495	NA	NA	NA	11.9524	29.1214	20.1119	45.1338	3.14205	NA	NA	NA	NA	55.1758	NA	83.3358	57.5878	NA	NA	NA	NA	0.910311	NA	36.6403	NA	NA	NA	NA	47.7077	NA	NA
C18.metabat.bin.57.contigs.fa	250.195	22.065	23.929	7.66578	26.1432	22.1667	55.4901	31.3233	7.53647	NA	6.4042	14.8637	14.9608	21.1371	14.808	247.444	8.18597	91.6777	50.5107	5.47583	6.90538	7.72697	1.38232	146.763	16.7604	131.657	66.2031	49.795	37.8209	17.118	11.2218	14.592	11.9633	124.535	221.472	72.3543	29.5394	NA	26.9395	126.773	20.1745	24.27	74.4287	103.31	10.0473	19.571	131.444	199.605	15.3004
C18.metabat.bin.79.contigs.fa	NA	NA	NA	NA	NA	NA	NA	NA	NA	NA	NA	1.69432	NA	NA	NA	NA	NA	2.92275	NA	NA	NA	NA	NA	18.6444	NA	NA	NA	NA	NA	NA	NA	NA	NA	NA	NA	NA	NA	NA	NA	NA	NA	NA	NA	NA	NA	NA	NA	NA	NA
C18.mycc.Cluster.92.contigs.fa	NA	NA	NA	NA	NA	NA	0.946709	NA	NA	NA	NA	NA	NA	NA	NA	NA	NA	NA	67.9405	13.5267	NA	NA	21.5835	120.534	NA	NA	NA	NA	NA	NA	NA	59.63	NA	NA	NA	NA	NA	1.19956	NA	1.03544	2.69878	5.27392	NA	NA	NA	NA	NA	NA	8.41312
C19.concoct.34.contigs.fa	NA	NA	NA	NA	NA	NA	NA	NA	NA	NA	NA	NA	NA	NA	NA	NA	NA	NA	NA	0.989633	2.1948	NA	NA	3.20216	6.10339	1.00056	NA	NA	NA	NA	NA	NA	1.90359	NA	1.90265	NA	NA	NA	23.0814	1.26347	NA	NA	NA	1.50269	2.11962	NA	NA	NA	NA
C19.concoct.41.contigs.fa	NA	2.52482	11.5241	46.2714	70.8881	19.304	130.19	14.9858	22.6607	NA	4.41522	15.9037	9.39542	25.5522	18.2978	NA	7.39897	388.251	178.407	39.9151	16.4633	43.3502	27.3306	52.0852	26.887	66.8471	28.5284	195.294	30.5299	104.966	NA	135.008	11.8506	3.3815	60.973	51.5447	11.5615	12.1012	2.18951	94.1485	36.4557	17.5839	7.68569	25.4094	36.9873	NA	191.416	12.0468	24.8147
C19.maxbin.C19.019.fasta.contigs.fa	NA	NA	NA	NA	NA	NA	NA	NA	NA	NA	NA	NA	NA	NA	NA	NA	NA	NA	NA	NA	NA	NA	NA	1.06694	18.8262	NA	NA	4.09782	NA	NA	NA	21.6474	NA	NA	NA	NA	NA	NA	NA	NA	NA	20.9957	NA	NA	NA	NA	NA	NA	NA
C1.concoct.16.contigs.fa	NA	NA	NA	NA	NA	NA	NA	NA	NA	NA	NA	NA	NA	NA	NA	NA	NA	NA	NA	NA	NA	NA	NA	NA	NA	10.7959	NA	NA	NA	NA	NA	NA	NA	NA	NA	NA	NA	NA	NA	NA	NA	NA	NA	NA	NA	NA	NA	NA	NA
C1.concoct.28_sub.contigs.fa	NA	5.04878	NA	11.2803	1.0217	NA	NA	NA	NA	NA	NA	NA	9.53729	NA	NA	NA	NA	NA	NA	NA	NA	20.5627	3.09168	NA	NA	13.4522	NA	NA	20.5682	NA	0.980255	NA	NA	NA	NA	NA	12.1832	29.7334	NA	NA	29.2567	NA	NA	NA	NA	3.17534	19.2433	NA	NA
C1.concoct.5_sub.contigs.fa	NA	NA	NA	NA	NA	NA	NA	NA	NA	NA	NA	NA	NA	NA	NA	NA	NA	NA	NA	NA	NA	NA	NA	NA	NA	5.92519	NA	NA	NA	NA	NA	NA	NA	NA	NA	NA	NA	NA	3.59313	NA	NA	NA	NA	NA	NA	NA	NA	NA	NA
C1.concoct.67_sub.contigs.fa	NA	NA	NA	NA	NA	NA	NA	NA	NA	NA	NA	NA	NA	NA	NA	NA	NA	NA	NA	NA	NA	NA	NA	NA	NA	17.4976	NA	1.31596	NA	1.17156	NA	NA	NA	NA	NA	1.63583	NA	2.28341	NA	NA	1.94801	NA	NA	NA	0.982671	NA	NA	NA	NA
C1.concoct.81_sub.contigs.fa	NA	NA	NA	NA	NA	NA	NA	NA	NA	NA	NA	NA	NA	NA	NA	NA	NA	NA	NA	NA	NA	NA	NA	NA	NA	5.11821	NA	NA	NA	NA	NA	NA	NA	NA	NA	NA	NA	6.96084	NA	NA	NA	NA	NA	NA	NA	NA	NA	NA	NA
C1.maxbin.C1.010.fasta.contigs.fa	NA	NA	9.18959	3.99933	0.945711	1.49033	NA	NA	NA	NA	9.52296	3.11102	3.03595	NA	3.3853	NA	7.00671	8.94438	6.81652	2.01736	NA	NA	NA	NA	NA	123.129	1.30254	5.67835	7.39004	0.954555	10.533	3.10151	NA	2.90565	NA	1.12051	30.9731	1.12173	0.948905	1.20514	14.2578	13.7424	NA	23.0676	3.29845	NA	NA	NA	1.36796
C1.maxbin.C1.022.fasta.contigs.fa	NA	2.36303	NA	NA	NA	4.34794	NA	NA	5.03918	NA	NA	8.4314	1.06007	NA	8.1876	NA	NA	10.5741	14.1794	NA	2.51746	NA	16.9091	NA	4.9009	52.6566	14.7302	2.36802	NA	NA	NA	NA	17.4742	3.89219	NA	4.75079	NA	NA	NA	16.6867	NA	NA	NA	0.918221	2.46867	NA	2.512	NA	NA
C1.maxbin.C1.051.fasta.contigs.fa	NA	NA	NA	NA	NA	NA	NA	NA	NA	NA	NA	NA	24.626	NA	NA	NA	NA	NA	NA	NA	NA	NA	NA	NA	NA	17.8599	NA	NA	NA	NA	NA	NA	NA	NA	NA	3.18334	NA	NA	NA	NA	NA	2.99928	NA	NA	NA	NA	NA	NA	NA
C1.metabat.bin.114.contigs.fa	NA	NA	3.10299	NA	NA	NA	NA	NA	NA	NA	NA	NA	NA	NA	NA	NA	NA	NA	NA	NA	NA	NA	NA	NA	NA	16.7039	NA	NA	NA	NA	NA	NA	NA	NA	NA	NA	2.87584	NA	NA	NA	NA	NA	NA	NA	NA	NA	NA	NA	NA
C1.mycc.Cluster.28_sub.contigs.fa	2.24826	NA	1.60334	NA	1.09807	NA	1.33895	NA	0.928396	NA	1.21957	1.50066	1.3612	NA	NA	NA	NA	2.31682	2.91011	NA	NA	NA	NA	1.97952	NA	37.8369	1.99152	2.12454	NA	1.08239	1.47736	1.4637	1.42894	NA	1.30527	NA	NA	1.1769	0.99572	4.06719	NA	NA	NA	1.62311	1.0685	NA	1.48209	2.95193	1.31651
C1.mycc.Cluster.68_sub.contigs.fa	NA	NA	NA	NA	NA	NA	NA	NA	NA	NA	NA	NA	NA	NA	NA	NA	1.02795	NA	NA	NA	NA	NA	NA	NA	NA	9.98315	NA	NA	NA	NA	NA	NA	NA	NA	NA	NA	NA	NA	NA	NA	NA	NA	NA	NA	NA	NA	NA	NA	NA
C1.mycc.Cluster.97.contigs.fa	NA	NA	9.45562	NA	NA	NA	NA	NA	NA	NA	NA	NA	NA	NA	NA	NA	NA	NA	NA	NA	NA	NA	NA	NA	NA	29.2316	NA	NA	NA	NA	NA	NA	NA	NA	NA	NA	NA	NA	NA	NA	NA	NA	NA	NA	NA	NA	NA	NA	NA
C20.concoct.48_sub.contigs.fa	NA	NA	NA	NA	NA	NA	NA	NA	NA	NA	NA	NA	1.45829	NA	NA	NA	NA	NA	NA	NA	NA	NA	NA	NA	NA	NA	11.0707	NA	NA	NA	NA	NA	NA	NA	NA	NA	NA	NA	NA	NA	NA	NA	NA	NA	NA	NA	NA	NA	NA
C20.maxbin.C20.010.fasta.contigs.fa	NA	NA	10.4985	6.06948	1.90905	2.41082	4.36119	NA	8.52147	3.11527	7.22659	6.49858	14.8918	2.87578	1.84393	NA	18.9225	6.6587	10.5479	12.4931	0.931265	1.51409	1.49421	10.5487	4.2726	3.82899	113.088	9.233	2.24791	6.71307	35.7343	7.32918	11.191	2.52248	NA	9.37213	1.89521	4.09274	5.01873	22.4703	NA	4.9786	2.23506	14.8348	11.9559	NA	6.46708	1.47606	9.03244
C20.maxbin.C20.016.fasta.contigs.fa	NA	0.881039	2.08172	3.12914	1.11383	2.77537	1.46366	1.33641	2.889	NA	3.42604	21.3951	3.40989	0.886023	2.71185	NA	3.37979	13.5457	9.46554	12.8598	NA	1.80888	1.24414	4.56096	2.68047	2.30078	72.3943	5.46024	1.66454	3.52956	15.7462	9.80466	4.75065	2.19966	1.92503	3.65075	NA	2.54643	6.8882	24.8261	NA	1.2684	NA	6.04992	1.84724	0.890908	4.03467	0.959361	4.16845
C20.metabat.bin.37.contigs.fa	NA	0.982169	4.57772	0.969969	NA	3.15649	NA	7.89865	15.6226	NA	10.0954	7.66821	19.9388	3.09733	0.912002	NA	3.06461	1.71236	17.5668	12.8601	2.92393	2.25948	3.40332	9.56604	4.10469	19.5462	31.0631	12.253	19.3993	6.53663	3.36437	7.76061	7.62754	3.83802	14.1585	5.83055	NA	NA	26.6459	31.8048	5.45936	2.76437	NA	6.89942	13.261	NA	1.08747	3.47535	4.4418
C20.metabat.bin.45.contigs.fa	NA	NA	2.78647	NA	1.60323	NA	NA	NA	1.12164	NA	5.66141	7.73004	NA	NA	NA	NA	4.17139	NA	28.7877	NA	1.74027	1.5304	5.44238	17.4617	NA	NA	43.1764	1.83819	NA	1.15118	NA	1.04333	4.67474	NA	NA	NA	NA	NA	NA	4.10518	NA	NA	NA	NA	1.38816	4.38555	1.46466	NA	5.14801
C21.abawaca.35_sub.contigs.fa	NA	NA	NA	NA	NA	NA	NA	NA	NA	NA	NA	NA	NA	NA	NA	NA	NA	NA	NA	NA	NA	NA	NA	NA	NA	NA	NA	11.7189	NA	NA	NA	NA	NA	NA	NA	NA	NA	NA	NA	NA	NA	NA	NA	NA	NA	NA	NA	NA	NA
C21.concoct.9.contigs.fa	NA	NA	1.46727	3.14166	NA	NA	NA	NA	NA	NA	NA	NA	NA	NA	2.11747	NA	NA	NA	NA	NA	NA	NA	NA	NA	NA	NA	NA	10.9444	NA	3.62647	NA	NA	NA	NA	NA	NA	NA	6.97327	NA	NA	1.7665	NA	NA	NA	NA	NA	1.07013	NA	NA
C21.maxbin.C21.005.fasta.contigs.fa	NA	NA	16.023	131.808	NA	NA	NA	NA	NA	NA	NA	NA	NA	NA	NA	NA	0.890545	NA	NA	5.75194	NA	NA	NA	NA	NA	1.41759	NA	264.757	NA	NA	NA	NA	NA	NA	NA	NA	NA	NA	NA	NA	NA	NA	NA	NA	NA	NA	NA	NA	NA
C21.metabat.bin.119.contigs.fa	NA	NA	1.3077	NA	NA	NA	NA	NA	NA	NA	NA	NA	1.22644	NA	NA	NA	NA	NA	NA	NA	NA	NA	NA	NA	NA	NA	1.0981	6.94521	NA	NA	NA	NA	NA	NA	NA	NA	NA	NA	2.23986	NA	NA	NA	NA	NA	4.7585	NA	NA	NA	NA
C21.metabat.bin.132.contigs.fa	NA	NA	NA	NA	NA	NA	NA	NA	NA	1.09324	NA	NA	NA	0.84165	NA	1.91803	NA	2.5984	11.213	NA	NA	NA	NA	NA	NA	NA	1.69266	9.96216	1.46746	1.78778	NA	NA	NA	NA	NA	NA	0.897219	NA	NA	NA	NA	NA	NA	NA	NA	2.76966	0.931432	NA	NA
C21.metabat.bin.13.contigs.fa	NA	NA	NA	NA	NA	NA	NA	NA	NA	NA	NA	NA	NA	NA	NA	NA	NA	NA	NA	NA	NA	NA	NA	NA	NA	NA	NA	8.4521	NA	NA	NA	NA	NA	NA	NA	NA	NA	NA	4.47602	NA	NA	NA	NA	NA	NA	NA	NA	NA	NA
C21.metabat.bin.152.contigs.fa	NA	NA	NA	8.27491	NA	3.72366	NA	NA	NA	NA	NA	NA	NA	NA	NA	NA	1.2641	NA	NA	2.51778	NA	3.58652	NA	1.64302	NA	NA	NA	12.0011	1.14917	2.04125	NA	NA	NA	NA	NA	NA	NA	12.751	NA	1.13862	NA	NA	NA	NA	2.93255	NA	NA	NA	1.00586
C21.metabat.bin.153.contigs.fa	NA	NA	10.3824	NA	NA	8.68981	NA	NA	NA	NA	2.77435	NA	NA	NA	13.0799	NA	NA	NA	55.8002	1.4887	6.17731	NA	NA	9.64789	NA	NA	NA	16.3501	NA	NA	NA	NA	3.29932	NA	NA	NA	NA	NA	2.14389	NA	1.46679	NA	NA	NA	2.78432	NA	NA	NA	4.27704
C21.mycc.Cluster.4572.contigs.fa	NA	NA	NA	NA	NA	NA	NA	NA	NA	NA	NA	NA	NA	NA	NA	NA	NA	NA	NA	NA	NA	NA	NA	NA	NA	NA	NA	12.6106	NA	NA	NA	NA	NA	NA	NA	NA	NA	1.43598	NA	NA	NA	NA	NA	NA	NA	NA	NA	NA	NA
C21.mycc.Cluster.676.contigs.fa	NA	NA	NA	NA	NA	NA	NA	NA	NA	NA	NA	NA	NA	NA	NA	NA	NA	NA	NA	NA	NA	NA	NA	NA	NA	1.16178	NA	579.449	NA	2.21808	0.96657	NA	NA	NA	1.7637	1.39732	NA	2.44076	NA	1.10919	NA	NA	NA	NA	NA	NA	NA	1.04608	NA
C23.concoct.108.contigs.fa	NA	NA	NA	NA	NA	NA	NA	NA	NA	NA	NA	NA	NA	NA	NA	NA	NA	0.905318	NA	NA	NA	NA	NA	NA	NA	NA	NA	NA	8.00518	NA	NA	NA	NA	NA	NA	NA	NA	NA	NA	NA	NA	NA	NA	NA	NA	NA	NA	NA	NA
C23.concoct.70.contigs.fa	NA	NA	1.42962	NA	NA	NA	NA	NA	1.11696	NA	NA	5.83222	NA	NA	NA	NA	NA	NA	NA	1.34542	NA	NA	NA	NA	NA	NA	NA	NA	5.22326	NA	3.38635	NA	NA	NA	NA	1.66708	NA	NA	1.7546	NA	1.3587	2.55673	NA	NA	NA	NA	NA	NA	NA
C23.maxbin.C23.034.fasta.contigs.fa	NA	NA	NA	NA	NA	NA	NA	NA	NA	NA	3.28956	NA	NA	NA	NA	NA	NA	NA	NA	NA	NA	NA	NA	NA	NA	NA	NA	NA	15.7875	NA	NA	NA	NA	NA	NA	NA	14.3727	NA	NA	NA	NA	NA	NA	NA	1.11971	NA	NA	NA	NA
C23.maxbin.C23.049.fasta.contigs.fa	NA	NA	NA	NA	NA	NA	NA	NA	NA	NA	NA	NA	NA	NA	1.5973	NA	NA	NA	NA	NA	NA	NA	NA	NA	NA	NA	NA	NA	7.90491	NA	NA	NA	NA	NA	NA	NA	NA	NA	NA	NA	NA	NA	NA	NA	NA	NA	NA	NA	NA
C23.metabat.bin.26.contigs.fa	NA	NA	NA	NA	NA	NA	NA	NA	NA	NA	NA	1.22548	2.53944	NA	NA	NA	NA	2.87986	NA	NA	NA	1.00325	NA	NA	NA	NA	NA	NA	8.00829	NA	NA	NA	NA	NA	NA	NA	NA	NA	NA	NA	NA	NA	NA	NA	NA	NA	NA	0.941891	NA
C23.metabat.bin.74.contigs.fa	1.35666	NA	NA	NA	NA	NA	NA	NA	NA	NA	NA	NA	NA	NA	NA	NA	NA	NA	NA	NA	NA	NA	NA	NA	NA	NA	NA	1.51039	10.8709	1.26231	NA	NA	NA	NA	NA	NA	NA	NA	NA	NA	NA	NA	NA	NA	NA	NA	NA	NA	NA
C26.maxbin.C26.002.fasta.contigs.fa	7.55287	1.23635	3.66946	1.75692	1.89252	1.53274	3.42719	2.48815	1.33518	NA	1.34994	2.25244	2.12445	1.18496	NA	4.63867	2.47649	6.16327	3.97071	4.53414	4.13509	NA	1.33576	3.34197	4.85434	7.60338	7.31243	3.61519	1.6361	1.29231	229.703	2.30333	1.90491	3.21828	14.4222	72.3654	0.974437	1.48241	40.5391	125.119	1.56419	1.32355	4.3801	7.18276	12.1041	4.0848	4.99283	8.63566	9.42223
C28.concoct.124_sub.contigs.fa	NA	NA	NA	NA	NA	NA	NA	NA	NA	NA	NA	NA	NA	NA	NA	NA	NA	NA	NA	NA	NA	1.13283	NA	NA	1.23586	NA	NA	NA	NA	NA	NA	5.58143	NA	NA	NA	NA	NA	NA	1.73093	2.80572	NA	NA	NA	NA	NA	NA	NA	NA	NA
C28.concoct.4_sub.contigs.fa	NA	NA	NA	NA	NA	NA	NA	NA	NA	NA	NA	NA	NA	NA	NA	NA	NA	NA	NA	NA	NA	NA	NA	NA	NA	NA	NA	NA	NA	NA	NA	5.50549	NA	NA	NA	NA	NA	NA	NA	NA	NA	NA	NA	NA	NA	NA	NA	NA	NA
C28.concoct.9.contigs.fa	NA	NA	NA	NA	NA	NA	NA	NA	NA	NA	NA	2.65534	NA	NA	NA	NA	1.9099	NA	NA	NA	NA	NA	NA	NA	NA	NA	NA	NA	NA	NA	NA	6.0057	NA	NA	NA	1.12687	NA	NA	NA	NA	NA	NA	NA	NA	5.77752	NA	NA	NA	NA
C28.metabat.bin.105.contigs.fa	NA	NA	2.05537	6.69863	NA	NA	NA	NA	NA	NA	1.00614	3.8201	1.25761	NA	NA	NA	2.06295	NA	2.74947	NA	NA	NA	NA	0.951346	NA	3.49608	4.93716	8.77816	NA	1.89124	NA	24.1762	NA	NA	NA	5.49109	NA	0.937069	4.00347	1.23185	2.07802	NA	NA	NA	NA	NA	NA	NA	NA
C28.metabat.bin.1.contigs.fa	NA	NA	NA	NA	NA	NA	NA	NA	NA	NA	NA	NA	NA	NA	NA	NA	NA	NA	0.939326	1.0091	NA	NA	NA	NA	NA	2.74612	NA	6.12815	NA	4.39932	NA	10.1293	NA	NA	NA	NA	NA	NA	NA	NA	6.9439	NA	NA	NA	6.62673	NA	NA	NA	NA
C28.metabat.bin.69.contigs.fa	NA	NA	NA	NA	NA	NA	NA	NA	NA	NA	NA	7.59607	NA	NA	NA	NA	4.76196	NA	NA	3.32741	NA	NA	NA	NA	NA	NA	NA	NA	NA	NA	2.54945	17.9315	NA	NA	NA	NA	NA	NA	NA	NA	NA	NA	NA	NA	NA	NA	NA	NA	5.08838
C28.metabat.bin.90.contigs.fa	NA	NA	1.50119	NA	NA	NA	NA	NA	NA	NA	NA	NA	NA	NA	NA	NA	NA	NA	NA	1.36307	NA	NA	NA	NA	NA	3.50287	NA	NA	3.51864	NA	NA	7.62691	NA	NA	NA	NA	NA	NA	3.12048	NA	NA	NA	NA	NA	NA	NA	NA	NA	NA
C28.metabat.bin.94_sub.contigs.fa	NA	NA	NA	NA	NA	NA	4.43515	NA	NA	NA	NA	1.01753	NA	NA	NA	NA	0.904849	1.30475	3.59262	NA	NA	1.35812	NA	NA	NA	NA	1.74592	2.9742	1.32391	1.68384	NA	7.71572	NA	NA	NA	NA	NA	NA	NA	2.04683	NA	0.841888	NA	NA	NA	NA	NA	NA	NA
C28.mycc.Cluster.100.contigs.fa	NA	NA	NA	NA	NA	NA	NA	NA	NA	NA	1.31262	NA	15.9354	NA	6.14277	NA	2.70537	NA	NA	NA	NA	NA	NA	NA	NA	NA	NA	NA	NA	NA	16.6558	53.6276	NA	NA	NA	NA	NA	NA	NA	NA	NA	7.75182	NA	NA	NA	NA	NA	NA	NA
C28.mycc.Cluster.53.contigs.fa	3.36452	NA	1.39089	1.07765	0.970848	NA	2.45674	1.08064	1.03683	NA	9.42462	32.7705	2.13917	NA	1.12818	NA	1.07853	4.22474	3.24432	0.907498	2.86771	0.962098	1.4865	1.71445	1.66861	28.5007	1.52556	2.99248	1.23507	1.18287	1.36131	121.691	NA	3.32276	3.09596	1.7602	1.01952	1.28145	2.84718	7.53072	1.32548	1.21613	1.43679	1.49333	2.26545	1.04763	3.17686	1.83254	1.24931
C28.mycc.Cluster.8_sub.contigs.fa	NA	NA	NA	NA	NA	1.505	NA	NA	NA	NA	NA	NA	NA	NA	1.29399	NA	NA	NA	NA	NA	NA	NA	NA	1.60313	NA	NA	NA	1.31906	NA	NA	NA	4.39654	NA	NA	NA	NA	NA	NA	1.88568	NA	NA	NA	NA	NA	NA	NA	NA	NA	NA
C28.mycc.Cluster.91.contigs.fa	NA	5.16622	NA	63.6696	NA	NA	NA	NA	NA	NA	NA	NA	NA	NA	32.6704	NA	NA	NA	NA	NA	NA	NA	120.171	NA	NA	NA	NA	NA	NA	NA	NA	30.0026	43.0864	NA	NA	6.50693	NA	NA	NA	NA	6.20709	NA	NA	NA	NA	NA	NA	NA	NA
C30.metabat.bin.2.contigs.fa	NA	NA	2.23508	NA	NA	NA	NA	NA	NA	NA	NA	NA	NA	NA	NA	NA	10.3931	1.2875	7.89016	NA	NA	NA	NA	NA	NA	NA	NA	1.01768	NA	NA	NA	NA	31.6438	NA	NA	15.6192	NA	NA	1.70358	NA	NA	NA	NA	NA	NA	NA	NA	NA	5.79986
C32.concoct.28_sub.contigs.fa	2.0039	NA	NA	NA	NA	NA	1.70597	NA	NA	NA	NA	1.37901	NA	NA	NA	NA	NA	4.68082	NA	NA	0.894951	1.05457	NA	NA	NA	NA	NA	NA	NA	NA	NA	NA	NA	12.3891	NA	NA	NA	NA	NA	NA	NA	NA	NA	NA	NA	NA	NA	1.70472	NA
C32.metabat.bin.55.contigs.fa	NA	NA	NA	NA	NA	NA	NA	NA	NA	NA	NA	NA	NA	NA	NA	NA	NA	NA	NA	NA	NA	3.16885	NA	1.88683	NA	NA	NA	NA	NA	NA	NA	NA	NA	13.3466	NA	NA	NA	NA	NA	NA	NA	NA	NA	NA	NA	NA	NA	NA	NA
C32.mycc.Cluster.16.contigs.fa	NA	NA	NA	NA	NA	NA	NA	NA	NA	NA	1.32864	2.38766	NA	NA	NA	NA	NA	7.14891	NA	NA	NA	NA	NA	NA	NA	NA	NA	NA	NA	NA	NA	NA	NA	16.3329	NA	NA	NA	NA	NA	NA	NA	NA	NA	NA	5.49911	NA	NA	NA	2.27158
C33.maxbin.C33.006.fasta_sub.contigs.fa	NA	5.96652	3.72752	1.60862	13.0948	8.60808	4.10002	15.6465	14.7498	NA	6.20927	5.9874	11.1347	8.59121	3.72637	1.15874	3.08996	68.8556	66.5354	4.16204	6.91563	36.9295	12.3989	24.1064	14.1674	22.0279	22.6675	13.1982	6.63129	7.49582	20.4172	8.29441	7.10993	13.8664	153.526	7.9916	2.89906	4.15356	20.3595	33.4153	1.70689	13.8097	3.77628	33.6877	5.0594	22.8655	34.9654	13.7308	19.2646
C33.maxbin.C33.010.fasta.contigs.fa	NA	NA	NA	NA	NA	2.84965	0.948978	NA	NA	1.20758	NA	NA	NA	NA	NA	NA	NA	7.12871	2.19459	NA	NA	NA	NA	NA	NA	NA	NA	NA	NA	NA	NA	NA	NA	NA	77.4471	NA	NA	NA	16.7557	NA	NA	NA	NA	NA	4.87203	NA	NA	NA	NA
C33.maxbin.C33.025.fasta.contigs.fa	NA	NA	NA	NA	NA	NA	NA	NA	NA	NA	NA	NA	NA	NA	NA	3.22305	NA	NA	NA	NA	NA	NA	NA	NA	NA	NA	NA	NA	NA	NA	NA	NA	NA	NA	14.5442	NA	NA	NA	NA	NA	NA	NA	3.17215	NA	NA	NA	NA	NA	NA
C33.metabat.bin.19.contigs.fa	NA	NA	1.63278	NA	2.02373	NA	NA	NA	1.24637	NA	1.39673	NA	2.65053	NA	NA	NA	1.41395	NA	10.8063	2.26487	1.24553	NA	NA	5.35299	1.51523	3.37735	3.49335	1.72136	NA	NA	NA	6.68888	2.16997	4.27329	20.1219	3.96024	NA	NA	2.73829	6.13213	NA	1.76422	NA	3.92095	1.41109	NA	5.36218	1.30146	1.39696
C33.metabat.bin.52.contigs.fa	NA	NA	11.9543	1.67852	NA	NA	38.2311	32.1221	NA	71.5867	NA	NA	1.769	NA	1.50595	23.5656	6.00646	5.42894	80.6107	NA	NA	2.00958	1.85423	1.20321	NA	12.8677	21.7167	12.5799	14.7894	8.41152	NA	1.02981	NA	NA	251.884	2.55868	3.34692	3.21045	NA	8.56172	3.56535	6.99816	13.1565	NA	2.14674	5.22789	NA	1.73052	NA
C33.metabat.bin.54_sub.contigs.fa	NA	1.3061	4.54952	NA	0.943895	NA	NA	NA	NA	NA	NA	2.18791	11.5665	NA	NA	NA	NA	2.14607	7.09552	2.2234	2.74223	1.2746	1.90045	1.70524	5.67506	NA	2.52662	1.73654	NA	1.20683	1.13871	0.991359	6.32952	6.97799	18.9876	NA	NA	2.86586	5.04955	2.8438	NA	4.14323	NA	1.3304	3.15582	NA	4.55942	NA	2.6593
C34old.concoct.4_sub.contigs.fa	NA	NA	NA	NA	NA	0.948443	NA	NA	NA	NA	NA	5.45034	NA	NA	NA	NA	1.35222	6.61052	NA	NA	NA	NA	NA	NA	1.00692	1.93719	NA	2.02534	2.64841	1.98656	NA	NA	1.15553	NA	NA	5.546	NA	NA	NA	NA	NA	NA	NA	NA	NA	NA	NA	NA	1.3037
C34old.maxbin.C34old.004.fasta.contigs.fa	NA	NA	NA	NA	NA	13.547	2.82876	NA	NA	NA	1.06258	NA	NA	NA	NA	NA	NA	5.13886	1.96985	NA	NA	NA	NA	1.59299	NA	1.52694	1.84174	8.25044	NA	1.21139	NA	2.2052	NA	NA	NA	176.836	NA	2.70785	NA	1.27298	1.3145	NA	NA	NA	1.66781	NA	NA	NA	5.78149
C34old.maxbin.C34old.016.fasta.contigs.fa	NA	NA	NA	NA	NA	NA	NA	NA	NA	NA	NA	NA	NA	NA	NA	NA	NA	NA	NA	NA	NA	NA	NA	NA	NA	NA	NA	NA	NA	NA	NA	NA	NA	NA	NA	72.6417	NA	NA	NA	NA	NA	NA	NA	NA	NA	NA	NA	NA	NA
C34old.maxbin.C34old.017.fasta.contigs.fa	NA	NA	NA	NA	NA	NA	NA	NA	NA	NA	NA	NA	NA	NA	NA	NA	NA	3.08003	1.1941	NA	NA	NA	NA	NA	NA	NA	0.900205	1.07862	NA	NA	NA	NA	0.869659	NA	NA	72.1245	NA	NA	NA	1.65586	NA	NA	NA	NA	NA	NA	NA	1.32642	NA
C34old.maxbin.C34old.025.fasta.contigs.fa	NA	NA	NA	NA	NA	NA	NA	NA	NA	NA	NA	NA	NA	NA	NA	NA	NA	NA	NA	4.94937	NA	NA	NA	NA	NA	2.64567	NA	NA	NA	NA	NA	NA	NA	NA	NA	40.2606	NA	NA	NA	NA	NA	NA	NA	NA	18.728	NA	NA	NA	NA
C34old.maxbin.C34old.048.fasta.contigs.fa	NA	NA	NA	NA	1.21078	NA	1.82828	NA	1.15358	NA	NA	NA	NA	NA	NA	1.37573	NA	NA	NA	NA	NA	1.713	1.08876	NA	NA	1.39801	1.8977	28.4609	13.7381	NA	1.91184	9.33256	NA	1.10657	NA	14.3551	NA	0.99948	2.02513	NA	NA	NA	NA	NA	NA	NA	NA	2.49777	NA
C34old.metabat.bin.35.contigs.fa	NA	NA	1.48244	2.45089	3.29197	6.58868	NA	2.91561	4.58771	NA	NA	33.4496	16.4676	NA	5.96289	NA	NA	NA	NA	NA	1.73206	NA	3.99704	1.16014	0.88996	3.73688	4.6591	8.8946	NA	NA	NA	18.0237	NA	NA	NA	56.1331	NA	NA	3.81415	9.06112	NA	NA	NA	NA	19.8625	NA	NA	NA	3.03889
C34old.metabat.bin.90.contigs.fa	NA	NA	NA	NA	NA	NA	NA	NA	NA	NA	1.50567	NA	NA	NA	NA	NA	2.08898	NA	NA	NA	NA	NA	NA	NA	NA	NA	NA	NA	NA	NA	NA	NA	NA	NA	NA	6.40387	NA	NA	NA	NA	NA	NA	NA	NA	NA	NA	NA	NA	NA
C35.concoct.74.contigs.fa	NA	NA	NA	NA	NA	NA	NA	NA	NA	NA	NA	2.28863	NA	NA	NA	NA	NA	NA	NA	NA	NA	NA	NA	NA	NA	NA	NA	NA	NA	NA	1.42341	1.70543	NA	NA	NA	NA	6.21975	NA	1.80275	NA	NA	NA	NA	NA	NA	NA	NA	NA	NA
C35.maxbin.C35.017.fasta_sub.contigs.fa	NA	NA	NA	NA	NA	NA	NA	NA	NA	NA	NA	NA	NA	NA	NA	NA	NA	NA	NA	NA	NA	0.890425	NA	NA	NA	NA	NA	NA	NA	NA	NA	NA	NA	NA	NA	NA	27.8627	NA	NA	NA	NA	NA	NA	NA	NA	NA	NA	NA	NA
C35.metabat.bin.18_sub.contigs.fa	0.911457	NA	NA	NA	NA	NA	1.11855	NA	NA	NA	NA	NA	NA	NA	NA	NA	NA	NA	0.877142	NA	NA	NA	NA	NA	NA	NA	0.883595	1.04503	NA	NA	NA	NA	NA	NA	NA	NA	20.1884	NA	NA	1.78406	2.0777	NA	NA	1.56212	NA	NA	NA	NA	NA
C35.metabat.bin.7.contigs.fa	NA	NA	NA	NA	NA	NA	NA	NA	NA	NA	NA	NA	NA	NA	NA	NA	NA	NA	NA	NA	NA	NA	NA	NA	NA	NA	NA	NA	NA	NA	NA	NA	NA	NA	NA	NA	19.9182	NA	NA	NA	NA	NA	NA	NA	NA	NA	NA	NA	NA
C35.mycc.Cluster.37.contigs.fa	NA	NA	NA	NA	NA	NA	NA	NA	NA	NA	NA	NA	NA	NA	NA	NA	NA	NA	NA	NA	NA	NA	NA	NA	NA	NA	NA	NA	NA	NA	NA	NA	NA	NA	NA	NA	18.762	NA	NA	NA	NA	NA	NA	NA	NA	NA	NA	NA	NA
C35.mycc.Cluster.62_sub.contigs.fa	NA	NA	NA	NA	NA	NA	NA	NA	NA	NA	NA	NA	NA	NA	NA	NA	NA	NA	NA	NA	NA	NA	NA	NA	NA	NA	NA	NA	NA	NA	NA	NA	NA	NA	NA	NA	8.799	2.67692	NA	NA	NA	NA	NA	NA	NA	NA	NA	NA	NA
C40.concoct.51_sub.contigs.fa	NA	NA	NA	NA	NA	NA	NA	NA	NA	NA	1.9638	NA	NA	NA	NA	NA	NA	NA	NA	NA	NA	NA	NA	NA	NA	NA	NA	NA	NA	NA	NA	NA	NA	NA	NA	NA	NA	4.73719	NA	NA	NA	NA	NA	NA	NA	NA	NA	NA	NA
C40.concoct.76_sub.contigs.fa	NA	NA	NA	NA	NA	NA	NA	NA	NA	NA	NA	NA	NA	NA	NA	NA	NA	NA	NA	NA	NA	NA	NA	NA	NA	NA	NA	NA	NA	NA	NA	NA	NA	NA	NA	NA	1.67764	7.8674	NA	NA	NA	NA	NA	NA	NA	NA	NA	NA	NA
C40.maxbin.C40.013.fasta.contigs.fa	NA	2.1926	NA	NA	NA	NA	1.69518	NA	NA	NA	NA	NA	NA	NA	NA	NA	NA	NA	NA	NA	NA	NA	NA	NA	NA	NA	NA	NA	NA	NA	NA	NA	NA	NA	NA	NA	NA	80.7779	NA	1.14368	NA	NA	NA	NA	NA	NA	1.039	NA	NA
C40.maxbin.C40.032.fasta.contigs.fa	NA	NA	NA	NA	NA	NA	NA	NA	NA	NA	NA	NA	NA	NA	NA	NA	NA	0.926612	0.84977	NA	NA	NA	NA	NA	NA	NA	NA	NA	NA	NA	NA	NA	NA	NA	NA	NA	NA	29.1071	NA	NA	NA	NA	NA	NA	NA	NA	NA	NA	NA
C40.maxbin.C40.036.fasta_sub.contigs.fa	NA	NA	NA	NA	NA	NA	NA	NA	NA	NA	NA	NA	NA	NA	NA	NA	NA	NA	1.18702	NA	NA	NA	NA	NA	NA	NA	NA	NA	NA	NA	NA	NA	NA	NA	NA	NA	5.3038	24.4936	NA	NA	NA	NA	NA	NA	NA	NA	NA	NA	NA
C40.maxbin.C40.060.fasta_sub.contigs.fa	NA	NA	2.08629	1.26384	NA	1.61467	NA	NA	NA	NA	2.36508	NA	NA	NA	NA	NA	NA	1.82361	NA	NA	NA	NA	NA	NA	NA	NA	NA	NA	NA	NA	NA	NA	NA	NA	NA	NA	0.980772	12.3486	NA	NA	NA	NA	NA	NA	NA	NA	NA	NA	NA
C40.metabat.bin.107.contigs.fa	NA	NA	NA	NA	NA	NA	NA	NA	NA	NA	NA	NA	NA	NA	NA	NA	NA	NA	NA	NA	NA	NA	NA	NA	NA	NA	NA	NA	NA	NA	0.961424	NA	NA	NA	NA	NA	NA	9.66907	NA	NA	NA	NA	NA	NA	NA	NA	NA	NA	NA
C40.metabat.bin.132_sub.contigs.fa	1.04236	NA	NA	NA	NA	NA	1.3778	NA	NA	1.03075	NA	NA	NA	NA	NA	NA	NA	1.16807	0.883901	NA	NA	1.29874	NA	NA	NA	NA	NA	1.68233	1.20973	1.18087	NA	NA	NA	NA	NA	NA	2.89831	9.6453	NA	NA	NA	NA	NA	NA	NA	1.23264	2.64153	NA	NA
C40.metabat.bin.136.contigs.fa	NA	NA	NA	NA	NA	NA	NA	NA	NA	NA	NA	NA	NA	NA	NA	NA	NA	NA	NA	NA	NA	NA	NA	NA	NA	NA	NA	NA	NA	NA	NA	NA	NA	NA	NA	NA	NA	8.95294	NA	NA	NA	NA	NA	NA	NA	NA	NA	NA	NA
C40.metabat.bin.139.contigs.fa	NA	NA	NA	NA	NA	NA	20.4561	NA	NA	NA	NA	NA	NA	NA	NA	NA	NA	11.9398	NA	NA	NA	2.74542	1.15904	NA	NA	NA	NA	1.4388	NA	NA	NA	NA	NA	NA	NA	NA	NA	16.9183	NA	NA	NA	NA	NA	1.17015	NA	NA	2.02282	NA	NA
C40.metabat.bin.145.contigs.fa	NA	NA	2.48112	NA	NA	1.00926	1.12629	NA	1.06476	NA	9.27108	3.25612	1.55118	NA	7.11378	NA	NA	1.35093	7.62635	2.15705	NA	1.57582	0.88194	0.940165	NA	40.0533	1.663	21.6341	1.29116	2.35526	NA	5.60479	2.5942	NA	NA	2.0147	NA	18.0468	3.03057	2.71541	11.7692	NA	NA	NA	2.68595	NA	NA	NA	3.19359
C40.metabat.bin.148.contigs.fa	NA	NA	3.97391	0.869414	NA	0.956387	NA	NA	NA	NA	NA	NA	NA	NA	NA	NA	NA	NA	NA	NA	NA	NA	NA	NA	NA	NA	NA	NA	NA	NA	NA	NA	NA	NA	NA	NA	NA	17.2211	NA	NA	2.62418	NA	NA	NA	NA	NA	NA	NA	NA
C40.metabat.bin.70.contigs.fa	NA	NA	NA	NA	NA	NA	NA	NA	NA	NA	NA	NA	NA	NA	NA	NA	NA	NA	NA	NA	NA	NA	NA	NA	NA	NA	NA	NA	NA	NA	NA	NA	NA	NA	NA	NA	NA	18.6432	NA	NA	NA	NA	NA	NA	NA	NA	NA	NA	NA
C40.metabat.bin.76.contigs.fa	NA	NA	NA	NA	3.01009	NA	NA	NA	NA	NA	NA	NA	NA	NA	NA	NA	NA	NA	NA	6.403	NA	NA	NA	4.79908	NA	NA	NA	NA	NA	NA	NA	NA	NA	NA	NA	NA	NA	16.2615	NA	1.43996	5.2758	NA	NA	NA	NA	NA	NA	NA	4.8765
C40.metabat.bin.92.contigs.fa	NA	1.29735	NA	NA	0.88315	NA	2.9119	NA	NA	NA	NA	NA	NA	NA	NA	NA	NA	1.23523	NA	NA	NA	NA	NA	NA	NA	NA	NA	NA	NA	NA	NA	1.14305	NA	NA	NA	NA	NA	59.828	NA	NA	NA	NA	NA	NA	NA	NA	NA	NA	NA
C40.mycc.Cluster.1421.contigs.fa	NA	174.577	NA	NA	NA	NA	NA	NA	NA	NA	1.07541	NA	NA	NA	NA	NA	NA	NA	NA	31.4095	NA	NA	NA	NA	NA	2.56794	NA	2.49432	NA	NA	NA	NA	NA	NA	2.81338	2.26699	NA	1246.95	NA	1.46615	NA	NA	1.12567	1.1757	1.02496	NA	NA	1.53997	NA
C44.maxbin.C44.013.fasta.contigs.fa	NA	NA	16.0147	NA	NA	NA	NA	NA	NA	NA	NA	NA	50.2993	NA	NA	NA	NA	0.901074	NA	NA	NA	NA	NA	NA	NA	NA	NA	NA	NA	NA	NA	NA	NA	NA	NA	NA	NA	NA	98.1893	1.63721	NA	NA	NA	NA	NA	11.7472	NA	NA	NA
C44.maxbin.C44.021.fasta_sub.contigs.fa	NA	NA	NA	NA	NA	NA	NA	NA	NA	NA	NA	NA	NA	NA	NA	NA	NA	NA	NA	NA	NA	NA	NA	NA	NA	NA	NA	NA	NA	NA	NA	NA	NA	NA	NA	NA	NA	NA	45.7858	NA	NA	NA	NA	NA	NA	NA	NA	NA	NA
C44.maxbin.C44.054.fasta.contigs.fa	NA	NA	NA	NA	NA	NA	NA	NA	NA	NA	NA	NA	NA	NA	NA	NA	NA	NA	NA	NA	NA	NA	NA	NA	NA	NA	NA	NA	NA	NA	NA	NA	NA	NA	NA	NA	NA	NA	17.3312	NA	NA	NA	NA	NA	10.8029	NA	NA	NA	9.32703
C44.metabat.bin.6.contigs.fa	NA	NA	1.65007	NA	NA	NA	NA	NA	NA	NA	NA	9.53551	NA	NA	NA	NA	NA	NA	NA	NA	NA	NA	NA	2.1516	1.1897	NA	NA	5.21414	NA	NA	NA	5.40762	NA	NA	NA	1.56265	NA	NA	12.0946	NA	NA	NA	NA	NA	0.999432	NA	NA	NA	0.914592
C44.metabat.bin.85.contigs.fa	NA	NA	2.22811	NA	NA	NA	1.40329	NA	NA	NA	NA	NA	NA	NA	NA	NA	NA	3.70414	NA	NA	NA	NA	NA	NA	1.26854	NA	NA	NA	NA	NA	NA	NA	NA	NA	NA	5.04584	NA	NA	22.981	NA	NA	NA	NA	NA	NA	NA	NA	NA	NA
C44.metabat.bin.96.contigs.fa	NA	NA	NA	NA	NA	NA	NA	NA	NA	NA	NA	NA	NA	NA	NA	NA	NA	NA	NA	NA	NA	NA	NA	NA	NA	NA	NA	NA	NA	NA	NA	NA	1.83413	NA	NA	NA	NA	NA	10.5113	NA	NA	NA	NA	NA	NA	NA	NA	NA	NA
C44.metabat.bin.9.contigs.fa	NA	NA	NA	NA	NA	0.976038	NA	NA	NA	NA	5.54498	NA	2.45626	NA	NA	NA	3.51431	NA	NA	NA	NA	NA	NA	1.09831	NA	NA	NA	NA	NA	NA	NA	2.25284	NA	NA	NA	11.7238	NA	NA	18.0021	NA	NA	NA	NA	NA	NA	NA	NA	NA	3.76565
C44.mycc.Cluster.67.contigs.fa	NA	NA	2.27372	NA	4.64495	NA	NA	NA	5.32476	NA	3.20646	62.0041	36.6085	NA	NA	NA	13.9301	NA	NA	NA	17.0089	NA	1.18554	NA	5.08573	10.972	NA	NA	NA	NA	NA	NA	NA	95.1732	1.25697	NA	NA	NA	1223.8	7.76139	NA	7.58414	NA	NA	8.18733	NA	NA	3.79351	NA
C44.mycc.Cluster.88_sub.contigs.fa	NA	NA	NA	NA	NA	NA	NA	NA	NA	NA	NA	NA	NA	NA	NA	NA	NA	NA	NA	NA	NA	NA	NA	NA	NA	NA	NA	NA	NA	NA	NA	NA	NA	NA	NA	NA	NA	NA	5.18231	NA	NA	NA	NA	NA	NA	NA	NA	NA	NA
C46.concoct.51.contigs.fa	NA	NA	NA	NA	NA	NA	11.6075	NA	NA	NA	NA	NA	NA	NA	NA	NA	NA	NA	1.86167	NA	NA	NA	NA	NA	NA	NA	NA	NA	NA	NA	NA	NA	NA	NA	NA	NA	NA	NA	NA	11.0493	NA	NA	NA	NA	NA	NA	NA	NA	NA
C46.concoct.66.contigs.fa	NA	NA	NA	NA	NA	NA	NA	NA	NA	NA	NA	NA	NA	NA	NA	NA	NA	NA	NA	NA	NA	NA	NA	NA	NA	NA	NA	NA	NA	NA	NA	NA	NA	NA	NA	NA	NA	NA	NA	5.57463	NA	1.61777	NA	NA	NA	NA	NA	NA	NA
C46.maxbin.C46.044.fasta.contigs.fa	NA	2.5936	NA	2.80906	NA	9.36842	15.2621	NA	NA	NA	NA	6.59732	NA	2.00663	1.46128	1.18166	NA	32.2311	15.3001	NA	NA	NA	NA	NA	NA	4.92108	1.87831	5.60871	4.80605	2.40381	1.95144	NA	NA	NA	NA	1.68862	73.5817	NA	NA	56.9521	3.44765	1.17937	3.47876	NA	4.11122	NA	5.78416	7.89561	NA
C46.maxbin.C46.048.fasta.contigs.fa	NA	NA	NA	NA	NA	NA	1.02375	NA	NA	NA	NA	NA	NA	NA	NA	NA	NA	NA	1.2629	NA	NA	NA	NA	NA	NA	NA	NA	1.28234	NA	NA	NA	NA	NA	NA	NA	NA	NA	NA	1.12026	55.4923	NA	NA	NA	NA	NA	NA	NA	1.2205	NA
C46.metabat.bin.131.contigs.fa	NA	5.27891	2.84634	NA	1.15776	1.08188	1.48269	NA	1.81785	NA	1.51489	1.8818	22.0023	4.66309	0.924516	NA	16.2118	4.47553	8.45956	2.29205	NA	1.3249	NA	23.4185	8.92304	1.53325	2.70347	3.8055	4.41993	2.11679	3.5981	3.66546	11.1998	2.58561	NA	1.72447	NA	0.948038	11.5008	298.98	NA	0.856418	NA	3.24929	2.65952	NA	2.75241	NA	1.8666
C46.metabat.bin.140.contigs.fa	NA	NA	NA	NA	NA	NA	1.85321	NA	NA	NA	NA	NA	NA	NA	NA	NA	NA	NA	0.915684	1.01082	NA	NA	NA	1.03181	NA	NA	NA	NA	NA	NA	1.62526	NA	NA	NA	NA	NA	NA	0.998172	NA	16.5134	NA	NA	NA	NA	NA	NA	NA	5.75238	NA
C46.metabat.bin.165.contigs.fa	NA	NA	NA	NA	NA	NA	1.18109	NA	NA	NA	NA	1.32179	NA	NA	NA	NA	NA	3.41971	NA	NA	NA	NA	NA	NA	NA	NA	NA	NA	NA	NA	NA	NA	NA	NA	NA	NA	NA	NA	NA	41.9687	NA	NA	NA	NA	NA	NA	NA	0.871378	NA
C46.metabat.bin.172.contigs.fa	NA	NA	1.20791	NA	NA	NA	NA	NA	1.42124	NA	NA	1.34915	NA	NA	NA	NA	NA	NA	6.07308	NA	NA	NA	NA	1.03111	NA	0.986211	1.63331	2.85669	NA	1.20723	NA	1.05945	NA	NA	NA	NA	NA	NA	1.06412	8.58647	NA	NA	NA	1.01906	NA	NA	NA	NA	1.34727
C46.metabat.bin.6.contigs.fa	NA	NA	1.59347	1.5934	NA	2.28209	NA	NA	8.38017	NA	NA	8.88309	NA	NA	NA	NA	9.39378	5.48263	NA	NA	NA	NA	0.855707	14.4602	NA	3.46519	22.9918	1.80256	6.41546	1.8015	NA	NA	NA	NA	NA	NA	NA	1.29008	2.57791	43.6091	NA	2.14131	NA	NA	NA	NA	5.7713	NA	10.2014
C46.mycc.Cluster.59_sub.contigs.fa	NA	NA	NA	NA	1.50714	NA	3.51743	NA	1.17394	NA	1.09649	9.76627	3.74521	NA	NA	NA	NA	1.64073	4.13932	NA	NA	NA	NA	6.29035	NA	3.81704	2.79408	2.75866	2.80667	1.38602	1.2274	4.47885	1.02278	1.02063	NA	NA	3.47457	1.82662	2.62815	41.7817	NA	NA	NA	NA	1.0871	NA	1.29282	1.68	2.9936
C47.concoct.105_sub.contigs.fa	NA	NA	0.881869	NA	NA	NA	NA	NA	NA	NA	NA	3.00497	1.28867	NA	NA	NA	NA	NA	NA	0.865992	NA	NA	NA	NA	NA	NA	NA	NA	NA	NA	NA	NA	NA	NA	NA	3.6178	NA	NA	NA	NA	5.18248	NA	NA	NA	NA	NA	NA	NA	NA
C47.concoct.42.contigs.fa	NA	NA	NA	NA	NA	NA	NA	NA	NA	NA	NA	NA	NA	NA	NA	NA	NA	NA	NA	NA	NA	NA	NA	NA	NA	NA	NA	NA	NA	NA	NA	NA	NA	NA	NA	NA	NA	NA	NA	NA	6.7925	NA	NA	NA	NA	NA	NA	NA	NA
C47.maxbin.C47.021.fasta.contigs.fa	NA	NA	NA	NA	NA	NA	194.094	NA	NA	0.895094	NA	NA	NA	NA	NA	NA	NA	NA	0.954593	NA	NA	NA	NA	NA	NA	1.04163	NA	NA	NA	NA	NA	NA	NA	NA	NA	NA	9.83404	4.18254	NA	NA	25.3021	NA	NA	NA	NA	4.43604	NA	NA	NA
C47.metabat.bin.1.contigs.fa	NA	NA	NA	NA	NA	NA	NA	NA	NA	NA	NA	NA	1.19741	NA	NA	NA	NA	NA	NA	NA	NA	NA	NA	NA	NA	15.0506	NA	NA	NA	NA	NA	NA	NA	NA	NA	NA	NA	NA	NA	NA	23.7772	NA	NA	NA	NA	NA	NA	NA	1.30309
C47.metabat.bin.55.contigs.fa	NA	NA	1.23007	0.859678	NA	NA	NA	NA	1.35624	NA	0.926287	1.98689	1.38648	NA	1.09798	NA	NA	1.89948	4.42095	0.966342	NA	NA	NA	NA	NA	2.25513	2.06385	3.55501	1.4363	1.44798	0.933836	1.39777	NA	NA	NA	1.2154	NA	NA	1.2484	3.71991	56.3692	NA	NA	NA	3.0367	NA	NA	NA	1.12158
C47.metabat.bin.90.contigs.fa	NA	NA	NA	NA	NA	NA	NA	NA	NA	NA	NA	NA	NA	NA	NA	NA	NA	NA	NA	NA	NA	NA	NA	NA	NA	NA	NA	NA	NA	NA	NA	NA	NA	NA	NA	NA	NA	NA	NA	NA	10.6176	NA	NA	NA	NA	NA	NA	NA	NA
C47.mycc.Cluster.5.contigs.fa	1.84197	NA	NA	NA	NA	NA	NA	NA	NA	NA	NA	NA	NA	NA	NA	NA	NA	1.15736	10.8756	NA	NA	NA	NA	1.16065	0.953265	NA	50.7916	3.98859	NA	1.65737	NA	NA	NA	NA	NA	NA	NA	NA	NA	NA	18.4915	NA	NA	NA	1.42508	NA	0.940045	1.04145	1.07782
C47.mycc.Cluster.78.contigs.fa	NA	NA	NA	NA	NA	NA	NA	NA	NA	NA	NA	NA	NA	NA	NA	NA	NA	NA	NA	NA	NA	NA	NA	NA	NA	NA	NA	NA	NA	NA	NA	NA	NA	NA	NA	NA	NA	NA	NA	NA	9.7465	NA	NA	NA	NA	NA	NA	NA	NA
C48.maxbin.C48.016.fasta.contigs.fa	NA	8.78873	2.18258	3.63204	7.8174	6.81181	2.97405	1.00713	13.6843	NA	3.40646	1.87908	1.03287	8.06022	8.82709	NA	7.65436	5.06845	26.715	5.48947	8.34768	2.53763	3.05831	14.9911	2.71333	NA	5.31964	8.68576	NA	6.66262	1.97126	6.72133	37.1204	1.43247	NA	NA	1.41726	1.43361	9.21073	117.322	3.22206	21.0975	0.967599	NA	7.99609	16.4276	3.1818	3.28366	5.22582
C48.metabat.bin.17.contigs.fa	NA	NA	NA	NA	NA	NA	NA	NA	NA	NA	NA	7.52489	3.27175	NA	NA	NA	NA	NA	0.996047	NA	NA	NA	NA	3.72905	11.3691	NA	NA	NA	NA	NA	NA	NA	NA	3.02711	NA	NA	NA	NA	NA	NA	NA	10.0585	NA	NA	NA	NA	6.97956	NA	6.99773
C49.concoct.31_sub.contigs.fa	NA	NA	3.12927	1.00631	2.21524	1.8791	11.6716	4.20862	NA	NA	NA	NA	NA	1.12056	2.43864	NA	1.27464	11.7738	5.13628	NA	NA	1.459	1.64358	NA	NA	3.90677	3.2336	11.4583	1.78633	2.98333	2.30119	NA	NA	NA	8.10144	NA	1.56343	2.92555	NA	5.48536	1.06962	NA	6.69057	3.16074	4.17551	4.92489	NA	2.57445	2.35728
C49.maxbin.C49.018.fasta.contigs.fa	3.62489	1.90467	2.07369	NA	6.35508	NA	26.2636	4.75912	1.7105	4.5788	NA	2.17057	0.9302	NA	1.28134	23.8904	NA	13.4008	0.862219	NA	3.32809	3.0039	2.63834	NA	NA	2.45932	NA	3.01835	1.282	NA	2.89066	NA	NA	2.1453	8.25204	1.83962	11.5843	5.39599	NA	15.113	NA	0.861788	31.668	2.91939	NA	7.70676	5.32939	11.2921	NA
C49.metabat.bin.6.contigs.fa	NA	1.35797	6.66129	NA	NA	1.01165	NA	NA	4.10605	18.4851	NA	NA	NA	2.46066	NA	NA	NA	27.3512	4.0387	NA	32.0233	NA	13.5811	69.8966	10.9565	NA	NA	1.04271	NA	NA	NA	1.68342	7.91766	NA	7.43347	NA	NA	NA	4.59468	217.264	NA	1.20389	11.8879	NA	NA	NA	1.65481	19.0927	11.0793
C51.metabat.bin.1.contigs.fa	NA	NA	2.02058	NA	2.02987	0.991407	NA	NA	1.3798	NA	NA	NA	3.07934	NA	NA	NA	1.08632	NA	3.02514	NA	0.913664	0.966663	NA	4.37613	1.58371	1.02353	NA	2.00444	NA	NA	NA	1.4754	0.956971	2.2569	NA	3.61309	NA	NA	1.03578	9.55247	NA	NA	NA	7.83053	2.09563	NA	NA	2.59029	1.18499
C51.metabat.bin.3.contigs.fa	NA	NA	NA	NA	NA	NA	NA	NA	1.14414	NA	NA	NA	1.74357	NA	NA	NA	NA	NA	1.76634	NA	0.951693	NA	1.21156	2.26104	1.04181	3.14623	3.73526	NA	NA	NA	NA	NA	3.40742	1.03106	NA	NA	NA	NA	2.41314	10.2757	NA	NA	NA	7.98094	NA	NA	NA	NA	2.09865
C51.metabat.bin.60.contigs.fa	9.1634	0.873282	1.0246	NA	12.5101	1.50928	4.01082	NA	2.21982	NA	NA	6.96647	7.36268	1.01726	1.76181	NA	2.91689	9.7421	3.6593	8.38929	2.5496	12.3266	1.6166	9.04678	15.9852	8.84017	9.80613	4.94359	NA	2.88699	3.37512	9.44696	NA	11.9415	2.30079	4.28345	NA	2.1712	4.16919	10.3246	NA	3.0174	NA	13.3535	7.83638	NA	2.12413	6.29707	1.00485
C54.concoct.137_sub.contigs.fa	NA	NA	NA	NA	NA	NA	NA	NA	NA	NA	NA	1.27321	NA	NA	NA	NA	NA	1.98892	NA	NA	NA	NA	NA	NA	NA	NA	NA	NA	NA	NA	NA	NA	NA	NA	NA	NA	NA	NA	NA	NA	NA	NA	NA	NA	4.30119	NA	NA	NA	NA
C54.concoct.55.contigs.fa	NA	NA	NA	NA	NA	NA	NA	NA	NA	NA	NA	NA	1.17417	NA	NA	NA	NA	NA	NA	NA	NA	NA	NA	NA	NA	NA	NA	NA	NA	NA	NA	NA	NA	NA	NA	NA	NA	NA	NA	NA	NA	NA	NA	NA	139.713	NA	1.00708	NA	NA
C54.concoct.81.contigs.fa	NA	NA	NA	NA	NA	NA	NA	NA	NA	NA	NA	NA	NA	NA	NA	NA	NA	NA	NA	2.21156	NA	NA	NA	NA	NA	NA	NA	NA	NA	NA	NA	NA	NA	NA	NA	NA	NA	NA	NA	NA	NA	NA	NA	NA	8.17511	NA	NA	NA	NA
C54.concoct.93.contigs.fa	NA	NA	NA	NA	NA	NA	NA	NA	NA	NA	NA	NA	NA	NA	NA	NA	NA	NA	NA	NA	NA	NA	NA	NA	NA	NA	NA	NA	NA	NA	NA	NA	NA	NA	NA	NA	NA	NA	NA	NA	NA	NA	NA	NA	53.8192	NA	NA	NA	10.2115
C54.maxbin.C54.016.fasta.contigs.fa	NA	NA	NA	NA	NA	NA	NA	NA	NA	NA	NA	NA	NA	NA	NA	NA	NA	NA	NA	NA	NA	NA	NA	NA	NA	NA	NA	NA	NA	NA	NA	NA	NA	NA	NA	NA	NA	NA	7.46978	NA	NA	NA	NA	NA	63.3645	NA	NA	NA	NA
C54.maxbin.C54.032.fasta_sub.contigs.fa	NA	2.98578	3.72743	3.38238	NA	NA	12.4741	NA	NA	NA	NA	6.31249	NA	NA	NA	NA	2.00196	3.0022	0.897006	23.6556	NA	0.958427	NA	16.5537	NA	NA	NA	7.45806	NA	4.57174	15.5956	NA	NA	NA	NA	NA	5.23873	5.90968	NA	NA	NA	6.35898	NA	1.66965	42.3582	2.07503	NA	NA	NA
C54.maxbin.C54.053.fasta.contigs.fa	NA	NA	NA	NA	NA	NA	NA	NA	NA	NA	NA	NA	NA	NA	NA	NA	NA	NA	NA	NA	NA	NA	NA	NA	NA	NA	NA	NA	NA	NA	NA	NA	NA	NA	NA	NA	NA	NA	NA	NA	NA	NA	NA	NA	26.5088	NA	NA	NA	1.24611
C54.maxbin.C54.060.fasta.contigs.fa	NA	NA	NA	NA	NA	NA	NA	NA	NA	NA	NA	3.07332	NA	NA	NA	NA	NA	NA	NA	NA	NA	NA	NA	NA	NA	NA	NA	NA	NA	NA	NA	NA	NA	NA	NA	NA	NA	NA	NA	NA	NA	NA	NA	NA	20.6988	NA	NA	NA	NA
C54.metabat.bin.103.contigs.fa	NA	NA	NA	NA	NA	NA	NA	NA	NA	NA	NA	NA	NA	NA	NA	NA	NA	NA	NA	NA	NA	NA	NA	NA	NA	NA	NA	NA	NA	NA	NA	NA	NA	NA	NA	NA	NA	NA	NA	NA	NA	NA	NA	NA	9.58536	NA	NA	NA	NA
C54.metabat.bin.118.contigs.fa	NA	NA	2.16774	0.902853	3.19835	2.33574	14.1238	NA	0.956486	NA	2.27778	35.7349	5.85627	NA	NA	6.51141	NA	6.45338	1.65379	NA	NA	10.1782	NA	2.13715	NA	4.36547	1.66691	9.73901	1.4549	5.04712	1.61193	7.4162	NA	2.27811	NA	NA	1.55217	3.53073	2.31999	4.6696	NA	NA	NA	2.13073	20.433	NA	6.83374	1.14997	0.920784
C54.metabat.bin.149_sub.contigs.fa	NA	NA	NA	NA	NA	NA	NA	NA	NA	NA	NA	NA	NA	NA	NA	NA	NA	NA	NA	4.96124	NA	NA	NA	NA	NA	NA	NA	NA	NA	NA	NA	NA	NA	NA	NA	NA	NA	NA	NA	NA	NA	NA	NA	NA	19.2101	NA	NA	NA	5.34642
C54.metabat.bin.24_sub.contigs.fa	NA	NA	NA	NA	NA	NA	NA	NA	NA	NA	NA	NA	NA	NA	NA	NA	NA	NA	NA	NA	NA	NA	NA	NA	NA	NA	NA	NA	NA	NA	NA	NA	NA	NA	NA	NA	NA	NA	NA	NA	NA	NA	NA	NA	9.20044	NA	NA	NA	NA
C54.metabat.bin.28.contigs.fa	NA	NA	NA	NA	NA	NA	NA	NA	NA	NA	NA	NA	NA	NA	NA	NA	NA	NA	NA	NA	NA	NA	NA	NA	NA	NA	NA	2.70829	NA	NA	NA	NA	NA	NA	NA	NA	NA	NA	NA	NA	NA	NA	NA	NA	13.1967	NA	NA	NA	2.23405
C54.metabat.bin.51.contigs.fa	NA	NA	4.11166	NA	NA	1.11003	NA	NA	NA	NA	NA	NA	NA	NA	1.075	NA	NA	NA	NA	NA	NA	NA	NA	NA	NA	2.51306	NA	NA	NA	NA	NA	0.987577	NA	NA	NA	NA	NA	3.70388	NA	NA	NA	NA	NA	NA	9.91987	NA	NA	NA	NA
C54.metabat.bin.57.contigs.fa	NA	NA	NA	NA	NA	NA	NA	NA	NA	NA	NA	NA	NA	NA	NA	NA	NA	NA	NA	NA	NA	NA	NA	NA	NA	NA	NA	NA	NA	NA	NA	NA	NA	NA	2.2995	9.83647	NA	NA	NA	NA	NA	NA	0.880754	NA	16.6311	NA	NA	NA	NA
C54.metabat.bin.59.contigs.fa	NA	NA	NA	NA	NA	NA	NA	NA	NA	NA	NA	NA	NA	NA	NA	NA	NA	NA	NA	NA	NA	NA	NA	NA	NA	NA	NA	NA	NA	NA	NA	NA	NA	NA	NA	NA	NA	NA	NA	NA	NA	NA	NA	NA	17.1045	NA	NA	NA	NA
C54.metabat.bin.74.contigs.fa	NA	NA	NA	NA	NA	NA	NA	NA	NA	NA	NA	NA	13.5735	NA	NA	NA	NA	NA	NA	4.0319	NA	NA	NA	NA	10.7064	NA	NA	NA	NA	NA	NA	2.96224	22.6476	NA	NA	NA	NA	NA	NA	3.79907	NA	NA	NA	NA	42.549	NA	NA	NA	NA
C59.maxbin.C59.013.fasta_sub.contigs.fa	NA	6.02617	NA	NA	3.94457	NA	0.953111	NA	NA	NA	NA	NA	NA	NA	NA	NA	NA	8.20006	NA	NA	NA	1.11577	1.39706	NA	1.03309	NA	NA	NA	0.927666	NA	2.70788	NA	NA	NA	NA	NA	NA	43.8492	NA	NA	NA	NA	NA	NA	NA	32.3641	2.24446	NA	NA
C59.maxbin.C59.020.fasta.contigs.fa	NA	NA	NA	NA	NA	NA	NA	NA	NA	NA	NA	NA	NA	NA	NA	NA	NA	NA	NA	NA	NA	NA	NA	NA	NA	NA	NA	NA	NA	NA	NA	NA	NA	NA	NA	0.924306	NA	NA	NA	NA	NA	NA	NA	NA	NA	15.8789	NA	NA	NA
C59.metabat.bin.29.contigs.fa	NA	NA	NA	NA	NA	NA	1.61	NA	NA	7.10546	NA	NA	NA	NA	NA	NA	NA	0.942661	NA	NA	NA	NA	NA	NA	NA	1.08218	NA	2.37612	NA	1.66603	NA	NA	NA	NA	NA	NA	NA	0.965101	NA	1.2698	NA	NA	NA	NA	NA	92.221	NA	NA	NA
C5.metabat.bin.27.contigs.fa	NA	NA	NA	NA	NA	NA	3.70404	NA	NA	NA	NA	NA	NA	NA	NA	NA	NA	NA	NA	NA	NA	NA	NA	NA	NA	NA	NA	NA	NA	NA	NA	NA	NA	NA	NA	NA	3.54825	NA	NA	NA	NA	NA	NA	NA	NA	NA	11.7327	NA	NA
C65.maxbin.C65.016.fasta.contigs.fa	1.38303	NA	2.92371	NA	NA	1.68446	3.31903	NA	1.43982	NA	1.23131	2.90267	2.43744	4.8951	1.68016	1.32147	NA	150.299	28.9159	1.85742	8.00519	1.70278	3.00155	2.80157	3.67304	3.47161	3.90103	14.0699	6.86416	2.18828	1.2164	4.06631	1.78456	12.7632	NA	4.31108	2.52703	3.13309	33.0591	9.60971	8.85438	7.52941	NA	10.9728	2.23207	NA	11.0519	41.3184	10.2965
C65.metabat.bin.35.contigs.fa	NA	NA	17.7605	NA	6.51503	12.4675	229.7	10.6747	7.08987	NA	NA	8.79898	2.70425	2.83329	7.60722	18.4581	3.61574	59.6173	23.8543	5.58982	1.88021	4.29803	NA	12.3662	12.7027	17.4361	NA	10.791	NA	9.46927	11.1106	3.09822	1.21417	9.51262	NA	22.7109	9.89756	6.94447	9.19948	207.816	1.13803	9.58607	6.24971	45.5117	1.36876	NA	17.3246	44.1299	11.8145
C68.abawaca.49.contigs.fa	NA	NA	NA	NA	NA	NA	NA	NA	NA	NA	NA	NA	NA	NA	NA	NA	NA	NA	NA	NA	NA	NA	NA	NA	NA	NA	NA	NA	NA	NA	NA	NA	NA	NA	NA	NA	NA	NA	NA	NA	NA	NA	NA	NA	NA	NA	NA	NA	10.897
C68.abawaca.8.contigs.fa	NA	NA	NA	0.877293	NA	NA	1.00854	NA	NA	NA	NA	NA	NA	NA	NA	NA	NA	NA	NA	NA	NA	NA	NA	NA	NA	NA	NA	NA	NA	NA	NA	NA	NA	NA	NA	NA	NA	NA	NA	0.913448	NA	NA	NA	NA	NA	NA	NA	NA	59.0085
C68.concoct.68.contigs.fa	NA	NA	19.1337	NA	NA	NA	NA	NA	NA	NA	11.886	NA	NA	NA	NA	NA	NA	NA	NA	NA	NA	NA	NA	NA	9.47862	27.6787	7.42278	NA	NA	NA	NA	NA	NA	NA	NA	NA	NA	NA	NA	NA	NA	NA	NA	NA	8.04107	NA	NA	NA	23.9854
C68.maxbin.C68.001.fasta.contigs.fa	5.0185	NA	1.57282	NA	NA	NA	5.5698	2.48238	3.06237	NA	1.80889	51.1501	372.084	NA	NA	NA	6.65251	NA	1.60472	NA	172.709	NA	1.0361	NA	1.87223	79.2362	4.59837	0.963378	0.938341	NA	NA	NA	NA	17.6012	9.30751	0.999266	NA	NA	17.4727	7.81311	NA	7.2627	5.00542	NA	1.51134	2.48816	NA	2.14048	576.918
C68.maxbin.C68.034.fasta_sub.contigs.fa	NA	NA	NA	NA	NA	22.9546	NA	NA	NA	NA	10.1509	NA	NA	NA	NA	NA	9.16568	NA	NA	NA	NA	NA	NA	1.76599	NA	NA	NA	NA	NA	NA	NA	164.069	17.0968	NA	NA	NA	NA	NA	NA	NA	NA	NA	NA	NA	NA	NA	NA	NA	25.5387
C68.maxbin.C68.036.fasta.contigs.fa	NA	NA	NA	4.1551	NA	NA	NA	NA	NA	NA	NA	NA	NA	NA	NA	NA	NA	NA	NA	NA	NA	NA	NA	NA	NA	NA	NA	8.51077	NA	NA	NA	NA	NA	NA	NA	NA	NA	NA	NA	NA	NA	NA	NA	NA	NA	NA	NA	NA	22.8648
C68.maxbin.C68.060.fasta.contigs.fa	NA	NA	NA	NA	NA	NA	NA	NA	NA	NA	NA	NA	NA	NA	NA	NA	NA	NA	NA	NA	NA	NA	NA	NA	NA	NA	NA	NA	2.0599	NA	NA	NA	NA	NA	NA	NA	NA	NA	NA	NA	NA	NA	NA	NA	NA	NA	NA	NA	10.4807
C68.metabat.bin.112.contigs.fa	NA	NA	NA	NA	34.78	NA	NA	NA	32.4538	NA	NA	4.54874	NA	NA	NA	NA	NA	1.06788	1.01108	NA	NA	NA	NA	70.1181	NA	NA	NA	1.5655	NA	1.24119	NA	1.30325	12.0825	NA	NA	NA	NA	NA	9.38367	1.20715	NA	NA	NA	NA	NA	NA	NA	NA	81.3577
C68.metabat.bin.12.contigs.fa	NA	NA	NA	NA	NA	NA	NA	NA	NA	NA	1.10768	1.3135	NA	51.0158	NA	NA	NA	NA	NA	NA	NA	NA	NA	NA	2.41215	NA	NA	NA	NA	NA	NA	NA	NA	NA	NA	NA	NA	NA	NA	NA	NA	NA	NA	NA	NA	NA	NA	NA	17.7551
C68.metabat.bin.19.contigs.fa	NA	NA	NA	NA	NA	NA	NA	NA	NA	NA	NA	NA	NA	NA	NA	NA	NA	NA	NA	NA	NA	NA	NA	NA	NA	NA	NA	NA	NA	NA	NA	NA	NA	NA	NA	NA	NA	NA	NA	NA	NA	NA	NA	NA	NA	NA	NA	NA	86.2361
C68.metabat.bin.29_sub.contigs.fa	NA	NA	NA	NA	NA	NA	NA	NA	NA	NA	NA	NA	NA	NA	NA	NA	NA	NA	NA	NA	NA	NA	NA	NA	NA	NA	NA	NA	NA	NA	NA	NA	NA	NA	NA	NA	NA	NA	NA	NA	NA	NA	NA	NA	NA	NA	NA	NA	6.58814
C68.metabat.bin.39.contigs.fa	NA	NA	NA	NA	NA	NA	NA	NA	NA	NA	NA	NA	NA	NA	NA	NA	NA	NA	NA	NA	NA	NA	NA	NA	NA	NA	NA	NA	NA	NA	NA	NA	NA	NA	NA	NA	NA	NA	NA	30.4856	NA	NA	NA	NA	NA	NA	NA	NA	11.7217
C68.metabat.bin.69.contigs.fa	NA	NA	NA	NA	NA	NA	NA	NA	NA	NA	NA	NA	NA	NA	NA	NA	NA	NA	NA	1.78759	NA	NA	NA	NA	NA	2.88972	NA	NA	NA	NA	NA	NA	NA	NA	NA	NA	NA	NA	NA	NA	NA	NA	NA	NA	NA	NA	NA	NA	13.3259
C68.metabat.bin.99.contigs.fa	NA	NA	NA	NA	NA	NA	NA	NA	NA	NA	NA	NA	NA	NA	NA	NA	NA	NA	NA	NA	NA	NA	NA	NA	NA	NA	NA	NA	NA	NA	NA	NA	NA	NA	NA	NA	NA	NA	NA	NA	NA	NA	NA	NA	NA	NA	NA	NA	12.6347
C68.mycc.Cluster.112.contigs.fa	NA	NA	NA	NA	NA	NA	NA	NA	NA	NA	NA	NA	0.948421	NA	NA	NA	NA	NA	NA	NA	NA	NA	NA	NA	NA	NA	NA	NA	NA	NA	NA	NA	NA	NA	NA	NA	NA	NA	NA	NA	NA	NA	NA	NA	NA	NA	NA	NA	86.3832
C68.mycc.Cluster.121_sub.contigs.fa	NA	NA	NA	NA	NA	NA	NA	NA	NA	NA	NA	NA	129.653	NA	NA	NA	NA	0.921125	NA	NA	NA	NA	NA	NA	NA	NA	NA	NA	NA	NA	NA	NA	NA	NA	NA	NA	NA	NA	NA	1.25192	NA	NA	1.0056	NA	NA	NA	NA	1.16659	202.862
C68.mycc.Cluster.1.contigs.fa	NA	NA	NA	NA	NA	NA	NA	NA	NA	NA	NA	NA	NA	NA	NA	NA	NA	NA	NA	NA	NA	7.57886	NA	NA	NA	NA	1.22083	NA	NA	NA	NA	NA	NA	NA	NA	NA	NA	NA	NA	1.10818	NA	NA	NA	NA	NA	NA	NA	NA	37.1737
C68.mycc.Cluster.39.contigs.fa	NA	NA	NA	NA	NA	NA	NA	NA	NA	NA	NA	NA	NA	NA	NA	NA	NA	NA	NA	NA	NA	NA	NA	NA	NA	NA	NA	NA	NA	NA	NA	NA	NA	NA	NA	NA	NA	NA	NA	NA	NA	NA	NA	NA	NA	NA	NA	NA	12.038
C68.mycc.Cluster.93.contigs.fa	NA	NA	NA	NA	NA	NA	NA	NA	NA	NA	NA	NA	NA	NA	NA	NA	NA	NA	NA	NA	NA	NA	NA	NA	NA	NA	NA	NA	NA	NA	NA	NA	NA	NA	NA	NA	NA	NA	NA	NA	NA	NA	NA	NA	NA	NA	NA	NA	15.629
C70.concoct.115.contigs.fa	NA	NA	NA	NA	NA	NA	3.16743	NA	2.32268	NA	NA	NA	NA	NA	NA	NA	NA	1.83398	NA	NA	NA	NA	NA	NA	NA	NA	NA	1.79231	1.28278	1.47728	NA	4.38114	NA	NA	NA	NA	3.04334	1.70325	NA	1.4726	NA	NA	NA	3.45093	NA	NA	2.53242	NA	NA
C70.concoct.18_sub.contigs.fa	NA	NA	NA	NA	NA	NA	NA	NA	NA	NA	NA	NA	NA	NA	NA	NA	NA	NA	NA	NA	NA	NA	NA	NA	NA	NA	NA	6.48685	NA	6.95871	NA	NA	NA	NA	NA	NA	NA	NA	NA	NA	NA	1.34203	2.00523	NA	NA	NA	NA	NA	NA
C70.concoct.85.contigs.fa	NA	NA	NA	NA	NA	NA	NA	NA	1.16294	NA	NA	NA	3.26967	2.45796	2.53601	NA	NA	NA	5.02007	2.59951	NA	NA	NA	1.91839	2.63103	NA	NA	11.6219	4.07383	3.7225	NA	4.69718	1.29318	NA	NA	NA	NA	1.34793	10.3146	NA	1.10073	NA	NA	NA	1.57295	NA	NA	NA	1.51722
C70.maxbin.C70.035.fasta_sub.contigs.fa	NA	NA	NA	NA	NA	NA	1.02433	NA	NA	NA	5.39796	NA	2.22836	NA	NA	NA	NA	3.59488	NA	NA	NA	NA	NA	NA	NA	NA	NA	1.56736	NA	NA	1.19509	9.55845	NA	NA	NA	NA	NA	NA	NA	NA	NA	NA	NA	NA	NA	NA	NA	NA	NA
C70.maxbin.C70.057.fasta.contigs.fa	NA	NA	NA	6.66673	22.0195	10.3515	NA	NA	NA	NA	NA	NA	NA	NA	NA	NA	NA	75.7248	NA	24.1742	NA	11.1008	NA	1.54175	NA	NA	NA	12.7015	NA	13.819	18.8497	NA	NA	NA	NA	NA	38.6279	NA	15.5379	NA	NA	1.07729	NA	NA	NA	NA	NA	NA	NA
C70.maxbin.C70.069.fasta.contigs.fa	NA	NA	NA	NA	NA	NA	NA	1.25034	NA	NA	NA	NA	NA	NA	1.95432	8.0161	NA	NA	NA	NA	NA	NA	NA	5.32207	NA	NA	NA	NA	NA	NA	NA	NA	NA	NA	NA	1.8423	NA	NA	NA	NA	NA	NA	NA	NA	1.20973	NA	NA	NA	NA
C70.metabat.bin.104.contigs.fa	0.887818	NA	NA	NA	NA	NA	NA	NA	1.21416	NA	NA	NA	NA	NA	NA	NA	NA	NA	NA	NA	NA	NA	NA	NA	NA	NA	9.52243	NA	NA	NA	NA	NA	1.41366	NA	1.39415	NA	NA	NA	9.533	NA	NA	NA	NA	3.77972	NA	NA	NA	NA	NA
C70.metabat.bin.107.contigs.fa	NA	NA	NA	NA	NA	NA	NA	NA	NA	NA	NA	NA	NA	NA	NA	NA	NA	NA	NA	NA	NA	NA	NA	NA	NA	NA	NA	1.46968	2.89894	NA	NA	NA	NA	NA	NA	NA	NA	NA	NA	NA	NA	NA	NA	NA	NA	NA	NA	NA	NA
C70.metabat.bin.115.contigs.fa	NA	NA	NA	NA	NA	NA	NA	NA	NA	NA	NA	1.92386	NA	NA	NA	NA	NA	1.94685	NA	NA	NA	NA	NA	NA	NA	NA	NA	NA	NA	NA	NA	NA	NA	NA	NA	NA	NA	NA	NA	NA	NA	NA	NA	NA	NA	NA	NA	NA	NA
C70.metabat.bin.119.contigs.fa	NA	NA	NA	NA	NA	NA	NA	NA	NA	NA	NA	NA	NA	NA	NA	NA	NA	NA	NA	NA	NA	NA	NA	NA	NA	NA	NA	NA	NA	NA	NA	NA	NA	NA	NA	NA	NA	NA	NA	NA	NA	NA	NA	NA	NA	NA	NA	NA	NA
C70.metabat.bin.130_sub.contigs.fa	NA	NA	1.94977	1.1005	NA	2.0763	NA	2.21786	2.48046	NA	3.53444	NA	3.98966	2.61756	NA	NA	7.00243	NA	15.0946	NA	7.19891	0.913837	NA	9.31086	NA	NA	NA	NA	NA	NA	NA	39.8602	4.86362	NA	NA	2.94399	NA	2.5839	14.1572	23.1838	NA	4.17532	NA	NA	17.8481	NA	NA	NA	10.8348
C70.metabat.bin.141.contigs.fa	1.10539	6.43936	3.28569	NA	56.7658	13.1316	17.2338	11.6153	NA	NA	NA	2.86296	31.7188	18.134	7.77518	19.4946	5.09707	142.249	191.285	6.51091	25.5913	6.29365	3.16262	14.0286	22.5394	30.02	1.49938	25.6917	3.51148	10.3216	83.7947	41.0958	26.7531	61.8212	11.3147	5.54823	2.63273	3.20483	7.44385	59.1744	3.41273	10.5408	32.9918	78.1646	18.2473	NA	12.7417	141.619	30.923
C70.metabat.bin.38.contigs.fa	NA	NA	NA	NA	NA	NA	NA	NA	NA	NA	NA	NA	NA	NA	NA	NA	NA	NA	NA	NA	NA	NA	NA	NA	NA	NA	NA	NA	NA	NA	NA	NA	NA	NA	NA	NA	NA	NA	NA	NA	NA	NA	NA	NA	NA	NA	NA	NA	NA
C70.metabat.bin.41.contigs.fa	NA	NA	NA	NA	NA	NA	NA	NA	1.92963	NA	NA	9.20569	NA	NA	NA	NA	NA	NA	NA	NA	4.69156	NA	NA	NA	NA	NA	NA	NA	NA	NA	NA	30.9531	NA	NA	NA	NA	NA	NA	10.856	NA	NA	NA	NA	NA	10.1227	NA	NA	NA	NA
C70.metabat.bin.75_sub.contigs.fa	NA	1.12495	12.1247	4.22424	17.8068	2.1307	1.84733	2.72086	22.1266	8.22982	20.3186	18.4606	15.8101	1.8141	13.205	NA	4.23381	12.212	16.4876	9.48378	6.41305	16.875	4.80645	41.3009	6.27881	17.8576	4.78802	38.53	12.0865	20.7818	48.3881	21.1612	13.3083	13.7452	5.24413	NA	2.15504	1.6654	39.3625	60.1715	1.25632	3.60528	NA	55.9166	10.7516	NA	2.82827	11.9674	5.14038
C70.metabat.bin.84.contigs.fa	NA	NA	1.55147	NA	NA	NA	1.57468	NA	NA	NA	1.95102	1.9579	5.95507	1.38584	1.14686	NA	1.12698	1.69259	7.67446	4.51299	NA	NA	NA	3.32497	2.9176	1.51902	2.94371	2.56316	0.947439	1.75023	1.0637	4.23707	NA	1.59635	NA	NA	NA	1.2894	7.37367	3.27436	NA	NA	NA	1.15911	1.69631	NA	1.7155	NA	4.06181
C70.metabat.bin.87.contigs.fa	NA	4.54982	3.88128	NA	4.32153	NA	6.40422	NA	0.984552	2.4035	NA	3.3838	1.9933	NA	1.38703	1.69669	1.05235	3.61763	NA	NA	2.9845	2.34097	NA	NA	NA	1.80417	1.28304	4.0131	1.0762	2.41472	5.15656	NA	NA	2.04157	NA	NA	13.6926	7.20987	NA	4.65446	NA	1.49411	8.04334	9.74664	NA	4.56482	10.6972	3.51848	NA
C70.metabat.bin.88.contigs.fa	1.60911	0.932782	NA	NA	NA	NA	3.17272	NA	NA	NA	NA	NA	NA	NA	1.91009	0.930868	NA	NA	NA	NA	NA	NA	NA	NA	1.13014	3.31256	0.993231	1.72167	NA	NA	NA	NA	NA	NA	1.73134	0.922389	6.05344	NA	NA	1.82182	NA	NA	NA	1.25493	NA	0.927221	NA	1.48975	NA
C70.mycc.Cluster.120_sub.contigs.fa	NA	NA	NA	NA	NA	0.870907	2.27636	NA	0.939973	NA	1.32131	1.34035	NA	NA	NA	0.946225	NA	3.84034	1.61582	NA	NA	NA	NA	1.75747	1.65383	1.78803	1.35609	3.30955	1.02067	1.42616	0.992087	1.76899	NA	NA	NA	1.26979	0.866317	1.46941	1.09487	3.81165	1.17316	NA	NA	NA	1.64563	1.34748	1.2834	1.25006	0.90125
C70.mycc.Cluster.79.contigs.fa	28.6845	NA	4.43741	NA	0.96949	1.10315	NA	NA	NA	NA	NA	NA	1.59669	1.68779	NA	NA	1.97556	2.77561	12.2766	NA	NA	1.03677	NA	4.20599	7.77751	2.76678	NA	NA	1.45338	NA	2.02656	1.07179	NA	6.23481	1.83912	NA	NA	NA	1.29161	9.69572	NA	1.90855	NA	NA	NA	NA	4.03918	NA	1.89421
C70.mycc.Cluster.88_sub.contigs.fa	NA	NA	34.7806	NA	NA	NA	1.31682	1.7316	NA	NA	NA	NA	NA	NA	NA	NA	2.83183	0.925036	NA	NA	NA	NA	NA	1.07054	1.18072	NA	NA	0.997089	NA	NA	NA	NA	NA	1.75154	NA	3.1117	NA	NA	NA	6.25875	NA	NA	1.05929	NA	3.32793	NA	NA	NA	NA
C72.concoct.24_sub.contigs.fa	NA	NA	NA	0.980827	NA	NA	NA	NA	NA	1.80959	NA	NA	NA	0.959098	NA	NA	NA	NA	NA	NA	NA	NA	NA	NA	NA	NA	NA	NA	NA	NA	NA	2.44695	NA	NA	NA	NA	1.7232	NA	NA	NA	NA	NA	NA	NA	NA	NA	NA	NA	NA
C72.maxbin.C72.044.fasta.contigs.fa	NA	6.33397	NA	NA	NA	NA	NA	NA	5.15419	NA	NA	NA	NA	NA	NA	NA	NA	NA	NA	NA	NA	5.82488	NA	NA	NA	NA	NA	NA	NA	NA	NA	NA	5.49545	NA	NA	NA	45.8696	54.2135	NA	NA	NA	NA	NA	NA	NA	NA	NA	NA	NA
C72.maxbin.C72.047.fasta_sub.contigs.fa	1.3372	NA	6.19588	NA	NA	NA	1.12582	7.33657	NA	NA	NA	NA	NA	NA	NA	1.1538	NA	1.71773	0.965102	NA	NA	NA	NA	1.73004	NA	8.25386	1.13499	3.55711	1.11437	NA	1.98765	1.07034	NA	NA	1.79247	1.48521	4.28731	NA	NA	19.5227	NA	NA	2.46572	1.25872	NA	6.0077	1.36033	3.40641	NA
C72.maxbin.C72.049.fasta_sub.contigs.fa	NA	NA	3.46896	1.21096	1.46282	1.21671	2.15005	NA	4.25528	NA	1.61798	9.56401	5.40406	0.939781	1.61339	NA	1.87833	3.78911	3.97602	5.26965	3.5565	1.56489	NA	9.4093	3.30678	6.75671	1.07379	9.58611	1.6377	3.82371	2.17208	4.99257	5.77885	4.1333	NA	5.96277	1.79072	2.91761	9.90825	43.1729	0.878879	0.940839	NA	9.70455	5.74421	NA	1.82986	1.20134	6.40651
C72.metabat.bin.101.contigs.fa	NA	NA	21.8549	7.22135	NA	NA	NA	NA	NA	NA	NA	NA	NA	NA	NA	NA	NA	0.92218	12.4882	20.2318	NA	NA	NA	25.2336	7.21004	NA	NA	NA	NA	NA	2.47681	NA	NA	NA	NA	NA	NA	1.68292	8.99096	1.12107	NA	38.8747	NA	0.999172	NA	NA	4.64995	NA	66.2147
C72.metabat.bin.106.contigs.fa	NA	NA	NA	NA	NA	NA	NA	NA	NA	NA	NA	NA	1.10976	NA	NA	NA	NA	NA	NA	NA	NA	NA	1.40433	NA	NA	NA	NA	NA	NA	NA	NA	NA	NA	NA	NA	NA	NA	2.88429	NA	NA	NA	NA	NA	NA	NA	NA	NA	NA	NA
C72.metabat.bin.13_sub.contigs.fa	NA	NA	1.44975	NA	0.966634	NA	3.81362	NA	NA	NA	NA	NA	NA	NA	NA	0.988753	NA	1.47388	NA	NA	NA	NA	NA	NA	NA	NA	NA	NA	NA	NA	NA	NA	NA	NA	NA	NA	1.92124	1.86207	NA	1.07083	NA	NA	NA	NA	NA	NA	1.33086	NA	NA
C72.metabat.bin.148.contigs.fa	NA	NA	NA	NA	NA	NA	NA	NA	NA	NA	NA	NA	1.18827	NA	NA	NA	NA	NA	NA	NA	NA	25.654	NA	NA	1.67922	NA	NA	NA	7.8387	NA	8.94236	2.53825	NA	NA	1.51345	NA	1.04497	NA	NA	1.35382	1.51973	NA	NA	NA	NA	1.4792	NA	0.870448	NA
C72.metabat.bin.14.contigs.fa	3.00735	NA	NA	NA	NA	NA	1.24806	NA	NA	NA	NA	NA	NA	NA	NA	NA	NA	NA	NA	NA	NA	NA	NA	NA	NA	NA	NA	NA	NA	NA	NA	NA	NA	NA	NA	NA	NA	NA	NA	NA	NA	NA	NA	NA	NA	NA	NA	NA	NA
C72.metabat.bin.157.contigs.fa	NA	NA	NA	NA	NA	NA	0.968014	NA	NA	NA	NA	NA	NA	NA	NA	NA	NA	NA	NA	NA	NA	NA	NA	NA	NA	NA	NA	NA	NA	NA	NA	NA	NA	NA	NA	NA	NA	NA	NA	NA	NA	NA	NA	NA	NA	NA	NA	NA	NA
C72.metabat.bin.160.contigs.fa	NA	NA	NA	NA	NA	NA	NA	NA	NA	NA	NA	NA	NA	NA	NA	NA	NA	NA	NA	NA	NA	NA	7.72478	NA	NA	3.92484	14.5234	NA	1.04612	NA	NA	NA	NA	NA	NA	NA	NA	3.78917	NA	0.992727	NA	NA	NA	NA	NA	1.43073	NA	NA	NA
C72.metabat.bin.167_sub.contigs.fa	NA	NA	1.05673	22.8735	NA	5.4049	NA	NA	0.883337	NA	5.68936	3.29019	1.69923	NA	1.91894	NA	NA	8.23937	2.90563	1.9712	NA	NA	NA	1.36746	NA	4.26362	12.2241	3.97833	2.50353	NA	1.15497	4.77718	NA	NA	NA	40.0003	NA	1.97829	11.628	2.21356	4.33718	NA	NA	NA	11.4501	NA	NA	NA	2.38111
C72.metabat.bin.16.contigs.fa	NA	NA	NA	NA	NA	NA	6.3005	NA	NA	NA	NA	NA	NA	NA	NA	NA	NA	NA	NA	NA	NA	NA	NA	NA	NA	NA	NA	NA	NA	NA	NA	NA	NA	NA	NA	NA	NA	NA	NA	NA	NA	NA	NA	NA	NA	NA	NA	NA	NA
C72.metabat.bin.180.contigs.fa	NA	NA	1.14015	NA	NA	2.47676	NA	NA	4.99346	NA	2.22941	12.3489	5.77602	NA	NA	NA	NA	3.21075	5.00254	3.70915	2.94016	NA	NA	2.51733	NA	NA	NA	9.55321	NA	10.048	NA	NA	1.53272	NA	NA	NA	NA	3.35087	7.43557	19.9586	4.61713	NA	NA	NA	NA	NA	20.4229	NA	4.44385
C72.metabat.bin.46.contigs.fa	NA	NA	2.98583	NA	6.53355	NA	NA	NA	4.04805	NA	NA	6.54695	NA	NA	NA	NA	NA	2.04637	NA	5.09083	11.5785	7.83602	NA	NA	4.90826	NA	5.06729	NA	2.14048	NA	21.3267	2.47909	5.08248	NA	NA	13.7505	NA	NA	4.77568	61.0522	NA	NA	25.4902	NA	NA	8.14125	NA	44.1188	NA
C72.metabat.bin.58.contigs.fa	NA	NA	NA	NA	NA	NA	NA	NA	NA	NA	NA	NA	NA	NA	NA	NA	NA	NA	NA	NA	NA	2.17403	NA	NA	NA	NA	NA	6.0827	3.02393	NA	0.920971	NA	NA	NA	NA	NA	1.10174	NA	NA	NA	3.16679	NA	NA	NA	NA	0.976598	1.55686	NA	NA
C72.metabat.bin.92.contigs.fa	3.91998	NA	NA	NA	4.76723	NA	NA	NA	NA	NA	NA	6.28232	NA	NA	NA	2.2514	NA	NA	NA	NA	NA	NA	NA	NA	NA	1.13162	NA	4.74508	NA	NA	3.36615	2.89789	NA	NA	NA	1.985	NA	1.77069	NA	7.87892	NA	NA	NA	NA	NA	2.01936	3.17903	NA	NA
C72.metabat.bin.94.contigs.fa	NA	NA	13.5584	NA	NA	NA	NA	NA	NA	NA	NA	NA	NA	NA	NA	NA	NA	NA	NA	NA	NA	2.03588	NA	NA	NA	NA	NA	NA	NA	NA	NA	NA	NA	NA	NA	NA	NA	NA	NA	NA	NA	NA	NA	NA	NA	NA	NA	NA	NA
C72.mycc.Cluster.76.contigs.fa	0.902339	NA	NA	NA	0.928066	NA	NA	NA	NA	NA	NA	NA	NA	NA	NA	NA	NA	NA	NA	NA	NA	NA	NA	NA	NA	NA	NA	NA	NA	NA	NA	NA	NA	NA	NA	NA	NA	1.93924	NA	NA	NA	NA	NA	NA	NA	NA	NA	NA	NA
C74.concoct.15.contigs.fa	NA	NA	NA	NA	1.31716	NA	NA	NA	NA	NA	NA	NA	NA	NA	NA	NA	NA	NA	NA	4.1299	NA	NA	NA	15.8283	NA	2.49683	NA	1.16663	7.41674	NA	NA	13.4406	NA	NA	NA	NA	NA	NA	NA	NA	NA	NA	NA	NA	10.2075	NA	NA	NA	NA
C74.concoct.78.contigs.fa	NA	NA	NA	NA	NA	NA	NA	NA	NA	NA	NA	NA	NA	NA	NA	NA	5.70212	NA	NA	14.1838	NA	NA	NA	NA	NA	NA	NA	NA	NA	NA	NA	NA	NA	NA	NA	NA	NA	NA	NA	NA	NA	NA	NA	NA	46.6913	NA	NA	NA	NA
C74.maxbin.C74.002.fasta.contigs.fa	NA	NA	1.19247	NA	NA	75.8163	1.12447	NA	NA	NA	NA	1.46676	1.60708	NA	NA	1.52168	0.911199	2.35059	2.18694	4.43602	NA	NA	NA	2.05857	31.4064	1.849	2.13861	1.54119	NA	NA	1.02818	1.09587	1.49539	1.11963	NA	18.0839	NA	NA	181.514	3.99311	NA	NA	NA	1.02713	4.00697	NA	0.945287	1.26986	4.07996
C74.metabat.bin.22.contigs.fa	NA	NA	2.03638	NA	NA	NA	NA	NA	NA	NA	NA	NA	NA	NA	NA	NA	NA	NA	NA	NA	NA	NA	NA	NA	NA	NA	NA	NA	NA	NA	NA	NA	NA	NA	NA	NA	NA	NA	NA	NA	NA	NA	NA	NA	1.56908	NA	NA	NA	NA
C75.concoct.20_sub.contigs.fa	NA	NA	NA	NA	NA	NA	NA	NA	NA	NA	0.893982	NA	1.47934	NA	NA	NA	NA	NA	NA	NA	NA	NA	NA	NA	NA	NA	NA	NA	NA	NA	NA	NA	NA	NA	NA	NA	1.27382	NA	NA	NA	NA	NA	NA	NA	NA	NA	NA	NA	NA
C75.metabat.bin.31.contigs.fa	2.0529	6.21227	5.10688	3.71928	2.80843	3.79546	28.5847	4.34748	4.41781	NA	0.861805	1.46541	NA	NA	NA	1.5566	1.60624	15.4141	NA	2.98529	3.4289	NA	NA	7.43483	2.16035	6.21591	NA	4.03968	5.95348	3.5874	8.77112	5.01571	5.49204	NA	3.78529	12.0326	6.19109	NA	5.70068	13.3411	13.0049	7.01602	27.9628	5.37686	1.03153	2.56257	50.566	40.0215	3.07916
C75.mycc.Cluster.28_sub.contigs.fa	2.82135	2.64769	NA	NA	2.06519	NA	1.96828	NA	NA	NA	NA	1.14174	NA	0.908873	5.21281	NA	NA	2.67321	0.995801	NA	NA	NA	NA	NA	NA	1.07266	NA	23.8307	NA	6.68372	2.27448	1.70108	NA	NA	1.15202	NA	1.04395	0.989098	NA	4.98605	0.882455	NA	NA	1.88372	NA	2.59759	NA	8.30935	NA
C76II.concoct.101.contigs.fa	NA	NA	NA	NA	NA	NA	NA	NA	NA	NA	NA	NA	NA	NA	NA	NA	NA	NA	NA	NA	NA	NA	NA	NA	NA	NA	NA	NA	NA	NA	NA	NA	NA	NA	NA	NA	NA	NA	NA	NA	2.25461	NA	NA	NA	NA	NA	NA	NA	NA
C76II.concoct.129.contigs.fa	NA	NA	NA	NA	NA	NA	NA	NA	NA	NA	NA	NA	NA	NA	NA	NA	NA	NA	NA	NA	NA	NA	NA	NA	NA	NA	NA	NA	NA	NA	NA	NA	NA	NA	NA	NA	NA	NA	NA	NA	NA	NA	NA	NA	NA	NA	NA	NA	NA
C76II.concoct.71.contigs.fa	NA	NA	NA	NA	NA	NA	NA	NA	NA	NA	NA	NA	NA	NA	NA	NA	NA	NA	NA	NA	NA	NA	NA	NA	NA	NA	NA	NA	NA	NA	NA	NA	NA	NA	NA	NA	NA	NA	NA	NA	NA	NA	NA	NA	NA	NA	NA	NA	NA
C76II.concoct.82.contigs.fa	NA	NA	NA	NA	NA	NA	NA	NA	NA	NA	NA	NA	NA	NA	NA	NA	NA	NA	NA	NA	NA	NA	NA	NA	NA	NA	NA	NA	5.82776	NA	1.10939	1.10232	NA	NA	NA	NA	NA	NA	NA	NA	NA	NA	NA	NA	NA	NA	2.37771	NA	NA
C76II.concoct.98.contigs.fa	NA	NA	NA	NA	0.945283	NA	4.87756	NA	NA	NA	NA	NA	NA	NA	NA	0.923783	NA	NA	3.93307	NA	NA	0.987383	NA	NA	NA	NA	1.29417	2.04874	NA	NA	NA	NA	NA	NA	NA	NA	NA	NA	0.99435	NA	NA	NA	1.04143	NA	NA	NA	NA	NA	NA
C76II.maxbin.C76II.017.fasta_sub.contigs.fa	NA	NA	14.9672	2.594	NA	NA	NA	NA	NA	NA	9.85278	11.7478	1.87519	NA	41.1901	NA	1.27092	106.548	NA	6.42073	NA	NA	NA	2.09341	NA	4.49245	24.4339	1.82158	1.3377	1.50204	NA	NA	NA	NA	NA	10.0603	NA	7.81053	1.27662	7.98353	30.4257	NA	NA	NA	92.0028	NA	NA	NA	1.36551
C76II.maxbin.C76II.018.fasta.contigs.fa	NA	NA	27.0924	NA	6.91415	NA	NA	NA	41.372	NA	70.0005	NA	16.9921	14.9688	5.65489	NA	0.970339	160.908	6.58862	2.49058	NA	35.0753	NA	4.21562	NA	6.19083	NA	28.2045	5.89618	22.898	6.83175	NA	48.3819	NA	NA	NA	8.15199	2.52755	NA	4.28652	1.78369	NA	NA	NA	5.61176	NA	25.1553	1.39796	24.3821
C76II.maxbin.C76II.022.fasta.contigs.fa	NA	NA	NA	NA	NA	NA	15.6989	NA	1.20141	NA	NA	NA	NA	NA	NA	NA	NA	NA	NA	NA	NA	NA	NA	NA	NA	NA	NA	NA	NA	NA	NA	NA	NA	NA	NA	NA	NA	NA	NA	NA	NA	NA	NA	NA	NA	NA	NA	NA	NA
C76II.maxbin.C76II.035.fasta.contigs.fa	NA	1.30335	NA	6.5862	NA	NA	NA	NA	NA	NA	NA	NA	10.3895	NA	NA	NA	NA	NA	NA	NA	NA	1.34769	NA	0.92191	NA	NA	NA	12.827	4.82926	14.1269	NA	NA	NA	NA	NA	NA	NA	NA	1.17571	NA	6.25585	NA	NA	NA	NA	NA	2.27059	NA	NA
C76II.maxbin.C76II.047.fasta_sub.contigs.fa	NA	NA	NA	NA	NA	NA	NA	NA	NA	NA	NA	NA	NA	NA	NA	1.19842	NA	NA	NA	NA	NA	NA	NA	NA	NA	NA	NA	NA	NA	NA	NA	NA	NA	NA	NA	NA	NA	NA	NA	NA	NA	NA	NA	NA	NA	NA	NA	NA	NA
C76II.maxbin.C76II.054.fasta_sub.contigs.fa	NA	NA	NA	NA	NA	NA	NA	NA	NA	NA	1.33344	NA	0.978454	NA	NA	NA	NA	NA	NA	NA	NA	NA	NA	4.2879	NA	NA	NA	4.901	NA	5.24779	NA	NA	NA	NA	NA	NA	NA	NA	NA	NA	3.41012	NA	NA	NA	NA	NA	4.09201	NA	NA
C76II.metabat.bin.100_sub.contigs.fa	NA	NA	NA	NA	NA	NA	1.72802	NA	NA	NA	NA	NA	NA	NA	NA	NA	NA	NA	NA	NA	NA	NA	NA	NA	NA	NA	NA	NA	NA	NA	NA	NA	NA	NA	NA	NA	NA	NA	NA	NA	NA	NA	NA	NA	NA	NA	NA	NA	NA
C76II.metabat.bin.19.contigs.fa	NA	NA	NA	3.59459	1.03461	NA	NA	NA	NA	NA	NA	1.46771	NA	NA	NA	NA	NA	6.2786	NA	NA	NA	NA	NA	NA	NA	2.43061	NA	NA	0.880561	NA	NA	NA	NA	NA	NA	NA	10.7144	6.7289	NA	NA	NA	NA	NA	NA	NA	1.30444	3.1979	NA	NA
C76II.metabat.bin.35.contigs.fa	NA	NA	NA	2.65153	NA	NA	NA	NA	NA	NA	NA	NA	NA	NA	NA	NA	NA	NA	NA	NA	1.46666	NA	NA	NA	NA	NA	NA	NA	NA	NA	NA	NA	NA	NA	NA	NA	NA	NA	NA	NA	NA	NA	NA	NA	NA	NA	NA	NA	NA
C76II.metabat.bin.38.contigs.fa	NA	NA	1.16808	NA	NA	NA	4.795	NA	6.33935	NA	NA	NA	1.01498	NA	NA	2.19951	NA	NA	NA	NA	NA	NA	NA	NA	1.60933	NA	NA	2.95686	NA	1.15492	NA	NA	NA	NA	14.78	NA	2.08445	NA	1.04959	NA	1.06035	0.888699	NA	6.49881	1.12552	NA	NA	NA	NA
C76II.metabat.bin.49.contigs.fa	NA	NA	NA	NA	NA	NA	2.24045	NA	NA	NA	NA	NA	NA	NA	NA	NA	NA	1.5947	NA	NA	NA	1.93154	NA	NA	NA	NA	1.46843	NA	NA	NA	NA	NA	NA	NA	NA	NA	1.30379	NA	NA	NA	NA	NA	NA	1.51923	NA	NA	NA	NA	NA
C76II.metabat.bin.74.contigs.fa	NA	NA	NA	NA	NA	NA	NA	NA	NA	NA	NA	NA	NA	NA	NA	NA	NA	NA	NA	NA	NA	NA	NA	NA	NA	1.4389	NA	4.85664	NA	NA	NA	NA	NA	NA	NA	2.78138	NA	NA	NA	NA	NA	NA	NA	NA	2.97607	NA	NA	NA	NA
C76II.mycc.Cluster.62.contigs.fa	2.26249	NA	1.29971	NA	2.44456	0.837167	1.93612	NA	2.79119	NA	1.15538	1.85445	1.38024	NA	0.874701	1.11146	1.07886	4.04689	2.42496	1.08805	NA	1.41908	NA	1.9979	0.91719	1.94481	1.59291	2.85325	1.85849	1.53024	1.24651	1.55508	1.16194	1.42569	1.48971	2.07106	1.46603	0.928058	1.85388	4.76081	1.46624	NA	1.15384	1.13283	1.57684	NA	1.96541	1.89169	1.57911
C76II.mycc.Cluster.74_sub.contigs.fa	NA	NA	NA	NA	NA	NA	NA	NA	NA	NA	NA	NA	NA	NA	NA	NA	NA	1.93129	NA	NA	NA	NA	NA	NA	NA	NA	NA	NA	NA	NA	NA	NA	NA	NA	NA	NA	NA	NA	NA	NA	NA	NA	NA	0.959184	NA	NA	NA	NA	NA
C7.concoct.128_sub.contigs.fa	NA	NA	NA	NA	NA	NA	NA	NA	NA	NA	NA	NA	NA	NA	NA	NA	NA	NA	NA	NA	NA	NA	NA	NA	NA	NA	NA	NA	NA	NA	NA	NA	NA	NA	NA	NA	NA	NA	NA	NA	NA	NA	NA	NA	NA	NA	NA	NA	NA
C7.concoct.17_sub.contigs.fa	NA	NA	1.21286	NA	NA	NA	NA	NA	NA	NA	NA	NA	NA	NA	NA	NA	NA	NA	NA	NA	NA	NA	NA	3.3766	NA	1.8961	NA	NA	NA	NA	NA	NA	NA	NA	NA	NA	NA	NA	NA	NA	NA	1.32165	NA	NA	NA	NA	2.95842	NA	NA
C7.maxbin.C7.034.fasta.contigs.fa	NA	NA	NA	NA	NA	NA	NA	NA	NA	NA	NA	NA	NA	NA	NA	NA	NA	NA	NA	NA	NA	NA	NA	NA	NA	NA	NA	NA	NA	NA	2.4015	NA	NA	NA	NA	NA	NA	NA	NA	NA	NA	NA	NA	NA	NA	NA	NA	NA	NA
C7.maxbin.C7.051.fasta.contigs.fa	NA	NA	NA	NA	NA	NA	NA	NA	NA	NA	NA	NA	NA	NA	NA	NA	NA	NA	NA	NA	NA	NA	NA	NA	NA	NA	NA	NA	NA	NA	NA	NA	NA	NA	NA	NA	NA	3.94733	NA	NA	NA	NA	NA	NA	NA	NA	NA	NA	3.58614
C7.maxbin.C7.062.fasta.contigs.fa	NA	NA	NA	NA	NA	NA	NA	NA	NA	NA	NA	NA	NA	NA	NA	NA	NA	NA	NA	NA	NA	NA	NA	NA	NA	NA	NA	NA	NA	NA	NA	NA	NA	NA	NA	NA	NA	NA	NA	NA	NA	NA	NA	NA	NA	NA	NA	NA	NA
C7.maxbin.C7.079.fasta.contigs.fa	NA	NA	NA	NA	NA	NA	NA	NA	NA	NA	NA	NA	NA	NA	NA	NA	NA	NA	NA	NA	NA	NA	NA	NA	0.994625	NA	NA	NA	NA	NA	NA	NA	NA	NA	NA	NA	NA	NA	NA	NA	NA	NA	NA	NA	NA	NA	NA	NA	NA
C7.metabat.bin.20.contigs.fa	NA	NA	NA	NA	NA	NA	NA	NA	NA	NA	NA	NA	NA	NA	NA	NA	NA	NA	NA	NA	NA	NA	NA	NA	NA	NA	NA	NA	NA	NA	NA	NA	NA	NA	NA	NA	NA	NA	NA	NA	NA	NA	NA	NA	NA	NA	NA	NA	NA
C7.metabat.bin.27.contigs.fa	NA	NA	2.04414	NA	NA	NA	NA	NA	NA	NA	NA	NA	NA	NA	5.00532	NA	NA	NA	NA	4.04856	NA	NA	NA	NA	NA	NA	NA	NA	NA	NA	NA	NA	NA	NA	NA	NA	NA	3.19468	NA	NA	NA	NA	NA	NA	16.7834	NA	NA	NA	3.03978
C7.metabat.bin.34_sub.contigs.fa	NA	NA	NA	NA	NA	NA	NA	NA	NA	NA	NA	NA	NA	NA	NA	NA	NA	NA	NA	NA	NA	NA	NA	NA	NA	NA	NA	NA	NA	NA	NA	NA	NA	NA	NA	NA	NA	NA	NA	NA	NA	NA	NA	NA	NA	NA	NA	NA	NA
C7.metabat.bin.49.contigs.fa	NA	NA	NA	NA	NA	NA	2.79151	NA	NA	NA	NA	NA	NA	1.11002	NA	NA	NA	1.85016	1.9734	NA	1.07587	NA	0.819193	1.61767	NA	NA	NA	1.25355	1.81923	NA	0.987128	3.97198	NA	NA	NA	NA	NA	NA	NA	NA	NA	NA	NA	NA	NA	NA	NA	NA	NA
C7.metabat.bin.64.contigs.fa	NA	NA	NA	NA	1.28955	NA	NA	NA	NA	NA	NA	1.27734	NA	NA	NA	NA	NA	NA	1.92298	1.2333	NA	NA	NA	NA	NA	2.00122	NA	NA	4.01839	NA	NA	NA	NA	1.62608	NA	NA	1.02144	NA	NA	7.03677	1.79727	NA	NA	NA	1.80708	NA	NA	NA	NA
C7.mycc.Cluster.101_sub.contigs.fa	NA	NA	NA	NA	NA	NA	NA	NA	NA	NA	NA	NA	NA	NA	NA	NA	NA	NA	NA	NA	NA	NA	NA	NA	NA	NA	1.05674	NA	NA	NA	NA	NA	NA	NA	NA	NA	NA	NA	NA	2.71547	NA	NA	NA	NA	NA	NA	NA	NA	NA
C7.mycc.Cluster.27_sub.contigs.fa	NA	NA	NA	0.986824	NA	NA	NA	NA	NA	NA	1.31095	NA	NA	NA	NA	NA	NA	NA	NA	NA	NA	NA	NA	NA	NA	NA	NA	NA	NA	NA	NA	NA	NA	NA	NA	NA	1.16146	5.02721	NA	NA	NA	NA	NA	NA	NA	NA	NA	NA	NA
C7.mycc.Cluster.8_sub.contigs.fa	NA	NA	NA	NA	NA	NA	NA	NA	NA	NA	NA	NA	NA	NA	NA	NA	NA	NA	NA	NA	NA	NA	NA	NA	NA	NA	2.81761	NA	1.96325	NA	NA	NA	1.28561	NA	NA	NA	1.25545	NA	NA	1.91722	NA	NA	NA	NA	NA	NA	NA	NA	NA
C80.concoct.24_sub.contigs.fa	NA	NA	3.48063	NA	NA	NA	NA	NA	NA	NA	NA	4.34256	NA	NA	NA	NA	5.61336	NA	NA	NA	NA	1.22625	1.0915	NA	1.12078	NA	32.3191	3.24355	NA	1.70449	NA	15.791	NA	2.45204	16.5526	NA	NA	NA	3.07488	NA	NA	NA	NA	NA	NA	NA	NA	NA	1.6956
C80.concoct.33_sub.contigs.fa	NA	NA	NA	NA	NA	NA	NA	NA	NA	NA	NA	NA	NA	NA	NA	NA	NA	NA	NA	NA	NA	NA	NA	NA	NA	NA	NA	NA	NA	NA	NA	NA	NA	NA	NA	NA	NA	NA	NA	NA	NA	NA	NA	NA	NA	NA	NA	NA	NA
C80.maxbin.C80.016.fasta.contigs.fa	NA	NA	0.906104	0.905666	NA	0.909148	NA	17.2201	5.76081	NA	NA	8.48155	1.96509	NA	NA	NA	NA	133.985	2.8985	NA	0.990182	3.47285	NA	NA	NA	1.2033	18.3943	3.7315	3.36116	1.02001	NA	26.7161	4.87592	NA	NA	2.13633	NA	NA	29.2777	7.76244	0.961669	1.1962	NA	NA	1.59548	NA	NA	NA	NA
C80.mycc.Cluster.66.contigs.fa	NA	NA	NA	NA	NA	NA	NA	NA	NA	NA	NA	NA	NA	NA	NA	NA	NA	NA	NA	NA	NA	NA	NA	NA	NA	NA	NA	NA	NA	NA	NA	NA	NA	NA	NA	NA	NA	NA	NA	NA	NA	NA	NA	NA	NA	NA	NA	NA	NA
C80.mycc.Cluster.80.contigs.fa	NA	NA	NA	NA	NA	NA	NA	NA	NA	NA	NA	NA	NA	NA	NA	NA	NA	NA	NA	NA	NA	NA	NA	NA	NA	NA	NA	NA	NA	NA	NA	NA	NA	NA	NA	NA	NA	0.931207	NA	NA	0.949823	NA	NA	NA	NA	NA	1.22875	NA	NA
C82.concoct.75.contigs.fa	NA	NA	NA	NA	NA	NA	NA	NA	NA	NA	NA	NA	NA	NA	NA	NA	NA	NA	NA	NA	NA	NA	NA	NA	NA	NA	NA	NA	NA	NA	NA	NA	NA	NA	NA	NA	NA	NA	NA	NA	NA	NA	NA	0.929231	NA	NA	NA	NA	NA
C82.maxbin.C82.015.fasta.contigs.fa	NA	NA	0.896457	NA	NA	NA	2.91804	0.998635	2.09991	NA	1.44056	4.04731	1.4206	1.0492	1.75633	NA	NA	5.09612	21.4772	1.35667	NA	1.65416	1.06152	1.29715	NA	1.14277	26.4255	2.93067	2.10239	1.57107	NA	9.77331	0.880783	NA	NA	3.58512	NA	NA	1.53317	3.77134	0.98088	NA	NA	NA	2.33696	NA	2.23236	0.996293	NA
C82.maxbin.C82.016.fasta.contigs.fa	NA	NA	NA	NA	NA	NA	NA	NA	NA	NA	NA	NA	9.47544	NA	NA	NA	NA	NA	NA	NA	NA	NA	NA	NA	NA	NA	NA	NA	NA	NA	NA	NA	NA	NA	NA	NA	NA	NA	NA	NA	NA	NA	NA	NA	NA	NA	NA	NA	NA
C82.metabat.bin.11.contigs.fa	NA	4.03068	23.8893	8.14085	1.17928	1.55715	2.05983	20.8526	1.48496	NA	0.84194	1.04208	12.6287	NA	6.12	219.83	1.49641	85.0586	26.2702	1.97538	NA	22.1154	23.111	1.52679	1.98036	18.2325	7.13699	20.0395	7.12837	14.8911	16.4047	53.2205	14.8635	8.4306	8.93672	4.79525	60.7677	30.7011	1.37165	37.9176	98.3268	4.58505	1.80725	22.8736	3.99329	171.634	2.26406	3.64973	0.840555
C82.metabat.bin.27.contigs.fa	NA	NA	1.86178	NA	NA	NA	NA	NA	3.9508	NA	0.949939	NA	2.03709	NA	NA	71.7847	2.93861	0.917126	2.8803	NA	1.23483	NA	NA	1.30783	1.06085	NA	5.54773	3.10533	NA	1.0842	1.15973	0.916827	1.81236	6.43022	NA	2.53532	1.55669	NA	NA	8.06897	NA	NA	8.86876	3.84836	NA	NA	NA	23.6622	0.947143
C82.metabat.bin.66.contigs.fa	NA	1.46226	2.41876	1.1542	NA	1.03278	NA	2.87625	2.2765	2.77218	2.77476	NA	8.2752	2.24198	0.906417	5.7565	1.65912	5.20419	6.47745	2.92101	0.988364	1.89174	1.10668	3.76459	2.21479	9.00973	14.3258	5.48738	3.58081	1.82943	3.21113	3.86498	3.05577	3.45992	NA	9.37296	NA	NA	3.02707	22.8405	2.8526	2.01788	2.93202	NA	1.13701	2.8172	NA	0.932765	2.8902
C82.metabat.bin.88.contigs.fa	NA	NA	15.341	1.50454	6.32216	1.70763	NA	NA	10.6402	9.63992	5.24702	NA	6.8185	2.12483	NA	NA	NA	15.1534	1.30125	NA	7.06199	2.96833	1.09325	3.82174	NA	4.97961	NA	10.6683	NA	NA	NA	NA	12.3933	2.08889	26.5619	NA	NA	5.84892	NA	15.6606	NA	NA	7.40855	NA	1.47532	NA	NA	29.4393	NA
C82.mycc.Cluster.24_sub.contigs.fa	2.17422	1.5259	1.78669	1.75932	1.81339	0.859919	11.2373	1.76536	1.92243	NA	0.960733	1.28758	2.12724	0.908381	1.53849	3.11942	1.00048	3.18727	5.05803	1.09847	NA	3.2826	2.68576	1.78097	0.982666	3.13927	4.12939	7.96022	1.58008	1.77684	16.6608	2.28984	1.22663	5.61814	NA	3.65922	3.09097	3.42628	2.61116	33.1751	3.55798	NA	2.51688	1.29278	3.04796	7.6061	1.60914	1.21876	2.31641
C82.mycc.Cluster.68_sub.contigs.fa	18.9885	NA	1.34264	NA	1.49514	NA	4.38948	1.10762	NA	NA	NA	NA	NA	0.992474	NA	NA	NA	4.82742	1.05162	NA	NA	NA	2.5194	1.05639	1.67019	2.94742	3.51159	2.92774	1.37578	NA	3.34386	3.41492	0.887733	1.53455	2.56792	3.64496	0.928841	NA	1.04433	9.38003	NA	NA	7.52816	4.03985	1.02176	3.15032	1.26039	11.5648	NA
C85.concoct.33_sub.contigs.fa	NA	NA	NA	NA	NA	NA	NA	NA	NA	NA	NA	NA	NA	NA	NA	NA	NA	NA	4.55077	NA	NA	NA	NA	NA	0.974665	NA	NA	NA	NA	NA	1.30291	NA	NA	NA	NA	NA	NA	NA	NA	1.27765	NA	NA	NA	NA	NA	NA	NA	NA	NA
C85.metabat.bin.52.contigs.fa	NA	0.884002	22.1264	NA	10.3463	1.07256	0.942389	NA	5.76124	NA	46.375	26.2053	2.06648	2.83272	1.66227	NA	33.7601	2.45281	9.68461	1.28909	7.88352	12.4001	37.4591	143.996	NA	3.77861	3.38713	7.96769	NA	2.84783	NA	1.59707	27.8274	1.35709	NA	1.15779	1.18382	1.42619	1.68453	10.2906	3.30947	NA	NA	NA	7.49611	32.2379	15.3462	1.83993	2.45718
C86.maxbin.C86.021.fasta.contigs.fa	NA	5.79292	1.25958	9.51026	1.24506	NA	3.85459	1.34414	NA	12.4179	NA	NA	4.65797	NA	2.07373	1.14805	NA	18.115	0.857595	1.41208	NA	8.82293	2.07857	NA	NA	6.83878	1.43073	5.60605	37.7171	1.02952	8.47342	8.93793	0.875418	0.954674	2.51042	1.64578	NA	2.40523	3.04167	8.19048	1.71383	1.53576	NA	0.961332	1.77873	1.37294	1.23816	1.61861	0.850877
C86.maxbin.C86.046.fasta_sub.contigs.fa	NA	NA	NA	NA	NA	NA	2.83796	NA	NA	NA	NA	NA	NA	NA	1.30447	NA	NA	3.02008	0.848126	NA	NA	NA	NA	NA	NA	NA	NA	1.70218	1.13179	NA	NA	NA	NA	NA	NA	NA	NA	1.45932	NA	1.42341	NA	NA	NA	NA	NA	NA	0.979449	NA	1.86309
C86.metabat.bin.50.contigs.fa	NA	NA	NA	NA	NA	NA	NA	NA	NA	NA	NA	1.32543	NA	NA	NA	NA	NA	2.46466	NA	NA	NA	NA	NA	NA	NA	NA	NA	NA	NA	NA	NA	NA	NA	NA	NA	NA	NA	NA	NA	NA	NA	NA	NA	NA	NA	NA	NA	NA	NA
C86.metabat.bin.5.contigs.fa	NA	NA	0.926752	4.62999	NA	2.10556	NA	NA	1.31625	NA	1.37731	5.9197	1.6933	NA	NA	NA	NA	6.3499	NA	NA	NA	NA	NA	4.4989	NA	NA	NA	NA	NA	NA	2.27889	1.65039	NA	0.929698	NA	1.32175	NA	NA	NA	NA	NA	NA	NA	NA	1.38859	NA	NA	NA	NA
C86.metabat.bin.85.contigs.fa	NA	NA	NA	NA	NA	NA	NA	NA	NA	NA	NA	NA	NA	NA	NA	NA	NA	NA	1.74371	NA	NA	NA	NA	NA	1.85597	NA	7.73341	NA	NA	NA	NA	NA	1.33803	NA	NA	NA	NA	NA	NA	NA	NA	NA	NA	NA	NA	NA	NA	NA	NA
C87.concoct.25.contigs.fa	75.2922	NA	0.877899	NA	NA	NA	8.03442	12.0649	NA	NA	NA	NA	NA	NA	2.38039	NA	NA	NA	1.07509	NA	NA	NA	3.19441	10.3501	NA	NA	NA	28.7601	NA	12.3223	NA	NA	NA	8.5028	NA	NA	6.66547	NA	NA	NA	2.37297	NA	1.83029	NA	NA	NA	NA	NA	NA
C87.maxbin.C87.011.fasta.contigs.fa	NA	NA	3.99138	15.0414	4.06466	3.3654	1.04275	NA	NA	NA	2.33124	2.20818	10.8667	NA	6.77698	NA	NA	12.412	2.70412	15.7426	NA	NA	NA	0.934151	NA	14.8603	6.64218	2.62048	7.53539	1.0907	NA	NA	NA	NA	NA	32.2524	NA	41.8618	1.52018	2.00428	4.56732	NA	NA	1.30717	36.8285	NA	NA	NA	1.29249
C87.maxbin.C87.014.fasta.contigs.fa	NA	NA	NA	1.71115	NA	NA	NA	NA	NA	NA	NA	NA	11.756	1.07992	NA	NA	NA	NA	NA	NA	NA	1.01272	1.02723	NA	NA	NA	NA	16.6278	11.5366	2.42396	3.91922	NA	NA	NA	NA	NA	NA	3.16913	3.35094	NA	NA	NA	NA	NA	NA	4.00276	8.04236	NA	NA
C87.maxbin.C87.018.fasta.contigs.fa	NA	NA	NA	NA	NA	NA	2.03689	NA	NA	2.07471	NA	NA	NA	NA	NA	NA	NA	5.96849	2.14005	NA	NA	NA	NA	NA	NA	1.05003	NA	1.69432	NA	NA	NA	1.32866	NA	NA	NA	NA	NA	NA	NA	2.52966	NA	NA	NA	1.06436	NA	8.65667	2.55636	NA	NA
C87.metabat.bin.27.contigs.fa	NA	2.49788	7.34657	7.82873	6.48733	8.06055	NA	4.46621	11.5555	NA	11.6813	4.31101	7.4906	2.50847	30.3703	NA	1.43633	8.06115	8.46022	0.976126	1.35203	17.2253	1.00975	1.27991	0.9389	24.0795	4.05017	12.1662	5.30792	2.76999	6.52649	44.0066	2.03976	NA	NA	3.25593	6.41896	5.26724	9.67353	18.5852	3.05445	NA	NA	NA	2.66404	NA	1.15034	NA	2.4174
C87.metabat.bin.45.contigs.fa	NA	4.36398	NA	NA	NA	6.3799	NA	NA	NA	NA	NA	7.32681	4.73366	NA	4.04745	NA	NA	NA	11.8267	6.97829	NA	NA	NA	8.50534	NA	NA	NA	NA	NA	NA	3.30154	19.3719	NA	NA	NA	NA	4.93522	NA	NA	3.16405	NA	NA	NA	NA	NA	NA	NA	NA	3.08713
C87.metabat.bin.56.contigs.fa	NA	NA	NA	NA	NA	NA	5.70948	NA	1.31404	NA	NA	NA	NA	NA	NA	NA	NA	NA	NA	NA	NA	NA	NA	NA	NA	NA	NA	NA	NA	NA	NA	NA	NA	NA	NA	1.05865	NA	1.32696	NA	NA	NA	NA	NA	NA	NA	NA	NA	NA	NA
C87.metabat.bin.64_sub.contigs.fa	NA	NA	2.59303	NA	3.34394	NA	NA	NA	NA	1.74857	2.01735	NA	NA	NA	NA	NA	4.66166	NA	NA	NA	NA	NA	1.23665	NA	NA	8.70401	NA	NA	NA	NA	NA	NA	8.84567	NA	NA	NA	NA	1.10985	NA	NA	NA	NA	NA	NA	NA	NA	NA	NA	NA
C88.maxbin.C88.006.fasta_sub.contigs.fa	1.28049	NA	0.914341	NA	1.19742	10.5432	3.26322	53.6838	0.99557	NA	1.85624	NA	NA	NA	12.2309	1.05995	NA	98.8713	3.02322	2.4044	NA	1.63505	NA	1.64388	1.32432	3.88129	1.83872	14.9512	6.6447	13.5655	4.38486	11.8245	8.80311	NA	2.17216	26.3784	13.6439	6.88728	1.31131	29.1487	NA	NA	2.71456	1.01634	0.995862	106.094	2.05998	77.1134	6.31468
C88.maxbin.C88.032.fasta_sub.contigs.fa	NA	NA	NA	NA	NA	NA	NA	NA	NA	NA	NA	NA	NA	NA	NA	NA	NA	1.40781	0.969755	1.02713	NA	NA	NA	1.1003	NA	NA	0.922114	0.979133	NA	NA	NA	1.17046	NA	NA	NA	NA	NA	NA	NA	1.04364	NA	NA	NA	NA	NA	NA	NA	NA	NA
C88.metabat.bin.38.contigs.fa	NA	0.904052	23.9474	3.31869	31.8084	9.57462	NA	NA	3.71852	NA	2.19204	8.61095	7.28527	5.0531	NA	NA	NA	15.0642	63.1132	7.47261	3.5419	2.19595	3.51865	42.2277	21.2644	1.69778	98.2581	11.2088	4.0964	6.96119	8.64029	3.73342	18.8981	14.3194	29.0473	2.05218	6.55539	7.99222	7.47654	4.87548	1.53657	9.05083	4.61728	57.5409	0.930394	NA	4.42119	1.18473	21.2559
C88.metabat.bin.39.contigs.fa	NA	NA	0.913227	NA	NA	1.04103	NA	NA	1.7643	NA	2.44066	NA	4.29343	NA	NA	NA	NA	0.902653	6.14516	0.894496	3.39461	NA	2.01669	3.09217	2.60482	2.75396	6.11646	1.80212	NA	NA	2.38191	4.66006	2.00178	2.38036	2.4939	1.89306	NA	NA	7.12363	10.1848	NA	1.48	NA	14.1165	1.28423	NA	5.57701	3.26968	1.8944
C88.metabat.bin.61.contigs.fa	NA	NA	7.12623	10.9508	9.32588	4.8847	1.72133	4.64382	NA	NA	NA	9.81222	24.2434	NA	9.50935	2.80294	5.78147	24.0489	1.06594	5.89284	NA	7.68153	21.2115	11.0818	1.29008	28.7895	28.3636	63.8316	21.1796	10.6735	7.27528	11.0087	2.89984	10.3222	2.4246	79.8925	3.9436	18.4908	9.40722	44.2106	3.68196	7.45973	12.7771	1.07161	6.91755	NA	NA	9.61468	6.46067
C89.concoct.82.contigs.fa	NA	NA	NA	NA	NA	NA	NA	NA	NA	NA	NA	NA	NA	NA	NA	NA	NA	NA	1.45615	NA	NA	NA	1.16829	NA	NA	NA	NA	1.52366	NA	1.64957	NA	NA	NA	NA	NA	NA	NA	NA	NA	NA	NA	NA	NA	NA	NA	NA	1.91494	NA	NA
C89.maxbin.C89.002.fasta_sub.contigs.fa	NA	NA	1.64296	1.11022	1.17939	1.60918	3.66757	0.915588	1.43622	NA	1.41968	1.36931	2.09837	NA	2.56553	1.14718	NA	1.72773	3.46347	1.22529	NA	1.4598	0.9938	1.71745	NA	1.94534	2.32837	3.21178	1.72775	1.62212	1.31645	1.20104	NA	NA	NA	1.14385	0.971972	4.78659	2.09241	3.69083	1.59797	NA	NA	1.65015	2.34126	NA	1.37688	NA	1.34308
C89.metabat.bin.13.contigs.fa	NA	NA	NA	NA	NA	NA	NA	NA	NA	NA	NA	NA	NA	NA	NA	NA	NA	NA	NA	NA	NA	NA	NA	NA	NA	NA	NA	NA	NA	NA	NA	NA	NA	NA	NA	NA	NA	NA	1.50292	NA	NA	NA	NA	NA	NA	NA	NA	NA	NA
C89.metabat.bin.2_sub.contigs.fa	NA	NA	NA	NA	NA	NA	NA	NA	NA	NA	NA	NA	NA	NA	NA	NA	NA	1.46562	NA	NA	NA	NA	NA	NA	NA	NA	NA	NA	NA	NA	NA	NA	NA	NA	NA	NA	NA	NA	NA	NA	3.59366	NA	NA	NA	NA	NA	NA	NA	NA
C89.metabat.bin.35.contigs.fa	NA	NA	NA	NA	NA	NA	NA	NA	NA	NA	NA	NA	NA	NA	NA	NA	NA	NA	NA	NA	NA	NA	NA	NA	NA	NA	NA	NA	NA	NA	NA	NA	NA	NA	NA	NA	NA	NA	NA	1.113	NA	NA	NA	NA	NA	NA	NA	NA	NA
C89.metabat.bin.38_sub.contigs.fa	NA	NA	NA	1.09068	NA	NA	NA	NA	NA	NA	NA	NA	NA	NA	NA	NA	NA	NA	0.921272	NA	NA	NA	NA	NA	NA	NA	NA	1.33037	NA	NA	NA	NA	NA	NA	NA	NA	NA	NA	NA	NA	NA	NA	NA	NA	1.59104	NA	NA	NA	NA
C89.metabat.bin.5.contigs.fa	NA	NA	NA	NA	NA	NA	NA	NA	NA	NA	NA	NA	NA	NA	NA	NA	NA	NA	NA	NA	NA	NA	NA	NA	NA	NA	NA	NA	NA	NA	NA	NA	NA	NA	NA	NA	NA	NA	NA	NA	NA	NA	NA	NA	NA	NA	NA	NA	NA
C89.metabat.bin.74.contigs.fa	NA	NA	NA	2.33248	NA	1.08667	NA	NA	2.26971	NA	NA	7.98528	NA	NA	NA	NA	NA	5.93224	1.65694	NA	NA	1.46602	NA	0.973399	NA	0.926468	1.0856	1.62771	2.11519	1.08164	NA	NA	NA	NA	NA	1.54256	NA	3.0996	NA	1.02818	1.32574	NA	NA	NA	1.65151	NA	NA	NA	1.24976
C89.metabat.bin.89.contigs.fa	NA	NA	NA	NA	NA	NA	NA	NA	NA	NA	NA	NA	NA	NA	NA	NA	NA	NA	NA	NA	NA	NA	NA	NA	NA	NA	NA	NA	NA	NA	NA	NA	NA	NA	NA	NA	NA	274.779	NA	NA	NA	NA	NA	NA	NA	NA	NA	NA	NA
C89.metabat.bin.8_sub.contigs.fa	NA	NA	NA	NA	NA	0.839349	NA	NA	NA	NA	NA	9.75292	NA	NA	NA	NA	NA	NA	36.7266	NA	NA	NA	NA	2.76954	NA	NA	NA	NA	NA	NA	5.00084	7.52968	NA	NA	NA	NA	NA	NA	NA	NA	NA	NA	NA	NA	7.5831	NA	NA	NA	NA
C89.mycc.Cluster.53_sub.contigs.fa	0.91044	1.30831	NA	NA	NA	NA	1.12601	NA	NA	NA	NA	NA	NA	NA	NA	NA	NA	NA	NA	NA	NA	NA	NA	NA	NA	NA	NA	NA	NA	NA	NA	NA	NA	NA	NA	NA	NA	1.45641	NA	NA	NA	NA	NA	NA	NA	NA	NA	NA	NA
C89.mycc.Cluster.6.contigs.fa	NA	NA	NA	NA	NA	NA	3.67845	NA	NA	NA	NA	NA	NA	NA	NA	NA	NA	NA	NA	NA	NA	NA	NA	1.12445	NA	NA	NA	NA	NA	NA	NA	NA	NA	NA	NA	NA	NA	NA	NA	NA	NA	NA	NA	NA	NA	NA	NA	NA	NA
C89.mycc.Cluster.73_sub.contigs.fa	NA	0.867049	NA	23.9649	NA	15.2483	46.1167	102.223	37.3155	59.1879	27.2479	NA	14.7462	1.5673	91.3239	NA	NA	NA	62.6654	2.16006	NA	NA	1.22069	NA	2.27097	NA	11.3588	42.776	21.2615	34.6704	12.0254	30.0208	NA	1.21167	NA	158.731	NA	8.11494	24.8428	5.64469	16.681	5.6913	NA	NA	93.0775	NA	44.0964	NA	6.14336
C89.mycc.Cluster.89.contigs.fa	NA	0.857956	NA	NA	NA	NA	NA	NA	NA	NA	NA	NA	NA	NA	NA	NA	NA	NA	NA	NA	NA	NA	NA	NA	NA	NA	NA	NA	NA	NA	NA	NA	NA	NA	NA	NA	NA	NA	NA	NA	NA	NA	NA	NA	NA	NA	NA	NA	NA
C90.metabat.bin.104.contigs.fa	4.95269	NA	NA	NA	NA	NA	NA	NA	NA	NA	NA	NA	NA	NA	NA	NA	NA	6.79272	1.56509	NA	1.06137	NA	NA	NA	NA	NA	NA	NA	NA	NA	4.5002	NA	NA	NA	8.82202	NA	NA	NA	NA	NA	NA	NA	NA	NA	3.71403	NA	1.11044	NA	NA
C90.metabat.bin.10.contigs.fa	NA	NA	NA	NA	NA	NA	NA	NA	NA	NA	NA	NA	NA	NA	NA	NA	NA	NA	NA	NA	NA	NA	NA	NA	NA	NA	NA	NA	NA	NA	NA	NA	NA	NA	NA	NA	NA	NA	NA	NA	2.34194	NA	NA	NA	NA	NA	NA	NA	NA
C90.metabat.bin.32.contigs.fa	NA	NA	1.8766	NA	NA	NA	NA	NA	NA	NA	1.86144	NA	NA	NA	NA	NA	NA	NA	NA	NA	NA	NA	NA	NA	NA	3.24691	NA	NA	NA	NA	NA	NA	NA	NA	NA	NA	NA	NA	2.92338	NA	NA	NA	NA	NA	12.148	NA	NA	NA	3.53952
C90.metabat.bin.48_sub.contigs.fa	NA	NA	NA	NA	NA	NA	NA	NA	NA	NA	NA	NA	NA	NA	NA	NA	NA	NA	NA	NA	NA	NA	NA	NA	NA	NA	NA	NA	NA	NA	NA	NA	NA	NA	NA	NA	NA	NA	NA	NA	NA	NA	NA	NA	NA	NA	NA	NA	NA
C90.metabat.bin.63.contigs.fa	NA	1.0213	5.40277	3.52324	11.9647	3.09292	3.28949	3.11638	9.96266	NA	2.11634	35.4376	8.49337	NA	4.75301	12.0603	1.06997	14.6808	22.4236	6.02062	2.78761	11.0182	2.78518	5.06706	1.43943	13.0707	8.36552	32.0576	1.11871	14.6174	16.359	95.0853	2.39349	20.6362	4.87945	20.105	1.99452	1.00085	4.66268	16.1582	4.41206	NA	3.68834	18.35	23.909	NA	12.301	8.36761	7.06465
C90.metabat.bin.98_sub.contigs.fa	NA	NA	NA	NA	NA	11.1785	NA	NA	NA	NA	8.22586	NA	NA	NA	NA	NA	NA	NA	NA	NA	NA	NA	NA	NA	NA	39.7011	NA	NA	NA	NA	NA	NA	NA	NA	NA	NA	NA	NA	NA	NA	NA	NA	NA	NA	NA	NA	NA	NA	19.3684
C90.mycc.Cluster.53_sub.contigs.fa	NA	NA	NA	NA	NA	NA	NA	NA	NA	NA	NA	NA	NA	NA	NA	NA	NA	NA	NA	NA	NA	NA	NA	NA	NA	NA	NA	NA	NA	NA	NA	NA	NA	NA	NA	NA	NA	NA	NA	NA	NA	NA	NA	NA	NA	NA	NA	NA	NA
C95.concoct.12_sub.contigs.fa	NA	NA	NA	NA	NA	NA	NA	NA	NA	NA	NA	NA	NA	NA	NA	NA	NA	NA	NA	NA	NA	NA	NA	NA	NA	NA	NA	NA	NA	NA	NA	NA	NA	NA	NA	4.30227	NA	NA	1.74247	NA	NA	NA	NA	NA	7.12091	NA	NA	NA	NA
C95.concoct.42.contigs.fa	NA	NA	NA	NA	NA	NA	NA	NA	NA	NA	2.27165	21.1583	1.12528	NA	NA	NA	0.903799	NA	NA	NA	120.539	NA	NA	NA	428.189	1.10989	NA	NA	NA	NA	NA	NA	NA	4.30028	NA	NA	NA	NA	NA	NA	NA	NA	NA	NA	NA	NA	NA	NA	NA
C95.maxbin.C95.063.fasta.contigs.fa	NA	NA	NA	NA	NA	NA	NA	NA	NA	NA	NA	NA	NA	NA	NA	NA	NA	NA	NA	NA	NA	NA	NA	NA	NA	NA	NA	NA	NA	NA	NA	NA	NA	NA	NA	NA	NA	NA	NA	NA	NA	NA	NA	NA	NA	NA	NA	NA	NA
C95.metabat.bin.128.contigs.fa	NA	NA	NA	NA	NA	NA	NA	NA	NA	NA	NA	NA	0.949301	NA	NA	NA	NA	NA	NA	NA	NA	NA	NA	NA	NA	1.74611	NA	1.06959	NA	NA	NA	9.5639	NA	NA	NA	NA	NA	1.1955	NA	NA	NA	NA	NA	NA	8.35097	NA	NA	NA	NA
C95.metabat.bin.21.contigs.fa	NA	NA	NA	1.71843	NA	NA	4.76942	NA	NA	NA	1.46993	NA	NA	NA	1.89743	NA	NA	1.20836	NA	NA	NA	1.81151	NA	NA	NA	NA	1.04903	4.77251	3.28972	NA	0.990992	2.53733	NA	NA	NA	1.6524	1.05462	2.17373	NA	1.6696	1.34357	NA	NA	NA	4.8037	NA	2.50409	NA	NA
C95.metabat.bin.22.contigs.fa	NA	NA	NA	NA	NA	1.66958	NA	NA	NA	NA	NA	NA	9.81855	NA	NA	NA	NA	NA	NA	NA	NA	NA	NA	NA	NA	NA	NA	NA	NA	NA	NA	NA	NA	NA	NA	11.5238	NA	1.42652	NA	NA	2.4275	NA	NA	NA	15.1796	NA	NA	NA	1.21447
C95.metabat.bin.98.contigs.fa	NA	NA	NA	NA	NA	NA	NA	NA	NA	NA	NA	NA	NA	NA	NA	NA	NA	NA	NA	NA	NA	NA	NA	NA	NA	NA	NA	NA	NA	NA	NA	NA	NA	NA	NA	4.57347	NA	NA	NA	NA	NA	NA	NA	NA	NA	NA	NA	NA	NA
C95.mycc.Cluster.183.contigs.fa	NA	NA	NA	NA	4.74489	NA	NA	NA	NA	NA	NA	NA	NA	NA	NA	NA	NA	NA	NA	NA	NA	NA	NA	NA	NA	NA	NA	NA	NA	NA	NA	NA	NA	NA	NA	NA	NA	NA	NA	NA	NA	NA	NA	NA	NA	NA	NA	NA	NA
C95.mycc.Cluster.193_sub.contigs.fa	NA	NA	NA	NA	NA	9.94535	NA	NA	NA	NA	NA	NA	NA	2.88582	NA	NA	NA	NA	NA	NA	NA	NA	11.2557	NA	6.16497	NA	87.7159	2.68157	NA	NA	NA	NA	15.536	NA	NA	NA	NA	NA	3.44736	NA	NA	NA	NA	NA	NA	NA	NA	NA	NA
C95.mycc.Cluster.21.contigs.fa	NA	NA	NA	NA	NA	NA	NA	NA	NA	NA	2.03329	NA	NA	NA	NA	NA	NA	NA	NA	NA	NA	NA	NA	NA	NA	NA	NA	NA	NA	NA	NA	NA	NA	NA	NA	NA	NA	NA	NA	NA	NA	NA	NA	NA	NA	NA	NA	NA	NA
C95.mycc.Cluster.32.contigs.fa	NA	NA	7.81969	3.39725	5.77774	5.71785	1.49776	NA	NA	NA	3.75822	NA	5.70241	NA	NA	NA	1.19206	NA	NA	1.26039	1.90791	NA	NA	2.03798	NA	23.4068	4.76352	22.6905	NA	6.44191	NA	2.68127	1.55023	NA	NA	NA	11.1205	1.24165	18.3067	3.5032	NA	NA	NA	NA	2.65433	NA	NA	NA	3.3222
C95.mycc.Cluster.75.contigs.fa	NA	NA	NA	NA	NA	NA	NA	NA	NA	NA	NA	NA	NA	NA	NA	NA	NA	NA	NA	NA	NA	NA	NA	NA	NA	NA	NA	NA	NA	NA	NA	NA	NA	NA	NA	NA	NA	NA	NA	NA	NA	NA	NA	NA	NA	NA	NA	NA	NA
C96.concoct.129.contigs.fa	NA	NA	NA	NA	NA	NA	NA	NA	NA	NA	NA	NA	NA	NA	NA	NA	NA	NA	NA	NA	NA	NA	NA	NA	NA	NA	NA	NA	NA	NA	NA	NA	NA	NA	NA	NA	NA	NA	NA	NA	NA	NA	NA	NA	NA	NA	NA	NA	NA
C96.concoct.88.contigs.fa	NA	NA	NA	2.16404	NA	NA	NA	NA	NA	NA	NA	NA	NA	NA	NA	NA	NA	NA	NA	NA	NA	NA	NA	NA	NA	NA	NA	NA	NA	NA	NA	NA	NA	NA	NA	NA	NA	2.71551	NA	NA	NA	NA	NA	NA	NA	NA	NA	NA	NA
C96.maxbin.C96.004.fasta_sub.contigs.fa	NA	NA	NA	NA	NA	NA	NA	NA	NA	NA	NA	NA	NA	NA	NA	NA	NA	NA	NA	NA	NA	NA	NA	NA	NA	NA	NA	1.04314	NA	NA	NA	NA	NA	NA	NA	NA	NA	NA	NA	NA	NA	NA	NA	NA	17.7095	NA	NA	NA	NA
C96.maxbin.C96.011.fasta.contigs.fa	NA	NA	1.35764	NA	NA	0.909613	1.63459	NA	0.954087	NA	NA	NA	1.17255	NA	NA	1.5513	NA	3.59967	1.37769	NA	NA	0.899627	NA	NA	NA	1.37739	1.7667	1.87768	1.17236	NA	1.37945	NA	0.940126	NA	NA	1.18481	NA	1.31974	1.28826	5.26923	0.853739	NA	NA	NA	1.68633	NA	1.01398	NA	NA
C96.maxbin.C96.037.fasta.contigs.fa	NA	NA	NA	NA	NA	1.55289	NA	NA	NA	NA	NA	NA	NA	NA	NA	NA	NA	NA	NA	0.887722	NA	NA	NA	NA	NA	NA	NA	NA	NA	NA	NA	NA	NA	NA	NA	NA	NA	NA	NA	NA	NA	NA	NA	NA	NA	NA	NA	NA	3.26913
C96.metabat.bin.27.contigs.fa	NA	NA	NA	NA	NA	NA	NA	NA	NA	NA	NA	NA	NA	NA	NA	NA	NA	NA	NA	NA	NA	NA	NA	NA	NA	NA	NA	NA	NA	NA	NA	NA	NA	NA	NA	NA	NA	NA	NA	NA	NA	NA	NA	NA	1.51037	NA	NA	NA	NA
C96.metabat.bin.52.contigs.fa	NA	NA	NA	NA	NA	NA	NA	NA	NA	NA	NA	NA	NA	NA	NA	NA	NA	NA	NA	5.02066	NA	NA	NA	NA	NA	NA	NA	NA	NA	NA	NA	NA	NA	NA	NA	NA	NA	NA	NA	NA	3.2234	NA	NA	NA	NA	NA	NA	NA	NA
C96.metabat.bin.70.contigs.fa	NA	NA	NA	NA	NA	NA	NA	NA	1.18211	NA	NA	NA	NA	NA	NA	NA	11.7134	12.5345	NA	9.85799	NA	2.75585	NA	NA	NA	NA	NA	2.62873	NA	2.80351	NA	53.3828	8.28812	NA	NA	NA	10.367	NA	3.33244	NA	NA	NA	NA	NA	NA	0.998494	NA	NA	NA
C96.mycc.Cluster.43.contigs.fa	NA	NA	NA	NA	NA	NA	NA	NA	NA	NA	NA	NA	NA	NA	NA	NA	NA	NA	NA	NA	NA	NA	NA	NA	NA	NA	NA	NA	NA	NA	NA	NA	NA	NA	NA	NA	NA	NA	NA	NA	NA	NA	NA	NA	NA	NA	NA	NA	NA
C98.concoct.0.contigs.fa	NA	NA	NA	NA	NA	NA	NA	NA	NA	NA	NA	NA	NA	NA	NA	NA	NA	NA	NA	NA	NA	NA	NA	NA	NA	NA	NA	NA	NA	NA	NA	NA	NA	NA	NA	NA	NA	NA	NA	NA	NA	NA	NA	NA	NA	NA	NA	NA	NA
C98.concoct.45.contigs.fa	5.00294	NA	NA	NA	NA	NA	NA	NA	NA	NA	NA	NA	NA	NA	NA	NA	NA	2.42015	6.78986	NA	NA	NA	NA	NA	NA	NA	NA	NA	NA	NA	10.7161	0.980962	NA	NA	18.7355	NA	NA	NA	NA	NA	NA	NA	NA	NA	0.970618	NA	1.10532	NA	NA
C98.mycc.Cluster.28.contigs.fa	NA	NA	NA	NA	NA	NA	NA	NA	NA	NA	NA	NA	NA	NA	NA	NA	NA	NA	NA	NA	NA	NA	NA	NA	NA	NA	NA	NA	NA	NA	NA	NA	NA	NA	NA	NA	NA	NA	NA	NA	NA	NA	NA	NA	NA	NA	NA	NA	NA
C98.mycc.Cluster.7_sub.contigs.fa	NA	NA	NA	NA	NA	NA	NA	NA	NA	NA	NA	NA	NA	NA	NA	NA	NA	NA	NA	NA	NA	NA	NA	NA	NA	NA	NA	NA	NA	NA	NA	NA	NA	NA	NA	NA	NA	NA	NA	NA	NA	NA	NA	NA	NA	NA	NA	NA	NA
C98.mycc.Cluster.8_sub.contigs.fa	2.75302	NA	NA	NA	NA	NA	NA	NA	NA	NA	NA	NA	NA	NA	NA	NA	NA	NA	NA	NA	NA	NA	NA	NA	NA	NA	NA	NA	NA	NA	NA	NA	NA	NA	NA	NA	NA	NA	NA	NA	NA	NA	NA	NA	NA	NA	NA	NA	NA
C9.concoct.123.contigs.fa	NA	NA	1.71013	NA	0.894813	NA	NA	NA	NA	NA	1.12883	2.37385	1.79845	NA	NA	NA	NA	0.933129	1.19836	NA	1.46103	1.55612	1.40658	1.94599	NA	NA	2.17901	1.67025	NA	NA	2.08543	0.946861	NA	2.90171	NA	NA	NA	NA	NA	6.20795	NA	NA	NA	3.18967	NA	NA	NA	NA	1.8802
C9.concoct.43.contigs.fa	2.32429	NA	NA	NA	NA	NA	NA	NA	NA	NA	NA	NA	NA	NA	NA	NA	NA	NA	NA	NA	NA	NA	1.70342	NA	NA	NA	1.01833	NA	NA	NA	NA	NA	NA	NA	NA	NA	NA	NA	NA	NA	NA	NA	NA	NA	NA	NA	NA	NA	NA
C9.concoct.45.contigs.fa	NA	NA	NA	NA	NA	NA	NA	NA	NA	NA	NA	NA	NA	NA	NA	NA	NA	NA	NA	NA	NA	NA	NA	NA	NA	NA	1.21336	NA	NA	NA	NA	NA	NA	NA	NA	NA	NA	NA	NA	NA	NA	1.12326	NA	NA	NA	NA	NA	NA	NA
C9.maxbin.C9.032.fasta_sub.contigs.fa	NA	NA	2.31758	NA	2.96246	NA	NA	NA	NA	NA	2.05195	20.8749	NA	NA	NA	NA	NA	NA	NA	2.04884	NA	NA	NA	NA	NA	NA	NA	NA	NA	NA	3.74612	NA	NA	NA	NA	NA	NA	NA	NA	NA	NA	NA	NA	NA	NA	2.18452	NA	NA	5.55286
C9.maxbin.C9.055.fasta_sub.contigs.fa	NA	NA	NA	NA	1.13653	NA	NA	NA	NA	NA	NA	16.3407	NA	NA	NA	NA	NA	NA	NA	NA	2.36249	NA	NA	NA	NA	1.49036	NA	0.964852	NA	NA	NA	NA	NA	NA	NA	2.40683	NA	NA	2.41858	NA	NA	NA	31.1032	26.4969	NA	NA	NA	NA	NA
C9.metabat.bin.143.contigs.fa	NA	NA	2.50464	NA	1.36757	3.22888	1.35917	NA	1.07958	1.86053	1.24397	3.92202	1.67058	2.78485	0.95498	4.41851	1.36067	5.89563	1.2103	2.16045	1.16269	NA	1.37157	10.7559	NA	4.12422	9.66586	3.70928	NA	2.1973	2.50317	2.16868	1.09965	1.3039	1.36169	9.93822	0.897365	9.83167	1.82782	37.3421	NA	0.956676	NA	0.998503	7.07921	NA	35.8761	2.04564	1.72579
C9.metabat.bin.160_sub.contigs.fa	NA	NA	1.01236	1.43536	1.14309	1.05932	4.90876	4.49853	1.99389	NA	NA	2.7368	1.43319	NA	0.979306	NA	NA	1.01011	4.9994	0.920903	NA	1.11809	NA	1.6731	0.967917	NA	NA	2.43263	2.35963	NA	1.18322	1.17948	1.26465	NA	NA	2.10912	0.991846	NA	NA	5.98861	NA	NA	NA	1.00992	4.44356	NA	NA	NA	1.2533
C9.metabat.bin.28.contigs.fa	NA	NA	NA	NA	NA	NA	NA	NA	NA	NA	NA	NA	NA	NA	1.91043	NA	NA	NA	NA	NA	NA	NA	NA	NA	NA	NA	NA	NA	NA	NA	NA	NA	NA	NA	NA	NA	NA	NA	NA	NA	NA	NA	NA	NA	6.33989	NA	NA	NA	NA
C9.metabat.bin.56.contigs.fa	NA	NA	NA	NA	NA	NA	NA	NA	NA	NA	1.94623	NA	NA	NA	NA	NA	NA	NA	NA	NA	NA	NA	NA	NA	NA	NA	3.80254	NA	NA	NA	NA	NA	NA	NA	NA	NA	NA	NA	NA	NA	NA	NA	NA	NA	NA	NA	NA	NA	NA
C9.metabat.bin.68.contigs.fa	NA	NA	10.3084	NA	NA	NA	NA	NA	NA	8.56524	NA	NA	NA	NA	NA	NA	1.1016	NA	NA	NA	NA	NA	2.35227	NA	NA	NA	1.00263	NA	NA	NA	NA	2.46026	NA	NA	NA	NA	NA	NA	NA	NA	NA	NA	NA	NA	NA	NA	NA	NA	1.03665
C9.metabat.bin.75.contigs.fa	NA	NA	1.05841	NA	NA	NA	NA	NA	NA	NA	0.877886	5.05684	NA	NA	NA	NA	NA	NA	NA	0.943406	NA	NA	NA	NA	NA	NA	NA	2.29092	1.25979	NA	NA	2.83667	NA	NA	NA	NA	NA	NA	NA	NA	NA	NA	NA	NA	NA	NA	NA	NA	NA
C9.mycc.Cluster.108.contigs.fa	NA	NA	NA	NA	9.37381	NA	NA	NA	NA	NA	NA	NA	NA	3.58007	NA	22.9668	NA	NA	NA	NA	NA	NA	NA	NA	NA	NA	NA	NA	NA	NA	12.2639	NA	NA	NA	NA	NA	NA	NA	NA	NA	NA	NA	NA	NA	NA	NA	NA	29.5857	NA
C9.mycc.Cluster.54_sub.contigs.fa	1.96493	NA	1.37266	NA	1.03484	NA	1.95763	1.09888	0.990546	NA	1.30349	2.67464	3.10987	NA	0.86351	0.954579	NA	3.78927	NA	NA	NA	NA	2.11787	NA	2.35823	3.14099	1.45274	2.35536	0.900959	NA	2.27372	1.11643	NA	10.218	2.39087	2.18196	NA	NA	NA	13.289	1.13544	NA	2.60705	1.48617	2.23339	1.68227	2.92373	3.53509	NA
C9.mycc.Cluster.97.contigs.fa	NA	NA	NA	NA	NA	NA	NA	NA	NA	NA	1.38008	NA	1.23021	NA	NA	NA	NA	NA	NA	NA	NA	NA	NA	NA	1.05588	2.08643	NA	NA	NA	NA	NA	NA	NA	NA	NA	NA	NA	NA	NA	4.12235	NA	NA	NA	NA	1.50572	NA	NA	NA	NA
P100.concoct.22.contigs.fa	NA	NA	NA	NA	NA	NA	NA	NA	NA	NA	NA	NA	0.909802	NA	NA	NA	2.0423	1.47356	NA	NA	NA	NA	NA	NA	NA	NA	NA	1.00248	NA	NA	NA	NA	NA	NA	NA	NA	1.34781	1.27411	NA	NA	NA	1.41416	NA	NA	NA	NA	NA	NA	NA
P100.maxbin.P100.006.fasta.contigs.fa	17.9077	NA	1.1358	NA	NA	NA	NA	1.78684	NA	NA	NA	NA	NA	NA	NA	NA	2.95532	1.21526	2.15398	NA	NA	NA	NA	0.995342	NA	1.28134	10.7196	1.35292	NA	NA	NA	0.963833	NA	NA	NA	NA	NA	1.74921	NA	1.45279	NA	2.40913	NA	NA	NA	NA	0.975901	NA	6.31103
P103.concoct.18.contigs.fa	6.90424	NA	NA	NA	NA	NA	NA	NA	NA	NA	NA	NA	NA	NA	NA	NA	NA	NA	NA	NA	NA	NA	NA	NA	NA	NA	3.98459	NA	NA	NA	NA	NA	NA	NA	NA	NA	NA	NA	NA	NA	NA	NA	NA	NA	NA	1.2412	NA	NA	NA
P103.concoct.20_sub.contigs.fa	NA	NA	NA	NA	NA	NA	NA	NA	NA	NA	NA	NA	NA	NA	NA	NA	NA	NA	NA	NA	NA	NA	NA	NA	NA	NA	NA	NA	NA	NA	NA	NA	NA	NA	NA	NA	NA	NA	NA	NA	NA	NA	NA	NA	NA	NA	NA	NA	NA
P103.maxbin.P103.015.fasta_sub.contigs.fa	NA	1.51891	1.24305	NA	NA	1.23518	2.42275	2.2124	NA	1.16091	NA	NA	NA	NA	NA	NA	NA	1.90574	NA	NA	NA	1.21818	NA	NA	NA	2.47352	NA	NA	NA	NA	NA	NA	NA	NA	NA	NA	18.9743	32.2407	NA	NA	0.91236	1.15592	NA	NA	NA	3.93865	2.36544	NA	NA
P103.maxbin.P103.027.fasta_sub.contigs.fa	236.542	0.98812	3.00834	NA	0.866681	NA	141.526	2.57611	1.49521	1.13308	NA	NA	1.08559	NA	NA	3.28914	NA	6.28429	NA	NA	NA	3.58962	NA	NA	NA	2.03216	29.1719	1.33819	2.46935	0.973826	NA	NA	NA	NA	NA	NA	12.6001	14.417	NA	1.14687	NA	1.33466	1.08784	0.897116	NA	24.5423	NA	2.20671	NA
P103.metabat.bin.19.contigs.fa	NA	NA	NA	NA	NA	NA	NA	NA	NA	NA	NA	NA	NA	NA	NA	NA	NA	NA	NA	NA	NA	NA	NA	NA	NA	NA	NA	NA	NA	NA	NA	NA	NA	NA	NA	NA	NA	1.96352	NA	NA	NA	NA	NA	NA	NA	NA	NA	NA	NA
P103.metabat.bin.52.contigs.fa	NA	NA	3.40144	1.09431	NA	2.30554	3.86057	0.874961	2.68174	NA	3.51925	4.79384	4.96768	NA	2.21185	NA	1.91326	9.11582	3.56579	3.30577	NA	1.0674	NA	1.82616	1.08369	27.8357	2.75615	9.74134	3.93943	4.92794	NA	3.02719	2.0506	1.46097	NA	3.13296	1.06724	4.32718	31.9502	5.96891	4.03201	0.9141	NA	NA	10.0203	NA	NA	NA	4.62397
P103.metabat.bin.74.contigs.fa	NA	NA	NA	NA	NA	NA	NA	NA	NA	NA	NA	NA	NA	NA	NA	NA	NA	NA	NA	NA	NA	NA	NA	NA	NA	NA	1.14067	NA	NA	NA	NA	NA	NA	NA	NA	NA	NA	NA	NA	NA	NA	NA	NA	NA	NA	NA	NA	NA	NA
P103.mycc.Cluster.89_sub.contigs.fa	12.4789	2.87052	2.76356	1.95896	5.1852	1.28847	6.49107	4.76322	1.63579	NA	1.01832	NA	1.19075	1.26824	1.43925	2.16073	NA	13.6493	NA	NA	1.5365	2.1457	3.45942	2.0056	1.95184	11.4464	6.7075	6.79629	5.67388	2.20043	4.41862	1.51108	2.37647	3.11093	10.0525	3.77905	3.61104	3.15605	1.6992	22.3281	2.04991	NA	12.5391	4.77826	4.47698	9.31703	21.3536	9.72269	1.04801
P103.mycc.Cluster.90.contigs.fa	NA	NA	NA	NA	NA	NA	NA	NA	NA	NA	NA	NA	NA	NA	NA	NA	NA	NA	NA	NA	NA	NA	NA	NA	NA	2.27986	NA	NA	NA	NA	NA	NA	NA	NA	NA	NA	NA	NA	NA	NA	NA	NA	NA	NA	NA	NA	NA	NA	NA
P104IIP.concoct.101_sub.contigs.fa	NA	NA	NA	4.57839	NA	NA	NA	NA	NA	NA	NA	3.17517	NA	NA	NA	NA	4.0771	NA	NA	7.3043	NA	NA	NA	NA	NA	NA	NA	NA	NA	NA	NA	NA	NA	NA	NA	NA	NA	NA	NA	NA	NA	NA	NA	NA	1.48356	NA	NA	NA	NA
P104IIP.concoct.119_sub.contigs.fa	NA	0.955285	1.45762	NA	NA	NA	2.49301	NA	NA	NA	NA	1.37238	2.99627	NA	NA	NA	42.5194	2.01437	NA	NA	NA	NA	NA	2.9989	NA	NA	NA	1.52371	NA	1.01717	2.63008	NA	NA	NA	NA	NA	1.23095	NA	NA	NA	NA	NA	NA	NA	NA	NA	NA	NA	NA
P104IIP.concoct.36_sub.contigs.fa	NA	NA	1.36461	1.06582	NA	1.37017	NA	NA	1.62852	NA	1.42216	3.23215	NA	NA	NA	NA	1.16104	3.6857	3.3237	2.63755	NA	1.33108	NA	2.48786	NA	2.23744	1.67332	3.98014	1.62494	2.09605	NA	NA	1.35484	4.419	NA	1.62655	NA	NA	NA	2.96077	NA	NA	NA	NA	2.94615	NA	NA	0.917143	4.54594
P104IIP.concoct.57.contigs.fa	NA	NA	NA	NA	NA	NA	NA	NA	NA	NA	NA	NA	NA	NA	NA	NA	NA	NA	NA	NA	NA	NA	NA	NA	NA	NA	NA	NA	NA	NA	NA	NA	NA	NA	NA	NA	NA	NA	NA	NA	NA	NA	NA	NA	NA	NA	NA	NA	NA
P104IIP.concoct.5_sub.contigs.fa	NA	NA	NA	NA	NA	NA	NA	NA	NA	NA	NA	NA	NA	NA	NA	NA	NA	NA	23.1207	NA	NA	NA	NA	NA	NA	NA	1.50041	NA	NA	NA	NA	NA	NA	79.6369	NA	NA	NA	NA	NA	NA	NA	NA	NA	NA	NA	NA	NA	NA	NA
P104IIP.maxbin.P104IIP.007.fasta.contigs.fa	NA	NA	NA	NA	NA	NA	NA	NA	NA	NA	NA	NA	NA	NA	NA	NA	NA	1.10618	1.21186	NA	NA	NA	NA	1.25501	NA	NA	1.01809	NA	NA	NA	NA	NA	NA	NA	NA	NA	NA	NA	NA	1.83973	NA	NA	NA	NA	NA	NA	NA	NA	NA
P104IIP.maxbin.P104IIP.012.fasta_sub.contigs.fa	NA	NA	NA	NA	NA	NA	NA	NA	NA	NA	NA	NA	NA	NA	NA	NA	NA	NA	NA	NA	NA	NA	NA	NA	NA	NA	NA	NA	NA	NA	NA	NA	NA	NA	NA	NA	NA	NA	NA	NA	NA	NA	NA	NA	NA	NA	NA	NA	NA
P104IIP.maxbin.P104IIP.037.fasta.contigs.fa	NA	NA	NA	NA	NA	NA	NA	NA	NA	NA	NA	NA	NA	NA	NA	NA	NA	NA	NA	NA	NA	NA	NA	NA	NA	NA	NA	NA	NA	NA	NA	NA	NA	NA	NA	NA	NA	NA	NA	NA	NA	NA	NA	NA	NA	NA	NA	NA	NA
P104IIP.maxbin.P104IIP.044.fasta.contigs.fa	NA	NA	NA	NA	NA	NA	NA	2.03947	NA	NA	9.35813	4.83275	NA	NA	NA	NA	10.0131	2.41056	NA	4.47194	NA	NA	NA	NA	NA	NA	NA	5.88738	NA	6.25162	NA	NA	NA	NA	NA	NA	NA	NA	NA	NA	NA	NA	NA	NA	2.05967	NA	1.51864	NA	NA
P104IIP.maxbin.P104IIP.083.fasta.contigs.fa	NA	NA	NA	NA	NA	NA	NA	NA	NA	NA	NA	NA	NA	NA	NA	NA	NA	NA	NA	NA	NA	NA	NA	NA	NA	NA	NA	NA	NA	NA	NA	NA	NA	NA	NA	NA	NA	NA	NA	NA	NA	NA	NA	NA	NA	NA	NA	NA	NA
P104IIP.metabat.bin.101_sub.contigs.fa	NA	NA	NA	NA	NA	NA	NA	NA	NA	NA	NA	NA	NA	NA	NA	NA	NA	NA	NA	NA	NA	NA	NA	NA	NA	NA	NA	NA	NA	NA	NA	NA	NA	NA	NA	NA	NA	NA	NA	NA	NA	NA	NA	NA	NA	NA	NA	NA	NA
P104IIP.metabat.bin.136.contigs.fa	NA	NA	NA	NA	NA	NA	NA	NA	NA	NA	NA	NA	NA	NA	NA	NA	NA	NA	NA	1.88318	NA	NA	NA	4.26213	NA	NA	NA	NA	NA	NA	NA	NA	NA	NA	NA	NA	NA	NA	NA	NA	5.55889	NA	NA	NA	NA	NA	NA	NA	0.870915
P104IIP.metabat.bin.15.contigs.fa	NA	NA	7.7651	NA	NA	NA	NA	NA	NA	NA	NA	NA	NA	NA	NA	NA	6.23357	NA	NA	NA	NA	NA	NA	NA	NA	NA	NA	NA	NA	NA	NA	NA	NA	NA	NA	NA	NA	NA	NA	NA	NA	NA	NA	NA	NA	NA	NA	NA	NA
P104IIP.metabat.bin.160.contigs.fa	NA	NA	12.7857	NA	NA	3.34577	NA	NA	NA	NA	NA	NA	6.73883	NA	NA	NA	NA	NA	NA	2.38966	NA	NA	NA	NA	1.01573	NA	NA	NA	NA	NA	NA	1.01476	NA	NA	NA	NA	NA	NA	NA	NA	NA	NA	NA	NA	3.21076	NA	NA	NA	1.05303
P104IIP.metabat.bin.162.contigs.fa	NA	1.03548	NA	1.6467	NA	NA	NA	NA	NA	NA	NA	NA	NA	NA	0.836802	NA	NA	NA	NA	NA	NA	NA	NA	NA	NA	NA	NA	1.90263	NA	NA	NA	NA	NA	NA	NA	NA	NA	3.50587	NA	NA	1.14411	NA	NA	NA	NA	NA	NA	NA	NA
P104IIP.metabat.bin.168.contigs.fa	NA	NA	NA	NA	NA	NA	NA	NA	NA	NA	NA	58.3036	NA	NA	NA	NA	NA	NA	NA	NA	NA	NA	NA	NA	NA	NA	NA	NA	NA	NA	NA	NA	NA	NA	NA	NA	NA	NA	NA	NA	NA	NA	NA	NA	NA	NA	NA	NA	NA
P104IIP.metabat.bin.176_sub.contigs.fa	NA	NA	NA	NA	NA	NA	NA	NA	NA	NA	1.74763	NA	NA	NA	NA	NA	NA	NA	NA	NA	NA	NA	NA	NA	NA	NA	NA	NA	NA	NA	NA	NA	NA	NA	NA	NA	NA	NA	NA	NA	NA	NA	NA	NA	NA	NA	NA	NA	NA
P104IIP.metabat.bin.48_sub.contigs.fa	NA	NA	NA	NA	NA	NA	NA	2.83906	NA	NA	NA	NA	NA	NA	2.65427	NA	NA	1.94366	1.65039	NA	NA	NA	NA	NA	NA	1.15506	NA	4.28981	NA	NA	NA	NA	NA	NA	NA	4.12366	NA	NA	3.2388	NA	NA	NA	NA	NA	0.964198	NA	NA	NA	NA
P104IIP.metabat.bin.63.contigs.fa	NA	NA	1.77495	1.09616	NA	1.11848	NA	NA	NA	NA	1.07397	2.0171	1.14774	NA	2.17815	NA	NA	3.97646	1.77572	1.61633	NA	NA	NA	0.943585	NA	2.6224	1.45292	3.79861	1.66656	1.10346	NA	1.13102	NA	NA	NA	1.73434	NA	1.05577	2.13623	1.02856	15.7437	NA	NA	NA	5.17814	NA	NA	NA	1.20829
P104IIP.metabat.bin.65.contigs.fa	NA	NA	NA	NA	NA	NA	NA	NA	NA	NA	NA	NA	NA	NA	NA	NA	NA	NA	NA	NA	NA	NA	NA	NA	NA	NA	NA	NA	NA	NA	NA	NA	NA	NA	NA	NA	1.13862	NA	NA	NA	NA	NA	NA	NA	NA	NA	NA	NA	NA
P104IIP.metabat.bin.98_sub.contigs.fa	NA	NA	NA	NA	NA	NA	NA	NA	NA	NA	NA	NA	NA	NA	NA	NA	NA	NA	22.0851	NA	NA	NA	NA	NA	NA	NA	NA	NA	NA	NA	NA	NA	NA	NA	NA	NA	NA	NA	NA	NA	1.74537	NA	NA	NA	3.91152	NA	NA	NA	4.08265
P105.maxbin.P105.006.fasta.contigs.fa	6.19761	NA	NA	NA	0.939329	NA	1.8678	NA	NA	NA	NA	0.950126	NA	NA	NA	NA	NA	1.42263	1.44402	NA	NA	NA	NA	1.87683	NA	NA	1.48254	1.10767	NA	NA	NA	NA	NA	NA	1.3443	NA	NA	NA	NA	3.20806	NA	NA	NA	6.9686	NA	12.3116	NA	15.0733	NA
P105.maxbin.P105.031.fasta_sub.contigs.fa	4.44021	NA	1.14371	NA	1.25271	5.1671	2.25934	NA	0.975395	NA	0.938502	2.10349	1.08598	NA	NA	2.87625	0.865302	3.70688	3.27981	NA	NA	NA	NA	3.35753	NA	1.98341	3.57122	2.30883	NA	1.11253	1.50003	2.04652	2.03666	2.04585	1.28355	1.12746	NA	NA	1.18659	6.12316	NA	0.960198	1.06609	2.14314	1.05326	1.01142	2.25637	2.90631	1.47277
P105.metabat.bin.32.contigs.fa	NA	NA	17.4417	NA	NA	NA	NA	NA	NA	NA	NA	NA	NA	NA	NA	NA	1.82076	0.946189	NA	NA	NA	NA	2.133	NA	NA	NA	NA	NA	NA	NA	NA	NA	NA	NA	NA	NA	NA	31.2275	NA	NA	NA	NA	NA	NA	NA	NA	NA	NA	NA
P105.metabat.bin.54.contigs.fa	NA	NA	4.10244	NA	NA	12.3913	6.29111	NA	NA	NA	NA	31.8435	NA	NA	NA	NA	NA	NA	NA	0.858921	NA	NA	NA	1.23515	NA	NA	NA	1.76064	NA	1.35025	NA	NA	NA	NA	NA	3.11461	NA	NA	4.62265	0.947182	NA	NA	NA	NA	NA	1.1626	NA	NA	NA
P105.metabat.bin.69.contigs.fa	NA	NA	NA	NA	NA	NA	NA	NA	NA	NA	NA	NA	NA	NA	NA	NA	NA	NA	NA	NA	NA	NA	NA	NA	NA	NA	NA	NA	NA	NA	NA	NA	NA	NA	NA	NA	NA	NA	NA	1.13077	NA	NA	NA	NA	NA	NA	NA	NA	NA
P107.concoct.168_sub.contigs.fa	NA	NA	NA	NA	NA	NA	NA	NA	NA	NA	NA	NA	NA	NA	NA	NA	NA	NA	NA	NA	NA	NA	NA	NA	NA	NA	NA	NA	NA	NA	NA	NA	NA	NA	NA	NA	NA	NA	NA	NA	NA	NA	NA	NA	NA	NA	NA	NA	NA
P107.concoct.20.contigs.fa	NA	NA	NA	NA	NA	NA	NA	NA	NA	NA	NA	1.58004	NA	NA	NA	NA	NA	NA	NA	NA	NA	NA	NA	NA	NA	NA	NA	NA	NA	NA	NA	NA	NA	NA	NA	NA	NA	NA	NA	NA	NA	NA	NA	NA	NA	NA	NA	NA	NA
P107.concoct.2.contigs.fa	NA	NA	NA	NA	NA	NA	NA	NA	NA	NA	NA	NA	NA	NA	NA	NA	NA	NA	NA	NA	NA	NA	NA	NA	NA	1.02694	NA	NA	1.40325	NA	NA	NA	NA	NA	NA	NA	NA	NA	NA	NA	NA	NA	NA	NA	NA	NA	NA	NA	NA
P107.concoct.36_sub.contigs.fa	NA	NA	NA	NA	NA	NA	NA	NA	NA	NA	NA	NA	NA	NA	NA	NA	NA	NA	NA	NA	NA	NA	NA	NA	NA	NA	NA	NA	NA	NA	NA	NA	NA	NA	NA	NA	NA	NA	NA	NA	NA	NA	NA	NA	NA	NA	NA	NA	NA
P107.concoct.71.contigs.fa	NA	NA	NA	NA	NA	NA	NA	NA	NA	NA	NA	NA	NA	NA	NA	NA	NA	NA	NA	NA	NA	NA	NA	NA	NA	NA	NA	NA	NA	NA	NA	NA	NA	NA	NA	2.01279	NA	NA	NA	NA	NA	NA	NA	NA	NA	NA	NA	NA	NA
P107.concoct.79.contigs.fa	NA	NA	NA	NA	NA	NA	NA	NA	NA	NA	NA	NA	NA	NA	NA	NA	NA	NA	NA	NA	NA	NA	NA	NA	NA	NA	NA	NA	NA	NA	NA	NA	NA	NA	NA	NA	NA	NA	NA	NA	NA	NA	NA	NA	NA	NA	NA	NA	NA
P107.concoct.9.contigs.fa	NA	NA	NA	NA	NA	NA	NA	NA	NA	NA	NA	NA	NA	NA	NA	NA	NA	NA	NA	NA	NA	NA	NA	NA	NA	NA	NA	NA	NA	NA	NA	NA	NA	NA	NA	NA	NA	NA	NA	NA	NA	NA	NA	NA	NA	NA	NA	NA	NA
P107.maxbin.P107.001.fasta.contigs.fa	NA	NA	1.85778	1.37035	NA	1.45774	2.25461	NA	1.94166	NA	1.02542	3.28152	1.82635	NA	1.16381	1.28404	NA	3.32297	5.25524	1.13025	0.959778	1.15752	NA	1.38341	NA	3.01602	2.37456	4.88101	5.2941	2.18834	1.13446	2.09773	0.906496	NA	NA	3.6137	1.77738	3.21725	1.64504	3.72354	1.72515	NA	NA	1.57155	2.4256	NA	1.0991	NA	2.05737
P107.maxbin.P107.004.fasta.contigs.fa	NA	NA	NA	NA	NA	NA	NA	NA	NA	NA	NA	NA	NA	NA	NA	NA	NA	NA	NA	2.70237	NA	NA	NA	NA	NA	NA	NA	NA	NA	NA	NA	NA	NA	NA	NA	NA	NA	NA	NA	NA	NA	NA	NA	NA	NA	NA	NA	NA	1.27939
P107.maxbin.P107.018.fasta.contigs.fa	NA	NA	NA	NA	NA	NA	NA	NA	NA	NA	NA	NA	NA	NA	NA	NA	NA	NA	NA	NA	NA	NA	NA	NA	NA	NA	NA	0.952831	NA	NA	NA	NA	NA	NA	NA	NA	NA	1.12917	NA	NA	NA	NA	NA	NA	NA	NA	NA	NA	NA
P107.maxbin.P107.024.fasta.contigs.fa	NA	NA	NA	NA	NA	NA	NA	NA	NA	NA	NA	NA	NA	NA	NA	NA	NA	NA	NA	NA	NA	NA	NA	NA	NA	NA	NA	NA	NA	NA	NA	NA	NA	NA	NA	NA	NA	NA	NA	NA	NA	NA	NA	NA	NA	NA	NA	NA	NA
P107.maxbin.P107.026.fasta.contigs.fa	NA	NA	NA	NA	NA	NA	NA	NA	NA	NA	NA	NA	NA	NA	NA	NA	NA	NA	NA	NA	NA	NA	NA	NA	NA	NA	NA	NA	NA	NA	NA	NA	NA	NA	NA	NA	NA	NA	NA	NA	NA	NA	NA	NA	NA	NA	NA	NA	NA
P107.maxbin.P107.034.fasta.contigs.fa	NA	NA	NA	NA	NA	NA	NA	NA	NA	NA	NA	NA	NA	NA	NA	NA	NA	NA	NA	NA	NA	NA	NA	NA	NA	NA	NA	NA	NA	NA	NA	NA	NA	NA	NA	NA	NA	NA	NA	NA	NA	NA	NA	NA	NA	NA	NA	NA	NA
P107.maxbin.P107.039.fasta.contigs.fa	NA	NA	NA	NA	NA	NA	NA	NA	NA	NA	NA	NA	NA	NA	NA	NA	NA	NA	NA	NA	NA	NA	NA	NA	NA	NA	NA	NA	NA	NA	NA	NA	NA	NA	NA	NA	NA	NA	NA	NA	NA	NA	NA	NA	NA	NA	NA	NA	NA
P107.maxbin.P107.047.fasta.contigs.fa	NA	NA	NA	NA	1.54419	NA	NA	NA	NA	NA	NA	2.52158	NA	1.50165	NA	NA	NA	NA	NA	NA	NA	3.35386	NA	NA	NA	NA	NA	3.09627	NA	2.53211	NA	NA	NA	NA	NA	NA	NA	72.1287	NA	NA	49.8074	NA	NA	NA	NA	NA	NA	NA	NA
P107.maxbin.P107.050.fasta.contigs.fa	NA	NA	NA	NA	NA	NA	NA	NA	NA	NA	NA	NA	NA	NA	NA	NA	NA	NA	NA	NA	NA	NA	NA	NA	NA	NA	NA	NA	NA	NA	NA	NA	NA	NA	NA	NA	NA	NA	NA	NA	NA	NA	NA	NA	NA	NA	NA	NA	NA
P107.maxbin.P107.080.fasta.contigs.fa	NA	NA	NA	NA	NA	NA	NA	NA	NA	NA	NA	NA	NA	NA	NA	NA	NA	NA	NA	1.49228	NA	NA	NA	NA	NA	0.95198	NA	NA	NA	NA	NA	8.29412	NA	NA	NA	NA	NA	NA	NA	NA	NA	NA	NA	NA	NA	NA	NA	NA	NA
P107.maxbin.P107.106.fasta_sub.contigs.fa	0.949256	NA	NA	2.92475	NA	NA	NA	NA	NA	NA	NA	NA	NA	NA	1.41853	NA	NA	NA	NA	NA	NA	NA	4.61007	NA	NA	NA	NA	NA	NA	NA	NA	1.18105	1.78911	NA	NA	NA	NA	NA	NA	NA	NA	NA	NA	NA	NA	NA	NA	NA	NA
P107.maxbin.P107.127.fasta.contigs.fa	NA	NA	NA	NA	NA	NA	NA	NA	NA	NA	NA	NA	NA	NA	NA	NA	NA	NA	NA	2.01183	NA	NA	NA	NA	NA	NA	NA	NA	NA	NA	NA	NA	NA	NA	NA	NA	NA	NA	NA	NA	NA	NA	NA	NA	NA	NA	NA	NA	NA
P107.maxbin.P107.153.fasta_sub.contigs.fa	NA	NA	NA	NA	NA	NA	2.43386	NA	NA	NA	NA	0.989793	NA	NA	NA	NA	NA	2.42358	1.46711	0.947693	NA	1.4732	NA	NA	NA	1.05669	NA	2.23182	NA	1.44048	NA	1.22399	NA	NA	NA	1.25456	NA	1.09565	NA	2.87634	NA	NA	NA	NA	NA	NA	1.1203	1.51039	NA
P107.maxbin.P107.203.fasta_sub.contigs.fa	NA	NA	NA	NA	NA	NA	NA	NA	NA	NA	NA	NA	NA	NA	NA	NA	NA	NA	NA	NA	NA	NA	NA	NA	NA	NA	NA	NA	NA	NA	NA	NA	NA	NA	NA	NA	NA	NA	NA	NA	NA	NA	NA	NA	NA	NA	NA	NA	NA
P107.metabat.bin.105.contigs.fa	NA	NA	2.40283	NA	NA	NA	NA	NA	NA	NA	NA	NA	NA	NA	NA	NA	NA	2.06948	NA	NA	NA	NA	NA	NA	NA	2.59167	NA	NA	NA	NA	NA	NA	NA	NA	NA	NA	NA	NA	NA	NA	1.46284	NA	NA	NA	NA	NA	NA	NA	NA
P107.metabat.bin.108.contigs.fa	NA	NA	20.2193	24.5439	NA	NA	NA	NA	NA	NA	NA	NA	NA	NA	12.25	NA	3.21234	NA	NA	21.5089	NA	NA	NA	NA	1.55862	40.4943	NA	NA	NA	NA	NA	NA	NA	NA	NA	NA	NA	4.90641	NA	NA	NA	3.32512	NA	NA	NA	NA	NA	NA	NA
P107.metabat.bin.112.contigs.fa	NA	1.15424	NA	NA	NA	NA	4.85476	NA	NA	NA	NA	NA	NA	NA	1.23698	NA	NA	10.5216	NA	NA	NA	NA	NA	NA	NA	NA	2.87393	NA	NA	NA	4.51881	3.82862	NA	NA	NA	NA	NA	0.952299	NA	NA	NA	NA	NA	NA	2.37633	NA	NA	NA	NA
P107.metabat.bin.140.contigs.fa	NA	NA	NA	NA	NA	NA	NA	NA	NA	NA	NA	NA	NA	NA	NA	NA	NA	NA	NA	NA	NA	NA	NA	NA	NA	NA	NA	NA	NA	NA	NA	NA	NA	NA	NA	NA	NA	NA	NA	NA	NA	NA	NA	NA	NA	NA	NA	NA	NA
P107.metabat.bin.142.contigs.fa	NA	NA	NA	NA	NA	NA	NA	NA	NA	NA	NA	NA	NA	NA	NA	NA	NA	NA	NA	NA	NA	NA	NA	NA	NA	NA	NA	NA	NA	NA	NA	NA	NA	NA	NA	NA	NA	NA	NA	NA	NA	NA	NA	NA	NA	NA	NA	NA	NA
P107.metabat.bin.145.contigs.fa	NA	NA	NA	NA	NA	NA	NA	NA	NA	NA	NA	NA	NA	NA	NA	NA	NA	NA	NA	NA	NA	NA	NA	NA	NA	NA	NA	NA	NA	NA	NA	NA	NA	NA	NA	NA	NA	NA	NA	NA	NA	NA	NA	NA	NA	NA	NA	NA	NA
P107.metabat.bin.154.contigs.fa	NA	NA	NA	NA	NA	NA	NA	NA	NA	NA	NA	NA	NA	NA	NA	NA	NA	NA	NA	NA	NA	NA	NA	NA	NA	NA	NA	NA	NA	NA	NA	8.77603	NA	NA	NA	NA	NA	NA	NA	NA	NA	NA	NA	NA	NA	NA	NA	NA	NA
P107.metabat.bin.163_sub.contigs.fa	NA	NA	NA	NA	NA	NA	NA	NA	NA	NA	NA	NA	NA	NA	NA	NA	NA	NA	NA	1.15427	NA	NA	NA	NA	NA	NA	NA	NA	NA	NA	NA	NA	NA	NA	NA	4.55198	NA	NA	1.71333	NA	NA	NA	NA	NA	2.3652	NA	NA	NA	NA
P107.metabat.bin.226.contigs.fa	NA	NA	NA	NA	NA	5.4471	NA	NA	NA	NA	NA	NA	NA	NA	NA	NA	NA	NA	NA	2.49772	NA	NA	NA	NA	NA	NA	NA	NA	NA	NA	NA	NA	NA	NA	NA	NA	NA	NA	NA	NA	NA	NA	NA	NA	1.0129	NA	NA	NA	2.01353
P107.metabat.bin.229.contigs.fa	NA	NA	NA	NA	NA	NA	NA	NA	NA	NA	NA	NA	NA	NA	2.5178	NA	NA	NA	NA	NA	NA	4.64131	NA	NA	NA	NA	NA	3.815	NA	0.931508	NA	NA	NA	NA	NA	NA	NA	1.20638	NA	1.06603	NA	NA	NA	NA	NA	NA	NA	NA	NA
P107.metabat.bin.48.contigs.fa	NA	NA	NA	NA	NA	0.866954	NA	NA	NA	NA	3.46683	2.33356	1.02838	NA	NA	NA	NA	NA	NA	0.862428	NA	NA	NA	NA	NA	NA	NA	9.54007	7.54228	1.46606	NA	7.37928	NA	NA	NA	NA	NA	NA	1.05091	NA	NA	NA	NA	NA	10.0832	NA	NA	NA	0.86607
P107.metabat.bin.52.contigs.fa	NA	NA	NA	0.966355	NA	NA	NA	NA	1.15175	NA	NA	NA	NA	NA	NA	NA	NA	NA	NA	NA	NA	NA	2.50827	NA	NA	NA	NA	NA	NA	NA	NA	NA	0.948045	NA	NA	NA	NA	NA	NA	NA	NA	NA	NA	NA	NA	NA	NA	NA	NA
P107.metabat.bin.5.contigs.fa	NA	NA	NA	NA	NA	NA	NA	NA	NA	NA	NA	NA	NA	NA	NA	NA	NA	NA	NA	NA	NA	NA	NA	NA	NA	NA	NA	NA	NA	NA	NA	NA	NA	NA	NA	NA	NA	NA	NA	NA	NA	NA	NA	NA	NA	NA	NA	NA	NA
P107.metabat.bin.64.contigs.fa	NA	NA	NA	NA	NA	NA	NA	NA	NA	NA	NA	NA	NA	NA	NA	NA	NA	NA	NA	NA	NA	NA	NA	NA	NA	NA	NA	NA	NA	NA	NA	NA	NA	NA	NA	NA	NA	NA	NA	NA	NA	NA	NA	NA	NA	NA	NA	NA	NA
P107.metabat.bin.74.contigs.fa	NA	NA	38.7376	36.6612	NA	35.149	NA	NA	NA	NA	NA	NA	5.47134	NA	NA	NA	NA	NA	NA	6.22955	NA	22.605	NA	NA	NA	154.316	NA	NA	NA	NA	NA	13.4509	NA	NA	NA	NA	NA	NA	NA	NA	28.3006	4.40131	NA	NA	NA	NA	NA	NA	48.7302
P107.metabat.bin.87.contigs.fa	NA	NA	1.45439	NA	NA	1.53682	NA	NA	NA	NA	NA	NA	NA	NA	NA	NA	NA	NA	NA	3.49953	NA	NA	NA	NA	NA	NA	NA	NA	NA	NA	NA	NA	NA	NA	NA	3.49801	NA	1.02791	1.70939	NA	2.9474	NA	NA	NA	NA	NA	NA	NA	2.58552
P10old.concoct.62_sub.contigs.fa	NA	NA	NA	NA	NA	NA	NA	NA	NA	NA	NA	NA	NA	NA	NA	NA	NA	NA	NA	NA	NA	NA	NA	NA	NA	NA	NA	NA	NA	NA	NA	NA	NA	NA	NA	NA	NA	4.57862	NA	NA	NA	NA	NA	NA	NA	NA	NA	NA	NA
P10old.concoct.80_sub.contigs.fa	NA	NA	NA	NA	NA	NA	NA	NA	NA	NA	NA	NA	NA	NA	NA	NA	NA	NA	NA	NA	NA	NA	NA	NA	NA	NA	NA	NA	NA	NA	NA	NA	NA	NA	NA	NA	NA	NA	NA	NA	NA	NA	NA	NA	1.12155	NA	NA	NA	NA
P10old.concoct.88.contigs.fa	NA	NA	NA	NA	NA	NA	NA	NA	NA	NA	NA	NA	NA	NA	NA	NA	NA	NA	NA	NA	NA	1.88806	NA	NA	NA	2.35034	NA	NA	NA	NA	NA	NA	NA	NA	NA	NA	2.09696	3.863	NA	1.01337	NA	NA	NA	0.999645	NA	NA	1.44432	NA	NA
P10old.concoct.91.contigs.fa	NA	NA	NA	NA	NA	NA	NA	NA	NA	NA	NA	NA	NA	NA	NA	NA	NA	NA	NA	NA	NA	NA	NA	NA	NA	NA	NA	NA	NA	NA	NA	NA	NA	NA	NA	NA	1.77397	0.926549	NA	NA	NA	NA	NA	NA	NA	NA	NA	NA	NA
P10old.maxbin.P10old.009.fasta.contigs.fa	NA	NA	24.7887	16.21	10.5201	8.52992	NA	NA	NA	26.2533	8.411	NA	8.11961	1.7699	21.7707	NA	NA	94.5882	34.1046	6.69866	NA	4.12712	1.94358	0.961978	NA	61.1835	10.1418	40.3262	93.6297	1.05148	NA	NA	8.41155	NA	NA	241.842	14.7752	26.6937	NA	32.091	75.0197	5.6133	NA	NA	31.4399	NA	5.68985	NA	3.59563
P10old.maxbin.P10old.033.fasta_sub.contigs.fa	NA	NA	6.58134	NA	NA	2.54383	NA	NA	NA	NA	NA	NA	NA	NA	NA	NA	NA	NA	NA	NA	NA	NA	NA	NA	NA	NA	NA	NA	NA	NA	NA	NA	NA	NA	NA	NA	3.38317	4.32467	NA	NA	2.15468	NA	NA	NA	NA	NA	1.31162	NA	NA
P10old.maxbin.P10old.041.fasta_sub.contigs.fa	NA	NA	NA	NA	NA	NA	NA	NA	NA	NA	NA	NA	NA	NA	NA	NA	NA	NA	NA	NA	NA	NA	NA	NA	NA	NA	NA	NA	NA	NA	NA	NA	NA	NA	NA	NA	3.56729	2.08833	NA	NA	NA	NA	NA	NA	NA	NA	NA	NA	NA
P10old.maxbin.P10old.065.fasta.contigs.fa	NA	1.02358	NA	0.958399	NA	NA	NA	NA	NA	NA	NA	NA	1.25468	NA	0.906466	NA	NA	4.99337	NA	NA	NA	NA	NA	NA	NA	NA	NA	NA	NA	NA	2.52063	NA	NA	NA	3.614	NA	1.42149	NA	NA	NA	NA	NA	1.28232	NA	NA	NA	NA	2.09281	NA
P10old.maxbin.P10old.077.fasta_sub.contigs.fa	NA	NA	1.12381	0.885639	1.41854	2.45073	4.91367	NA	1.25469	1.13876	0.888199	4.50996	1.19879	NA	NA	1.30822	NA	2.78278	5.39104	NA	NA	1.48051	NA	2.03364	NA	3.27345	3.2203	2.8009	1.20877	1.46399	1.14126	3.02306	1.02681	1.68749	NA	1.79509	0.90392	1.5985	NA	5.96517	NA	1.08599	NA	1.4161	2.54616	NA	2.04525	1.88135	1.06795
P10old.maxbin.P10old.082.fasta.contigs.fa	1.81977	NA	NA	NA	NA	NA	NA	NA	NA	NA	NA	NA	NA	NA	NA	NA	NA	1.32892	1.14957	NA	NA	NA	NA	NA	NA	NA	NA	NA	NA	NA	NA	NA	NA	NA	NA	NA	NA	4.65297	NA	NA	NA	NA	NA	NA	NA	NA	NA	NA	NA
P10old.metabat.bin.104.contigs.fa	NA	NA	1.36803	1.6584	NA	NA	NA	NA	NA	NA	NA	NA	NA	NA	NA	NA	NA	2.86185	NA	NA	NA	1.52562	NA	NA	NA	NA	NA	0.924235	NA	NA	NA	NA	NA	NA	NA	NA	3.54986	3.60567	NA	NA	NA	NA	NA	NA	NA	NA	3.05791	NA	NA
P10old.metabat.bin.121.contigs.fa	NA	NA	NA	2.16471	NA	1.73348	NA	NA	NA	NA	NA	1.76104	NA	NA	NA	NA	NA	3.2488	2.0914	2.69309	NA	NA	NA	NA	2.77786	1.8007	12.1837	5.62441	1.16539	NA	NA	1.13894	NA	NA	NA	1.25912	NA	0.985103	1.4252	1.38262	1.87805	NA	NA	NA	15.5031	NA	NA	NA	0.974311
P10old.metabat.bin.124.contigs.fa	NA	NA	NA	NA	NA	NA	NA	NA	NA	NA	NA	NA	NA	NA	NA	NA	NA	NA	NA	NA	NA	NA	NA	NA	NA	NA	NA	NA	NA	NA	NA	NA	NA	NA	NA	NA	NA	NA	NA	NA	NA	NA	NA	NA	NA	NA	NA	NA	NA
P10old.metabat.bin.17.contigs.fa	NA	NA	NA	NA	NA	NA	NA	2.76485	NA	NA	NA	NA	NA	NA	NA	NA	NA	NA	NA	NA	NA	NA	NA	0.922839	NA	1.01578	NA	NA	NA	NA	NA	NA	NA	NA	NA	NA	NA	NA	NA	NA	NA	NA	NA	NA	NA	NA	NA	NA	NA
P10old.metabat.bin.24.contigs.fa	NA	NA	NA	NA	NA	NA	NA	NA	NA	NA	8.05958	5.01584	NA	NA	NA	NA	11.1518	NA	NA	4.37731	NA	NA	NA	NA	NA	NA	NA	5.42994	NA	5.99135	NA	NA	4.97829	NA	NA	NA	NA	NA	NA	NA	NA	NA	NA	NA	43.6792	NA	NA	NA	NA
P10old.metabat.bin.41_sub.contigs.fa	NA	NA	NA	NA	2.29008	NA	6.26562	NA	NA	NA	NA	NA	NA	NA	NA	1.34397	NA	1.16944	NA	NA	NA	NA	NA	NA	NA	NA	NA	NA	NA	NA	NA	NA	NA	NA	NA	NA	NA	3.20457	NA	2.44302	NA	NA	NA	NA	NA	0.986303	1.71012	NA	NA
P10old.metabat.bin.64.contigs.fa	NA	NA	NA	NA	NA	NA	NA	NA	NA	NA	NA	NA	NA	NA	NA	NA	NA	NA	NA	NA	NA	NA	NA	NA	NA	NA	2.17534	NA	NA	NA	NA	NA	NA	NA	NA	NA	NA	NA	NA	1.0039	NA	NA	NA	1.11488	NA	NA	NA	NA	1.67114
P114.concoct.40.contigs.fa	NA	NA	NA	0.954828	NA	NA	NA	NA	NA	NA	NA	NA	NA	NA	NA	NA	NA	NA	NA	NA	NA	2.70291	5.99074	NA	NA	NA	NA	NA	NA	NA	0.922512	NA	NA	NA	NA	NA	NA	NA	NA	NA	0.875054	NA	NA	NA	NA	NA	3.00549	NA	NA
P114.concoct.6_sub.contigs.fa	NA	NA	NA	NA	1.32616	NA	NA	NA	NA	NA	NA	NA	NA	NA	NA	NA	NA	4.06384	NA	NA	NA	NA	NA	1.89966	NA	NA	1.573	NA	NA	NA	2.36013	NA	0.879215	1.633	NA	NA	0.873594	NA	NA	4.28097	NA	NA	NA	NA	NA	NA	1.07263	2.31503	NA
P114.concoct.77_sub.contigs.fa	NA	NA	NA	NA	NA	NA	NA	NA	NA	NA	NA	NA	NA	NA	NA	13.7322	NA	NA	NA	NA	NA	NA	NA	NA	NA	NA	NA	NA	NA	NA	NA	NA	NA	NA	6.0709	NA	NA	NA	NA	NA	NA	NA	11.918	NA	NA	NA	NA	21.8584	NA
P114.maxbin.P114.006.fasta.contigs.fa	NA	NA	1.50879	1.75727	NA	2.16497	2.07667	NA	21.2467	NA	1.33832	28.8662	2.9455	NA	1.62702	NA	NA	3.15043	5.24402	1.46351	NA	NA	NA	NA	NA	1.74951	10.1763	6.52099	64.9985	4.17022	NA	2.06179	NA	NA	NA	3.19843	NA	1.87049	13.4469	2.67746	1.49419	NA	NA	NA	10.0312	NA	1.08988	NA	13.1623
P114.maxbin.P114.027.fasta.contigs.fa	NA	NA	NA	3.84609	NA	4.43592	38.0516	NA	NA	NA	NA	NA	NA	NA	6.32783	NA	NA	36.7963	NA	NA	NA	4.52409	NA	NA	NA	19.2874	6.15897	NA	NA	NA	1.56699	NA	NA	NA	NA	NA	18.4459	16.0421	NA	74.8712	NA	NA	25.7605	8.83417	NA	NA	NA	NA	NA
P114.maxbin.P114.036.fasta.contigs.fa	NA	NA	1.2733	NA	NA	NA	1.54273	NA	0.990959	NA	0.853647	2.61902	2.23717	NA	NA	3.88208	NA	1.27175	3.36978	NA	1.02169	NA	NA	2.3837	1.17038	1.39418	1.47998	1.96729	NA	1.22886	0.993374	2.34707	1.13653	5.80637	NA	2.04472	NA	NA	1.51671	6.32832	NA	NA	1.29836	2.53932	1.1489	NA	NA	5.0559	1.49676
P114.metabat.bin.23.contigs.fa	7.95817	NA	4.66736	1.36633	2.60726	2.36872	1.05437	NA	3.51866	NA	4.65218	2.36599	4.84803	1.84538	1.26544	16.8851	2.38077	5.61015	5.04873	1.17577	3.84279	1.63792	2.05772	5.38133	2.09401	3.2454	6.14301	6.82277	1.57278	2.99595	2.29814	3.66873	1.5147	5.86179	23.0501	7.70082	1.46196	2.3874	4.93504	13.2695	NA	3.4769	6.39062	8.87166	2.32396	NA	6.7148	15.138	2.25927
P114.metabat.bin.37_sub.contigs.fa	NA	NA	NA	NA	1.02904	NA	2.32143	NA	NA	NA	NA	NA	NA	NA	NA	NA	NA	1.96538	2.09759	NA	NA	NA	NA	NA	NA	NA	NA	1.27157	NA	NA	NA	NA	NA	NA	NA	NA	NA	1.34888	NA	3.00719	NA	NA	NA	NA	NA	NA	1.06301	NA	1.70191
P114.metabat.bin.74.contigs.fa	NA	NA	NA	NA	NA	NA	NA	NA	NA	NA	1.59382	NA	NA	NA	NA	NA	NA	NA	NA	NA	NA	NA	NA	NA	NA	NA	NA	NA	NA	NA	NA	NA	NA	NA	NA	NA	NA	NA	NA	NA	NA	NA	NA	NA	NA	NA	NA	NA	NA
P114.metabat.bin.7.contigs.fa	NA	NA	NA	NA	NA	NA	NA	NA	NA	NA	NA	NA	NA	NA	NA	NA	NA	NA	NA	NA	NA	NA	NA	NA	NA	NA	NA	NA	NA	NA	NA	0.942706	NA	NA	NA	NA	NA	NA	NA	NA	NA	NA	NA	NA	2.64628	NA	NA	NA	NA
P114.metabat.bin.9.contigs.fa	NA	NA	1.00844	25.9766	NA	21.1522	NA	NA	4.15456	NA	NA	NA	NA	NA	NA	NA	NA	3.59068	NA	4.16319	NA	NA	NA	NA	NA	19.8508	NA	23.8282	18.2914	NA	NA	3.97858	NA	NA	NA	NA	NA	2.75212	1.95475	NA	2.17913	3.57118	NA	NA	12.6325	NA	NA	NA	1.00257
P114.mycc.Cluster.66.contigs.fa	NA	NA	NA	NA	NA	NA	NA	NA	NA	NA	NA	NA	NA	NA	NA	NA	NA	NA	NA	NA	NA	NA	NA	NA	NA	NA	NA	NA	NA	NA	NA	NA	NA	NA	NA	NA	NA	NA	NA	NA	NA	NA	NA	NA	NA	NA	NA	NA	NA
P115.concoct.82_sub.contigs.fa	5.81144	NA	4.21539	NA	NA	NA	NA	NA	NA	NA	NA	NA	1.25486	NA	NA	4.04374	NA	NA	NA	NA	NA	NA	NA	2.38475	NA	NA	12.7686	1.04036	NA	NA	NA	NA	NA	NA	NA	NA	NA	NA	NA	NA	NA	NA	NA	NA	NA	NA	1.63555	NA	NA
P115.maxbin.P115.008.fasta_sub.contigs.fa	NA	NA	NA	NA	NA	NA	NA	NA	NA	NA	NA	NA	NA	NA	NA	NA	NA	1.56854	NA	NA	NA	NA	NA	NA	NA	NA	NA	2.78868	0.94541	1.99272	NA	1.81083	NA	NA	NA	0.951697	NA	0.950084	NA	1.43769	1.36719	NA	NA	NA	NA	NA	NA	NA	NA
P115.maxbin.P115.014.fasta_sub.contigs.fa	NA	NA	NA	NA	NA	112.571	NA	NA	NA	NA	NA	0.974927	NA	NA	NA	NA	NA	NA	NA	NA	1.29878	NA	NA	NA	NA	NA	NA	NA	NA	NA	NA	NA	NA	0.980585	NA	NA	NA	NA	NA	NA	NA	NA	NA	NA	347.106	NA	NA	NA	NA
P115.maxbin.P115.037.fasta_sub.contigs.fa	NA	NA	NA	NA	NA	NA	NA	NA	NA	NA	NA	NA	NA	3.37081	NA	NA	NA	NA	NA	NA	NA	NA	2.98497	NA	NA	NA	NA	NA	NA	NA	NA	NA	NA	NA	NA	NA	NA	5.78856	NA	NA	NA	NA	NA	NA	NA	NA	NA	NA	NA
P115.metabat.bin.11.contigs.fa	NA	NA	NA	NA	NA	2.25279	NA	NA	NA	NA	NA	NA	NA	NA	NA	NA	NA	NA	NA	NA	NA	NA	NA	NA	NA	NA	NA	NA	NA	NA	NA	NA	NA	NA	NA	NA	NA	NA	NA	NA	NA	NA	NA	NA	NA	NA	NA	NA	NA
P115.metabat.bin.75.contigs.fa	22.0742	4.32837	NA	3.42277	7.14864	NA	NA	NA	NA	NA	NA	4.4706	2.48697	NA	2.35306	NA	NA	99.6363	18.9231	NA	1.55772	30.7982	2.89145	28.7023	1.09352	NA	NA	14.4552	5.60935	NA	22.2408	9.14827	NA	NA	2.49572	NA	NA	26.2275	NA	8.75479	6.62676	0.856165	NA	NA	77.6733	28.8174	78.8035	9.68113	3.93308
P115.mycc.Cluster.33.contigs.fa	1.60779	NA	NA	NA	4.05169	NA	1.11822	NA	NA	NA	NA	1.37743	1.6443	NA	NA	1.04428	1.02251	1.62695	1.47087	NA	1.24783	NA	NA	1.12436	1.13934	1.36844	NA	1.28149	NA	NA	0.928794	0.976588	NA	2.65729	1.04271	1.07961	NA	NA	1.81337	3.06138	NA	NA	NA	1.12183	2.49443	NA	1.01391	1.59155	1.48798
P115.mycc.Cluster.35.contigs.fa	NA	NA	NA	NA	NA	NA	NA	NA	NA	NA	NA	NA	NA	NA	NA	NA	NA	NA	NA	NA	NA	NA	NA	NA	NA	NA	NA	NA	NA	NA	NA	NA	NA	NA	NA	NA	NA	NA	NA	NA	NA	NA	NA	NA	NA	NA	NA	NA	NA
P116.metabat.bin.18.contigs.fa	NA	NA	13.2808	NA	NA	7.74378	3.59681	NA	NA	NA	1.50121	4.83692	NA	NA	NA	NA	3.00632	NA	NA	6.89784	7.8602	NA	NA	NA	6.66147	11.4347	NA	NA	NA	NA	NA	NA	3.05055	NA	NA	8.59311	NA	NA	5.79093	35.9987	NA	12.661	49.4989	NA	7.55392	NA	NA	29.6725	NA
P118.metabat.bin.23.contigs.fa	NA	NA	2.36451	NA	NA	NA	NA	NA	7.18037	NA	2.77941	148.789	378.898	NA	NA	NA	17.9525	NA	NA	NA	20.2035	NA	0.854547	NA	4.13506	7.8679	NA	NA	NA	NA	NA	NA	NA	102.459	NA	NA	NA	NA	2.24244	NA	NA	9.3631	NA	NA	4.93029	NA	NA	NA	1.25762
P118.metabat.bin.50.contigs.fa	NA	NA	NA	NA	NA	NA	NA	NA	NA	NA	NA	NA	NA	NA	NA	NA	NA	NA	NA	NA	NA	NA	NA	NA	NA	NA	NA	NA	NA	NA	NA	NA	NA	NA	NA	NA	1.45653	NA	NA	NA	NA	NA	NA	NA	NA	NA	NA	NA	NA
P119.concoct.52_sub.contigs.fa	NA	NA	NA	NA	NA	NA	NA	NA	NA	NA	NA	NA	NA	NA	NA	NA	NA	NA	NA	NA	NA	NA	NA	NA	NA	NA	NA	NA	NA	NA	NA	NA	NA	NA	NA	NA	NA	NA	NA	NA	NA	NA	NA	NA	NA	NA	1.31428	NA	NA
P119.concoct.72_sub.contigs.fa	NA	NA	NA	NA	NA	NA	2.34551	NA	NA	NA	NA	NA	NA	0.793503	NA	NA	NA	NA	NA	NA	NA	NA	NA	NA	NA	NA	NA	NA	NA	NA	NA	NA	NA	NA	NA	NA	NA	NA	NA	NA	NA	NA	NA	NA	NA	NA	NA	NA	NA
P119.maxbin.P119.023.fasta.contigs.fa	NA	3.60957	NA	NA	NA	NA	NA	NA	NA	NA	NA	NA	NA	NA	NA	NA	NA	NA	NA	NA	NA	NA	NA	NA	NA	NA	NA	NA	NA	NA	NA	NA	NA	NA	NA	NA	4.80657	NA	NA	NA	NA	NA	NA	NA	NA	NA	NA	NA	NA
P119.metabat.bin.84.contigs.fa	NA	NA	NA	NA	NA	NA	NA	NA	NA	NA	NA	NA	NA	NA	NA	NA	NA	NA	NA	NA	NA	NA	NA	NA	NA	NA	NA	NA	NA	NA	NA	NA	NA	NA	NA	NA	NA	NA	NA	NA	NA	NA	NA	NA	NA	NA	NA	NA	NA
[truncated: 315 more rows]
[truncated: 87 more columns]

## Sheet: Nucl_div_p_val
Supplementary Table S4, Sheet3. Wilcoxon rank-sum statistic for two groups using nucleotide diversity data. FDR (adjusted P-value) calculated using Benjamini/Hochberg correction. Samples with greater than 1x coverage depth were used for the statistical analysis.
[truncated: 953 more rows]

[truncated: 1 more sheets: Coverage_p_val]
