# Supplementary material for: Metagenome-assembled microbial genomes from Parkinson’s disease fecal samples
Source: Sci Rep. 2024 Aug 14;14:18906. doi: 10.1038/s41598-024-69742-4 (PMC11324757; doi:10.1038/s41598-024-69742-4)
Supplement: Supplementary file 3 — Supplementary Information 3. [file 41598_2024_69742_MOESM3_ESM.xlsx]

## Sheet: TableS5a
Supplementary Table S5a. The predicted growth rate scores (GRiD), Species heterogeneity score, and coverage using GRiD tool for each dereplicated MAGs. For the statistics and figure creation, only records with Species heterogeneity < 0.3 and Coverage > 1 were used.
Genome	GRiD	Species_heterogeneity	Coverage	sample	condition
maxbin.009.fasta.contigs	1.4	0.047619	202.012	C102	Control
maxbin.014.fasta.contigs	1.06	0.0619469	109.964	C102	Control
maxbin.029.fasta.contigs	1.06	0.0782609	26.988	C102	Control
maxbin.031.fasta.contigs	1.37	0.0743243	24.077	C102	Control
metabat.bin.42.contigs	1.36	0.0422535	76.513	C102	Control
metabat.bin.49.contigs	1.04	0.0545455	19.434	C102	Control
metabat.bin.58.contigs	1.27	0.0729927	15.836	C102	Control
mycc.Cluster.16_sub.contigs	1.37	0.0551724	21.299	C102	Control
mycc.Cluster.25_sub.contigs	1.14	0.05	12.723	C102	Control
C104.metabat.bin.95_sub.contigs	1	0	0.298	C102	Control
C105.metabat.bin.14.contigs	1	0	0.703	C102	Control
C111.maxbin.C111.007.fasta_sub.contigs	1	0	28.649	C102	Control
C114.maxbin.C114.015.fasta_sub.contigs	1	0	0.618	C102	Control
C114.metabat.bin.4_sub.contigs	1	0	5.833	C102	Control
C114.metabat.bin.6.contigs	1.58	0.136612	0.841	C102	Control
C114.metabat.bin.76.contigs	1	0	0.547	C102	Control
C114.metabat.bin.88.contigs	1.4	0.230769	0.293	C102	Control
C114.mycc.Cluster.13_sub.contigs	1	0	0.264	C102	Control
C119.concoct.60.contigs	1.94	0.141593	0.633	C102	Control
C119.metabat.bin.30.contigs	1	0	0.635	C102	Control
C123.maxbin.C123.024.fasta.contigs	1	0	0.787	C102	Control
C123.metabat.bin.59.contigs	1.79	0.211454	0.338	C102	Control
C124.maxbin.C124.045.fasta_sub.contigs	1	0	0.657	C102	Control
C124.mycc.Cluster.92.contigs	1	0	0.236	C102	Control
C134.maxbin.C134.020.fasta.contigs	1	0	0.575	C102	Control
C134.mycc.Cluster.10.contigs	1	0	1.245	C102	Control
C134.mycc.Cluster.11.contigs	1	0	3.857	C102	Control
C137.maxbin.C137.016.fasta_sub.contigs	1	0	0.659	C102	Control
C137.maxbin.C137.021.fasta.contigs	1	0	1.454	C102	Control
C137.maxbin.C137.026.fasta.contigs	1	0	8.782	C102	Control
C137.metabat.bin.52.contigs	1.33	0.244318	0.297	C102	Control
C140.maxbin.C140.018.fasta.contigs	1	0	0.577	C102	Control
C142.maxbin.C142.060.fasta_sub.contigs	1	0	0.248	C102	Control
C142.metabat.bin.58.contigs	1.43	0.117284	4.265	C102	Control
C142.mycc.Cluster.106_sub.contigs	1	0	0.684	C102	Control
C146.metabat.bin.7.contigs	2.77	0.234807	54.161	C102	Control
C147.maxbin.C147.001.fasta_sub.contigs	1	0	25.018	C102	Control
C18.metabat.bin.39.contigs	1	0.159664	2.233	C102	Control
C18.metabat.bin.57.contigs	1.22	0.109489	226.576	C102	Control
C18.metabat.bin.79.contigs	1	0	0.666	C102	Control
C1.maxbin.C1.022.fasta.contigs	1	0	0.275	C102	Control
C20.metabat.bin.37.contigs	1	0	0.915	C102	Control
C21.maxbin.C21.005.fasta.contigs	1.19	0.291667	0.213	C102	Control
C23.metabat.bin.26.contigs	1	0	0.44	C102	Control
C23.metabat.bin.74.contigs	1.6	0.106145	1.281	C102	Control
C26.maxbin.C26.002.fasta.contigs	1	0	29.412	C102	Control
C28.mycc.Cluster.53.contigs	1	0	6.34	C102	Control
C28.mycc.Cluster.91.contigs	1	0	0.221	C102	Control
C32.concoct.28_sub.contigs	1	0	3.304	C102	Control
C33.maxbin.C33.006.fasta_sub.contigs	1.56	0.242718	0.792	C102	Control
C33.maxbin.C33.025.fasta.contigs	1	0	0.506	C102	Control
C33.metabat.bin.54_sub.contigs	1	0	0.469	C102	Control
C35.metabat.bin.18_sub.contigs	1	0	2.304	C102	Control
C40.maxbin.C40.013.fasta.contigs	1	0	0.577	C102	Control
C40.metabat.bin.132_sub.contigs	1.56	0.113636	0.79	C102	Control
C40.metabat.bin.139.contigs	1.66	0.216981	0.252	C102	Control
C40.metabat.bin.92.contigs	1	0	0.531	C102	Control
C46.maxbin.C46.044.fasta.contigs	1.53	0.343348	0.27	C102	Control
C46.mycc.Cluster.59_sub.contigs	1	0	0.632	C102	Control
C47.metabat.bin.55.contigs	1	0	0.441	C102	Control
C48.maxbin.C48.016.fasta.contigs	1	0	0.493	C102	Control
C49.maxbin.C49.018.fasta.contigs	1.39	0.232044	6.319	C102	Control
C49.metabat.bin.6.contigs	1.71	0.185714	0.509	C102	Control
C51.metabat.bin.60.contigs	1.61	0.105556	7.86	C102	Control
C59.metabat.bin.29.contigs	1	0	1.537	C102	Control
C65.maxbin.C65.016.fasta.contigs	1.32	0.274725	2.468	C102	Control
C65.metabat.bin.35.contigs	1.52	0.2657	0.25	C102	Control
C68.maxbin.C68.001.fasta.contigs	1	0	22.898	C102	Control
C68.mycc.Cluster.121_sub.contigs	1	0	0.25	C102	Control
C68.mycc.Cluster.1.contigs	1	0	0.295	C102	Control
C70.maxbin.C70.069.fasta.contigs	1	0	0.54	C102	Control
C70.metabat.bin.104.contigs	2.33	0.199313	1.092	C102	Control
C70.metabat.bin.141.contigs	1	0.173554	1.652	C102	Control
C70.metabat.bin.75_sub.contigs	1.69	0.217593	0.226	C102	Control
C70.metabat.bin.88.contigs	1	0	1.833	C102	Control
C70.mycc.Cluster.79.contigs	1.34	0.0821918	20.968	C102	Control
C70.mycc.Cluster.88_sub.contigs	1	0	0.55	C102	Control
C72.maxbin.C72.047.fasta_sub.contigs	1	0	1.737	C102	Control
C72.maxbin.C72.049.fasta_sub.contigs	1	0	0.955	C102	Control
C72.metabat.bin.13_sub.contigs	1	0	0.627	C102	Control
C72.metabat.bin.148.contigs	1	0	0.646	C102	Control
C72.metabat.bin.14.contigs	1.22	0.0757576	2.275	C102	Control
C72.metabat.bin.157.contigs	1	0	0.289	C102	Control
C72.metabat.bin.160.contigs	1	0	0.345	C102	Control
C72.metabat.bin.167_sub.contigs	1	0	0.307	C102	Control
C74.maxbin.C74.002.fasta.contigs	1	0	0.648	C102	Control
C75.metabat.bin.31.contigs	1	0	3.138	C102	Control
C75.mycc.Cluster.28_sub.contigs	1	0	5.303	C102	Control
C76II.maxbin.C76II.018.fasta.contigs	1.17	0.225166	0.203	C102	Control
C76II.metabat.bin.49.contigs	1.47	0.174157	0.526	C102	Control
C76II.mycc.Cluster.62.contigs	1	0	11.878	C102	Control
C82.metabat.bin.11.contigs	1.13	0.181159	0.681	C102	Control
C82.metabat.bin.66.contigs	1	0	0.24	C102	Control
C82.mycc.Cluster.24_sub.contigs	1	0	4.228	C102	Control
C82.mycc.Cluster.68_sub.contigs	1	0	22.409	C102	Control
C85.metabat.bin.52.contigs	1.44	0.25	0.64	C102	Control
C86.maxbin.C86.021.fasta.contigs	1	0	0.403	C102	Control
C86.maxbin.C86.046.fasta_sub.contigs	1	0	0.404	C102	Control
C86.metabat.bin.50.contigs	1	0	0.421	C102	Control
C86.metabat.bin.85.contigs	1	0	0.682	C102	Control
C87.concoct.25.contigs	1.97	0.264925	99.246	C102	Control
C87.maxbin.C87.018.fasta.contigs	1	0	0.284	C102	Control
C88.maxbin.C88.006.fasta_sub.contigs	1.07	0.272109	1.718	C102	Control
C88.metabat.bin.38.contigs	1	0.224806	0.351	C102	Control
C89.metabat.bin.89.contigs	1	0	0.568	C102	Control
C89.mycc.Cluster.53_sub.contigs	1	0	1.365	C102	Control
C89.mycc.Cluster.73_sub.contigs	1.11	0.189781	0.381	C102	Control
C90.metabat.bin.104.contigs	2.04	0.6736	6.666	C102	Control
C95.metabat.bin.21.contigs	1	0	0.43	C102	Control
C95.mycc.Cluster.32.contigs	1	0	0.206	C102	Control
C96.maxbin.C96.011.fasta.contigs	1	0	0.207	C102	Control
C98.concoct.45.contigs	2.6	0.281768	8.301	C102	Control
C9.maxbin.C9.055.fasta_sub.contigs	1	0	0.228	C102	Control
C9.mycc.Cluster.54_sub.contigs	1	0	0.615	C102	Control
P100.maxbin.P100.006.fasta.contigs	1.97	0.466125	19.208	C102	Control
P103.maxbin.P103.027.fasta_sub.contigs	1.41	0.0723684	178.195	C102	Control
P103.metabat.bin.52.contigs	1	0	0.228	C102	Control
P104IIP.maxbin.P104IIP.007.fasta.contigs	1	0	0.5	C102	Control
P105.maxbin.P105.006.fasta.contigs	1	0.0990991	5.632	C102	Control
P107.maxbin.P107.001.fasta.contigs	1	0.0990991	1.436	C102	Control
P107.maxbin.P107.106.fasta_sub.contigs	1	0	1.319	C102	Control
P10old.concoct.88.contigs	1.95	0.155844	0.557	C102	Control
P10old.maxbin.P10old.065.fasta.contigs	1	0	0.456	C102	Control
P10old.metabat.bin.17.contigs	1	0	0.821	C102	Control
P10old.metabat.bin.41_sub.contigs	1	0	0.225	C102	Control
P10old.metabat.bin.64.contigs	1	0	0.35	C102	Control
P114.maxbin.P114.006.fasta.contigs	1	0	0.245	C102	Control
P114.metabat.bin.23.contigs	1.26	0.125	6.473	C102	Control
P115.concoct.82_sub.contigs	1	0	8.717	C102	Control
P115.maxbin.P115.014.fasta_sub.contigs	1	0	0.241	C102	Control
P115.metabat.bin.75.contigs	1.4	0.102564	18.387	C102	Control
P115.mycc.Cluster.33.contigs	1	0	5.55	C102	Control
P116.metabat.bin.18.contigs	1	0	0.357	C102	Control
P11old.maxbin.P11old.020.fasta_sub.contigs	1	0.534435	3.599	C102	Control
P120.maxbin.P120.005.fasta_sub.contigs	1	0	0.651	C102	Control
P12.maxbin.P12.002.fasta.contigs	1	0	0.303	C102	Control
P12.metabat.bin.2.contigs	1.42	0.083871	36.824	C102	Control
P12.mycc.Cluster.63_sub.contigs	1	0	39.645	C102	Control
P14.maxbin.P14.004.fasta_sub.contigs	1.23	0.284884	1.044	C102	Control
P14.metabat.bin.47.contigs	1	0	0.418	C102	Control
P14.metabat.bin.69.contigs	1	0	0.514	C102	Control
P16.maxbin.P16.044.fasta_sub.contigs	1	0	1.022	C102	Control
P16.metabat.bin.23.contigs	1.31	0.259887	0.215	C102	Control
P16.metabat.bin.2.contigs	1	0.300699	0.612	C102	Control
P16.metabat.bin.78.contigs	1.24	0.144828	73.603	C102	Control
P16.metabat.bin.94.contigs	3.33	0.638436	4.647	C102	Control
P16.mycc.Cluster.32_sub.contigs	1	0	23.091	C102	Control
P17.metabat.bin.18_sub.contigs	1	0	6.715	C102	Control
P18.mycc.Cluster.34_sub.contigs	1.08	0.364706	16.029	C102	Control
P19.concoct.25.contigs	2.22	0.155894	0.761	C102	Control
P20.mycc.Cluster.69.contigs	1	0	3.452	C102	Control
P24.metabat.bin.38.contigs	1.1	0.105691	34.069	C102	Control
P26.metabat.bin.25.contigs	1.16	0.0866142	62.865	C102	Control
P28.maxbin.P28.042.fasta.contigs	1.52	0.105882	370.049	C102	Control
P38.maxbin.P38.011.fasta.contigs	1	0	1.662	C102	Control
P42.maxbin.P42.001.fasta.contigs	1	0	0.551	C102	Control
P42.metabat.bin.5.contigs	1	0	0.45	C102	Control
P42.mycc.Cluster.66_sub.contigs	1	0	1.069	C102	Control
P43.metabat.bin.15.contigs	1.32	0.190184	0.594	C102	Control
P45.metabat.bin.31_sub.contigs	1	0	1.208	C102	Control
P45.metabat.bin.39.contigs	1.61	0.125	0.365	C102	Control
P47.metabat.bin.36.contigs	1.92	0.216327	0.504	C102	Control
P4.maxbin.P4.007.fasta_sub.contigs	1	0	3.536	C102	Control
P4.metabat.bin.44.contigs	1	0	1.468	C102	Control
P52.maxbin.P52.016.fasta_sub.contigs	1	0	0.871	C102	Control
P52.metabat.bin.32.contigs	1	0	0.838	C102	Control
P53.maxbin.P53.005.fasta.contigs	1.58	0.254717	0.351	C102	Control
P53.maxbin.P53.007.fasta.contigs	1.63	0.204878	6.611	C102	Control
P53.maxbin.P53.009.fasta_sub.contigs	1.51	0.151685	34.536	C102	Control
P53.metabat.bin.36.contigs	1.63	0.123656	2.87	C102	Control
P56.mycc.Cluster.29_sub.contigs	1	0	0.608	C102	Control
P57.concoct.47.contigs	1	0	2.061	C102	Control
P57.metabat.bin.110.contigs	1	0	0.357	C102	Control
P57.metabat.bin.5.contigs	1	0	1.756	C102	Control
P58.mycc.Cluster.29.contigs	1	0	1.114	C102	Control
P58.mycc.Cluster.51_sub.contigs	1	0	1.834	C102	Control
P59.abawaca.8_sub.contigs	1	0	1.746	C102	Control
P59.metabat.bin.31.contigs	1	0	0.228	C102	Control
P5.maxbin.P5.009.fasta.contigs	1.4	0.0967742	20.096	C102	Control
P5.maxbin.P5.018.fasta_sub.contigs	1	0	0.7	C102	Control
P5.metabat.bin.77_sub.contigs	1.45	0.136905	123.088	C102	Control
P61.maxbin.P61.029.fasta.contigs	1	0	4.14	C102	Control
P61.metabat.bin.66.contigs	1	0	0.422	C102	Control
P63.concoct.15.contigs	1.46	0.0875	10.354	C102	Control
P63.metabat.bin.46.contigs	1	0	0.278	C102	Control
P67.maxbin.P67.025.fasta.contigs	1	0	1.094	C102	Control
P67.metabat.bin.3.contigs	1	0	0.323	C102	Control
P67.metabat.bin.40_sub.contigs	1.52	0.474048	1.416	C102	Control
P69.maxbin.P69.024.fasta.contigs	1	0	0.463	C102	Control
P69.metabat.bin.44.contigs	1.7	0.123711	10.961	C102	Control
P69.metabat.bin.60.contigs	1.13	0.0737705	8.201	C102	Control
P70.maxbin.P70.005.fasta.contigs	1	0	0.978	C102	Control
P71.maxbin.P71.001.fasta_sub.contigs	1	0.152542	1.958	C102	Control
P71.maxbin.P71.022.fasta_sub.contigs	1	0	1.318	C102	Control
P71.maxbin.P71.023.fasta.contigs	1	0.0740741	37.05	C102	Control
P71.metabat.bin.13.contigs	1	0	0.27	C102	Control
P71.mycc.Cluster.30.contigs	1	0	1.851	C102	Control
P72.concoct.50.contigs	1.5	0.0506329	15.091	C102	Control
P72.metabat.bin.26.contigs	1	0	1.387	C102	Control
P73.maxbin.P73.028.fasta_sub.contigs	1	0	1.234	C102	Control
P73.metabat.bin.34.contigs	1	0	0.358	C102	Control
P73.metabat.bin.42.contigs	1	0	0.293	C102	Control
P73.metabat.bin.54.contigs	1	0	0.243	C102	Control
P77.maxbin.P77.005.fasta.contigs	1	0	8.236	C102	Control
P83.concoct.24_sub.contigs	1	0	0.468	C102	Control
P83.metabat.bin.16.contigs	1	0.335763	21.449	C102	Control
P83.metabat.bin.8.contigs	1	0	0.412	C102	Control
P87.maxbin.P87.019.fasta.contigs	1	0	0.299	C102	Control
P87.metabat.bin.117.contigs	1	0	0.496	C102	Control
P88.metabat.bin.55.contigs	1	0	0.213	C102	Control
P8.metabat.bin.10.contigs	1	0.586887	43.275	C102	Control
P94.concoct.6_sub.contigs	1	0	0.765	C102	Control
P95II.metabat.bin.17.contigs	1.39	0.0794702	1.679	C102	Control
P95II.metabat.bin.5.contigs	1.26	0.0666667	43.108	C102	Control
P99.maxbin.P99.004.fasta.contigs	1.75	0.162679	199.503	C102	Control
P9.metabat.bin.15.contigs	1	0	0.215	C102	Control
C102.maxbin.C102.009.fasta.contigs	2.41	0.199336	0.602	C103	Control
C102.maxbin.C102.014.fasta.contigs	1	0.145299	0.761	C103	Control
C102.metabat.bin.58.contigs	1.69	0.231818	0.286	C103	Control
C104.metabat.bin.100.contigs	1	0	0.446	C103	Control
C104.metabat.bin.44.contigs	1	0	0.417	C103	Control
C104.metabat.bin.95_sub.contigs	1	0	0.202	C103	Control
C111.maxbin.C111.007.fasta_sub.contigs	1	0	1.685	C103	Control
C114.maxbin.C114.028.fasta.contigs	1	0	0.398	C103	Control
C114.metabat.bin.103.contigs	1.76	0.12	0.741	C103	Control
C114.metabat.bin.39.contigs	1.87	0.153846	0.364	C103	Control
C114.metabat.bin.4_sub.contigs	1	0	0.756	C103	Control
C114.metabat.bin.69.contigs	1.15	0.108527	0.897	C103	Control
C114.metabat.bin.6.contigs	1.76	0.18894	0.274	C103	Control
C114.metabat.bin.76.contigs	1.57	0.299107	0.573	C103	Control
C114.metabat.bin.88.contigs	1.33	0.141935	2.209	C103	Control
C114.mycc.Cluster.13_sub.contigs	1	0	0.283	C103	Control
C114.mycc.Cluster.42.contigs	1.27	0.185897	0.384	C103	Control
C118.metabat.bin.33.contigs	1.48	0.212766	0.252	C103	Control
C118.metabat.bin.49.contigs	1.5	0.142857	0.341	C103	Control
C119.metabat.bin.30.contigs	1	0	0.324	C103	Control
C123.maxbin.C123.024.fasta.contigs	1	0	0.209	C103	Control
C123.metabat.bin.38.contigs	1.34	0.146497	3.473	C103	Control
C134.maxbin.C134.023.fasta.contigs	1.5	0.193548	0.402	C103	Control
C134.mycc.Cluster.11.contigs	1	0	0.793	C103	Control
C137.maxbin.C137.016.fasta_sub.contigs	1	0.130435	1.946	C103	Control
C137.maxbin.C137.021.fasta.contigs	1.49	0.107784	2.28	C103	Control
C137.maxbin.C137.026.fasta.contigs	1	0	0.729	C103	Control
C137.metabat.bin.52.contigs	1.45	0.152047	5.501	C103	Control
C140.maxbin.C140.018.fasta.contigs	1	0	0.214	C103	Control
C142.maxbin.C142.048.fasta.contigs	1	0	0.346	C103	Control
C142.maxbin.C142.052.fasta_sub.contigs	1.35	0.134615	0.593	C103	Control
C142.maxbin.C142.060.fasta_sub.contigs	2.39	0.297059	0.379	C103	Control
C142.maxbin.C142.064.fasta.contigs	1	0	0.384	C103	Control
C142.metabat.bin.58.contigs	1.39	0.19186	0.404	C103	Control
C146.metabat.bin.7.contigs	2.59	0.136667	1.238	C103	Control
C147.maxbin.C147.001.fasta_sub.contigs	1	0	2.851	C103	Control
C148.metabat.bin.21.contigs	1.51	0.127168	1.308	C103	Control
C152IIP.metabat.bin.36.contigs	1	0	0.257	C103	Control
C15.maxbin.C15.002.fasta.contigs	1	0	0.79	C103	Control
C18.metabat.bin.39.contigs	1.05	0.139344	5.893	C103	Control
C18.metabat.bin.57.contigs	1.41	0.0961538	20.756	C103	Control
C1.concoct.28_sub.contigs	1.6	0.106145	4.11	C103	Control
C1.maxbin.C1.010.fasta.contigs	1.05	0.275862	0.684	C103	Control
C1.maxbin.C1.022.fasta.contigs	1.46	0.146199	2.729	C103	Control
C20.maxbin.C20.010.fasta.contigs	2.61	0.298387	1.057	C103	Control
C20.maxbin.C20.016.fasta.contigs	2.52	0.234043	1.635	C103	Control
C20.metabat.bin.37.contigs	1.35	0.166667	1.314	C103	Control
C20.metabat.bin.45.contigs	1	0	0.323	C103	Control
C21.metabat.bin.132.contigs	1.49	0.133721	0.357	C103	Control
C21.mycc.Cluster.676.contigs	1	0	2.662	C103	Control
C26.maxbin.C26.002.fasta.contigs	1	0	4.146	C103	Control
C28.mycc.Cluster.53.contigs	1	0	0.848	C103	Control
C28.mycc.Cluster.91.contigs	1.21	0.110294	5.975	C103	Control
C33.maxbin.C33.006.fasta_sub.contigs	1.48	0.12426	10.283	C103	Control
C33.metabat.bin.19.contigs	1.47	0.174157	0.464	C103	Control
C33.metabat.bin.52.contigs	1	0	0.204	C103	Control
C33.metabat.bin.54_sub.contigs	1.35	0.140127	2.014	C103	Control
C35.maxbin.C35.017.fasta_sub.contigs	1.4	0.130435	0.698	C103	Control
C35.metabat.bin.18_sub.contigs	1	0	0.383	C103	Control
C40.maxbin.C40.013.fasta.contigs	2.1	0.255319	4.76	C103	Control
C40.metabat.bin.132_sub.contigs	1.48	0.108434	0.624	C103	Control
C40.metabat.bin.139.contigs	1.5	0.147727	0.462	C103	Control
C40.metabat.bin.145.contigs	1	0	0.224	C103	Control
C40.metabat.bin.92.contigs	1.36	0.175758	1.698	C103	Control
C40.mycc.Cluster.1421.contigs	1.03	0.0884956	195.987	C103	Control
C46.maxbin.C46.044.fasta.contigs	1.48	0.12426	4.03	C103	Control
C46.metabat.bin.131.contigs	1.53	0.115607	6.937	C103	Control
C46.metabat.bin.140.contigs	1	0	0.204	C103	Control
C46.metabat.bin.6.contigs	1.29	0.162338	0.281	C103	Control
C46.mycc.Cluster.59_sub.contigs	1	0	0.335	C103	Control
C47.maxbin.C47.021.fasta.contigs	1.9	0.144144	0.877	C103	Control
C47.metabat.bin.55.contigs	1	0	0.36	C103	Control
C48.maxbin.C48.016.fasta.contigs	1.25	0.100719	11.116	C103	Control
C48.metabat.bin.17.contigs	1.93	0.205761	0.332	C103	Control
C49.maxbin.C49.018.fasta.contigs	1.34	0.135484	2.948	C103	Control
C49.metabat.bin.6.contigs	1.44	0.116564	1.759	C103	Control
C51.metabat.bin.60.contigs	1.83	0.136792	0.831	C103	Control
C54.maxbin.C54.032.fasta_sub.contigs	1.87	0.497312	3.969	C103	Control
C54.metabat.bin.118.contigs	2.63	0.257062	0.282	C103	Control
C59.maxbin.C59.020.fasta.contigs	1.81	0.129808	0.517	C103	Control
C59.metabat.bin.29.contigs	1	0	0.391	C103	Control
C65.maxbin.C65.016.fasta.contigs	1.15	0.331395	0.361	C103	Control
C65.metabat.bin.35.contigs	1.23	0.25	1.173	C103	Control
C68.metabat.bin.112.contigs	1.54	0.233831	0.38	C103	Control
C68.metabat.bin.12.contigs	1.47	0.205405	0.42	C103	Control
C70.metabat.bin.141.contigs	1.07	0.115702	5.741	C103	Control
C70.metabat.bin.41.contigs	2	0.176955	0.369	C103	Control
C70.metabat.bin.75_sub.contigs	1.52	0.243781	1.898	C103	Control
C70.metabat.bin.84.contigs	1	0	0.509	C103	Control
C70.metabat.bin.87.contigs	1.46	0.081761	4.514	C103	Control
C70.metabat.bin.88.contigs	1	0	0.683	C103	Control
C70.mycc.Cluster.79.contigs	1.09	0.148438	0.479	C103	Control
C72.maxbin.C72.044.fasta.contigs	1.13	0.0887097	5.122	C103	Control
C72.maxbin.C72.047.fasta_sub.contigs	1	0	0.364	C103	Control
C72.maxbin.C72.049.fasta_sub.contigs	2.12	0.295681	1.196	C103	Control
C72.metabat.bin.167_sub.contigs	2.57	0.303523	0.625	C103	Control
C74.maxbin.C74.002.fasta.contigs	1	0	0.767	C103	Control
C75.metabat.bin.31.contigs	1.3	0.103448	7.977	C103	Control
C75.mycc.Cluster.28_sub.contigs	1.22	0.152778	3.451	C103	Control
C76II.maxbin.C76II.018.fasta.contigs	1	0	0.208	C103	Control
C76II.maxbin.C76II.035.fasta.contigs	1.35	0.140127	1.356	C103	Control
C76II.maxbin.C76II.054.fasta_sub.contigs	1.65	0.253394	0.671	C103	Control
C76II.metabat.bin.19.contigs	2.01	0.144681	1.143	C103	Control
C76II.metabat.bin.38.contigs	1.72	0.214612	0.338	C103	Control
C76II.metabat.bin.49.contigs	1.48	0.173184	0.65	C103	Control
C76II.mycc.Cluster.62.contigs	1	0	2.578	C103	Control
C82.metabat.bin.11.contigs	1	0.0825688	8.923	C103	Control
C82.metabat.bin.66.contigs	1.38	0.08	2.019	C103	Control
C82.mycc.Cluster.24_sub.contigs	1	0	1.743	C103	Control
C82.mycc.Cluster.68_sub.contigs	1	0	0.64	C103	Control
C86.maxbin.C86.021.fasta.contigs	1	0.0990991	7.802	C103	Control
C86.maxbin.C86.046.fasta_sub.contigs	1	0	0.526	C103	Control
C87.maxbin.C87.014.fasta.contigs	1	0	0.326	C103	Control
C87.maxbin.C87.018.fasta.contigs	1	0	0.208	C103	Control
C87.metabat.bin.45.contigs	1.21	0.0763359	5.573	C103	Control
C87.metabat.bin.56.contigs	2.44	0.183946	0.377	C103	Control
C88.maxbin.C88.006.fasta_sub.contigs	1	0.230769	0.934	C103	Control
C88.metabat.bin.38.contigs	1.21	0.153846	1.34	C103	Control
C88.metabat.bin.61.contigs	1.18	0.169014	1.722	C103	Control
C89.maxbin.C89.002.fasta_sub.contigs	1	0	0.772	C103	Control
C89.metabat.bin.74.contigs	1.41	0.134969	0.518	C103	Control
C89.metabat.bin.89.contigs	1	0	0.271	C103	Control
C89.mycc.Cluster.53_sub.contigs	1.49	0.123529	1.201	C103	Control
C89.mycc.Cluster.73_sub.contigs	1.17	0.126866	1.037	C103	Control
C89.mycc.Cluster.89.contigs	1	0	0.775	C103	Control
C90.metabat.bin.63.contigs	1.69	0.128866	1.072	C103	Control
C95.metabat.bin.21.contigs	2.6	0.214502	0.403	C103	Control
C95.mycc.Cluster.183.contigs	1.31	0.18125	0.306	C103	Control
C9.concoct.123.contigs	1.76	0.115578	0.367	C103	Control
C9.metabat.bin.143.contigs	1.65	0.136126	0.652	C103	Control
C9.metabat.bin.56.contigs	1.11	0.229167	0.386	C103	Control
C9.mycc.Cluster.54_sub.contigs	1	0	0.227	C103	Control
P100.maxbin.P100.006.fasta.contigs	1	0	0.214	C103	Control
P103.maxbin.P103.015.fasta_sub.contigs	1.85	0.135514	1.959	C103	Control
P103.maxbin.P103.027.fasta_sub.contigs	1.46	0.130952	0.975	C103	Control
P103.metabat.bin.19.contigs	1.55	0.157609	0.498	C103	Control
P103.metabat.bin.52.contigs	1	0	0.502	C103	Control
P104IIP.maxbin.P104IIP.007.fasta.contigs	1	0	0.267	C103	Control
P104IIP.metabat.bin.162.contigs	1	0	2.699	C103	Control
P105.maxbin.P105.006.fasta.contigs	1	0	0.205	C103	Control
P107.maxbin.P107.001.fasta.contigs	1	0	0.581	C103	Control
P107.maxbin.P107.018.fasta.contigs	1	0	0.279	C103	Control
P107.maxbin.P107.106.fasta_sub.contigs	1	0	0.693	C103	Control
P107.metabat.bin.112.contigs	1.41	0.0784314	0.951	C103	Control
P10old.maxbin.P10old.009.fasta.contigs	1.42	0.236559	0.211	C103	Control
P10old.maxbin.P10old.065.fasta.contigs	1	0	1.166	C103	Control
P10old.metabat.bin.104.contigs	1.69	0.124352	0.395	C103	Control
P10old.metabat.bin.121.contigs	1	0	0.301	C103	Control
P10old.metabat.bin.41_sub.contigs	1	0	0.247	C103	Control
P114.maxbin.P114.006.fasta.contigs	1	0	0.335	C103	Control
P114.maxbin.P114.027.fasta.contigs	1.19	0.201342	0.225	C103	Control
P114.metabat.bin.23.contigs	1.07	0.170543	0.581	C103	Control
P115.concoct.82_sub.contigs	1	0	0.701	C103	Control
P115.metabat.bin.75.contigs	1.5	0.0963855	3.979	C103	Control
P115.mycc.Cluster.33.contigs	1	0	0.748	C103	Control
P119.maxbin.P119.023.fasta.contigs	1.97	0.239382	4.573	C103	Control
P11old.maxbin.P11old.020.fasta_sub.contigs	1.68	0.0819672	3.558	C103	Control
P120.maxbin.P120.005.fasta_sub.contigs	1	0	0.666	C103	Control
P12.maxbin.P12.002.fasta.contigs	1	0	1.953	C103	Control
P12.metabat.bin.13.contigs	2.2	0.169811	0.778	C103	Control
P12.mycc.Cluster.63_sub.contigs	1	0	12.743	C103	Control
P14.maxbin.P14.004.fasta_sub.contigs	1.23	0.121429	27.239	C103	Control
P16.metabat.bin.23.contigs	1.29	0.110345	12.971	C103	Control
P16.metabat.bin.2.contigs	1.53	0.181818	1.815	C103	Control
P16.metabat.bin.62.contigs	1.39	0.0974026	0.759	C103	Control
P16.metabat.bin.94.contigs	1	0	1.41	C103	Control
P16.mycc.Cluster.32_sub.contigs	1	0	1.345	C103	Control
P17.metabat.bin.18_sub.contigs	1	0	0.925	C103	Control
P18.mycc.Cluster.34_sub.contigs	1.38	0.22905	6.896	C103	Control
P20.metabat.bin.107.contigs	1.58	0.131868	2.978	C103	Control
P24.metabat.bin.38.contigs	1.18	0.106061	2.906	C103	Control
P26.concoct.51_sub.contigs	1	0	0.225	C103	Control
P26.concoct.63.contigs	1	0	1.579	C103	Control
P26.metabat.bin.25.contigs	1.14	0.109375	4.13	C103	Control
P28.maxbin.P28.015.fasta.contigs	1.32	0.270718	0.264	C103	Control
P31.metabat.bin.14.contigs	1.73	0.121827	4.925	C103	Control
P34.maxbin.P34.010.fasta_sub.contigs	1.18	0.0992366	26.908	C103	Control
P34.metabat.bin.20.contigs	1	0.173554	0.392	C103	Control
P38.maxbin.P38.011.fasta.contigs	1	0	0.726	C103	Control
P42.maxbin.P42.001.fasta.contigs	1	0	0.324	C103	Control
P42.metabat.bin.51.contigs	1.19	0.15	0.422	C103	Control
P43.metabat.bin.15.contigs	1.39	0.177515	1.047	C103	Control
P43.metabat.bin.63.contigs	1.04	0.111111	8.149	C103	Control
P45.maxbin.P45.014.fasta.contigs	1.14	0.161765	0.544	C103	Control
P45.metabat.bin.39.contigs	1.6	0.111111	0.436	C103	Control
P45.metabat.bin.95.contigs	2.72	0.19764	0.406	C103	Control
P47.metabat.bin.36.contigs	1.5	0.107143	4.362	C103	Control
P47.metabat.bin.38.contigs	1.47	0.174157	0.672	C103	Control
P4.maxbin.P4.007.fasta_sub.contigs	1	0	1.359	C103	Control
P4.metabat.bin.44.contigs	1	0	2.832	C103	Control
P51.concoct.31.contigs	2.89	0.105263	3.143	C103	Control
P51.mycc.Cluster.45.contigs	1	0	5.644	C103	Control
P52.concoct.64_sub.contigs	1	0	0.22	C103	Control
P52.maxbin.P52.016.fasta_sub.contigs	1	0	0.277	C103	Control
P52.metabat.bin.40.contigs	1.12	0.125	0.861	C103	Control
P52.metabat.bin.79.contigs	1.29	0.0915493	7.079	C103	Control
P52.metabat.bin.83.contigs	1.39	0.196532	0.301	C103	Control
P53.maxbin.P53.005.fasta.contigs	1.48	0.370213	1.578	C103	Control
P53.maxbin.P53.007.fasta.contigs	1.33	0.147436	2.344	C103	Control
P53.maxbin.P53.009.fasta_sub.contigs	2.02	0.260073	0.526	C103	Control
P53.metabat.bin.34.contigs	1.51	0.142045	1.025	C103	Control
P53.metabat.bin.36.contigs	1.45	0.09375	2.244	C103	Control
P56.mycc.Cluster.29_sub.contigs	1	0	0.298	C103	Control
P57.metabat.bin.110.contigs	1	0	0.288	C103	Control
P58.mycc.Cluster.29.contigs	1	0	0.419	C103	Control
P58.mycc.Cluster.51_sub.contigs	1	0	0.442	C103	Control
P59.abawaca.8_sub.contigs	1	0	0.203	C103	Control
P59.maxbin.P59.030.fasta.contigs	1.43	0.0949367	4.207	C103	Control
P59.metabat.bin.31.contigs	1.23	0.259036	0.223	C103	Control
P5.maxbin.P5.009.fasta.contigs	1	0	0.27	C103	Control
P5.maxbin.P5.018.fasta_sub.contigs	1	0	0.536	C103	Control
P5.metabat.bin.77_sub.contigs	1.23	0.0955882	23.245	C103	Control
P60.maxbin.P60.030.fasta_sub.contigs	1	0	0.263	C103	Control
P60.metabat.bin.7.contigs	1.48	0.149425	0.702	C103	Control
P61.maxbin.P61.007.fasta_sub.contigs	1.31	0.206061	1.856	C103	Control
P61.maxbin.P61.029.fasta.contigs	1	0	0.206	C103	Control
P61.metabat.bin.53.contigs	1	0	0.283	C103	Control
P63.metabat.bin.46.contigs	2.09	0.640275	0.636	C103	Control
P66.metabat.bin.18_sub.contigs	2.27	0.130268	1.713	C103	Control
P66.metabat.bin.28.contigs	1.37	0.259459	0.24	C103	Control
P66.metabat.bin.30.contigs	1.24	0.0676692	5.99	C103	Control
P67.metabat.bin.40_sub.contigs	1.5	0.171271	0.391	C103	Control
P68.maxbin.P68.007.fasta.contigs	1	0	0.204	C103	Control
P68.metabat.bin.84_sub.contigs	1	0	3.54	C103	Control
P69.maxbin.P69.064.fasta.contigs	1	0	0.336	C103	Control
P69.metabat.bin.17.contigs	1.61	0.125	0.769	C103	Control
P69.metabat.bin.44.contigs	2.62	0.278237	0.507	C103	Control
P69.metabat.bin.60.contigs	1.11	0.0901639	2.569	C103	Control
P70.maxbin.P70.005.fasta.contigs	1	0	0.254	C103	Control
P71.maxbin.P71.001.fasta_sub.contigs	1	0	0.645	C103	Control
P71.maxbin.P71.022.fasta_sub.contigs	1.42	0.149701	12.308	C103	Control
P71.maxbin.P71.023.fasta.contigs	1.05	0.0707965	2.518	C103	Control
P71.metabat.bin.13.contigs	1	0	0.53	C103	Control
P71.mycc.Cluster.30.contigs	1	0	1.709	C103	Control
P72.metabat.bin.26.contigs	1	0	0.49	C103	Control
P73.maxbin.P73.028.fasta_sub.contigs	1	0	1.235	C103	Control
P73.metabat.bin.34.contigs	1.08	0.142857	0.768	C103	Control
P73.metabat.bin.42.contigs	1.14	0.219178	1.537	C103	Control
P77.maxbin.P77.005.fasta.contigs	1	0	1.12	C103	Control
P77.metabat.bin.2.contigs	1	0.285714	0.244	C103	Control
P83.metabat.bin.16.contigs	2.51	0.131488	1.673	C103	Control
P87.maxbin.P87.019.fasta.contigs	1.17	0.126866	1.894	C103	Control
P87.metabat.bin.50.contigs	1	0	2.224	C103	Control
P87.mycc.Cluster.3_sub.contigs	1.8	0.1133	0.899	C103	Control
P8.metabat.bin.10.contigs	1.82	0.141509	1.089	C103	Control
P94.concoct.6_sub.contigs	1	0	0.383	C103	Control
P9.metabat.bin.15.contigs	1	0	0.217	C103	Control
C102.maxbin.C102.014.fasta.contigs	1.01	0.136752	12.726	C104	Control
C102.maxbin.C102.031.fasta.contigs	1	0	0.252	C104	Control
C102.metabat.bin.42.contigs	1.86	0.34507	0.574	C104	Control
C102.metabat.bin.58.contigs	1.35	0.123377	0.874	C104	Control
C102.mycc.Cluster.16_sub.contigs	1	0	0.643	C104	Control
concoct.77_sub.contigs	3.05	0.175676	103.043	C104	Control
metabat.bin.100.contigs	1.22	0.0542636	23.99	C104	Control
metabat.bin.1.contigs	1.34	0.0496454	50.421	C104	Control
metabat.bin.44.contigs	1.34	0.0428571	18.599	C104	Control
metabat.bin.52.contigs	1.19	0.0846154	43.663	C104	Control
metabat.bin.57.contigs	1.22	0.0615385	13.417	C104	Control
metabat.bin.68.contigs	1.12	0.0666667	12.043	C104	Control
metabat.bin.78.contigs	1.17	0.064	18.299	C104	Control
metabat.bin.95_sub.contigs	1.26	0.0526316	21.442	C104	Control
C111.maxbin.C111.007.fasta_sub.contigs	1	0	3.314	C104	Control
C111.metabat.bin.6.contigs	1	0	0.746	C104	Control
C114.maxbin.C114.015.fasta_sub.contigs	1.87	0.315018	0.673	C104	Control
C114.maxbin.C114.028.fasta.contigs	1	0	0.221	C104	Control
C114.maxbin.C114.047.fasta.contigs	1.19	0.105263	1.653	C104	Control
C114.metabat.bin.103.contigs	2.33	0.196552	0.385	C104	Control
C114.metabat.bin.105_sub.contigs	1.1	0.112903	3.069	C104	Control
C114.metabat.bin.111.contigs	2.17	0.233216	0.74	C104	Control
C114.metabat.bin.4_sub.contigs	1.51	0.127168	5.335	C104	Control
C114.metabat.bin.76.contigs	1.46	0.287805	1.913	C104	Control
C114.metabat.bin.88.contigs	1.29	0.0915493	61.215	C104	Control
C114.mycc.Cluster.13_sub.contigs	2.52	0.455724	0.538	C104	Control
C118.maxbin.C118.011.fasta.contigs	1.23	0.13986	8.565	C104	Control
C118.metabat.bin.49.contigs	1.41	0.0961538	1.313	C104	Control
C119.metabat.bin.30.contigs	1	0	0.541	C104	Control
C123.maxbin.C123.024.fasta.contigs	1	0	1.073	C104	Control
C123.metabat.bin.38.contigs	1.16	0.226667	0.271	C104	Control
C123.metabat.bin.59.contigs	1.43	0.153846	32.61	C104	Control
C124.maxbin.C124.045.fasta_sub.contigs	2.26	0.113725	4.831	C104	Control
C124.metabat.bin.161.contigs	2.05	0.159836	1.206	C104	Control
C124.metabat.bin.91.contigs	1.23	0.121429	5.909	C104	Control
C134.maxbin.C134.023.fasta.contigs	1	0	0.73	C104	Control
C134.mycc.Cluster.11.contigs	1	0	4.318	C104	Control
C136.maxbin.C136.006.fasta.contigs	1	0	0.305	C104	Control
C137.maxbin.C137.016.fasta_sub.contigs	1.28	0.117241	4.994	C104	Control
C137.maxbin.C137.026.fasta.contigs	1	0	0.612	C104	Control
C137.metabat.bin.18.contigs	1.39	0.0794702	2.248	C104	Control
C137.metabat.bin.52.contigs	1.2	0.172414	11.786	C104	Control
C140.maxbin.C140.018.fasta.contigs	1	0	0.465	C104	Control
C140.metabat.bin.41.contigs	1	0	0.23	C104	Control
C142.maxbin.C142.052.fasta_sub.contigs	1	0	1.253	C104	Control
C142.maxbin.C142.060.fasta_sub.contigs	1.84	0.174888	2.035	C104	Control
C142.maxbin.C142.064.fasta.contigs	1	0	1.276	C104	Control
C142.metabat.bin.58.contigs	1.35	0.129032	3.526	C104	Control
C142.mycc.Cluster.106_sub.contigs	1	0	0.202	C104	Control
C146.concoct.41_sub.contigs	1.77	0.344444	0.702	C104	Control
C146.concoct.98_sub.contigs	1.18	0.218543	1.959	C104	Control
C146.metabat.bin.107_sub.contigs	1.36	0.144654	2.7	C104	Control
C146.metabat.bin.7.contigs	1	0.316673	4.052	C104	Control
C147.concoct.80_sub.contigs	1	0	0.215	C104	Control
C147.maxbin.C147.001.fasta_sub.contigs	1	0	13.459	C104	Control
C148.metabat.bin.21.contigs	1.4	0.0909091	5.123	C104	Control
C15.maxbin.C15.002.fasta.contigs	1.2	0.0909091	19.464	C104	Control
C18.metabat.bin.57.contigs	1.4	0.0909091	21.913	C104	Control
C18.mycc.Cluster.92.contigs	1	0	0.584	C104	Control
C1.concoct.16.contigs	1	0	0.324	C104	Control
C1.concoct.28_sub.contigs	1.36	0.170732	0.823	C104	Control
C1.maxbin.C1.010.fasta.contigs	1.11	0.125984	13.421	C104	Control
C1.maxbin.C1.022.fasta.contigs	1.21	0.219355	0.847	C104	Control
C1.metabat.bin.114.contigs	1.37	0.0927152	2.934	C104	Control
C1.mycc.Cluster.97.contigs	1.42	0.0533333	6.641	C104	Control
C20.maxbin.C20.010.fasta.contigs	1.75	0.294355	15.183	C104	Control
C20.maxbin.C20.016.fasta.contigs	2.04	0.2	4.192	C104	Control
C20.metabat.bin.37.contigs	1.36	0.144654	6.845	C104	Control
C21.concoct.9.contigs	1.41	0.12963	1.07	C104	Control
C21.maxbin.C21.005.fasta.contigs	1.46	0.151163	14.654	C104	Control
C21.metabat.bin.153.contigs	1.38	0.0980392	8.44	C104	Control
C23.maxbin.C23.034.fasta.contigs	1	0	0.206	C104	Control
C23.metabat.bin.74.contigs	1	0	0.293	C104	Control
C26.maxbin.C26.002.fasta.contigs	1.33	0.152866	11.369	C104	Control
C28.metabat.bin.105.contigs	1.11	0.104839	1.768	C104	Control
C28.mycc.Cluster.53.contigs	1	0	5.292	C104	Control
C30.metabat.bin.2.contigs	1.28	0.247059	2.589	C104	Control
C32.concoct.28_sub.contigs	2.34	0.232787	1.031	C104	Control
C33.maxbin.C33.006.fasta_sub.contigs	1.39	0.227778	8.403	C104	Control
C33.maxbin.C33.025.fasta.contigs	1	0	0.239	C104	Control
C33.metabat.bin.19.contigs	1.72	0.169082	2.025	C104	Control
C33.metabat.bin.52.contigs	1.06	0.116667	13.727	C104	Control
C33.metabat.bin.54_sub.contigs	1.44	0.13253	7.41	C104	Control
C34old.maxbin.C34old.004.fasta.contigs	1	0	0.7	C104	Control
C34old.maxbin.C34old.017.fasta.contigs	1	0	1.074	C104	Control
C34old.maxbin.C34old.025.fasta.contigs	1.68	0.335968	0.621	C104	Control
C34old.maxbin.C34old.048.fasta.contigs	1.15	0.154412	0.529	C104	Control
C34old.metabat.bin.35.contigs	1.1	0.166667	2.176	C104	Control
C35.metabat.bin.18_sub.contigs	1	0	0.561	C104	Control
C40.maxbin.C40.013.fasta.contigs	1	0	0.528	C104	Control
C40.maxbin.C40.032.fasta.contigs	1	0	1.114	C104	Control
C40.metabat.bin.145.contigs	1.41	0.30198	3.919	C104	Control
C40.metabat.bin.148.contigs	1.4	0.0540541	3.007	C104	Control
C40.mycc.Cluster.1421.contigs	1	0	0.666	C104	Control
C44.maxbin.C44.013.fasta.contigs	1.54	0.0833333	14.245	C104	Control
C44.maxbin.C44.054.fasta.contigs	1	0	0.222	C104	Control
C44.metabat.bin.6.contigs	1.41	0.145455	1.428	C104	Control
C44.metabat.bin.85.contigs	1.48	0.12426	1.734	C104	Control
C44.metabat.bin.9.contigs	1	0	0.271	C104	Control
C44.mycc.Cluster.67.contigs	1	0	4.257	C104	Control
C46.maxbin.C46.044.fasta.contigs	1.16	0.25641	0.684	C104	Control
C46.maxbin.C46.048.fasta.contigs	1	0	0.846	C104	Control
C46.metabat.bin.131.contigs	1.41	0.237838	5.405	C104	Control
C46.metabat.bin.140.contigs	1.51	0.156425	0.373	C104	Control
C46.metabat.bin.165.contigs	1.6	0.316239	0.575	C104	Control
C46.metabat.bin.172.contigs	1.88	0.104762	1.035	C104	Control
C46.metabat.bin.6.contigs	1.21	0.110294	1.312	C104	Control
C46.mycc.Cluster.59_sub.contigs	1.22	0.310734	1.434	C104	Control
C47.maxbin.C47.021.fasta.contigs	2.36	0.205387	0.786	C104	Control
C47.metabat.bin.1.contigs	1.44	0.162791	0.486	C104	Control
C47.metabat.bin.55.contigs	1	0	2.229	C104	Control
C48.maxbin.C48.016.fasta.contigs	2.7	0.398664	3.41	C104	Control
C48.metabat.bin.17.contigs	1	0	0.346	C104	Control
C49.maxbin.C49.018.fasta.contigs	1.64	0.215311	3.477	C104	Control
C49.metabat.bin.6.contigs	1.58	0.091954	8.665	C104	Control
C51.metabat.bin.1.contigs	1.72	0.122449	2.677	C104	Control
C51.metabat.bin.3.contigs	1.95	0.235294	0.693	C104	Control
C51.metabat.bin.60.contigs	1.74	0.15122	0.998	C104	Control
C54.maxbin.C54.016.fasta.contigs	1	0.236641	0.968	C104	Control
C54.maxbin.C54.032.fasta_sub.contigs	2.47	0.50501	4.854	C104	Control
C54.maxbin.C54.053.fasta.contigs	1	0	0.467	C104	Control
C54.metabat.bin.118.contigs	1.89	0.16	2.349	C104	Control
C54.metabat.bin.24_sub.contigs	1.63	0.172589	0.271	C104	Control
C54.metabat.bin.28.contigs	1.88	0.141553	0.585	C104	Control
C54.metabat.bin.51.contigs	1.22	0.0962963	3.025	C104	Control
C59.maxbin.C59.020.fasta.contigs	1	0	0.257	C104	Control
C59.metabat.bin.29.contigs	1	0	1.595	C104	Control
C65.maxbin.C65.016.fasta.contigs	1.34	0.263736	7.104	C104	Control
C65.metabat.bin.35.contigs	1.35	0.111842	22.12	C104	Control
C68.concoct.68.contigs	1.58	0.107345	16.629	C104	Control
C68.maxbin.C68.001.fasta.contigs	1	0	2.442	C104	Control
C68.metabat.bin.112.contigs	1	0	0.302	C104	Control
C68.metabat.bin.12.contigs	1	0	0.205	C104	Control
C68.metabat.bin.39.contigs	2.78	0.359447	0.291	C104	Control
C68.mycc.Cluster.1.contigs	1	0	0.311	C104	Control
C70.concoct.85.contigs	1.53	0.18617	0.243	C104	Control
C70.metabat.bin.130_sub.contigs	1.77	0.123762	1.684	C104	Control
C70.metabat.bin.141.contigs	1	0.0990991	3.97	C104	Control
C70.metabat.bin.75_sub.contigs	1.61	0.125	16.89	C104	Control
C70.metabat.bin.84.contigs	2.46	0.18543	2.197	C104	Control
C70.metabat.bin.87.contigs	1.69	0.10582	3.818	C104	Control
C70.metabat.bin.88.contigs	1	0	0.374	C104	Control
C70.mycc.Cluster.79.contigs	1.42	0.0955414	4.226	C104	Control
C70.mycc.Cluster.88_sub.contigs	1.59	0.106742	32.639	C104	Control
C72.maxbin.C72.047.fasta_sub.contigs	1.25	0.0808824	5.954	C104	Control
C72.maxbin.C72.049.fasta_sub.contigs	1.46	0.197802	5.167	C104	Control
C72.metabat.bin.101.contigs	1.24	0.0676692	17.407	C104	Control
C72.metabat.bin.160.contigs	1.22	0.146853	0.405	C104	Control
C72.metabat.bin.167_sub.contigs	1.6	0.554318	2.783	C104	Control
C72.metabat.bin.180.contigs	1.13	0.22069	1.155	C104	Control
C72.metabat.bin.46.contigs	1.3	0.109589	2.355	C104	Control
C72.metabat.bin.94.contigs	1.31	0.0902778	16.033	C104	Control
C74.maxbin.C74.002.fasta.contigs	1	0	2.517	C104	Control
C74.metabat.bin.22.contigs	1.49	0.0745342	1.681	C104	Control
C75.metabat.bin.31.contigs	1.24	0.0948905	6.585	C104	Control
C75.mycc.Cluster.28_sub.contigs	1	0	2.811	C104	Control
C76II.maxbin.C76II.017.fasta_sub.contigs	1.24	0.126761	22.044	C104	Control
C76II.maxbin.C76II.018.fasta.contigs	1.26	0.0935252	22.738	C104	Control
C76II.maxbin.C76II.022.fasta.contigs	1	0	0.505	C104	Control
C76II.maxbin.C76II.035.fasta.contigs	1.3	0.177215	0.758	C104	Control
C76II.maxbin.C76II.054.fasta_sub.contigs	1.81	0.29845	0.295	C104	Control
C76II.metabat.bin.19.contigs	1.86	0.114286	0.949	C104	Control
C76II.metabat.bin.38.contigs	1.73	0.130653	1.4	C104	Control
C76II.metabat.bin.74.contigs	1.64	0.132275	0.482	C104	Control
C76II.mycc.Cluster.62.contigs	1	0	12.566	C104	Control
C7.maxbin.C7.079.fasta.contigs	1	0	0.265	C104	Control
C7.metabat.bin.27.contigs	1.25	0.0875912	2.749	C104	Control
C7.metabat.bin.49.contigs	2.04	0.124464	0.436	C104	Control
C7.metabat.bin.64.contigs	1.18	0.564576	1.2	C104	Control
C80.concoct.24_sub.contigs	1.46	0.0700637	2.655	C104	Control
C80.maxbin.C80.016.fasta.contigs	1	0.305556	1.524	C104	Control
C82.maxbin.C82.015.fasta.contigs	1	0.564588	1.449	C104	Control
C82.metabat.bin.11.contigs	1.13	0.110236	27.036	C104	Control
C82.metabat.bin.27.contigs	1.96	0.144105	2.242	C104	Control
C82.metabat.bin.66.contigs	1.53	0.1	2.22	C104	Control
C82.metabat.bin.88.contigs	1.52	0.116279	14.422	C104	Control
C82.mycc.Cluster.24_sub.contigs	1	0	3.21	C104	Control
C82.mycc.Cluster.68_sub.contigs	1	0	1.802	C104	Control
C85.metabat.bin.52.contigs	1.31	0.108844	32.678	C104	Control
C86.maxbin.C86.021.fasta.contigs	1	0.159664	1.583	C104	Control
C86.maxbin.C86.046.fasta_sub.contigs	1	0	1.226	C104	Control
C86.metabat.bin.5.contigs	1.36	0.160494	0.759	C104	Control
C87.concoct.25.contigs	2.45	0.217252	1.139	C104	Control
C87.maxbin.C87.011.fasta.contigs	1.41	0.347222	8.385	C104	Control
C87.maxbin.C87.014.fasta.contigs	1.14	0.264516	0.541	C104	Control
C87.maxbin.C87.018.fasta.contigs	1	0	1.168	C104	Control
C87.metabat.bin.27.contigs	1.92	0.127273	10.7	C104	Control
C87.metabat.bin.56.contigs	2.03	0.128755	0.821	C104	Control
C87.metabat.bin.64_sub.contigs	1.49	0.113095	2.06	C104	Control
C88.maxbin.C88.006.fasta_sub.contigs	1	0.242424	1.598	C104	Control
C88.metabat.bin.38.contigs	1.09	0.106557	33.579	C104	Control
C88.metabat.bin.39.contigs	2.5	0.190939	1.256	C104	Control
C88.metabat.bin.61.contigs	1.14	0.136364	9.362	C104	Control
C89.maxbin.C89.002.fasta_sub.contigs	1	0	2.758	C104	Control
C89.metabat.bin.38_sub.contigs	1	0	0.23	C104	Control
C89.metabat.bin.74.contigs	1.31	0.143791	0.655	C104	Control
C89.mycc.Cluster.53_sub.contigs	1	0	1.427	C104	Control
C89.mycc.Cluster.73_sub.contigs	1.15	0.178571	0.388	C104	Control
C90.metabat.bin.63.contigs	1.71	0.109375	5.607	C104	Control
C95.concoct.42.contigs	1	0	0.388	C104	Control
C95.metabat.bin.128.contigs	1	0	0.228	C104	Control
C95.metabat.bin.21.contigs	2.06	0.145228	0.922	C104	Control
C95.mycc.Cluster.32.contigs	1.5	0.107143	7.794	C104	Control
C96.maxbin.C96.004.fasta_sub.contigs	1	0	0.468	C104	Control
C96.maxbin.C96.011.fasta.contigs	1	0	2.883	C104	Control
C96.maxbin.C96.037.fasta.contigs	1	0	0.346	C104	Control
C96.metabat.bin.52.contigs	1	0	0.221	C104	Control
C96.metabat.bin.70.contigs	1.2	0.142857	0.539	C104	Control
C9.concoct.123.contigs	1.68	0.101604	1.335	C104	Control
C9.maxbin.C9.032.fasta_sub.contigs	1.55	0.129213	2.295	C104	Control
C9.metabat.bin.143.contigs	1.62	0.1	2.166	C104	Control
C9.metabat.bin.160_sub.contigs	1.99	0.107623	1.234	C104	Control
C9.metabat.bin.28.contigs	1.34	0.192771	0.357	C104	Control
C9.metabat.bin.68.contigs	1.23	0.0820896	8.498	C104	Control
C9.metabat.bin.75.contigs	1.87	0.15	1.049	C104	Control
C9.mycc.Cluster.54_sub.contigs	1	0	2.111	C104	Control
C9.mycc.Cluster.97.contigs	1	0	0.562	C104	Control
P100.maxbin.P100.006.fasta.contigs	2.96	0.372881	2.124	C104	Control
P103.maxbin.P103.015.fasta_sub.contigs	1.85	0.135514	1.583	C104	Control
P103.maxbin.P103.027.fasta_sub.contigs	1.71	0.1	2.965	C104	Control
P103.metabat.bin.19.contigs	1.55	0.192708	0.375	C104	Control
P103.metabat.bin.52.contigs	1	0.547511	5.592	C104	Control
P104IIP.concoct.101_sub.contigs	1	0	0.411	C104	Control
P104IIP.maxbin.P104IIP.007.fasta.contigs	1	0	1.847	C104	Control
P104IIP.maxbin.P104IIP.037.fasta.contigs	1	0	1.292	C104	Control
P104IIP.metabat.bin.15.contigs	1.39	0.0608108	6.266	C104	Control
P104IIP.metabat.bin.160.contigs	1.63	0.104396	13.942	C104	Control
P104IIP.metabat.bin.48_sub.contigs	1	0	0.891	C104	Control
P105.maxbin.P105.006.fasta.contigs	1	0	1.052	C104	Control
P105.metabat.bin.32.contigs	1.61	0.0955056	13.784	C104	Control
P107.maxbin.P107.001.fasta.contigs	1	0	4.43	C104	Control
P107.maxbin.P107.004.fasta.contigs	1	0	0.296	C104	Control
P107.maxbin.P107.018.fasta.contigs	1	0	0.224	C104	Control
P107.maxbin.P107.024.fasta.contigs	1	0	0.207	C104	Control
P107.maxbin.P107.034.fasta.contigs	1.92	0.288889	0.536	C104	Control
P107.maxbin.P107.047.fasta.contigs	1	0	0.506	C104	Control
P107.maxbin.P107.106.fasta_sub.contigs	1	0	0.268	C104	Control
P107.metabat.bin.105.contigs	1.28	0.0791367	1.767	C104	Control
P107.metabat.bin.108.contigs	1.33	0.0699301	15.055	C104	Control
P107.metabat.bin.74.contigs	1.45	0.0993789	30.201	C104	Control
P107.metabat.bin.87.contigs	1.31	0.126667	1.154	C104	Control
P10old.maxbin.P10old.009.fasta.contigs	1.24	0.0882353	19.5	C104	Control
P10old.maxbin.P10old.065.fasta.contigs	1	0	0.443	C104	Control
P10old.metabat.bin.104.contigs	1.49	0.0914634	1.053	C104	Control
P10old.metabat.bin.41_sub.contigs	1	0	0.405	C104	Control
P114.maxbin.P114.006.fasta.contigs	1	0.635036	2.625	C104	Control
P114.metabat.bin.23.contigs	1.34	0.118421	4.506	C104	Control
P114.metabat.bin.9.contigs	1.47	0.174157	0.94	C104	Control
P115.concoct.82_sub.contigs	1	0	4.196	C104	Control
P115.maxbin.P115.008.fasta_sub.contigs	1	0	0.895	C104	Control
P115.mycc.Cluster.33.contigs	1	0	3.342	C104	Control
P116.metabat.bin.18.contigs	1.22	0.115942	11.474	C104	Control
P118.metabat.bin.23.contigs	1	0.666205	3.7	C104	Control
P119.concoct.72_sub.contigs	2.46	0.214058	0.328	C104	Control
P11old.maxbin.P11old.020.fasta_sub.contigs	1	0	2.96	C104	Control
P11old.metabat.bin.49.contigs	1	0	0.324	C104	Control
P120.maxbin.P120.005.fasta_sub.contigs	1	0	5.429	C104	Control
P120.metabat.bin.22.contigs	1	0	1.235	C104	Control
P12.maxbin.P12.002.fasta.contigs	1	0	0.879	C104	Control
P12.metabat.bin.4.contigs	1	0	0.273	C104	Control
P12.metabat.bin.8.contigs	1.2	0.259259	1.761	C104	Control
P12.mycc.Cluster.63_sub.contigs	1	0	20.662	C104	Control
P14.maxbin.P14.004.fasta_sub.contigs	1.33	0.119205	41.411	C104	Control
P14.metabat.bin.54.contigs	1.67	0.0923913	1.17	C104	Control
P14.metabat.bin.59.contigs	1.29	0.0979021	5.218	C104	Control
P14.metabat.bin.69.contigs	1	0	0.243	C104	Control
P14.metabat.bin.81.contigs	1.22	0.197368	0.543	C104	Control
P16.maxbin.P16.034.fasta.contigs	1	0	0.482	C104	Control
P16.maxbin.P16.044.fasta_sub.contigs	1	0	0.255	C104	Control
P16.metabat.bin.21.contigs	1.96	0.105023	0.807	C104	Control
P16.metabat.bin.23.contigs	1.33	0.213018	3.525	C104	Control
P16.metabat.bin.2.contigs	1.43	0.247368	1.775	C104	Control
P16.metabat.bin.49.contigs	1.78	0.245763	0.26	C104	Control
P16.metabat.bin.62.contigs	1.88	0.226337	0.204	C104	Control
P16.metabat.bin.94.contigs	1	0	0.793	C104	Control
P16.mycc.Cluster.32_sub.contigs	1	0	2.8	C104	Control
P17.metabat.bin.17.contigs	2.94	0.263158	0.599	C104	Control
P17.metabat.bin.18_sub.contigs	1	0	1.408	C104	Control
P18.mycc.Cluster.34_sub.contigs	1.01	0.293706	9.846	C104	Control
P19.concoct.25.contigs	1.96	0.113122	1.344	C104	Control
P20.metabat.bin.107.contigs	1.98	0.211155	1.908	C104	Control
P20.mycc.Cluster.69.contigs	1.67	0.139175	53.618	C104	Control
P24.maxbin.P24.003.fasta.contigs	1	0	1.426	C104	Control
P24.metabat.bin.38.contigs	1.13	0.103175	33.815	C104	Control
P28.maxbin.P28.042.fasta.contigs	1.55	0.109195	5.668	C104	Control
P28.metabat.bin.54.contigs	2.43	0.211039	0.224	C104	Control
P34.maxbin.P34.010.fasta_sub.contigs	1.26	0.112676	11.74	C104	Control
P34.metabat.bin.20.contigs	1.03	0.141667	2.365	C104	Control
P34.metabat.bin.53_sub.contigs	1.66	0.178218	0.923	C104	Control
P37.metabat.bin.62.contigs	1.62	0.15625	1.342	C104	Control
P38.maxbin.P38.011.fasta.contigs	1	0	1.679	C104	Control
P42.maxbin.P42.001.fasta.contigs	1.25	0.273256	0.959	C104	Control
P42.maxbin.P42.036.fasta.contigs	1.06	0.109244	4.075	C104	Control
P42.maxbin.P42.039.fasta.contigs	1	0	0.226	C104	Control
P42.metabat.bin.51.contigs	1	0.152542	1.088	C104	Control
P42.metabat.bin.5.contigs	1	0	0.798	C104	Control
P42.mycc.Cluster.66_sub.contigs	1	0	0.223	C104	Control
P43.metabat.bin.15.contigs	1.18	0.119403	33.945	C104	Control
P43.metabat.bin.21.contigs	1	0	0.388	C104	Control
P43.metabat.bin.63.contigs	1.11	0.104839	11.197	C104	Control
P45.maxbin.P45.006.fasta.contigs	1	0	0.334	C104	Control
P45.maxbin.P45.014.fasta.contigs	1	0	0.245	C104	Control
P45.maxbin.P45.021.fasta.contigs	1.43	0.227027	2.587	C104	Control
P45.metabat.bin.29.contigs	2.16	0.335385	0.232	C104	Control
P45.metabat.bin.32.contigs	1.06	0.165354	8.351	C104	Control
P45.metabat.bin.39.contigs	1.59	0.0647059	99.043	C104	Control
P45.mycc.Cluster.30_sub.contigs	1	0	0.216	C104	Control
P47.metabat.bin.36.contigs	1.73	0.126263	5.721	C104	Control
P47.metabat.bin.38.contigs	1.3	0.252874	0.514	C104	Control
P47.metabat.bin.45.contigs	1	0	0.254	C104	Control
P4.maxbin.P4.007.fasta_sub.contigs	1	0	6.43	C104	Control
P4.metabat.bin.44.contigs	1	0	0.858	C104	Control
P51.concoct.31.contigs	2.55	0.166667	0.247	C104	Control
P51.mycc.Cluster.45.contigs	1	0	0.405	C104	Control
P52.concoct.64_sub.contigs	1	0	0.328	C104	Control
P52.maxbin.P52.016.fasta_sub.contigs	1	0	0.497	C104	Control
P52.metabat.bin.32.contigs	1.05	0.359756	0.775	C104	Control
P52.metabat.bin.40.contigs	1.21	0.171233	0.842	C104	Control
P52.metabat.bin.4.contigs	1	0	0.63	C104	Control
P52.metabat.bin.62_sub.contigs	1	0	0.394	C104	Control
P52.metabat.bin.79.contigs	1.01	0.283688	0.744	C104	Control
P53.maxbin.P53.005.fasta.contigs	1.26	0.258824	3.509	C104	Control
P53.maxbin.P53.007.fasta.contigs	1.44	0.269036	1.864	C104	Control
P53.maxbin.P53.009.fasta_sub.contigs	1.6	0.20398	0.982	C104	Control
P53.metabat.bin.10.contigs	1.18	0.112782	2.212	C104	Control
P53.metabat.bin.36.contigs	1.59	0.121547	1.478	C104	Control
P56.metabat.bin.21.contigs	2.65	0.377934	0.404	C104	Control
P56.mycc.Cluster.29_sub.contigs	1	0	0.223	C104	Control
P57.metabat.bin.57.contigs	1.3	0.16129	2.144	C104	Control
P57.metabat.bin.5.contigs	1.98	0.150215	2.151	C104	Control
P58.mycc.Cluster.26.contigs	1	0	1.473	C104	Control
P58.mycc.Cluster.29.contigs	1	0	4.268	C104	Control
P58.mycc.Cluster.51_sub.contigs	1	0	1.438	C104	Control
P59.abawaca.8_sub.contigs	5.56	0.336516	0.895	C104	Control
P59.maxbin.P59.030.fasta.contigs	1.64	0.145833	4.208	C104	Control
P59.metabat.bin.31.contigs	1.34	0.151899	4.225	C104	Control
P5.maxbin.P5.009.fasta.contigs	1	0	1.929	C104	Control
P5.metabat.bin.77_sub.contigs	1.52	0.126437	21.05	C104	Control
P60.maxbin.P60.030.fasta_sub.contigs	1.58	0.122222	2.799	C104	Control
P60.metabat.bin.4.contigs	1.29	0.122449	5.87	C104	Control
P60.metabat.bin.7.contigs	1.4	0.141104	1.294	C104	Control
P61.maxbin.P61.007.fasta_sub.contigs	1	0.481865	0.437	C104	Control
P61.maxbin.P61.029.fasta.contigs	1.16	0.15942	1.098	C104	Control
P61.metabat.bin.53.contigs	1.38	0.142857	5.352	C104	Control
P61.metabat.bin.66.contigs	1	0	0.254	C104	Control
P63.concoct.15.contigs	3.19	0.286353	0.839	C104	Control
P63.concoct.75_sub.contigs	1.44	0.0769231	7.001	C104	Control
P63.metabat.bin.46.contigs	1.56	0.290909	0.448	C104	Control
P66.metabat.bin.28.contigs	1.05	0.125	3.381	C104	Control
P66.metabat.bin.30.contigs	1.37	0.0927152	2.096	C104	Control
P67.maxbin.P67.025.fasta.contigs	1	0	0.326	C104	Control
P67.metabat.bin.2.contigs	1.29	0.550523	1.114	C104	Control
P67.metabat.bin.3.contigs	1	0	0.255	C104	Control
P67.metabat.bin.40_sub.contigs	1.49	0.118343	1.884	C104	Control
P69.maxbin.P69.013.fasta.contigs	1	0	0.399	C104	Control
P69.maxbin.P69.023.fasta.contigs	1.22	0.0757576	4.355	C104	Control
P69.maxbin.P69.024.fasta.contigs	1.17	0.0714286	3.996	C104	Control
P69.maxbin.P69.064.fasta.contigs	1	0	0.263	C104	Control
P69.metabat.bin.44.contigs	2.03	0.25641	1.134	C104	Control
P69.metabat.bin.60.contigs	1.07	0.277027	0.371	C104	Control
P69.metabat.bin.68.contigs	1.03	0.18254	0.663	C104	Control
P70.maxbin.P70.005.fasta.contigs	1	0	0.719	C104	Control
P71.maxbin.P71.001.fasta_sub.contigs	1.12	0.131783	50.405	C104	Control
P71.maxbin.P71.022.fasta_sub.contigs	1.39	0.120253	7.413	C104	Control
P71.maxbin.P71.023.fasta.contigs	1.09	0.0840336	4.275	C104	Control
P71.metabat.bin.13.contigs	1	0.600787	4.357	C104	Control
P71.metabat.bin.19.contigs	2.72	0.783956	6.357	C104	Control
P71.mycc.Cluster.20_sub.contigs	1	0	0.224	C104	Control
P71.mycc.Cluster.30.contigs	1	0	6.959	C104	Control
P72.metabat.bin.26.contigs	2.92	0.253197	0.555	C104	Control
P73.maxbin.P73.028.fasta_sub.contigs	1.62	0.242991	3.067	C104	Control
P73.metabat.bin.26.contigs	1.52	0.251232	0.556	C104	Control
P73.metabat.bin.34.contigs	1	0	0.802	C104	Control
P73.metabat.bin.42.contigs	1.24	0.173333	6.72	C104	Control
P77.maxbin.P77.005.fasta.contigs	1.3	0.0972222	4.794	C104	Control
P77.mycc.Cluster.66_sub.contigs	1	0	0.38	C104	Control
P83.metabat.bin.16.contigs	2.37	0.147482	8.287	C104	Control
P83.metabat.bin.8.contigs	1	0	0.281	C104	Control
P87.maxbin.P87.019.fasta.contigs	1.36	0.139241	2.094	C104	Control
P87.maxbin.P87.022.fasta.contigs	1.09	0.0916667	2.831	C104	Control
P87.metabat.bin.47.contigs	1.28	0.0921986	1.57	C104	Control
P87.metabat.bin.50.contigs	1	0	0.518	C104	Control
P87.mycc.Cluster.3_sub.contigs	1.71	0.13198	1.387	C104	Control
P88.maxbin.P88.005.fasta.contigs	1.94	0.201646	8.739	C104	Control
P88.metabat.bin.14.contigs	1.87	0.165179	1.749	C104	Control
P88.metabat.bin.55.contigs	1	0	0.354	C104	Control
P8.abawaca.33_sub.contigs	1	0	0.617	C104	Control
P99.concoct.42_sub.contigs	2.45	0.128114	1.254	C104	Control
P99.maxbin.P99.004.fasta.contigs	1.48	0.195652	0.642	C104	Control
P9.metabat.bin.15.contigs	1	0	0.379	C104	Control
C102.maxbin.C102.014.fasta.contigs	1	0.193548	1.113	C105	Control
C102.maxbin.C102.031.fasta.contigs	1	0	0.491	C105	Control
C102.metabat.bin.58.contigs	1.37	0.164634	0.756	C105	Control
C102.mycc.Cluster.16_sub.contigs	1	0	0.209	C105	Control
C104.metabat.bin.100.contigs	1	0	1.163	C105	Control
C104.metabat.bin.44.contigs	1.44	0.333333	0.683	C105	Control
metabat.bin.14.contigs	1.43	0.0714286	22.378	C105	Control
C111.maxbin.C111.007.fasta_sub.contigs	1	0	1.63	C105	Control
C114.maxbin.C114.015.fasta_sub.contigs	1.72	0.426667	0.291	C105	Control
C114.maxbin.C114.047.fasta.contigs	1.2	0.104478	2.272	C105	Control
C114.metabat.bin.111.contigs	1	0	0.274	C105	Control
C114.metabat.bin.39.contigs	1.7	0.114583	0.748	C105	Control
C114.metabat.bin.40.contigs	1	0	0.226	C105	Control
C114.metabat.bin.4_sub.contigs	1	0	0.246	C105	Control
C114.metabat.bin.6.contigs	1.8	0.162791	0.406	C105	Control
C114.metabat.bin.76.contigs	1	0	0.329	C105	Control
C114.metabat.bin.88.contigs	1.46	0.165714	9.556	C105	Control
C118.maxbin.C118.011.fasta.contigs	1.19	0.173611	3.791	C105	Control
C118.metabat.bin.33.contigs	1.28	0.14094	1.406	C105	Control
C118.metabat.bin.49.contigs	1.22	0.128571	0.491	C105	Control
C119.metabat.bin.26.contigs	1.48	0.113772	4.017	C105	Control
C119.metabat.bin.30.contigs	1	0	0.234	C105	Control
C119.metabat.bin.3.contigs	1	0	0.222	C105	Control
C123.maxbin.C123.024.fasta.contigs	1	0	0.504	C105	Control
C124.maxbin.C124.045.fasta_sub.contigs	1	0	0.342	C105	Control
C124.metabat.bin.76.contigs	1.75	0.146341	1.509	C105	Control
C134.maxbin.C134.023.fasta.contigs	1	0	0.673	C105	Control
C134.mycc.Cluster.11.contigs	1	0	1.555	C105	Control
C136.maxbin.C136.006.fasta.contigs	1	0	1.24	C105	Control
C137.maxbin.C137.016.fasta_sub.contigs	1.14	0.102362	14.193	C105	Control
C137.metabat.bin.52.contigs	1.37	0.164634	11.391	C105	Control
C140.maxbin.C140.018.fasta.contigs	1	0	0.393	C105	Control
C142.maxbin.C142.048.fasta.contigs	1.16	0.205479	0.252	C105	Control
C142.maxbin.C142.052.fasta_sub.contigs	1	0	0.688	C105	Control
C142.maxbin.C142.060.fasta_sub.contigs	2.07	0.144628	1.455	C105	Control
C142.maxbin.C142.064.fasta.contigs	1	0	0.726	C105	Control
C142.metabat.bin.58.contigs	1.48	0.134503	1.453	C105	Control
C146.concoct.98_sub.contigs	1	0	0.408	C105	Control
C146.metabat.bin.107_sub.contigs	1.29	0.331606	0.783	C105	Control
C146.metabat.bin.7.contigs	1.8	0.178082	1.641	C105	Control
C147.concoct.80_sub.contigs	1	0	0.459	C105	Control
C147.maxbin.C147.001.fasta_sub.contigs	1	0	7.758	C105	Control
C147.maxbin.C147.039.fasta.contigs	1	0	0.231	C105	Control
C148.metabat.bin.21.contigs	1.82	0.208696	0.328	C105	Control
C152IIP.metabat.bin.36.contigs	1	0	1.262	C105	Control
C15.maxbin.C15.002.fasta.contigs	1	0	2.507	C105	Control
C18.metabat.bin.57.contigs	1.31	0.126667	7.195	C105	Control
C18.mycc.Cluster.92.contigs	1	0	0.463	C105	Control
C1.concoct.16.contigs	1	0	0.247	C105	Control
C1.concoct.28_sub.contigs	1.56	0.156757	8.526	C105	Control
C1.maxbin.C1.010.fasta.contigs	1.13	0.22069	6.057	C105	Control
C1.maxbin.C1.051.fasta.contigs	1.17	0.245161	0.297	C105	Control
C20.concoct.48_sub.contigs	1	0	0.769	C105	Control
C20.maxbin.C20.010.fasta.contigs	1.64	0.150259	10.578	C105	Control
C20.maxbin.C20.016.fasta.contigs	1.85	0.151376	5.346	C105	Control
C20.metabat.bin.37.contigs	1.7	0.227273	1.702	C105	Control
C20.metabat.bin.45.contigs	1	0	0.277	C105	Control
C21.concoct.9.contigs	1.8	0.130435	2.342	C105	Control
C21.maxbin.C21.005.fasta.contigs	1.23	0.168919	123.16	C105	Control
C21.metabat.bin.152.contigs	1.61	0.105556	6.156	C105	Control
C26.maxbin.C26.002.fasta.contigs	1	0	5.885	C105	Control
C28.metabat.bin.105.contigs	1.15	0.101562	5.401	C105	Control
C28.mycc.Cluster.53.contigs	1	0	7.207	C105	Control
C28.mycc.Cluster.91.contigs	1.09	0.128	66.482	C105	Control
C32.concoct.28_sub.contigs	2.44	0.32967	0.503	C105	Control
C33.maxbin.C33.006.fasta_sub.contigs	1.43	0.428	3.264	C105	Control
C33.maxbin.C33.025.fasta.contigs	1	0	0.233	C105	Control
C33.metabat.bin.19.contigs	1.61	0.251163	0.407	C105	Control
C33.metabat.bin.52.contigs	1.16	0.153285	2.201	C105	Control
C33.metabat.bin.54_sub.contigs	1	0	0.249	C105	Control
C34old.maxbin.C34old.004.fasta.contigs	1	0	0.429	C105	Control
C34old.maxbin.C34old.048.fasta.contigs	1	0	0.206	C105	Control
C34old.metabat.bin.35.contigs	1.1	0.140625	3.069	C105	Control
C35.maxbin.C35.017.fasta_sub.contigs	1.62	0.228571	0.349	C105	Control
C35.metabat.bin.18_sub.contigs	1	0	0.268	C105	Control
C40.maxbin.C40.013.fasta.contigs	1	0	0.362	C105	Control
C40.maxbin.C40.032.fasta.contigs	1	0	0.753	C105	Control
C40.metabat.bin.132_sub.contigs	2.41	0.196667	0.355	C105	Control
C40.metabat.bin.136.contigs	1.69	0.217593	0.367	C105	Control
C40.metabat.bin.139.contigs	1.68	0.180488	0.239	C105	Control
C40.metabat.bin.145.contigs	1	0.382716	0.858	C105	Control
C40.metabat.bin.148.contigs	1.44	0.1	0.677	C105	Control
C44.maxbin.C44.054.fasta.contigs	1	0	0.303	C105	Control
C44.mycc.Cluster.67.contigs	1	0	0.673	C105	Control
C46.maxbin.C46.044.fasta.contigs	2.12	0.445026	5.64	C105	Control
C46.maxbin.C46.048.fasta.contigs	1	0	0.361	C105	Control
C46.metabat.bin.131.contigs	1	0	1.033	C105	Control
C46.metabat.bin.6.contigs	1.4	0.119497	1.291	C105	Control
C46.mycc.Cluster.59_sub.contigs	1	0	0.339	C105	Control
C47.maxbin.C47.021.fasta.contigs	2.4	0.25	0.807	C105	Control
C47.metabat.bin.55.contigs	1	0	1.744	C105	Control
C48.maxbin.C48.016.fasta.contigs	1.26	0.125	5.1	C105	Control
C49.maxbin.C49.018.fasta.contigs	1.86	0.313653	0.599	C105	Control
C49.metabat.bin.6.contigs	1.62	0.19	0.468	C105	Control
C51.metabat.bin.60.contigs	2.02	0.226054	0.276	C105	Control
C54.maxbin.C54.016.fasta.contigs	1	0	0.379	C105	Control
C54.maxbin.C54.032.fasta_sub.contigs	1.78	0.452308	4.584	C105	Control
C54.metabat.bin.118.contigs	1.62	0.151832	0.796	C105	Control
C59.maxbin.C59.020.fasta.contigs	1	0	0.381	C105	Control
C59.metabat.bin.29.contigs	1	0	0.655	C105	Control
C65.maxbin.C65.016.fasta.contigs	1	0	1.461	C105	Control
C65.metabat.bin.35.contigs	1.38	0.25	1.016	C105	Control
C68.abawaca.8.contigs	1	0	1.507	C105	Control
C68.maxbin.C68.001.fasta.contigs	1	0	0.553	C105	Control
C68.maxbin.C68.034.fasta_sub.contigs	1	0	0.347	C105	Control
C68.maxbin.C68.036.fasta.contigs	1.24	0.107914	3.731	C105	Control
C68.mycc.Cluster.93.contigs	1	0	0.674	C105	Control
C70.maxbin.C70.057.fasta.contigs	1.16	0.114504	5.153	C105	Control
C70.maxbin.C70.069.fasta.contigs	1	0	0.455	C105	Control
C70.metabat.bin.130_sub.contigs	1.91	0.131818	0.976	C105	Control
C70.metabat.bin.141.contigs	1	0	0.24	C105	Control
C70.metabat.bin.75_sub.contigs	1.72	0.144279	5.927	C105	Control
C70.metabat.bin.84.contigs	1	0	0.42	C105	Control
C70.metabat.bin.87.contigs	2.42	0.211726	0.452	C105	Control
C70.metabat.bin.88.contigs	1	0	0.385	C105	Control
C72.concoct.24_sub.contigs	2.74	0.19174	1.01	C105	Control
C72.maxbin.C72.047.fasta_sub.contigs	1	0	0.458	C105	Control
C72.maxbin.C72.049.fasta_sub.contigs	1.5	0.206349	1.85	C105	Control
C72.metabat.bin.101.contigs	1.19	0.105263	5.905	C105	Control
C72.metabat.bin.13_sub.contigs	1	0	0.334	C105	Control
C72.metabat.bin.157.contigs	1	0	0.238	C105	Control
C72.metabat.bin.167_sub.contigs	1.47	0.125	28.25	C105	Control
C72.metabat.bin.180.contigs	1.78	0.457317	0.545	C105	Control
C74.maxbin.C74.002.fasta.contigs	1	0	0.351	C105	Control
C75.metabat.bin.31.contigs	1.37	0.127389	4.774	C105	Control
C75.mycc.Cluster.28_sub.contigs	1	0	0.716	C105	Control
C76II.maxbin.C76II.017.fasta_sub.contigs	1.28	0.34359	3.554	C105	Control
C76II.maxbin.C76II.018.fasta.contigs	1	0	0.345	C105	Control
C76II.maxbin.C76II.035.fasta.contigs	1.44	0.137725	6.428	C105	Control
C76II.maxbin.C76II.054.fasta_sub.contigs	1.92	0.319149	0.413	C105	Control
C76II.metabat.bin.19.contigs	1.37	0.0866667	4.725	C105	Control
C76II.metabat.bin.49.contigs	1.8	0.158879	0.495	C105	Control
C76II.mycc.Cluster.62.contigs	1	0	5.989	C105	Control
C7.metabat.bin.49.contigs	2.21	0.123016	0.429	C105	Control
C7.metabat.bin.64.contigs	1	0.456522	0.55	C105	Control
C80.maxbin.C80.016.fasta.contigs	1.11	0.195652	1.332	C105	Control
C82.maxbin.C82.015.fasta.contigs	1	0	0.878	C105	Control
C82.metabat.bin.11.contigs	1.04	0.12605	10.019	C105	Control
C82.metabat.bin.27.contigs	1.99	0.174274	0.755	C105	Control
C82.metabat.bin.66.contigs	1.54	0.129944	1.447	C105	Control
C82.metabat.bin.88.contigs	1.39	0.182353	1.457	C105	Control
C82.mycc.Cluster.24_sub.contigs	1	0	2.582	C105	Control
C82.mycc.Cluster.68_sub.contigs	1	0	0.91	C105	Control
C85.metabat.bin.52.contigs	2.36	0.54352	0.871	C105	Control
C86.maxbin.C86.021.fasta.contigs	1	0.0740741	10.171	C105	Control
C86.maxbin.C86.046.fasta_sub.contigs	1	0	0.634	C105	Control
C86.metabat.bin.5.contigs	1.4	0.135802	3.833	C105	Control
C87.concoct.25.contigs	1.35	0.357143	0.877	C105	Control
C87.maxbin.C87.011.fasta.contigs	1.26	0.125	22.675	C105	Control
C87.maxbin.C87.014.fasta.contigs	1.15	0.217687	2.381	C105	Control
C87.maxbin.C87.018.fasta.contigs	1	0	0.86	C105	Control
C87.metabat.bin.27.contigs	2.01	0.182927	12.783	C105	Control
C87.metabat.bin.56.contigs	1	0	0.261	C105	Control
C88.maxbin.C88.006.fasta_sub.contigs	1	0	0.699	C105	Control
C88.metabat.bin.38.contigs	1.03	0.162602	4.733	C105	Control
C88.metabat.bin.39.contigs	2.25	0.21875	0.359	C105	Control
C88.metabat.bin.61.contigs	1.23	0.115108	12.987	C105	Control
C89.maxbin.C89.002.fasta_sub.contigs	1	0	1.778	C105	Control
C89.metabat.bin.35.contigs	1	0	0.884	C105	Control
C89.metabat.bin.38_sub.contigs	1	0	1.759	C105	Control
C89.metabat.bin.74.contigs	1.18	0.112782	1.892	C105	Control
C89.mycc.Cluster.53_sub.contigs	1	0	0.299	C105	Control
C89.mycc.Cluster.73_sub.contigs	1.12	0.125	28.093	C105	Control
C90.metabat.bin.48_sub.contigs	1	0	0.466	C105	Control
C90.metabat.bin.63.contigs	1.74	0.138614	3.556	C105	Control
C90.metabat.bin.98_sub.contigs	1	0	0.223	C105	Control
C95.metabat.bin.21.contigs	1.57	0.0872093	1.562	C105	Control
C95.mycc.Cluster.32.contigs	1.39	0.152439	3.499	C105	Control
C96.maxbin.C96.004.fasta_sub.contigs	1	0	1.28	C105	Control
C96.maxbin.C96.011.fasta.contigs	1	0	0.695	C105	Control
C96.maxbin.C96.037.fasta.contigs	1	0	0.254	C105	Control
C96.metabat.bin.70.contigs	1.09	0.20438	0.314	C105	Control
C9.metabat.bin.143.contigs	1	0	0.215	C105	Control
C9.metabat.bin.160_sub.contigs	2.06	0.104348	1.692	C105	Control
C9.mycc.Cluster.54_sub.contigs	1	0	0.509	C105	Control
P103.maxbin.P103.015.fasta_sub.contigs	1	0	0.244	C105	Control
P103.maxbin.P103.027.fasta_sub.contigs	2.12	0.19697	0.506	C105	Control
P103.metabat.bin.52.contigs	1.02	0.6	2.256	C105	Control
P104IIP.concoct.101_sub.contigs	1.72	0.144279	3.988	C105	Control
P104IIP.maxbin.P104IIP.012.fasta_sub.contigs	1	0	0.439	C105	Control
P104IIP.metabat.bin.162.contigs	1	0	1.418	C105	Control
P104IIP.metabat.bin.48_sub.contigs	1	0	0.358	C105	Control
P104IIP.metabat.bin.63.contigs	1	0	1.986	C105	Control
P105.maxbin.P105.006.fasta.contigs	1	0	0.287	C105	Control
P107.maxbin.P107.001.fasta.contigs	1	0	3.863	C105	Control
P107.maxbin.P107.024.fasta.contigs	1	0	0.263	C105	Control
P107.maxbin.P107.106.fasta_sub.contigs	1	0	8.181	C105	Control
P107.metabat.bin.105.contigs	1.31	0.126667	0.614	C105	Control
P107.metabat.bin.108.contigs	1.33	0.113333	18.863	C105	Control
P107.metabat.bin.74.contigs	1.37	0.149068	29.698	C105	Control
P107.metabat.bin.87.contigs	1.42	0.248677	0.492	C105	Control
P10old.maxbin.P10old.009.fasta.contigs	1.1	0.0983607	12.632	C105	Control
P10old.maxbin.P10old.065.fasta.contigs	1	0	1.445	C105	Control
P10old.metabat.bin.104.contigs	1.3	0.0972222	1.292	C105	Control
P114.maxbin.P114.006.fasta.contigs	1.07	0.580392	3.424	C105	Control
P114.maxbin.P114.027.fasta.contigs	1.31	0.170886	3.014	C105	Control
P114.metabat.bin.23.contigs	1.43	0.138554	1.36	C105	Control
P114.metabat.bin.9.contigs	1.11	0.0901639	22.273	C105	Control
P115.concoct.82_sub.contigs	1	0	1.639	C105	Control
P115.maxbin.P115.008.fasta_sub.contigs	1	0	0.732	C105	Control
P115.metabat.bin.75.contigs	1.32	0.12	2.999	C105	Control
P115.mycc.Cluster.33.contigs	1	0	1.348	C105	Control
P119.metabat.bin.85.contigs	1.58	0.375494	0.428	C105	Control
P11old.maxbin.P11old.020.fasta_sub.contigs	1	0	0.926	C105	Control
P120.maxbin.P120.005.fasta_sub.contigs	1.28	0.0985915	20.707	C105	Control
P12.maxbin.P12.002.fasta.contigs	1.03	0.112069	9.527	C105	Control
P12.metabat.bin.13.contigs	2.85	0.231806	0.345	C105	Control
P12.metabat.bin.8.contigs	1.84	0.226891	2.985	C105	Control
P12.mycc.Cluster.63_sub.contigs	1	0	13.744	C105	Control
P14.maxbin.P14.004.fasta_sub.contigs	1.43	0.168605	23.968	C105	Control
P16.maxbin.P16.034.fasta.contigs	1.46	0.136095	1.71	C105	Control
P16.maxbin.P16.044.fasta_sub.contigs	1.65	0.232558	0.467	C105	Control
P16.metabat.bin.23.contigs	1.36	0.15	5.88	C105	Control
P16.metabat.bin.2.contigs	1.78	0.39661	0.258	C105	Control
P16.metabat.bin.41.contigs	1	0	0.238	C105	Control
P16.metabat.bin.62.contigs	1.5	0.117647	1.33	C105	Control
P16.metabat.bin.94.contigs	1	0	2.347	C105	Control
P16.mycc.Cluster.32_sub.contigs	1	0	1.886	C105	Control
P17.metabat.bin.18_sub.contigs	1	0	0.788	C105	Control
P18.mycc.Cluster.34_sub.contigs	1	0	7.413	C105	Control
P20.metabat.bin.107.contigs	1.79	0.221739	0.52	C105	Control
P24.maxbin.P24.003.fasta.contigs	1	0	0.715	C105	Control
P24.metabat.bin.38.contigs	1.19	0.195946	1.05	C105	Control
P26.metabat.bin.25.contigs	1.2	0.142857	4.442	C105	Control
P28.maxbin.P28.015.fasta.contigs	1	0	0.748	C105	Control
P28.maxbin.P28.042.fasta.contigs	1.86	0.122642	1.055	C105	Control
P34.maxbin.P34.010.fasta_sub.contigs	1.29	0.116438	32.977	C105	Control
P34.metabat.bin.20.contigs	1.23	0.115108	4.88	C105	Control
P34.metabat.bin.53_sub.contigs	1.35	0.196429	0.849	C105	Control
P37.metabat.bin.62.contigs	2.52	0.265306	0.399	C105	Control
P38.maxbin.P38.011.fasta.contigs	1	0	1.011	C105	Control
P42.maxbin.P42.001.fasta.contigs	1.2	0.25	20.283	C105	Control
P42.metabat.bin.51.contigs	1.29	0.110345	3.497	C105	Control
P43.metabat.bin.15.contigs	1.25	0.14966	10.408	C105	Control
P43.metabat.bin.21.contigs	1	0	0.451	C105	Control
P43.metabat.bin.63.contigs	1.2	0.124088	22.462	C105	Control
P45.maxbin.P45.006.fasta.contigs	1	0	0.265	C105	Control
P45.maxbin.P45.021.fasta.contigs	1.62	0.322176	5.971	C105	Control
P45.metabat.bin.29.contigs	1.89	0.261719	0.7	C105	Control
P45.mycc.Cluster.30_sub.contigs	1	0	0.271	C105	Control
P47.metabat.bin.36.contigs	1.75	0.150485	1.072	C105	Control
P47.metabat.bin.38.contigs	1	0	0.42	C105	Control
P4.maxbin.P4.007.fasta_sub.contigs	1	0	1.123	C105	Control
P52.concoct.64_sub.contigs	1	0	0.862	C105	Control
P52.maxbin.P52.016.fasta_sub.contigs	1.26	0.397129	0.617	C105	Control
P52.metabat.bin.32.contigs	1	0.363057	0.714	C105	Control
P52.metabat.bin.40.contigs	1.18	0.132353	4.001	C105	Control
P52.metabat.bin.79.contigs	1	0	0.404	C105	Control
P53.maxbin.P53.005.fasta.contigs	1.45	0.166667	15.452	C105	Control
P53.maxbin.P53.007.fasta.contigs	1.45	0.248705	1.616	C105	Control
P53.maxbin.P53.009.fasta_sub.contigs	1	0	0.216	C105	Control
P53.metabat.bin.34.contigs	1.88	0.145455	1.754	C105	Control
P53.metabat.bin.36.contigs	1.41	0.124224	1.424	C105	Control
P57.metabat.bin.57.contigs	1.27	0.136054	5.372	C105	Control
P58.mycc.Cluster.26.contigs	1	0	1.866	C105	Control
P58.mycc.Cluster.29.contigs	1	0	2.27	C105	Control
P58.mycc.Cluster.51_sub.contigs	1	0	0.874	C105	Control
P59.abawaca.8_sub.contigs	1	0	0.224	C105	Control
P59.maxbin.P59.030.fasta.contigs	1	0	0.404	C105	Control
P5.maxbin.P5.009.fasta.contigs	1	0	0.289	C105	Control
P5.maxbin.P5.018.fasta_sub.contigs	1	0	2.183	C105	Control
P5.metabat.bin.77_sub.contigs	1.46	0.170455	14.536	C105	Control
P60.maxbin.P60.030.fasta_sub.contigs	1.5	0.162011	0.834	C105	Control
P60.metabat.bin.4.contigs	1.37	0.247253	0.288	C105	Control
P60.metabat.bin.7.contigs	1.4	0.234973	0.24	C105	Control
P60.metabat.bin.83.contigs	1.45	0.115854	0.707	C105	Control
P61.maxbin.P61.007.fasta_sub.contigs	1.21	0.292398	3.94	C105	Control
P61.metabat.bin.53.contigs	1	0	0.745	C105	Control
P63.metabat.bin.46.contigs	1	0	0.293	C105	Control
P66.metabat.bin.18_sub.contigs	2.65	0.150641	1.073	C105	Control
P66.metabat.bin.28.contigs	1	0.0909091	9.097	C105	Control
P66.metabat.bin.30.contigs	1.24	0.0882353	6.108	C105	Control
P67.metabat.bin.2.contigs	2.42	0.52549	1.503	C105	Control
P67.metabat.bin.40_sub.contigs	1.57	0.137363	2.104	C105	Control
P68.maxbin.P68.007.fasta.contigs	1	0	0.478	C105	Control
P69.maxbin.P69.013.fasta.contigs	1	0	0.251	C105	Control
P69.maxbin.P69.024.fasta.contigs	1.09	0.0683761	11.422	C105	Control
P69.maxbin.P69.064.fasta.contigs	1	0	0.321	C105	Control
P69.metabat.bin.17.contigs	1.64	0.122995	2.635	C105	Control
P69.metabat.bin.44.contigs	2.69	0.246499	0.767	C105	Control
P69.metabat.bin.60.contigs	1	0.0740741	1.936	C105	Control
P70.maxbin.P70.005.fasta.contigs	1	0	0.491	C105	Control
P71.maxbin.P71.001.fasta_sub.contigs	1.1	0.147287	28.075	C105	Control
P71.maxbin.P71.022.fasta_sub.contigs	1.51	0.165746	8.677	C105	Control
P71.maxbin.P71.023.fasta.contigs	1.01	0.12931	4.544	C105	Control
P71.metabat.bin.13.contigs	1	0	0.876	C105	Control
P71.mycc.Cluster.30.contigs	1	0	5.08	C105	Control
P73.maxbin.P73.028.fasta_sub.contigs	2.03	0.311864	0.971	C105	Control
P73.metabat.bin.34.contigs	1.22	0.181208	0.388	C105	Control
P73.metabat.bin.42.contigs	1.45	0.180791	5.14	C105	Control
P77.maxbin.P77.005.fasta.contigs	1.25	0.100719	8.549	C105	Control
P77.mycc.Cluster.66_sub.contigs	1	0	0.273	C105	Control
P83.metabat.bin.16.contigs	1	0.355187	0.672	C105	Control
P87.concoct.29_sub.contigs	1	0	0.693	C105	Control
P87.maxbin.P87.019.fasta.contigs	1.36	0.133758	1.819	C105	Control
P87.maxbin.P87.022.fasta.contigs	1	0	0.758	C105	Control
P87.metabat.bin.109.contigs	2.36	0.17193	0.276	C105	Control
P87.metabat.bin.50.contigs	1.06	0.131148	4.603	C105	Control
P87.mycc.Cluster.3_sub.contigs	1.76	0.0974359	3.042	C105	Control
P88.maxbin.P88.005.fasta.contigs	1	0.503114	4.271	C105	Control
P8.abawaca.33_sub.contigs	1	0	0.327	C105	Control
P8.metabat.bin.10.contigs	1.88	0.149321	8.963	C105	Control
P99.maxbin.P99.004.fasta.contigs	1.64	0.145833	2.049	C105	Control
C102.maxbin.C102.009.fasta.contigs	2.24	0.154717	1.868	C107	Control
C102.maxbin.C102.014.fasta.contigs	1.02	0.0892857	29.826	C107	Control
C102.maxbin.C102.031.fasta.contigs	1	0	0.217	C107	Control
C102.metabat.bin.42.contigs	2	0.298246	3.79	C107	Control
C102.metabat.bin.58.contigs	1.22	0.128571	1.043	C107	Control
C102.mycc.Cluster.16_sub.contigs	1	0	0.869	C107	Control
C102.mycc.Cluster.25_sub.contigs	1	0	0.229	C107	Control
C104.metabat.bin.100.contigs	1	0	0.57	C107	Control
C104.metabat.bin.1.contigs	1	0.166667	0.874	C107	Control
C104.metabat.bin.95_sub.contigs	1	0	0.428	C107	Control
maxbin.030.fasta.contigs	1.63	0.0632184	16.282	C107	Control
metabat.bin.23.contigs	1.07	0.164062	51.541	C107	Control
C111.maxbin.C111.007.fasta_sub.contigs	1	0	3.343	C107	Control
C111.metabat.bin.6.contigs	1.46	0.156069	0.558	C107	Control
C114.maxbin.C114.028.fasta.contigs	1	0	0.682	C107	Control
C114.maxbin.C114.047.fasta.contigs	1.2	0.104478	2.495	C107	Control
C114.metabat.bin.103.contigs	2.28	0.191489	0.281	C107	Control
C114.metabat.bin.111.contigs	1	0	0.218	C107	Control
C114.metabat.bin.39.contigs	1.78	0.127451	0.689	C107	Control
C114.metabat.bin.4_sub.contigs	1.43	0.111801	10.377	C107	Control
C114.metabat.bin.6.contigs	1.33	0.125	0.553	C107	Control
C114.metabat.bin.76.contigs	1	0	0.474	C107	Control
C114.metabat.bin.88.contigs	1.29	0.156863	4.155	C107	Control
C114.mycc.Cluster.13_sub.contigs	1.99	0.429799	0.499	C107	Control
C118.maxbin.C118.011.fasta.contigs	1.19	0.15	20.819	C107	Control
C119.metabat.bin.30.contigs	1	0	0.353	C107	Control
C123.maxbin.C123.024.fasta.contigs	1	0	0.898	C107	Control
C124.metabat.bin.76.contigs	1.93	0.195833	0.339	C107	Control
C134.mycc.Cluster.10.contigs	1	0	0.203	C107	Control
C134.mycc.Cluster.11.contigs	1	0	3.641	C107	Control
C137.maxbin.C137.016.fasta_sub.contigs	1	0	6.354	C107	Control
C137.maxbin.C137.021.fasta.contigs	1	0	0.201	C107	Control
C137.maxbin.C137.026.fasta.contigs	1	0	1.587	C107	Control
C137.metabat.bin.52.contigs	1.35	0.129032	26.694	C107	Control
C140.metabat.bin.41.contigs	1.59	0.140541	1.961	C107	Control
C142.maxbin.C142.048.fasta.contigs	1.19	0.125	1.025	C107	Control
C142.maxbin.C142.052.fasta_sub.contigs	1	0	2.37	C107	Control
C142.maxbin.C142.060.fasta_sub.contigs	2.39	0.197987	2.09	C107	Control
C142.maxbin.C142.064.fasta.contigs	1	0	1.191	C107	Control
C142.metabat.bin.58.contigs	1.6	0.0804598	7.139	C107	Control
C146.metabat.bin.107_sub.contigs	1.42	0.164706	0.899	C107	Control
C146.metabat.bin.7.contigs	2.47	0.148276	4.044	C107	Control
C147.maxbin.C147.001.fasta_sub.contigs	1	0	9.07	C107	Control
C148.metabat.bin.21.contigs	1.36	0.111111	2.779	C107	Control
C15.maxbin.C15.002.fasta.contigs	1	0	1.248	C107	Control
C18.maxbin.C18.009.fasta.contigs	1	0	0.213	C107	Control
C18.metabat.bin.57.contigs	1.53	0.110465	24.115	C107	Control
C18.mycc.Cluster.92.contigs	1	0	0.306	C107	Control
C19.maxbin.C19.019.fasta.contigs	1	0	0.202	C107	Control
C1.concoct.28_sub.contigs	1.38	0.148148	0.83	C107	Control
C1.maxbin.C1.010.fasta.contigs	1	0	0.653	C107	Control
C1.maxbin.C1.022.fasta.contigs	1	0	0.459	C107	Control
C1.maxbin.C1.051.fasta.contigs	1.34	0.192771	0.61	C107	Control
C20.maxbin.C20.010.fasta.contigs	1.89	0.307692	3.319	C107	Control
C23.metabat.bin.26.contigs	1	0.4523	1.133	C107	Control
C26.maxbin.C26.002.fasta.contigs	1	0	7.195	C107	Control
C28.metabat.bin.105.contigs	1	0	0.301	C107	Control
C28.mycc.Cluster.53.contigs	1	0	5.476	C107	Control
C30.metabat.bin.2.contigs	1	0	0.244	C107	Control
C33.maxbin.C33.006.fasta_sub.contigs	1.5	0.122807	21.963	C107	Control
C33.metabat.bin.19.contigs	1.5	0.152542	2.324	C107	Control
C33.metabat.bin.52.contigs	1	0.212598	0.965	C107	Control
C33.metabat.bin.54_sub.contigs	1	0	1.373	C107	Control
C34old.maxbin.C34old.004.fasta.contigs	1	0	0.474	C107	Control
C34old.maxbin.C34old.017.fasta.contigs	1	0	0.994	C107	Control
C34old.maxbin.C34old.025.fasta.contigs	1	0	0.237	C107	Control
C34old.maxbin.C34old.048.fasta.contigs	1.35	0.129032	1.042	C107	Control
C34old.metabat.bin.35.contigs	1.12	0.151515	4.042	C107	Control
C35.maxbin.C35.017.fasta_sub.contigs	1	0	0.429	C107	Control
C35.metabat.bin.18_sub.contigs	1	0	0.605	C107	Control
C40.maxbin.C40.013.fasta.contigs	1	0	1.036	C107	Control
C40.metabat.bin.145.contigs	2.58	0.69395	1.058	C107	Control
C40.metabat.bin.76.contigs	1.4	0.0849673	2.38	C107	Control
C40.metabat.bin.92.contigs	1.57	0.19898	1.039	C107	Control
C44.mycc.Cluster.67.contigs	1	0	4.211	C107	Control
C46.maxbin.C46.044.fasta.contigs	1	0	0.577	C107	Control
C46.maxbin.C46.048.fasta.contigs	1	0	0.408	C107	Control
C46.metabat.bin.131.contigs	1	0	1.797	C107	Control
C46.metabat.bin.140.contigs	1.51	0.179348	0.527	C107	Control
C46.mycc.Cluster.59_sub.contigs	1.53	0.307692	2.281	C107	Control
C47.maxbin.C47.021.fasta.contigs	1	0	0.346	C107	Control
C47.metabat.bin.55.contigs	1	0	0.904	C107	Control
C48.maxbin.C48.016.fasta.contigs	1.36	0.144654	11.533	C107	Control
C48.metabat.bin.17.contigs	2.03	0.203922	0.796	C107	Control
C49.maxbin.C49.018.fasta.contigs	1.29	0.19375	8.624	C107	Control
C49.metabat.bin.6.contigs	1.94	0.204918	1.014	C107	Control
C51.metabat.bin.1.contigs	1.66	0.126316	2.696	C107	Control
C51.metabat.bin.60.contigs	1.55	0.0988372	11.212	C107	Control
C54.maxbin.C54.032.fasta_sub.contigs	1.8	0.467456	0.476	C107	Control
C54.metabat.bin.118.contigs	1.62	0.0898876	2.995	C107	Control
C59.metabat.bin.29.contigs	1	0	0.273	C107	Control
C65.maxbin.C65.016.fasta.contigs	1	0	1.461	C107	Control
C65.metabat.bin.35.contigs	1.17	0.158273	9.555	C107	Control
C68.maxbin.C68.001.fasta.contigs	1	0	0.337	C107	Control
C68.metabat.bin.112.contigs	1.39	0.11465	29.22	C107	Control
C68.metabat.bin.39.contigs	2.15	0.532609	0.553	C107	Control
C70.maxbin.C70.035.fasta_sub.contigs	1	0	0.516	C107	Control
C70.maxbin.C70.057.fasta.contigs	1.2	0.0839695	16.825	C107	Control
C70.metabat.bin.141.contigs	1.14	0.0952381	50.174	C107	Control
C70.metabat.bin.75_sub.contigs	1.58	0.11236	23.043	C107	Control
C70.metabat.bin.84.contigs	1	0.356589	0.705	C107	Control
C70.metabat.bin.87.contigs	1.6	0.0857143	4.049	C107	Control
C70.metabat.bin.88.contigs	1	0	0.927	C107	Control
C70.mycc.Cluster.79.contigs	1.38	0.126582	0.977	C107	Control
C72.maxbin.C72.047.fasta_sub.contigs	1	0	1.707	C107	Control
C72.maxbin.C72.049.fasta_sub.contigs	1.51	0.263415	2.209	C107	Control
C72.metabat.bin.101.contigs	1	0	0.227	C107	Control
C72.metabat.bin.13_sub.contigs	2.52	0.2	1.037	C107	Control
C72.metabat.bin.157.contigs	1	0	0.299	C107	Control
C72.metabat.bin.167_sub.contigs	1	0	1.435	C107	Control
C72.metabat.bin.180.contigs	1	0	0.473	C107	Control
C72.metabat.bin.46.contigs	1.39	0.103226	5.222	C107	Control
C72.metabat.bin.58.contigs	1.79	0.163551	0.393	C107	Control
C74.maxbin.C74.002.fasta.contigs	1	0	1.121	C107	Control
C74.metabat.bin.22.contigs	2	0.0909091	0.619	C107	Control
C75.metabat.bin.31.contigs	1.31	0.114865	3.659	C107	Control
C75.mycc.Cluster.28_sub.contigs	1.41	0.180233	2.964	C107	Control
C76II.maxbin.C76II.017.fasta_sub.contigs	1.63	0.303419	1.016	C107	Control
C76II.maxbin.C76II.018.fasta.contigs	1.17	0.10687	6.21	C107	Control
C76II.metabat.bin.19.contigs	1.54	0.104651	1.329	C107	Control
C76II.metabat.bin.49.contigs	1.55	0.179894	0.322	C107	Control
C76II.mycc.Cluster.62.contigs	1	0	15.994	C107	Control
C7.metabat.bin.20.contigs	1	0	0.461	C107	Control
C7.metabat.bin.64.contigs	1	0.242424	1.796	C107	Control
C80.concoct.24_sub.contigs	1.86	0.138889	0.37	C107	Control
C80.maxbin.C80.016.fasta.contigs	1	0	0.393	C107	Control
C82.metabat.bin.11.contigs	1	0.115044	2.284	C107	Control
C82.metabat.bin.27.contigs	1.8	0.166667	0.855	C107	Control
C82.metabat.bin.66.contigs	1.95	0.148472	0.638	C107	Control
C82.metabat.bin.88.contigs	1.37	0.127389	6.879	C107	Control
C82.mycc.Cluster.24_sub.contigs	1	0	2.812	C107	Control
C82.mycc.Cluster.68_sub.contigs	1	0	3.33	C107	Control
C85.metabat.bin.52.contigs	1.43	0.163743	16.514	C107	Control
C86.maxbin.C86.021.fasta.contigs	1	0.152542	1.678	C107	Control
C86.maxbin.C86.046.fasta_sub.contigs	1	0	0.864	C107	Control
C86.metabat.bin.5.contigs	1.2	0.220779	0.248	C107	Control
C87.concoct.25.contigs	1.83	0.270916	0.224	C107	Control
C87.maxbin.C87.011.fasta.contigs	1.48	0.12426	6.865	C107	Control
C87.maxbin.C87.018.fasta.contigs	1	0	0.584	C107	Control
C87.metabat.bin.27.contigs	1.89	0.12093	8.916	C107	Control
C87.metabat.bin.64_sub.contigs	1.67	0.125654	2.801	C107	Control
C88.maxbin.C88.006.fasta_sub.contigs	1	0	2.348	C107	Control
C88.metabat.bin.38.contigs	1.14	0.123077	44.691	C107	Control
C88.metabat.bin.39.contigs	1.95	0.1875	0.916	C107	Control
C88.metabat.bin.61.contigs	1.31	0.114865	11.167	C107	Control
C89.maxbin.C89.002.fasta_sub.contigs	1	0	2.114	C107	Control
C89.metabat.bin.74.contigs	1.27	0.164474	0.342	C107	Control
C90.metabat.bin.104.contigs	1	0	0.218	C107	Control
C90.metabat.bin.63.contigs	1.61	0.115385	12.218	C107	Control
C95.metabat.bin.128.contigs	2.02	0.172131	0.579	C107	Control
C95.metabat.bin.21.contigs	1	0	0.244	C107	Control
C95.mycc.Cluster.183.contigs	1.27	0.0928571	5.993	C107	Control
C95.mycc.Cluster.193_sub.contigs	1.73	0.191589	0.398	C107	Control
C95.mycc.Cluster.32.contigs	1.41	0.11875	5.656	C107	Control
C96.maxbin.C96.011.fasta.contigs	1	0	0.466	C107	Control
C9.concoct.123.contigs	1.77	0.140777	0.708	C107	Control
C9.maxbin.C9.032.fasta_sub.contigs	1.4	0.130435	2.845	C107	Control
C9.maxbin.C9.055.fasta_sub.contigs	1	0	2.314	C107	Control
C9.metabat.bin.143.contigs	1.47	0.114458	1.232	C107	Control
C9.metabat.bin.160_sub.contigs	2.19	0.116935	1.422	C107	Control
C9.mycc.Cluster.108.contigs	1.09	0.113821	7.028	C107	Control
C9.mycc.Cluster.54_sub.contigs	1	0	0.84	C107	Control
P100.maxbin.P100.006.fasta.contigs	1	0	0.632	C107	Control
P103.maxbin.P103.015.fasta_sub.contigs	1	0	0.211	C107	Control
P103.maxbin.P103.027.fasta_sub.contigs	1.47	0.155172	0.962	C107	Control
P103.metabat.bin.52.contigs	1	0	0.919	C107	Control
P104IIP.maxbin.P104IIP.007.fasta.contigs	1	0	1.306	C107	Control
P104IIP.metabat.bin.168.contigs	1.2	0.189189	0.474	C107	Control
P104IIP.metabat.bin.48_sub.contigs	1	0	0.386	C107	Control
P104IIP.metabat.bin.63.contigs	1	0	0.216	C107	Control
P105.maxbin.P105.006.fasta.contigs	1.18	0.180556	1.765	C107	Control
P105.metabat.bin.69.contigs	1	0	0.439	C107	Control
P107.maxbin.P107.001.fasta.contigs	1	0	0.612	C107	Control
P107.maxbin.P107.018.fasta.contigs	1	0	0.679	C107	Control
P107.maxbin.P107.047.fasta.contigs	1.32	0.12	1.174	C107	Control
P10old.concoct.88.contigs	2.36	0.197279	0.245	C107	Control
P10old.maxbin.P10old.009.fasta.contigs	1.28	0.0921986	8.035	C107	Control
P10old.maxbin.P10old.065.fasta.contigs	1	0	0.243	C107	Control
P10old.metabat.bin.104.contigs	1.81	0.125604	0.441	C107	Control
P10old.metabat.bin.121.contigs	1	0	0.387	C107	Control
P10old.metabat.bin.64.contigs	1	0	0.371	C107	Control
P114.maxbin.P114.006.fasta.contigs	1	0	0.597	C107	Control
P114.maxbin.P114.027.fasta.contigs	1.07	0.235714	0.205	C107	Control
P114.metabat.bin.23.contigs	1.41	0.11875	2.76	C107	Control
P115.concoct.82_sub.contigs	1	0	2.182	C107	Control
P115.maxbin.P115.008.fasta_sub.contigs	1	0	0.343	C107	Control
P115.maxbin.P115.037.fasta_sub.contigs	1	0	0.246	C107	Control
P115.metabat.bin.75.contigs	1.42	0.101266	6.126	C107	Control
P115.mycc.Cluster.33.contigs	1	0	8.965	C107	Control
P119.metabat.bin.85.contigs	1	0	0.334	C107	Control
P11old.maxbin.P11old.020.fasta_sub.contigs	1.68	0.0869565	6.891	C107	Control
P11old.metabat.bin.8.contigs	1.76	0.124378	0.756	C107	Control
P120.maxbin.P120.005.fasta_sub.contigs	1	0	5.337	C107	Control
P12.maxbin.P12.002.fasta.contigs	1	0	0.544	C107	Control
P12.metabat.bin.13.contigs	1.91	0.169565	0.761	C107	Control
P12.metabat.bin.4.contigs	1	0	0.359	C107	Control
P12.metabat.bin.8.contigs	2.34	0.348189	0.524	C107	Control
P12.mycc.Cluster.63_sub.contigs	1	0	13.797	C107	Control
P14.maxbin.P14.004.fasta_sub.contigs	1.39	0.172619	3.258	C107	Control
P14.metabat.bin.59.contigs	1	0	0.315	C107	Control
P14.metabat.bin.81.contigs	1.34	0.197605	0.354	C107	Control
P16.maxbin.P16.034.fasta.contigs	2.07	0.305369	0.263	C107	Control
P16.metabat.bin.21.contigs	1.69	0.110526	0.499	C107	Control
P16.metabat.bin.23.contigs	1.36	0.122581	18.15	C107	Control
P16.metabat.bin.2.contigs	1.41	0.280612	0.876	C107	Control
P16.metabat.bin.49.contigs	1.85	0.188596	0.297	C107	Control
P16.metabat.bin.54.contigs	1.79	0.159624	0.229	C107	Control
P16.metabat.bin.62.contigs	1.51	0.127168	0.566	C107	Control
P16.metabat.bin.94.contigs	1.62	0.177665	7.357	C107	Control
P16.mycc.Cluster.32_sub.contigs	1	0	2.767	C107	Control
P17.metabat.bin.17.contigs	1	0	0.207	C107	Control
P17.metabat.bin.18_sub.contigs	1	0	1.571	C107	Control
P18.mycc.Cluster.34_sub.contigs	1.31	0.138158	13.038	C107	Control
P19.concoct.25.contigs	2.01	0.106667	3.098	C107	Control
P20.metabat.bin.107.contigs	1.75	0.158654	6.172	C107	Control
P24.maxbin.P24.003.fasta.contigs	1	0	4.713	C107	Control
P24.metabat.bin.38.contigs	1.19	0.105263	63.946	C107	Control
P28.maxbin.P28.015.fasta.contigs	1.1	0.208633	3.715	C107	Control
P28.maxbin.P28.038.fasta.contigs	1	0	0.734	C107	Control
P28.maxbin.P28.042.fasta.contigs	1.49	0.133721	0.767	C107	Control
P34.maxbin.P34.010.fasta_sub.contigs	1.42	0.123457	6.322	C107	Control
P34.metabat.bin.20.contigs	1.12	0.11811	3.497	C107	Control
P34.metabat.bin.53_sub.contigs	1.52	0.141243	1.537	C107	Control
P38.maxbin.P38.011.fasta.contigs	1	0	0.854	C107	Control
P42.maxbin.P42.001.fasta.contigs	1.09	0.128	111.468	C107	Control
P42.metabat.bin.51.contigs	1.16	0.09375	4.934	C107	Control
P43.metabat.bin.15.contigs	1.42	0.144578	28.577	C107	Control
P43.metabat.bin.21.contigs	1	0	0.773	C107	Control
P43.metabat.bin.63.contigs	1.18	0.151079	2.372	C107	Control
P45.maxbin.P45.021.fasta.contigs	1	0	6.295	C107	Control
P45.metabat.bin.95.contigs	1	0	0.202	C107	Control
P47.metabat.bin.36.contigs	1.73	0.191589	0.582	C107	Control
P47.metabat.bin.38.contigs	1.89	0.2125	0.509	C107	Control
P47.metabat.bin.39.contigs	1	0.511166	0.677	C107	Control
P4.maxbin.P4.007.fasta_sub.contigs	1	0	4.916	C107	Control
P4.metabat.bin.44.contigs	1	0	0.408	C107	Control
P50.metabat.bin.40.contigs	1	0	0.217	C107	Control
P52.maxbin.P52.016.fasta_sub.contigs	1	0	0.789	C107	Control
P52.metabat.bin.40.contigs	1.21	0.110294	4.512	C107	Control
P52.metabat.bin.79.contigs	1.27	0.15894	0.883	C107	Control
P53.maxbin.P53.005.fasta.contigs	1	0.152542	2.677	C107	Control
P53.maxbin.P53.007.fasta.contigs	1.37	0.149068	3.284	C107	Control
P53.maxbin.P53.009.fasta_sub.contigs	2.28	0.25974	1.354	C107	Control
P53.metabat.bin.34.contigs	1.92	0.189873	0.563	C107	Control
P53.metabat.bin.36.contigs	1.58	0.102273	1.973	C107	Control
P57.metabat.bin.110.contigs	1	0	0.727	C107	Control
P57.metabat.bin.57.contigs	1.26	0.142857	1.874	C107	Control
P58.mycc.Cluster.29.contigs	1	0	1.581	C107	Control
P58.mycc.Cluster.51_sub.contigs	1	0	0.644	C107	Control
P59.abawaca.8_sub.contigs	1	0	0.713	C107	Control
P59.maxbin.P59.030.fasta.contigs	1.71	0.149254	3.835	C107	Control
P5.maxbin.P5.009.fasta.contigs	1	0	1.71	C107	Control
P5.metabat.bin.47.contigs	1.04	0.2	3.831	C107	Control
P5.metabat.bin.77_sub.contigs	1.48	0.191257	61.063	C107	Control
P60.metabat.bin.118.contigs	1	0	0.263	C107	Control
P60.metabat.bin.7.contigs	1.32	0.114094	2.938	C107	Control
P61.maxbin.P61.007.fasta_sub.contigs	1.14	0.185714	40.887	C107	Control
P61.maxbin.P61.029.fasta.contigs	1	0	0.461	C107	Control
P61.metabat.bin.53.contigs	1.51	0.122093	38.276	C107	Control
P63.metabat.bin.46.contigs	1	0	0.421	C107	Control
P66.metabat.bin.18_sub.contigs	2.45	0.155172	2.915	C107	Control
P66.metabat.bin.28.contigs	1.49	0.262376	0.417	C107	Control
P66.metabat.bin.30.contigs	1.47	0.0925926	3.25	C107	Control
P67.maxbin.P67.025.fasta.contigs	1	0	0.302	C107	Control
P67.metabat.bin.2.contigs	1	0	0.646	C107	Control
P67.metabat.bin.3.contigs	1	0	0.311	C107	Control
P67.metabat.bin.40_sub.contigs	1.54	0.125	5.617	C107	Control
P69.maxbin.P69.013.fasta.contigs	1.16	0.15942	3.627	C107	Control
P69.maxbin.P69.064.fasta.contigs	1	0	0.374	C107	Control
P69.metabat.bin.44.contigs	1.62	0.19	1.473	C107	Control
P69.metabat.bin.60.contigs	1	0	0.322	C107	Control
P69.metabat.bin.68.contigs	1.19	0.26087	0.213	C107	Control
P70.maxbin.P70.005.fasta.contigs	1	0	1.509	C107	Control
P71.maxbin.P71.001.fasta_sub.contigs	1	0	1.431	C107	Control
P71.maxbin.P71.022.fasta_sub.contigs	1.43	0.17341	1.728	C107	Control
P71.maxbin.P71.023.fasta.contigs	1.15	0.08	8.574	C107	Control
P71.metabat.bin.13.contigs	1	0	2.948	C107	Control
P71.mycc.Cluster.20_sub.contigs	1.44	0.127273	4.234	C107	Control
P71.mycc.Cluster.30.contigs	1	0	3.814	C107	Control
P72.concoct.50.contigs	2.71	0.155763	0.228	C107	Control
P73.maxbin.P73.028.fasta_sub.contigs	1	0	3.431	C107	Control
P73.metabat.bin.34.contigs	1.21	0.165517	0.735	C107	Control
P73.metabat.bin.42.contigs	1.63	0.10929	13.292	C107	Control
P77.maxbin.P77.005.fasta.contigs	1.27	0.124138	2.328	C107	Control
P83.metabat.bin.16.contigs	2.99	0.140805	4.092	C107	Control
P87.maxbin.P87.019.fasta.contigs	1.47	0.164773	0.984	C107	Control
P87.maxbin.P87.022.fasta.contigs	1.13	0.143939	0.564	C107	Control
P87.metabat.bin.50.contigs	1.02	0.128205	8.19	C107	Control
P87.mycc.Cluster.3_sub.contigs	1.9	0.166667	0.574	C107	Control
P8.abawaca.33_sub.contigs	1	0	0.252	C107	Control
P94.concoct.6_sub.contigs	1	0.760985	11.609	C107	Control
P99.concoct.42_sub.contigs	2.24	0.10757	6.877	C107	Control
P99.maxbin.P99.004.fasta.contigs	1.67	0.139175	5.714	C107	Control
P99.metabat.bin.88.contigs	1	0	0.316	C107	Control
C102.maxbin.C102.009.fasta.contigs	1.44	0.0828025	8.817	C111	Control
C102.maxbin.C102.014.fasta.contigs	1	0.0654206	12.81	C111	Control
C102.maxbin.C102.031.fasta.contigs	1	0	0.383	C111	Control
C102.metabat.bin.42.contigs	2.02	0.350482	2.808	C111	Control
C102.metabat.bin.49.contigs	1.14	0.109375	1.085	C111	Control
C102.metabat.bin.58.contigs	1.29	0.198758	0.491	C111	Control
C102.mycc.Cluster.16_sub.contigs	1	0	0.424	C111	Control
C104.concoct.77_sub.contigs	1	0	0.665	C111	Control
C104.metabat.bin.1.contigs	1.21	0.0970149	4.005	C111	Control
C104.metabat.bin.44.contigs	2.42	0.331492	0.504	C111	Control
C104.metabat.bin.52.contigs	1.18	0.197279	0.698	C111	Control
maxbin.007.fasta_sub.contigs	1.42	0.0779221	50.121	C111	Control
maxbin.037.fasta.contigs	1.13	0.0504202	15.621	C111	Control
metabat.bin.48.contigs	1.62	0.129032	21.746	C111	Control
metabat.bin.6.contigs	1.18	0.0634921	26.44	C111	Control
C114.maxbin.C114.015.fasta_sub.contigs	1.75	0.501425	0.488	C111	Control
C114.metabat.bin.103.contigs	1.63	0.118919	1.363	C111	Control
C114.metabat.bin.111.contigs	1	0	0.4	C111	Control
C114.metabat.bin.39.contigs	1.64	0.108696	1.202	C111	Control
C114.metabat.bin.4_sub.contigs	1	0	0.221	C111	Control
C114.metabat.bin.88.contigs	1.25	0.119718	11.452	C111	Control
C118.maxbin.C118.011.fasta.contigs	1.08	0.175573	1.447	C111	Control
C118.metabat.bin.49.contigs	1.33	0.179012	0.332	C111	Control
C119.metabat.bin.30.contigs	1	0	0.557	C111	Control
C123.maxbin.C123.024.fasta.contigs	1	0	0.293	C111	Control
C124.maxbin.C124.045.fasta_sub.contigs	2.54	0.193651	0.887	C111	Control
C124.metabat.bin.104.contigs	2.23	0.174074	0.301	C111	Control
C124.metabat.bin.59.contigs	1.36	0.116883	1.88	C111	Control
C124.metabat.bin.91.contigs	1.23	0.12766	4.103	C111	Control
C134.mycc.Cluster.11.contigs	1	0	3.397	C111	Control
C137.maxbin.C137.016.fasta_sub.contigs	1.28	0.104895	5.371	C111	Control
C137.maxbin.C137.021.fasta.contigs	1	0	0.489	C111	Control
C137.maxbin.C137.026.fasta.contigs	1	0	0.768	C111	Control
C137.metabat.bin.18.contigs	1.43	0.128049	0.686	C111	Control
C137.metabat.bin.52.contigs	1.28	0.14094	9.113	C111	Control
C140.maxbin.C140.018.fasta.contigs	1	0	0.491	C111	Control
C142.maxbin.C142.060.fasta_sub.contigs	2.34	0.245161	1.128	C111	Control
C142.maxbin.C142.064.fasta.contigs	1.95	0.22619	4.754	C111	Control
C142.metabat.bin.58.contigs	1.27	0.216049	0.708	C111	Control
C146.concoct.41_sub.contigs	1.67	0.329317	0.772	C111	Control
C146.metabat.bin.107_sub.contigs	1.45	0.20765	1.002	C111	Control
C146.metabat.bin.7.contigs	1	0.358799	1.082	C111	Control
C147.maxbin.C147.001.fasta_sub.contigs	1	0	7.508	C111	Control
C147.maxbin.C147.018.fasta.contigs	1	0	0.257	C111	Control
C147.maxbin.C147.039.fasta.contigs	1	0	0.28	C111	Control
C148.metabat.bin.21.contigs	1.52	0.169399	0.848	C111	Control
C152IIP.metabat.bin.36.contigs	1.54	0.176471	3.829	C111	Control
C15.maxbin.C15.002.fasta.contigs	1.07	0.10084	3.881	C111	Control
C18.metabat.bin.57.contigs	1.47	0.114458	20.825	C111	Control
C18.metabat.bin.79.contigs	2.45	0.350133	1.258	C111	Control
C18.mycc.Cluster.92.contigs	1	0	0.303	C111	Control
C19.maxbin.C19.019.fasta.contigs	1	0	0.222	C111	Control
C1.concoct.16.contigs	1	0	0.249	C111	Control
C1.maxbin.C1.010.fasta.contigs	1	0.212598	2.747	C111	Control
C1.maxbin.C1.022.fasta.contigs	1	0.788083	5.3	C111	Control
C20.maxbin.C20.010.fasta.contigs	1.93	0.279851	3.305	C111	Control
C20.maxbin.C20.016.fasta.contigs	1.91	0.176724	4.657	C111	Control
C20.metabat.bin.37.contigs	1.28	0.135135	4.651	C111	Control
C21.metabat.bin.152.contigs	1.67	0.116402	2.822	C111	Control
C21.metabat.bin.153.contigs	1.27	0.0992908	7.423	C111	Control
C21.mycc.Cluster.676.contigs	1	0	2.242	C111	Control
C26.maxbin.C26.002.fasta.contigs	1.04	0.33758	4.53	C111	Control
C28.metabat.bin.105.contigs	1.08	0.162791	0.528	C111	Control
C28.mycc.Cluster.53.contigs	1	0	5.105	C111	Control
C30.metabat.bin.2.contigs	1	0	0.261	C111	Control
C32.mycc.Cluster.16.contigs	1.21	0.187919	0.439	C111	Control
C33.maxbin.C33.006.fasta_sub.contigs	1.34	0.141026	14.32	C111	Control
C33.maxbin.C33.010.fasta.contigs	1.77	0.0969388	2.643	C111	Control
C33.metabat.bin.19.contigs	2.15	0.285714	0.567	C111	Control
C33.metabat.bin.52.contigs	1	0	0.425	C111	Control
C33.metabat.bin.54_sub.contigs	1	0	0.433	C111	Control
C34old.maxbin.C34old.004.fasta.contigs	1.2	0.160839	14.67	C111	Control
C34old.maxbin.C34old.017.fasta.contigs	1	0	0.487	C111	Control
C34old.metabat.bin.35.contigs	1.1	0.133858	8.488	C111	Control
C35.metabat.bin.18_sub.contigs	1	0	0.228	C111	Control
C40.maxbin.C40.032.fasta.contigs	1	0	0.21	C111	Control
C40.metabat.bin.145.contigs	2.01	0.390909	1.694	C111	Control
C40.metabat.bin.148.contigs	1.55	0.0988372	0.747	C111	Control
C44.maxbin.C44.013.fasta.contigs	1	0	0.327	C111	Control
C44.metabat.bin.9.contigs	1.4	0.146341	0.901	C111	Control
C44.mycc.Cluster.67.contigs	1	0	0.337	C111	Control
C46.maxbin.C46.044.fasta.contigs	1.6	0.135135	14.5	C111	Control
C46.maxbin.C46.048.fasta.contigs	1	0	0.239	C111	Control
C46.metabat.bin.131.contigs	1.72	0.439739	1.742	C111	Control
C46.metabat.bin.165.contigs	1.78	0.484058	0.54	C111	Control
C46.metabat.bin.172.contigs	2.08	0.190661	0.202	C111	Control
C46.metabat.bin.6.contigs	1.27	0.111888	1.874	C111	Control
C46.mycc.Cluster.59_sub.contigs	1.88	0.24498	1.124	C111	Control
C47.maxbin.C47.021.fasta.contigs	1	0	0.371	C111	Control
C47.metabat.bin.55.contigs	1	0	1.259	C111	Control
C48.maxbin.C48.016.fasta.contigs	1.25	0.125874	8.96	C111	Control
C49.maxbin.C49.018.fasta.contigs	1.38	0.197674	1.185	C111	Control
C49.metabat.bin.6.contigs	1.58	0.131868	1.361	C111	Control
C51.metabat.bin.1.contigs	1.81	0.162037	1.375	C111	Control
C51.metabat.bin.3.contigs	2.12	0.217712	0.272	C111	Control
C51.metabat.bin.60.contigs	1.69	0.137755	1.426	C111	Control
C54.maxbin.C54.016.fasta.contigs	1	0	0.663	C111	Control
C54.maxbin.C54.032.fasta_sub.contigs	1	0	0.563	C111	Control
C54.metabat.bin.118.contigs	1.58	0.127072	2.088	C111	Control
C54.metabat.bin.149_sub.contigs	1	0	0.381	C111	Control
C54.metabat.bin.28.contigs	2.21	0.1875	0.31	C111	Control
C54.metabat.bin.51.contigs	1.39	0.11465	0.873	C111	Control
C59.maxbin.C59.020.fasta.contigs	1.89	0.178261	0.291	C111	Control
C59.metabat.bin.29.contigs	1	0	0.285	C111	Control
C65.maxbin.C65.016.fasta.contigs	1.1	0.490741	3.661	C111	Control
C65.metabat.bin.35.contigs	1.24	0.120567	16.08	C111	Control
C68.maxbin.C68.034.fasta_sub.contigs	1.42	0.134146	19.935	C111	Control
C68.maxbin.C68.036.fasta.contigs	1	0	0.21	C111	Control
C68.maxbin.C68.060.fasta.contigs	1.7	0.166667	0.693	C111	Control
C70.concoct.85.contigs	1.44	0.142857	0.445	C111	Control
C70.maxbin.C70.057.fasta.contigs	1.17	0.10687	7.993	C111	Control
C70.maxbin.C70.069.fasta.contigs	1	0	0.303	C111	Control
C70.metabat.bin.107.contigs	2.56	0.163399	0.255	C111	Control
C70.metabat.bin.115.contigs	2.42	0.545966	0.249	C111	Control
C70.metabat.bin.130_sub.contigs	1.85	0.131455	1.852	C111	Control
C70.metabat.bin.141.contigs	1.2	0.194631	11.41	C111	Control
C70.metabat.bin.75_sub.contigs	1.56	0.183246	3.27	C111	Control
C70.metabat.bin.84.contigs	2.8	0.285714	0.797	C111	Control
C70.metabat.bin.87.contigs	1.6	0.148936	0.918	C111	Control
C70.mycc.Cluster.79.contigs	1.23	0.145833	0.964	C111	Control
C72.maxbin.C72.047.fasta_sub.contigs	1	0	0.363	C111	Control
C72.maxbin.C72.049.fasta_sub.contigs	1.62	0.235849	1.847	C111	Control
C72.metabat.bin.101.contigs	1	0	0.218	C111	Control
C72.metabat.bin.13_sub.contigs	1	0	0.218	C111	Control
C72.metabat.bin.157.contigs	1.47	0.135294	0.568	C111	Control
C72.metabat.bin.160.contigs	1.26	0.142857	0.57	C111	Control
C72.metabat.bin.167_sub.contigs	1.77	0.195455	8.807	C111	Control
C72.metabat.bin.180.contigs	1.21	0.159722	2.806	C111	Control
C72.metabat.bin.46.contigs	1.52	0.150838	0.482	C111	Control
C74.maxbin.C74.002.fasta.contigs	1.08	0.129032	65.833	C111	Control
C74.metabat.bin.22.contigs	2.03	0.128755	0.357	C111	Control
C75.metabat.bin.31.contigs	1.19	0.11194	4.703	C111	Control
C75.mycc.Cluster.28_sub.contigs	1	0.275362	1.124	C111	Control
C76II.maxbin.C76II.017.fasta_sub.contigs	1.39	0.305	1.024	C111	Control
C76II.maxbin.C76II.018.fasta.contigs	1	0.137931	0.884	C111	Control
C76II.maxbin.C76II.054.fasta_sub.contigs	2.09	0.327974	0.253	C111	Control
C76II.metabat.bin.19.contigs	1.93	0.168103	0.687	C111	Control
C76II.mycc.Cluster.62.contigs	1	0	9.51	C111	Control
C7.metabat.bin.64.contigs	1	0	0.489	C111	Control
C80.maxbin.C80.016.fasta.contigs	1.17	0.277778	1.471	C111	Control
C82.metabat.bin.11.contigs	1	0.107143	2.259	C111	Control
C82.metabat.bin.27.contigs	1.65	0.170854	0.684	C111	Control
C82.metabat.bin.66.contigs	1.62	0.160622	0.993	C111	Control
C82.metabat.bin.88.contigs	1.42	0.169591	1.839	C111	Control
C82.mycc.Cluster.24_sub.contigs	1	0	2.201	C111	Control
C82.mycc.Cluster.68_sub.contigs	1	0	0.696	C111	Control
C85.metabat.bin.52.contigs	2.09	0.395954	1.919	C111	Control
C86.maxbin.C86.021.fasta.contigs	1	0.115044	0.339	C111	Control
C86.maxbin.C86.046.fasta_sub.contigs	1	0	0.517	C111	Control
C86.metabat.bin.5.contigs	1.37	0.121795	1.713	C111	Control
C87.maxbin.C87.011.fasta.contigs	1.23	0.145833	6.262	C111	Control
C87.maxbin.C87.014.fasta.contigs	1	0.206349	0.51	C111	Control
C87.maxbin.C87.018.fasta.contigs	1	0	0.506	C111	Control
C87.metabat.bin.27.contigs	1.6	0.101124	10.591	C111	Control
C87.metabat.bin.45.contigs	1.22	0.102941	8.086	C111	Control
C87.metabat.bin.56.contigs	1.98	0.142857	0.505	C111	Control
C88.maxbin.C88.006.fasta_sub.contigs	1.41	0.180233	11.819	C111	Control
C88.metabat.bin.38.contigs	1.12	0.138462	13.524	C111	Control
C88.metabat.bin.39.contigs	1.54	0.144444	1.312	C111	Control
C88.metabat.bin.61.contigs	1.17	0.10687	5.774	C111	Control
C89.maxbin.C89.002.fasta_sub.contigs	1	0	2.988	C111	Control
C89.metabat.bin.74.contigs	1.25	0.131944	0.868	C111	Control
C89.metabat.bin.89.contigs	1	0	0.314	C111	Control
C89.mycc.Cluster.73_sub.contigs	1.07	0.122951	18.088	C111	Control
C90.metabat.bin.63.contigs	1.92	0.119266	3.023	C111	Control
C90.metabat.bin.98_sub.contigs	1.56	0.133333	12.476	C111	Control
C95.metabat.bin.21.contigs	2.25	0.166667	0.557	C111	Control
C95.metabat.bin.22.contigs	2	0.300699	2.153	C111	Control
C95.mycc.Cluster.193_sub.contigs	1.63	0.0842697	8.02	C111	Control
C95.mycc.Cluster.32.contigs	1.39	0.13125	5.747	C111	Control
C96.maxbin.C96.011.fasta.contigs	1	0	2.037	C111	Control
C96.maxbin.C96.037.fasta.contigs	1.4	0.102564	1.309	C111	Control
C96.metabat.bin.70.contigs	1.11	0.189781	0.518	C111	Control
C9.concoct.123.contigs	1.71	0.149254	0.379	C111	Control
C9.maxbin.C9.055.fasta_sub.contigs	1	0	0.711	C111	Control
C9.metabat.bin.143.contigs	1.6	0.139785	2.664	C111	Control
C9.metabat.bin.160_sub.contigs	2.81	0.143293	1.425	C111	Control
C9.metabat.bin.75.contigs	1.43	0.205556	0.573	C111	Control
C9.mycc.Cluster.54_sub.contigs	1	0	1.739	C111	Control
P100.maxbin.P100.006.fasta.contigs	1	0	0.605	C111	Control
P103.maxbin.P103.015.fasta_sub.contigs	1.88	0.160714	1.521	C111	Control
P103.maxbin.P103.027.fasta_sub.contigs	2.05	0.246324	0.536	C111	Control
P103.metabat.bin.52.contigs	1.57	0.493548	4.42	C111	Control
P104IIP.maxbin.P104IIP.007.fasta.contigs	1	0	0.48	C111	Control
P104IIP.metabat.bin.160.contigs	1.56	0.118644	3.744	C111	Control
P104IIP.metabat.bin.48_sub.contigs	1	0	0.868	C111	Control
P104IIP.metabat.bin.63.contigs	1.5	0.496644	2.283	C111	Control
P105.maxbin.P105.006.fasta.contigs	1	0	0.541	C111	Control
P105.metabat.bin.32.contigs	1.16	0.188811	0.493	C111	Control
P105.metabat.bin.69.contigs	1	0	0.818	C111	Control
P107.maxbin.P107.001.fasta.contigs	1	0	2.489	C111	Control
P107.maxbin.P107.034.fasta.contigs	1.31	0.18125	0.311	C111	Control
P107.maxbin.P107.047.fasta.contigs	1.42	0.19774	0.496	C111	Control
P107.metabat.bin.105.contigs	1.34	0.12987	0.585	C111	Control
P107.metabat.bin.226.contigs	1.22	0.102941	4.218	C111	Control
P107.metabat.bin.48.contigs	1.2	0.104478	0.669	C111	Control
P107.metabat.bin.74.contigs	1.26	0.125	28.334	C111	Control
P107.metabat.bin.87.contigs	1.21	0.147887	1.334	C111	Control
P10old.maxbin.P10old.009.fasta.contigs	1.11	0.112	6.758	C111	Control
P10old.maxbin.P10old.065.fasta.contigs	1	0	0.387	C111	Control
P10old.metabat.bin.104.contigs	1.75	0.116162	0.458	C111	Control
P10old.metabat.bin.121.contigs	1.4	0.255319	3.66	C111	Control
P114.maxbin.P114.006.fasta.contigs	1.53	0.44964	4.394	C111	Control
P114.maxbin.P114.027.fasta.contigs	1.1	0.179104	3.39	C111	Control
P114.metabat.bin.23.contigs	1.25	0.14966	2.331	C111	Control
P114.metabat.bin.9.contigs	1.12	0.104	18.63	C111	Control
P115.maxbin.P115.008.fasta_sub.contigs	1	0	0.439	C111	Control
P115.maxbin.P115.014.fasta_sub.contigs	1.37	0.0927152	83.568	C111	Control
P115.maxbin.P115.037.fasta_sub.contigs	1	0	0.228	C111	Control
P115.metabat.bin.11.contigs	1.5	0.112426	1.898	C111	Control
P115.metabat.bin.75.contigs	1.3	0.144737	0.529	C111	Control
P115.mycc.Cluster.33.contigs	1	0	3.433	C111	Control
P116.metabat.bin.18.contigs	1.2	0.117647	6.668	C111	Control
P119.metabat.bin.85.contigs	1.91	0.419453	0.64	C111	Control
P11old.maxbin.P11old.020.fasta_sub.contigs	2.2	0.133858	2.82	C111	Control
P11old.metabat.bin.49.contigs	1.54	0.149171	9.948	C111	Control
P11old.metabat.bin.8.contigs	1.9	0.162996	0.567	C111	Control
P120.maxbin.P120.005.fasta_sub.contigs	1	0	2.114	C111	Control
P12.maxbin.P12.002.fasta.contigs	1	0	0.48	C111	Control
P12.metabat.bin.64.contigs	1.73	0.172249	3.56	C111	Control
P12.metabat.bin.8.contigs	2.21	0.258389	1.523	C111	Control
P12.mycc.Cluster.63_sub.contigs	1	0	8.838	C111	Control
P14.maxbin.P14.004.fasta_sub.contigs	1.3	0.248555	3.557	C111	Control
P14.metabat.bin.47.contigs	2.57	0.292011	2.823	C111	Control
P14.metabat.bin.54.contigs	2.18	0.141732	0.391	C111	Control
P14.metabat.bin.59.contigs	1.28	0.189873	0.72	C111	Control
P14.metabat.bin.81.contigs	1.32	0.102041	4.419	C111	Control
P16.metabat.bin.23.contigs	1.26	0.307692	2.586	C111	Control
P16.metabat.bin.41.contigs	2.29	0.173285	0.579	C111	Control
P16.metabat.bin.94.contigs	1.64	0.175879	1.272	C111	Control
P16.mycc.Cluster.32_sub.contigs	1	0	3.083	C111	Control
P17.metabat.bin.18_sub.contigs	1	0	1.189	C111	Control
P18.mycc.Cluster.34_sub.contigs	1	0	1.227	C111	Control
P19.concoct.25.contigs	2	0.159664	1.165	C111	Control
P20.metabat.bin.107.contigs	1	0	0.213	C111	Control
P20.mycc.Cluster.69.contigs	1	0.519231	2.057	C111	Control
P24.maxbin.P24.003.fasta.contigs	1	0	0.306	C111	Control
P24.metabat.bin.38.contigs	1	0	0.334	C111	Control
P28.maxbin.P28.015.fasta.contigs	1.21	0.349462	0.466	C111	Control
P28.maxbin.P28.038.fasta.contigs	1.61	0.225962	0.995	C111	Control
P28.maxbin.P28.042.fasta.contigs	1.42	0.183908	0.37	C111	Control
P34.maxbin.P34.010.fasta_sub.contigs	1.2	0.329609	2.381	C111	Control
P34.metabat.bin.20.contigs	1	0	0.453	C111	Control
P34.metabat.bin.53_sub.contigs	1.47	0.253807	0.374	C111	Control
P38.maxbin.P38.011.fasta.contigs	1	0	0.925	C111	Control
P42.maxbin.P42.001.fasta.contigs	1	0	0.337	C111	Control
P42.metabat.bin.51.contigs	1.28	0.123288	0.972	C111	Control
P42.mycc.Cluster.66_sub.contigs	1	0	0.604	C111	Control
P43.metabat.bin.15.contigs	1.36	0.144654	12.199	C111	Control
P43.metabat.bin.63.contigs	1.2	0.136691	13.513	C111	Control
P45.maxbin.P45.006.fasta.contigs	1	0	0.24	C111	Control
P45.maxbin.P45.014.fasta.contigs	1.25	0.0808824	17.173	C111	Control
P45.maxbin.P45.021.fasta.contigs	1	0	2.003	C111	Control
P45.metabat.bin.29.contigs	2.1	0.302326	0.71	C111	Control
P45.metabat.bin.32.contigs	1	0.193548	1.184	C111	Control
P45.metabat.bin.39.contigs	1.36	0.0748299	28.122	C111	Control
P45.mycc.Cluster.30_sub.contigs	1	0	0.393	C111	Control
P47.metabat.bin.36.contigs	1.74	0.134328	1.816	C111	Control
P47.metabat.bin.38.contigs	1.27	0.153333	2.036	C111	Control
P4.maxbin.P4.007.fasta_sub.contigs	1	0	2.379	C111	Control
P51.concoct.31.contigs	1	0	0.48	C111	Control
P52.maxbin.P52.016.fasta_sub.contigs	1	0.212598	0.84	C111	Control
P52.metabat.bin.32.contigs	1.27	0.35533	2.271	C111	Control
P52.metabat.bin.40.contigs	1.13	0.130769	2.928	C111	Control
P52.metabat.bin.79.contigs	1.08	0.289474	0.706	C111	Control
P53.maxbin.P53.005.fasta.contigs	2.66	0.451546	5.756	C111	Control
P53.maxbin.P53.007.fasta.contigs	1.44	0.253886	0.492	C111	Control
P53.maxbin.P53.009.fasta_sub.contigs	1.45	0.166667	1.135	C111	Control
P53.metabat.bin.10.contigs	1	0	0.291	C111	Control
P53.metabat.bin.36.contigs	1.56	0.178947	0.339	C111	Control
P56.metabat.bin.21.contigs	2.78	0.336516	1.596	C111	Control
P56.mycc.Cluster.29_sub.contigs	1	0	0.244	C111	Control
P57.metabat.bin.110.contigs	1	0	0.266	C111	Control
P57.metabat.bin.57.contigs	1.32	0.125828	4.539	C111	Control
P57.metabat.bin.5.contigs	1.9	0.218107	0.443	C111	Control
P58.mycc.Cluster.29.contigs	1	0	0.591	C111	Control
P58.mycc.Cluster.51_sub.contigs	1	0	0.786	C111	Control
P59.abawaca.8_sub.contigs	1	0	0.563	C111	Control
P59.maxbin.P59.030.fasta.contigs	2.9	0.328704	0.986	C111	Control
P59.metabat.bin.31.contigs	1.52	0.272727	1.155	C111	Control
P5.maxbin.P5.009.fasta.contigs	1	0	0.683	C111	Control
P5.metabat.bin.47.contigs	1	0.115044	0.564	C111	Control
P5.metabat.bin.77_sub.contigs	1.46	0.156069	6.616	C111	Control
P60.maxbin.P60.030.fasta_sub.contigs	1	0	0.214	C111	Control
P60.metabat.bin.4.contigs	1.62	0.213592	0.691	C111	Control
P60.metabat.bin.7.contigs	1.38	0.1375	1.748	C111	Control
P60.metabat.bin.83.contigs	1.33	0.0763889	3.674	C111	Control
P61.maxbin.P61.007.fasta_sub.contigs	1.13	0.236486	5.062	C111	Control
P61.maxbin.P61.029.fasta.contigs	1	0	0.335	C111	Control
P61.metabat.bin.53.contigs	1.49	0.247475	1.376	C111	Control
P63.metabat.bin.46.contigs	1.4	0.135802	53.588	C111	Control
P66.metabat.bin.18_sub.contigs	2.48	0.144828	2.51	C111	Control
P66.metabat.bin.28.contigs	1.04	0.147541	15.003	C111	Control
P67.maxbin.P67.025.fasta.contigs	1	0	0.377	C111	Control
P67.metabat.bin.2.contigs	1.09	0.62543	0.71	C111	Control
P67.metabat.bin.40_sub.contigs	1.61	0.134409	3.177	C111	Control
P68.maxbin.P68.007.fasta.contigs	1	0.639834	1.659	C111	Control
P69.maxbin.P69.013.fasta.contigs	1	0	0.227	C111	Control
P69.maxbin.P69.024.fasta.contigs	1.06	0.0940171	3.307	C111	Control
P69.maxbin.P69.064.fasta.contigs	1	0	0.533	C111	Control
P69.metabat.bin.17.contigs	1.49	0.123529	2.569	C111	Control
P69.metabat.bin.68.contigs	1.31	0.170886	2.295	C111	Control
P70.maxbin.P70.005.fasta.contigs	1	0	0.422	C111	Control
P71.maxbin.P71.001.fasta_sub.contigs	1.09	0.174242	22.161	C111	Control
P71.maxbin.P71.022.fasta_sub.contigs	1	0	0.333	C111	Control
P71.maxbin.P71.023.fasta.contigs	1.02	0.128205	2.185	C111	Control
P71.metabat.bin.13.contigs	9.53	0.568583	1.263	C111	Control
P71.metabat.bin.19.contigs	1.24	0.114286	30.818	C111	Control
P71.mycc.Cluster.30.contigs	1	0	3.331	C111	Control
P72.metabat.bin.26.contigs	1	0	0.24	C111	Control
P73.maxbin.P73.028.fasta_sub.contigs	1.12	0.2	1.861	C111	Control
P73.metabat.bin.26.contigs	1.4	0.146341	4.799	C111	Control
P73.metabat.bin.34.contigs	1.08	0.1	3.153	C111	Control
P73.metabat.bin.42.contigs	1.38	0.178571	5.823	C111	Control
P77.maxbin.P77.005.fasta.contigs	1.1	0.0677966	1.875	C111	Control
P77.metabat.bin.2.contigs	1	0.173554	0.523	C111	Control
P83.concoct.24_sub.contigs	1	0	0.3	C111	Control
P83.metabat.bin.16.contigs	2.91	0.177966	1.72	C111	Control
P87.concoct.29_sub.contigs	1	0	0.256	C111	Control
P87.maxbin.P87.007.fasta.contigs	1	0	0.351	C111	Control
P87.maxbin.P87.019.fasta.contigs	1	0	0.223	C111	Control
P87.maxbin.P87.022.fasta.contigs	1	0.0990991	3.259	C111	Control
P87.maxbin.P87.026.fasta.contigs	1.5	0.189189	0.595	C111	Control
P87.metabat.bin.110.contigs	1.72	0.221719	3.408	C111	Control
P87.mycc.Cluster.3_sub.contigs	1.84	0.102439	2.623	C111	Control
P88.maxbin.P88.005.fasta.contigs	1.55	0.077381	25.121	C111	Control
P8.abawaca.33_sub.contigs	1	0	0.44	C111	Control
P99.concoct.42_sub.contigs	2.14	0.170543	0.69	C111	Control
P99.maxbin.P99.004.fasta.contigs	1.48	0.139535	3.328	C111	Control
C102.maxbin.C102.009.fasta.contigs	1.34	0.0694444	27.312	C114	Control
C102.maxbin.C102.014.fasta.contigs	1	0.280576	2.769	C114	Control
C102.maxbin.C102.031.fasta.contigs	1	0	1.251	C114	Control
C102.metabat.bin.49.contigs	1.68	0.239819	0.285	C114	Control
C102.metabat.bin.58.contigs	1.23	0.0888889	5.716	C114	Control
C102.mycc.Cluster.16_sub.contigs	1	0	1.468	C114	Control
C102.mycc.Cluster.25_sub.contigs	1	0	0.307	C114	Control
C104.metabat.bin.100.contigs	1	0	0.287	C114	Control
C104.metabat.bin.1.contigs	1	0	0.302	C114	Control
C104.metabat.bin.95_sub.contigs	1	0	1.729	C114	Control
C105.metabat.bin.14.contigs	1	0	0.534	C114	Control
C111.maxbin.C111.007.fasta_sub.contigs	1	0	10.528	C114	Control
maxbin.015.fasta_sub.contigs	1.26	0.0526316	137.516	C114	Control
maxbin.028.fasta.contigs	1.12	0.0588235	64.3	C114	Control
maxbin.047.fasta.contigs	1.08	0.0442478	22.665	C114	Control
metabat.bin.103.contigs	1.48	0.0451613	16.165	C114	Control
metabat.bin.105_sub.contigs	1.1	0.0517241	29.711	C114	Control
metabat.bin.111.contigs	1.21	0.0620155	35.426	C114	Control
metabat.bin.39.contigs	1.27	0.0451128	10.168	C114	Control
metabat.bin.40.contigs	1.29	0.0652174	6.844	C114	Control
metabat.bin.4_sub.contigs	1.33	0.0952381	34.522	C114	Control
metabat.bin.69.contigs	1.11	0.0672269	12.629	C114	Control
metabat.bin.6.contigs	1.26	0.0735294	10.555	C114	Control
metabat.bin.76.contigs	1.29	0.122449	67.792	C114	Control
metabat.bin.88.contigs	1.39	0.0794702	71.212	C114	Control
mycc.Cluster.13_sub.contigs	1.24	0.132867	26.67	C114	Control
mycc.Cluster.42.contigs	1.34	0.0821918	48.151	C114	Control
C118.maxbin.C118.020.fasta.contigs	1	0	1.512	C114	Control
C118.metabat.bin.49.contigs	1.23	0.075188	8.421	C114	Control
C119.concoct.60.contigs	1.41	0.0662252	3.512	C114	Control
C119.metabat.bin.30.contigs	1	0	2.916	C114	Control
C119.metabat.bin.3.contigs	1	0	0.268	C114	Control
C123.maxbin.C123.024.fasta.contigs	1	0	1.451	C114	Control
C123.metabat.bin.59.contigs	1.54	0.218274	0.333	C114	Control
C124.concoct.22_sub.contigs	1	0	0.641	C114	Control
C124.maxbin.C124.045.fasta_sub.contigs	1	0	0.375	C114	Control
C124.metabat.bin.104.contigs	1	0	0.632	C114	Control
C124.metabat.bin.91.contigs	1	0	0.493	C114	Control
C134.mycc.Cluster.10.contigs	1	0	0.558	C114	Control
C134.mycc.Cluster.11.contigs	1	0	4.779	C114	Control
C137.maxbin.C137.016.fasta_sub.contigs	1	0	11.338	C114	Control
C137.maxbin.C137.021.fasta.contigs	1	0	0.771	C114	Control
C137.metabat.bin.18.contigs	1.52	0.0787879	6.477	C114	Control
C137.metabat.bin.52.contigs	1.42	0.134146	45.853	C114	Control
C140.maxbin.C140.018.fasta.contigs	1	0	0.844	C114	Control
C140.mycc.Cluster.67_sub.contigs	1	0	0.327	C114	Control
C142.maxbin.C142.064.fasta.contigs	1	0	4.216	C114	Control
C142.metabat.bin.58.contigs	1.5	0.117647	11.802	C114	Control
C142.mycc.Cluster.106_sub.contigs	1	0	0.614	C114	Control
C146.concoct.98_sub.contigs	1.41	0.280612	0.256	C114	Control
C146.metabat.bin.7.contigs	2.14	0.140562	7.236	C114	Control
C147.maxbin.C147.001.fasta_sub.contigs	1	0	22.188	C114	Control
C147.maxbin.C147.039.fasta.contigs	1	0	1.4	C114	Control
C148.metabat.bin.21.contigs	1.21	0.110294	2.563	C114	Control
C152IIP.metabat.bin.36.contigs	1	0.773105	14.718	C114	Control
C15.maxbin.C15.002.fasta.contigs	1	0	4.396	C114	Control
C18.metabat.bin.57.contigs	1.25	0.100719	46.219	C114	Control
C18.mycc.Cluster.92.contigs	1	0	1.428	C114	Control
C19.maxbin.C19.019.fasta.contigs	1	0	0.273	C114	Control
C1.maxbin.C1.010.fasta.contigs	1	0	0.892	C114	Control
C1.maxbin.C1.022.fasta.contigs	1	0	0.532	C114	Control
C20.concoct.48_sub.contigs	1	0	0.309	C114	Control
C20.maxbin.C20.010.fasta.contigs	1	0	5.062	C114	Control
C20.maxbin.C20.016.fasta.contigs	1	0	1.81	C114	Control
C20.metabat.bin.37.contigs	1	0	1.097	C114	Control
C21.mycc.Cluster.676.contigs	1	0	0.304	C114	Control
C23.metabat.bin.74.contigs	1	0	0.441	C114	Control
C26.maxbin.C26.002.fasta.contigs	1.2	0.294118	11.234	C114	Control
C28.mycc.Cluster.53.contigs	1	0	14.449	C114	Control
C30.metabat.bin.2.contigs	1	0	0.217	C114	Control
C32.concoct.28_sub.contigs	1	0	2.642	C114	Control
C33.maxbin.C33.006.fasta_sub.contigs	1.13	0.429293	10.982	C114	Control
C33.maxbin.C33.010.fasta.contigs	1	0	0.747	C114	Control
C33.maxbin.C33.025.fasta.contigs	1	0	0.927	C114	Control
C33.metabat.bin.52.contigs	1.06	0.123967	37.468	C114	Control
C33.metabat.bin.54_sub.contigs	1	0	0.858	C114	Control
C34old.maxbin.C34old.004.fasta.contigs	1	0	2.745	C114	Control
C34old.maxbin.C34old.017.fasta.contigs	1	0	0.612	C114	Control
C34old.maxbin.C34old.048.fasta.contigs	1	0	1.603	C114	Control
C35.maxbin.C35.017.fasta_sub.contigs	1	0	0.602	C114	Control
C35.metabat.bin.18_sub.contigs	1	0	2.401	C114	Control
C40.maxbin.C40.013.fasta.contigs	1	0	3.129	C114	Control
C40.maxbin.C40.032.fasta.contigs	1	0	0.537	C114	Control
C40.metabat.bin.132_sub.contigs	1.67	0.111702	1.132	C114	Control
C40.metabat.bin.139.contigs	1.55	0.0828402	15.084	C114	Control
C40.metabat.bin.145.contigs	1	0	1.171	C114	Control
C40.metabat.bin.92.contigs	1.98	0.649558	5.548	C114	Control
C40.mycc.Cluster.1421.contigs	1	0.242424	0.512	C114	Control
C44.maxbin.C44.013.fasta.contigs	1	0	0.832	C114	Control
C44.metabat.bin.85.contigs	1.61	0.165803	0.985	C114	Control
C44.metabat.bin.9.contigs	1	0	0.265	C114	Control
C44.mycc.Cluster.67.contigs	3.24	0.213592	0.701	C114	Control
C46.maxbin.C46.044.fasta.contigs	1.67	0.403571	18.342	C114	Control
C46.maxbin.C46.048.fasta.contigs	1	0	1.073	C114	Control
C46.metabat.bin.131.contigs	1	0	1.978	C114	Control
C46.metabat.bin.140.contigs	1.69	0.163366	1.33	C114	Control
C46.metabat.bin.165.contigs	1	0	1.116	C114	Control
C46.metabat.bin.172.contigs	2.4	0.2	0.286	C114	Control
C46.mycc.Cluster.59_sub.contigs	1.4	0.23913	5.822	C114	Control
C47.maxbin.C47.021.fasta.contigs	1.48	0.0807453	169.194	C114	Control
C47.metabat.bin.55.contigs	1	0	1.117	C114	Control
C48.maxbin.C48.016.fasta.contigs	1.26	0.136986	3.703	C114	Control
C49.maxbin.C49.018.fasta.contigs	1.21	0.0902256	31.164	C114	Control
C51.metabat.bin.3.contigs	2.31	0.293578	0.564	C114	Control
C51.metabat.bin.60.contigs	1.51	0.122093	3.47	C114	Control
C54.maxbin.C54.016.fasta.contigs	1	0	0.583	C114	Control
C54.maxbin.C54.032.fasta_sub.contigs	1.59	0.451724	19.068	C114	Control
C54.metabat.bin.118.contigs	1.65	0.0782123	10.218	C114	Control
C59.metabat.bin.29.contigs	1	0	3.165	C114	Control
C5.metabat.bin.27.contigs	1.35	0.1	2.828	C114	Control
C65.maxbin.C65.016.fasta.contigs	1	0	6.6	C114	Control
C65.metabat.bin.35.contigs	1.43	0.100629	250.316	C114	Control
C68.abawaca.8.contigs	1	0	0.616	C114	Control
C68.maxbin.C68.001.fasta.contigs	1	0	12.667	C114	Control
C68.maxbin.C68.034.fasta_sub.contigs	1	0	0.952	C114	Control
C68.metabat.bin.112.contigs	1	0	0.326	C114	Control
C68.mycc.Cluster.1.contigs	1	0	0.256	C114	Control
C70.maxbin.C70.035.fasta_sub.contigs	1	0	0.886	C114	Control
C70.maxbin.C70.069.fasta.contigs	1.34	0.339901	0.676	C114	Control
C70.metabat.bin.104.contigs	1.67	0.312757	0.304	C114	Control
C70.metabat.bin.141.contigs	1.07	0.150794	15.126	C114	Control
C70.metabat.bin.75_sub.contigs	1	0.358974	2.304	C114	Control
C70.metabat.bin.84.contigs	1	0	2.376	C114	Control
C70.metabat.bin.87.contigs	1.86	0.158371	7.273	C114	Control
C70.metabat.bin.88.contigs	3.35	0.62486	2.564	C114	Control
C70.mycc.Cluster.79.contigs	1.2	0.210526	0.318	C114	Control
C72.maxbin.C72.044.fasta.contigs	1	0	0.299	C114	Control
C72.maxbin.C72.047.fasta_sub.contigs	1	0	1.475	C114	Control
C72.maxbin.C72.049.fasta_sub.contigs	1	0	4.55	C114	Control
C72.metabat.bin.101.contigs	1	0	0.223	C114	Control
C72.metabat.bin.13_sub.contigs	1	0.670666	4.735	C114	Control
C72.metabat.bin.14.contigs	1.5	0.117647	0.96	C114	Control
C72.metabat.bin.157.contigs	1	0	1.546	C114	Control
C72.metabat.bin.160.contigs	1	0	0.352	C114	Control
C72.metabat.bin.167_sub.contigs	1	0	1.819	C114	Control
C72.metabat.bin.16.contigs	1.54	0.0941176	4.96	C114	Control
C72.metabat.bin.94.contigs	1	0	0.318	C114	Control
C74.maxbin.C74.002.fasta.contigs	1	0.115044	1.561	C114	Control
C75.metabat.bin.31.contigs	1.21	0.103704	32.691	C114	Control
C75.mycc.Cluster.28_sub.contigs	1	0	5.665	C114	Control
C76II.maxbin.C76II.017.fasta_sub.contigs	1	0	0.58	C114	Control
C76II.maxbin.C76II.022.fasta.contigs	1.45	0.0880503	10.428	C114	Control
C76II.maxbin.C76II.047.fasta_sub.contigs	1	0	0.216	C114	Control
C76II.metabat.bin.38.contigs	1.66	0.117021	5.104	C114	Control
C76II.metabat.bin.49.contigs	1.31	0.154839	1.917	C114	Control
C76II.mycc.Cluster.62.contigs	1	0	22.098	C114	Control
C7.metabat.bin.20.contigs	1	0	0.399	C114	Control
C7.metabat.bin.49.contigs	1.49	0.0745342	2.212	C114	Control
C80.maxbin.C80.016.fasta.contigs	1	0	0.787	C114	Control
C80.mycc.Cluster.80.contigs	1	0	0.395	C114	Control
C82.maxbin.C82.015.fasta.contigs	1	0	2.078	C114	Control
C82.metabat.bin.11.contigs	1	0.242424	3.679	C114	Control
C82.mycc.Cluster.24_sub.contigs	1	0	35.025	C114	Control
C82.mycc.Cluster.68_sub.contigs	1	0	6.306	C114	Control
C85.metabat.bin.52.contigs	2.64	0.501887	1.998	C114	Control
C86.maxbin.C86.021.fasta.contigs	1	0	6.076	C114	Control
C86.maxbin.C86.046.fasta_sub.contigs	1	0	7.222	C114	Control
C87.concoct.25.contigs	1.55	0.153005	8.308	C114	Control
C87.maxbin.C87.011.fasta.contigs	1	0	1.541	C114	Control
C87.maxbin.C87.018.fasta.contigs	1	0	2.982	C114	Control
C87.metabat.bin.27.contigs	1	0	1.222	C114	Control
C87.metabat.bin.56.contigs	1.62	0.0898876	4.924	C114	Control
C88.maxbin.C88.006.fasta_sub.contigs	1	0	5.716	C114	Control
C88.metabat.bin.38.contigs	1	0.137931	0.212	C114	Control
C88.metabat.bin.61.contigs	1	0	1.409	C114	Control
C89.concoct.82.contigs	1.55	0.337607	0.206	C114	Control
C89.maxbin.C89.002.fasta_sub.contigs	1	0	6.07	C114	Control
C89.metabat.bin.2_sub.contigs	1	0	0.289	C114	Control
C89.metabat.bin.89.contigs	1	0	1.65	C114	Control
C89.mycc.Cluster.53_sub.contigs	1	0	1.372	C114	Control
C89.mycc.Cluster.6.contigs	1	0	2.917	C114	Control
C89.mycc.Cluster.73_sub.contigs	1	0.0654206	48.378	C114	Control
C90.metabat.bin.63.contigs	1.9	0.140271	2.976	C114	Control
C90.metabat.bin.98_sub.contigs	1	0	0.336	C114	Control
C95.metabat.bin.21.contigs	1	0	7.234	C114	Control
C95.mycc.Cluster.32.contigs	1	0	0.344	C114	Control
C96.maxbin.C96.011.fasta.contigs	1	0	3.354	C114	Control
C9.concoct.123.contigs	1.58	0.145946	0.623	C114	Control
C9.metabat.bin.143.contigs	1.73	0.135	1.053	C114	Control
C9.metabat.bin.160_sub.contigs	1.89	0.0869565	5.455	C114	Control
C9.mycc.Cluster.54_sub.contigs	1	0	2.833	C114	Control
P100.maxbin.P100.006.fasta.contigs	1	0	0.858	C114	Control
P103.maxbin.P103.015.fasta_sub.contigs	1	0	5.48	C114	Control
P103.maxbin.P103.027.fasta_sub.contigs	1.64	0.0939227	103.507	C114	Control
P103.metabat.bin.52.contigs	1	0	4.843	C114	Control
P104IIP.concoct.101_sub.contigs	1	0	0.293	C114	Control
P104IIP.maxbin.P104IIP.044.fasta.contigs	1	0	0.59	C114	Control
P104IIP.metabat.bin.63.contigs	1	0	1.074	C114	Control
P105.maxbin.P105.006.fasta.contigs	1.05	0.117647	3.017	C114	Control
P105.metabat.bin.32.contigs	1	0	0.514	C114	Control
P107.maxbin.P107.001.fasta.contigs	1	0	5.196	C114	Control
P107.maxbin.P107.018.fasta.contigs	1	0	0.52	C114	Control
P107.maxbin.P107.106.fasta_sub.contigs	1	0	0.24	C114	Control
P107.maxbin.P107.127.fasta.contigs	1	0	0.371	C114	Control
P107.metabat.bin.112.contigs	1.19	0.0629921	3.282	C114	Control
P10old.concoct.88.contigs	1.6	0.139785	0.605	C114	Control
P10old.maxbin.P10old.065.fasta.contigs	1	0	0.748	C114	Control
P10old.metabat.bin.121.contigs	1	0	1.917	C114	Control
P10old.metabat.bin.17.contigs	1	0	0.435	C114	Control
P10old.metabat.bin.41_sub.contigs	1	0.386298	7.209	C114	Control
P10old.metabat.bin.64.contigs	1	0	1.034	C114	Control
P114.concoct.77_sub.contigs	2.21	0.1875	0.634	C114	Control
P114.maxbin.P114.006.fasta.contigs	1	0	3.656	C114	Control
P114.maxbin.P114.027.fasta.contigs	1.15	0.101562	24.577	C114	Control
P114.metabat.bin.23.contigs	1	0	1.984	C114	Control
P114.metabat.bin.9.contigs	1	0	0.514	C114	Control
P115.concoct.82_sub.contigs	1	0	0.42	C114	Control
P115.maxbin.P115.008.fasta_sub.contigs	1	0	1.666	C114	Control
P115.mycc.Cluster.33.contigs	1	0	4.447	C114	Control
P116.metabat.bin.18.contigs	1.12	0.111111	2.591	C114	Control
P119.concoct.72_sub.contigs	1.65	0.145078	2.126	C114	Control
P11old.maxbin.P11old.020.fasta_sub.contigs	1	0.418542	5.369	C114	Control
P11old.metabat.bin.49.contigs	1	0	0.391	C114	Control
P120.maxbin.P120.005.fasta_sub.contigs	1	0	6.509	C114	Control
P12.maxbin.P12.002.fasta.contigs	1	0	0.213	C114	Control
P12.maxbin.P12.041.fasta.contigs	1	0	0.238	C114	Control
P12.metabat.bin.13.contigs	1.58	0.091954	31.294	C114	Control
P12.metabat.bin.2.contigs	1	0	0.406	C114	Control
P12.metabat.bin.8.contigs	1	0	0.871	C114	Control
[truncated: 38,059 more rows]

## Sheet: TableS5b
Supplementary Table S5b. GRiD scores between control and Parkinson samples were compared using the Mann-Whitney U rank test and Benjamini/Hochberg correction. The statistics were analyzed at the phylum, class, order, family, genus and species levels. We included all the calculated P-values; however, results with a small number of GRiD score records should be interpreted carefully.
phylum level results
phylum	adjusted P-value	GRiD mean in control	GRiD mean in Parkinson	GRiD median in control	GRiD median in Parkinson	GRiD min in control	GRiD min in Parkinson	GRiD max in control	GRiD max in Parkinson	Number of used GriD (without NaNs) in control	Number of used GriD (without NaNs) in Parkinson
Bacteroidota	0.908755	1.22	1.22	1	1	1	1	8.38	9.99	2685	2411
Firmicutes	0.00051766	1.35	1.32	1.28	1.25	1	1	3.02	3	7262	5797
Actinobacteriota	0.073477	1.69	1.59	1.55	1.47	1	1	2.98	3	294	236
Proteobacteria	0.908755	1.41	1.4	1.37	1.36	1	1	2.89	2.78	269	225
Cyanobacteria	0.468467	1.14	1.09	1.08	1.06	1	1	1.68	1.48	57	32
Verrucomicrobiota	0.908755	1.2	1.2	1.19	1.18	1	1	1.89	1.69	93	84
Desulfobacterota_I	0.0203967	1.71	1.44	1.72	1.39	1.3	1.29	2.15	1.72	17	14
Methanobacteriota	0.920283	1.28	1.33	1.28	1.25	1	1.08	2.09	2.24	25	24
class level results
class	adjusted P-value	GRiD mean in control	GRiD mean in Parkinson	GRiD median in control	GRiD median in Parkinson	GRiD min in control	GRiD min in Parkinson	GRiD max in control	GRiD max in Parkinson	Number of used GriD (without NaNs) in control	Number of used GriD (without NaNs) in Parkinson
Bacteroidia	0.861424	1.22	1.22	1	1	1	1	8.38	9.99	2685	2411
Clostridia	0.0009932	1.36	1.33	1.29	1.26	1	1	3.02	3	6814	5453
Negativicutes	0.555485	1.19	1.14	1.06	1.02	1	1	2.97	1.98	176	152
Coriobacteriia	0.727611	1.81	1.76	1.75	1.73	1	1	2.98	3	167	82
Bacilli	0.780197	1.33	1.31	1.15	1.17	1	1	2.92	2.59	272	192
Gammaproteobacteria	0.780197	1.46	1.48	1.48	1.47	1	1	2.89	2.78	218	179
Actinomycetia	0.555485	1.52	1.49	1.48	1.44	1	1	2.74	2.79	127	154
Vampirovibrionia	0.555485	1.14	1.09	1.08	1.06	1	1	1.68	1.48	57	32
Alphaproteobacteria	0.0220964	1.2	1.13	1.16	1.1	1.01	1.01	2.33	1.49	51	46
Verrucomicrobiae	0.727611	1.17	1.15	1.17	1.16	1	1	1.41	1.41	66	62
Desulfovibrionia	0.0220964	1.71	1.44	1.72	1.39	1.3	1.29	2.15	1.72	17	14
Lentisphaeria	0.555485	1.28	1.33	1.22	1.3	1.1	1.08	1.89	1.69	27	22
Methanobacteria	0.920283	1.28	1.33	1.28	1.25	1	1.08	2.09	2.24	25	24
order level results
order	adjusted P-value	GRiD mean in control	GRiD mean in Parkinson	GRiD median in control	GRiD median in Parkinson	GRiD min in control	GRiD min in Parkinson	GRiD max in control	GRiD max in Parkinson	Number of used GriD (without NaNs) in control	Number of used GriD (without NaNs) in Parkinson
Bacteroidales	0.938334	1.22	1.22	1	1	1	1	8.38	9.99	2676	2406
Oscillospirales	0.00508207	1.34	1.31	1.29	1.26	1	1	3	2.98	3750	3151
Lachnospirales	0.716916	1.42	1.4	1.32	1.3	1	1	3.02	3	2263	1621
Veillonellales	0.806625	1.16	1.11	1	1	1	1	2.97	1.98	118	108
Coriobacteriales	0.716916	1.81	1.76	1.75	1.73	1	1	2.98	3	167	82
Lactobacillales	0.421166	1.39	1.54	1.44	1.65	1	1	2.35	2.52	67	49
Burkholderiales	0.806625	1.64	1.63	1.61	1.59	1	1	2.83	2.78	108	93
Christensenellales	0.716916	1.26	1.24	1.19	1.16	1	1	2.74	2.77	620	555
Actinomycetales	0.716916	1.52	1.49	1.48	1.44	1	1	2.74	2.79	127	154
Enterobacterales	0.716916	1.29	1.31	1	1.26	1	1	2.89	2.46	110	86
Erysipelotrichales	0.716916	1.62	1.5	1.54	1.35	1	1	2.92	2.59	50	24
Gastranaerophilales	0.716916	1.14	1.09	1.08	1.06	1	1	1.68	1.48	57	32
RF32	0.049292	1.2	1.13	1.16	1.1	1.01	1.01	2.33	1.49	51	46
Verrucomicrobiales	0.938334	1.15	1.15	1.15	1.15	1	1	1.41	1.41	53	56
ML615J-28	0.421166	1.23	1.15	1.18	1.15	1	1	1.97	1.4	29	31
TANB77	0.716916	1.23	1.24	1.15	1.21	1	1	2.16	2	107	68
Desulfovibrionales	0.049292	1.71	1.44	1.72	1.39	1.3	1.29	2.15	1.72	17	14
Victivallales	0.716916	1.28	1.33	1.22	1.3	1.1	1.08	1.89	1.69	27	22
Opitutales	0.716916	1.25	1.22	1.24	1.23	1.18	1.13	1.38	1.28	13	6
Methanobacteriales	0.938334	1.28	1.33	1.28	1.25	1	1.08	2.09	2.24	25	24
UBA1381	0.716916	1.37	1.4	1.35	1.38	1.19	1.05	1.88	1.7	35	22
RF39	0.716916	1.35	1.24	1.27	1.18	1	1	2.44	1.91	46	49
Acidaminococcales	0.716916	1.25	1.19	1.17	1.14	1	1	1.87	1.88	58	44
RFN20	0.938334	1.08	1.07	1	1	1	1	1.38	1.29	71	35
Flavobacteriales	0.716916	1.46	1.39	1.4	1.38	1.29	1.31	1.92	1.46	9	5
Peptostreptococcales	0.798389	1.15	1.12	1.11	1.09	1	1	1.56	1.61	31	20
Acholeplasmatales	0.938334	1.44	1.44	1.48	1.45	1	1.29	1.87	1.55	9	4
UBA1212	0.716916	1.14	1.17	1.08	1.14	1	1.08	1.32	1.29	5	15
Clostridiales	0.716916	1.43	1.74	1.44	1.74	1.26	1.74	1.59	1.74	3	1
family level results
family	adjusted P-value	GRiD mean in control	GRiD mean in Parkinson	GRiD median in control	GRiD median in Parkinson	GRiD min in control	GRiD min in Parkinson	GRiD max in control	GRiD max in Parkinson	Number of used GriD (without NaNs) in control	Number of used GriD (without NaNs) in Parkinson
Bacteroidaceae	0.847421	1.26	1.26	1	1	1	1	8.38	9.99	1598	1422
Muribaculaceae	0.895596	1.03	1.03	1	1	1	1	2.05	1.55	194	174
Ruminococcaceae	0.756069	1.4	1.38	1.38	1.36	1	1	3	2.98	1075	859
CAG-274	0.756069	1.06	1.16	1	1	1	1	2.36	2.87	47	49
Lachnospiraceae	0.847421	1.43	1.42	1.34	1.32	1	1	3.02	3	2179	1551
Dialisteraceae	0.901536	1.21	1.2	1.15	1.17	1	1	1.6	1.65	35	37
Acutalibacteraceae	0.756069	1.24	1.26	1.15	1.21	1	1	2.46	2.86	620	486
Coriobacteriaceae	0.756069	2.09	2.27	2.26	2.32	1	1	2.98	3	91	31
Oscillospiraceae	0.00195453	1.33	1.29	1.26	1.2	1	1	2.96	2.91	1732	1562
Butyricicoccaceae	0.521496	1.7	1.66	1.67	1.61	1.46	1.48	2.63	2.13	76	51
Streptococcaceae	0.926771	1.67	1.69	1.71	1.69	1	1.26	2.35	1.99	38	28
Tannerellaceae	0.201	1.18	1.15	1.16	1.08	1	1	2.69	2.48	133	128
CAG-382	0.895888	1.14	1.13	1	1	1	1	1.71	1.75	105	102
Megasphaeraceae	0.77232	1.01	1.02	1	1	1	1	1.97	1.75	65	62
Burkholderiaceae	0.895596	1.64	1.63	1.61	1.59	1	1	2.83	2.78	108	93
CAG-138	0.895888	1.11	1.11	1.04	1.07	1	1	1.83	1.67	177	170
Bifidobacteriaceae	0.756069	1.52	1.49	1.48	1.44	1	1	2.74	2.79	127	154
Veillonellaceae	0.953972	1.59	1.41	1.29	1.32	1.2	1.25	2.97	1.98	18	9
UBA932	0.847421	1.19	1.1	1	1	1	1	2.34	1.32	36	17
Enterobacteriaceae	0.756069	1.28	1.31	1	1.26	1	1	2.89	2.46	109	86
CAG-314	0.756069	1.09	1.11	1	1	1	1	1.83	1.67	127	125
Erysipelotrichaceae	1	1.75	1.72	1.79	1.46	1	1.08	2.92	2.59	32	15
Gastranaerophilaceae	0.756069	1.14	1.09	1.08	1.06	1	1	1.68	1.48	57	32
Barnesiellaceae	0.895596	1.18	1.16	1.17	1.17	1	1	1.53	1.41	71	64
Rikenellaceae	0.847421	1.16	1.17	1.07	1.08	1	1	2.85	2.75	543	519
CAG-239	0.115818	1.2	1.13	1.16	1.1	1.01	1.01	2.33	1.49	50	46
Borkfalkiaceae	0.835961	1.41	1.37	1.43	1.41	1	1	2.73	2.02	93	62
CAG-74	0.756069	1.47	1.43	1.47	1.44	1	1	2.56	2.77	106	110
Marinifilaceae	0.895596	1.37	1.36	1.39	1.4	1	1	1.81	1.81	84	77
UBA11471	0.847421	1.2	1.22	1.2	1.2	1	1.18	1.44	1.28	17	5
Akkermansiaceae	0.953972	1.15	1.15	1.15	1.15	1	1	1.41	1.41	53	56
CAG-313	0.521496	1.23	1.15	1.18	1.15	1	1	1.97	1.4	29	31
CAG-508	0.847421	1.23	1.24	1.15	1.21	1	1	2.16	2	107	68
Anaerotignaceae	0.953972	1.09	1.11	1.1	1.1	1	1	1.22	1.58	30	21
Desulfovibrionaceae	0.115818	1.71	1.44	1.72	1.39	1.3	1.29	2.15	1.72	17	14
CAG-552	0.847421	1.41	1.35	1.33	1.33	1	1	2.74	2.06	40	23
CAG-917	0.895596	1.22	1.24	1.23	1.25	1	1	1.53	1.59	37	32
UBA1750	0.895596	1.38	1.41	1.38	1.43	1	1.24	1.67	1.58	25	17
CAG-272	0.847421	1.37	1.35	1.37	1.35	1	1	2.03	1.89	134	85
Victivallaceae	0.756069	1.34	1.39	1.29	1.33	1.14	1.16	1.89	1.69	17	16
CAG-312	0.847421	1.25	1.22	1.24	1.23	1.18	1.13	1.38	1.28	13	6
Eggerthellaceae	0.953972	1.5	1.5	1.39	1.42	1.08	1	2.05	2.07	69	45
Methanobacteriaceae	0.953972	1.28	1.33	1.28	1.25	1	1.08	2.09	2.24	25	24
UBA1381	0.756069	1.37	1.4	1.35	1.38	1.19	1.05	1.88	1.7	35	22
UBA660	0.826815	1.35	1.24	1.27	1.18	1	1	2.44	1.91	46	49
Atopobiaceae	0.895596	1.75	1.69	1.75	1.69	1.69	1.69	1.8	1.69	3	1
Acidaminococcaceae	0.791308	1.25	1.19	1.17	1.14	1	1	1.87	1.88	58	44
CAG-288	0.953972	1.08	1.07	1	1	1	1	1.38	1.29	71	35
UBA1820	0.847421	1.46	1.39	1.4	1.38	1.29	1.31	1.92	1.46	9	5
Coprobacillaceae	0.756069	1.38	1.13	1.15	1	1	1	2.44	1.56	18	9
Lactobacillaceae	0.168522	1.03	1.33	1	1	1	1	1.87	2.52	29	21
QALW01	0.826815	1.55	1.67	1.65	1.68	1.22	1.31	1.99	2.02	7	6
Anaerovoracaceae	0.895596	1.15	1.12	1.11	1.09	1	1	1.56	1.61	31	20
UBA1829	0.77232	1.18	1.16	1.17	1.13	1.1	1.08	1.26	1.3	10	6
Anaeroplasmataceae	0.953972	1.44	1.44	1.48	1.45	1	1.29	1.87	1.55	9	4
QAMH01	0.895596	1.02	1.05	1.02	1.06	1.01	1	1.06	1.11	4	5
UBA1255	0.847421	1.14	1.17	1.08	1.14	1	1.08	1.32	1.29	5	15
UBA1242	0.756069	1.11	1.04	1.1	1.05	1.03	1.01	1.21	1.07	4	5
Clostridiaceae	0.847421	1.43	1.74	1.44	1.74	1.26	1.74	1.59	1.74	3	1
UBA644	0.756069	1.46	1.4	1.46	1.38	1.35	1.32	1.61	1.51	8	6
HGM11417	0.521496	1.44	1.54	1.42	1.51	1.4	1.46	1.49	1.65	4	5
genus level results
genus	adjusted P-value	GRiD mean in control	GRiD mean in Parkinson	GRiD median in control	GRiD median in Parkinson	GRiD min in control	GRiD min in Parkinson	GRiD max in control	GRiD max in Parkinson	Number of used GriD (without NaNs) in control	Number of used GriD (without NaNs) in Parkinson
Phocaeicola	1	1.08	1.08	1	1	1	1	1.96	1.98	552	502
UBA6398	1	1.33	1.35	1.42	1.35	1	1	1.7	1.7	5	2
CAG-485	1	1	1	1	1	1	1	1	1	73	68
UBA1394	0.856373	1.45	1.66	1.56	1.64	1	1.28	1.85	2.65	20	19
CAG-274	0.985947	1.06	1.16	1	1	1	1	2.36	2.87	47	49
Bariatricus	1	1.44	1.45	1.43	1.44	1.15	1.24	1.66	1.78	51	46
Bacteroides	0.856373	1.47	1.46	1.31	1.27	1	1	8.38	9.99	680	682
Dialister	1	1.21	1.18	1.15	1.16	1	1	1.6	1.65	35	35
UMGS1591	1	1.58	1.53	1.6	1.48	1	1.43	2.05	1.69	7	3
Limisoma	1	1.01	1.02	1	1	1	1	1.27	1.4	65	67
Collinsella	0.856373	2.11	2.3	2.26	2.4	1	1	2.98	3	89	30
Pelethocola	0.989637	1.05	1.12	1	1	1	1	1.39	1.46	22	9
Dysosmobacter	1	1.47	1.44	1.35	1.34	1	1	2.96	2.7	170	165
Agathobaculum	0.856373	1.7	1.66	1.67	1.61	1.46	1.48	2.63	2.13	76	51
Scatavimonas	1	1	1	1	1	1	1	1.09	1	24	11
CAG-103	0.258563	1.22	1.16	1.23	1.16	1	1	1.52	1.58	80	79
Prevotella	0.233961	1.15	1.04	1	1	1	1	3.89	2.78	285	185
Streptococcus	1	1.72	1.71	1.73	1.74	1	1.26	2.35	1.99	33	24
Agathobacter	0.981882	1.16	1.18	1.13	1.14	1	1	1.88	2.17	168	115
Lachnospira	0.856373	1.32	1.27	1.27	1.25	1	1	2.97	2.97	161	121
Lachnoclostridium_B	1	1.22	1.3	1.22	1.29	1.22	1.27	1.22	1.32	1	2
Parabacteroides	0.48694	1.18	1.15	1.16	1.08	1	1	2.69	2.48	133	128
UMGS882	0.856373	1.04	1.02	1	1	1	1	1.51	1.75	67	68
Caecibacter	1	1.02	1	1	1	1	1	1.97	1	62	58
Parasutterella	0.856373	1.94	2.07	1.96	2.17	1	1	2.83	2.78	28	24
UMGS946	0.989637	1.06	1.18	1	1	1	1	1.49	1.5	8	7
Bifidobacterium	0.981127	1.52	1.49	1.48	1.44	1	1	2.74	2.79	127	154
Mediterraneibacter	1	1.6	1.57	1.58	1.55	1	1	2.4	2.43	88	81
Ruminococcus_B	0.856373	1.1	1.13	1	1.16	1	1	1.6	1.42	29	29
SFDB01	1	1	1	1	1	1	1	1	1	57	45
Paramuribaculum	1	1.07	1	1	1	1	1	2.05	1	16	10
Clostridium_Q	1	1.32	1.32	1.31	1.34	1	1	1.74	1.76	61	43
Hungatella	1	1.32	1.29	1.36	1.33	1	1	1.49	1.55	6	14
Ruminiclostridium_E	1	1.29	1.27	1.29	1.31	1	1	1.75	1.49	64	62
UBA3818	0.856373	1.41	1.5	1.45	1.53	1	1	1.82	1.77	16	9
Veillonella	1	1.59	1.41	1.29	1.32	1.2	1.25	2.97	1.98	18	9
Eubacterium_R	1	1.11	1.1	1	1	1	1	1.9	1.63	112	85
Cryptobacteroides	1	1.2	1.1	1.04	1	1	1	2.34	1.32	34	17
Escherichia	1	1.45	1.48	1.49	1.5	1	1	2.28	1.95	42	43
UMGS929	1	1.01	1.04	1	1	1	1	1.33	1.66	47	37
F23-B02	0.856373	1.14	1.1	1.05	1	1	1	1.55	1.54	83	57
Acutalibacter	0.856373	1.26	1.36	1	1.4	1	1	2.46	2.86	57	46
CAG-873	1	1.22	1.4	1.29	1.4	1	1.4	1.37	1.4	3	1
Holdemanella	1	2.17	2.25	2.21	2.27	1	1.83	2.92	2.59	17	7
Citrobacter	1	1.03	1.12	1	1	1	1	2.2	2.46	35	23
Klebsiella	1	1.32	1.14	1	1	1	1	2.89	2.1	31	19
Faecalimonas	1	1.01	1	1	1	1	1	1.4	1.12	47	26
Limenecus	1	1.06	1.06	1	1	1	1	1.43	1.48	24	14
Hungatella_A	1	1	1	1	1	1	1	1	1	11	3
RUG115	1	1.06	1.06	1.06	1.04	1	1	1.22	1.34	39	24
CAG-83	0.096295	1.2	1.15	1.12	1.02	1	1	2.38	2.24	360	357
Limivicinus	1	1.11	1.1	1	1	1	1	2.46	1.78	116	92
Clostridium_A	0.856373	1.54	1.64	1.56	1.62	1.39	1.39	1.68	1.9	15	12
Intestinimonas	1	2.16	2.05	2.2	2.22	1	1	2.88	2.85	27	33
UBA11774	0.096295	1.24	1.11	1.24	1	1	1	1.81	1.68	53	56
Barnesiella	1	1.18	1.17	1.18	1.17	1	1	1.53	1.38	62	58
Enterocloster	1	1.83	1.77	1.81	1.8	1.26	1.21	2.81	2.25	52	31
Faecalibacterium	0.856373	1.45	1.42	1.4	1.39	1	1	2.91	2.82	479	396
Aphodomorpha	1	1.11	1.13	1	1.12	1	1	1.42	1.38	7	7
CAG-217	1	1.07	1.06	1	1	1	1	1.55	1.28	64	60
Roseburia	0.856373	1.31	1.26	1.3	1.27	1	1	3.02	1.86	150	99
CAG-314	0.856373	1.52	1.43	1.5	1.46	1.33	1.12	1.83	1.67	17	29
Coprococcus	0.890932	1.19	1.23	1.2	1.22	1	1	1.76	1.59	67	46
Alistipes	1	1.17	1.18	1.07	1.09	1	1	2.85	2.75	447	422
UBA7173	1	1.22	1.2	1.21	1.2	1	1	1.59	1.55	12	15
Gemmiger	1	1.42	1.4	1.43	1.39	1	1	2.2	2.46	165	134
Enterenecus	1	1.29	1.16	1.36	1	1	1	1.71	1.57	7	10
Ruminococcus_E	1	1.3	1.28	1.33	1.27	1	1	1.66	1.82	72	67
Acetatifactor	1	1.47	1.43	1.37	1.38	1	1.13	2.56	2.3	99	88
Lawsonibacter	1	1.6	1.59	1.62	1.58	1	1	2.47	2.66	62	62
Scatacola_A	0.429381	1.13	1.09	1.12	1.09	1.1	1.04	1.2	1.14	8	13
UMGS621	1	1.43	1.4	1.43	1.43	1.22	1.24	1.65	1.48	15	9
Limiplasma	0.856373	1.71	1.58	1.58	1.5	1.32	1.25	2.56	2.77	23	30
Odoribacter	0.907948	1.46	1.43	1.44	1.42	1	1.04	1.81	1.81	57	57
Tidjanibacter	1	1.04	1.02	1	1	1	1	1.36	1.19	39	37
UBA11471	1	1.2	1.22	1.2	1.2	1	1.18	1.44	1.28	17	5
Akkermansia	1	1.15	1.15	1.15	1.15	1	1	1.41	1.41	53	56
Fusicatenibacter	1	1.74	1.75	1.75	1.76	1.42	1.5	2	2.07	60	49
Scatomorpha	1	1.66	1.57	1.7	1.66	1	1	2.75	2.14	47	36
Avimuribaculum	1	1	1	1	1	1	1	1	1	19	7
CAG-313	0.856373	1.23	1.15	1.18	1.15	1	1	1.97	1.4	29	31
Duodenibacillus	1	1.57	1.53	1.56	1.57	1	1	1.78	2	22	23
CAG-170	0.516752	1.45	1.38	1.39	1.34	1	1	2.9	2.37	260	200
ER4	0.649001	1.16	1.11	1.08	1.04	1	1	2.4	2.91	170	176
Blautia_A	1	1.99	2	1.88	1.89	1	1	2.98	3	168	113
CAG-269	1	1.25	1.24	1.13	1.16	1	1	2.09	1.69	27	13
Faecousia	1	1.3	1.27	1.26	1.24	1	1	2.31	2.31	219	182
Butyricimonas	1	1.18	1.16	1.14	1.12	1	1	1.47	1.46	27	20
Anaerotignum	1	1.09	1.11	1.1	1.1	1	1	1.22	1.58	30	21
CAG-177	1	1.17	1.19	1.19	1.19	1	1	1.31	1.36	33	39
Alistipes_A	1	1.15	1.15	1.13	1.13	1	1	1.49	1.38	57	60
CAG-510	1	1.04	1	1	1	1	1	1.28	1	16	7
Copromonas	1	1.71	1.66	1.61	1.58	1.33	1.29	2.97	2.69	95	64
CAG-45	1	1.07	1.08	1	1	1	1	1.47	1.49	36	23
Ruminococcus_C	0.856373	1.5	1.3	1	1	1	1	3	2.98	74	49
Scatosoma	1	1.37	1.4	1.35	1.36	1	1	1.94	2.02	36	27
Desulfovibrio	0.258563	1.71	1.44	1.72	1.39	1.3	1.29	2.15	1.72	17	14
Comamonas	1	1.42	1.56	1.42	1.56	1.42	1.56	1.42	1.56	1	1
UMGS1795	1	1.41	1.47	1.35	1.4	1	1.19	1.8	2.06	11	9
CAG-475	1	1.2	1.12	1.21	1.11	1	1	1.46	1.35	14	7
CAG-95	0.856373	1.12	1.09	1.13	1.09	1	1.05	1.27	1.12	21	7
Ruminococcus_D	0.856373	1.13	1.16	1.13	1.16	1	1	1.31	1.29	52	35
UBA738	1	1.21	1.19	1.19	1.15	1.01	1	1.88	1.78	33	28
Woodwardibium	1	1.32	1.34	1.37	1.35	1	1	1.71	1.73	37	34
UBA7597	1	1.53	1.46	1.52	1.46	1.36	1.41	1.77	1.51	12	3
Limivivens	1	1.77	1.75	1.81	1.75	1.57	1.75	2	1.75	11	1
Eubacterium_F	0.981882	1.14	1.16	1.12	1.14	1	1	1.4	1.38	68	53
Ventrimonas	1	1.76	1.71	1.73	1.75	1	1	2.94	2.82	76	64
Dorea_A	1	1.58	1.53	1.56	1.52	1.33	1.33	2.38	1.89	38	28
CAG-272	1	1.39	1.37	1.37	1.35	1.22	1.26	1.55	1.51	7	8
CAG-245	1	1.24	1.28	1.26	1.25	1	1.12	1.43	1.77	25	18
Sutterella	0.856373	1.58	1.48	1.51	1.47	1	1	2.36	1.9	43	34
Frisingicoccus	1	1.26	1.26	1.25	1.2	1.12	1.08	1.49	1.53	7	5
Butyrivibrio_A	0.856373	1.02	1.05	1	1	1	1	1.18	1.22	53	32
Victivallis	0.989637	1.34	1.39	1.29	1.33	1.14	1.16	1.89	1.69	17	16
Merdousia	1	1.25	1.22	1.24	1.23	1.18	1.13	1.38	1.28	13	6
COE1	1	1.47	1.52	1.45	1.57	1.33	1.38	1.68	1.61	15	3
Fimivicinus	1	1.06	1.05	1	1	1	1	1.35	1.28	24	17
Fimimonas	0.856373	1.03	1	1	1	1	1	1.61	1.17	58	56
Angelakisella	1	1.48	1.46	1.46	1.43	1.29	1.26	1.74	1.75	30	32
CAG-115	0.48694	1.25	1.13	1	1	1	1	1.87	2.05	78	48
Avimicrobium	1	1.45	1.46	1.42	1.44	1.33	1.32	1.68	1.6	19	12
KLE1615	1	1.6	1.6	1.62	1.58	1.3	1.36	1.81	1.92	46	26
Coprococcus_A	1	2.09	2.04	2	1.95	1.72	1.7	2.81	2.91	36	31
Butyribacter	1	1.35	1.34	1.31	1.28	1	1.13	1.77	1.85	52	39
UMGS1766	1	1.69	1.7	1.58	1.65	1.4	1	2.66	2.6	12	12
Phocaeicola_A	1	1	1	1	1	1	1	1	1	40	31
CAG-590	0.856373	1	1.04	1	1	1	1	1	1.21	18	5
UMGS692	1	1.04	1.01	1	1	1	1	1.21	1.03	5	3
UMGS902	1	1.59	1.54	1.56	1.51	1.44	1.5	1.79	1.62	12	3
Pseudoruminococcus_A	0.856373	1.33	1.49	1.35	1.48	1	1.31	1.66	1.71	11	8
Fimivivens	1	1.26	1.27	1.27	1.28	1.12	1.11	1.42	1.4	6	7
CAG-552	1	1.33	1.25	1.33	1.21	1.17	1.18	1.59	1.41	13	4
CAG-349	1	1.31	1.31	1.3	1.33	1	1	1.53	1.53	17	18
UBA11512	0.856373	1.3	1.22	1.33	1.21	1.06	1.13	1.39	1.33	12	6
PeH17	1	1.22	1.18	1.17	1.19	1	1	1.61	1.41	40	37
Egerieenecus	0.989637	1.52	1.43	1.5	1.44	1.3	1.36	1.79	1.5	10	4
Paraprevotella	1	1.17	1.19	1.16	1.19	1.03	1.11	1.32	1.37	25	14
CAG-127	1	1.05	1.04	1	1	1	1	1.3	1.22	64	59
CAG-1427	1	1.64	1.57	1.78	1.63	1.08	1.04	2.05	2.07	33	29
CAG-452	1	1.36	1.33	1.51	1.33	1	1	1.8	1.66	7	2
Scatocola	1	1.08	1.07	1.07	1.07	1.02	1.03	1.17	1.11	7	13
Eisenbergiella	1	1.19	1.2	1.2	1.21	1	1	1.36	1.51	52	43
CAG-273	1	1.11	1.16	1.02	1.02	1	1	1.53	1.68	38	27
UBA11524	0.856373	1.47	1.4	1.47	1.41	1.17	1.1	1.79	1.76	38	37
Limadaptatus	1	1.04	1	1	1	1	1	1.21	1	5	4
Methanobrevibacter_A	1	1.28	1.33	1.28	1.25	1	1.08	2.09	2.24	25	24
CAG-41	0.981127	1.37	1.4	1.35	1.38	1.19	1.05	1.88	1.7	35	22
CAG-267	1	1.42	1.34	1.36	1.31	1.11	1.22	2.33	1.49	12	6
SFEL01	1	1.1	1.08	1.04	1.04	1	1	1.49	1.34	27	33
CAG-448	1	1.11	1.12	1.09	1.09	1	1.02	1.31	1.27	25	13
SFMI01	0.856373	1.06	1.03	1.07	1.01	1	1	1.19	1.14	19	19
CAZU01	1	1.1	1.11	1.08	1.08	1.01	1.01	1.28	1.3	9	6
UBA1417	1	1.71	1.7	1.73	1.73	1	1	2.29	1.99	56	42
CAG-628	0.989637	1.61	1.36	1.52	1.38	1	1	2.44	1.58	10	10
UMGS1375	0.856373	2.26	2.16	2.26	2.21	1	1	2.81	2.76	44	32
Borkfalkia	0.856373	1.55	1.4	1.48	1.38	1	1	2.73	1.9	15	13
Paratractidigestivibacter	1	1.75	1.69	1.75	1.69	1.69	1.69	1.8	1.69	3	1
Muribaculum	1	1.06	1	1	1	1	1	1.29	1	5	1
UMGS1312	1	1.59	1.54	1.59	1.54	1.46	1.31	1.81	1.71	12	10
CAG-390	0.856373	1.34	1.14	1.39	1.08	1	1	1.48	1.38	7	4
51-20	0.856373	1.18	1.14	1.18	1.13	1.13	1.07	1.28	1.21	14	8
Ellagibacter	1	1.32	1.32	1.31	1.3	1.19	1.19	1.51	1.42	13	5
Onthomonas	1	1.5	1.58	1.49	1.54	1	1	2.52	2.53	26	15
UBA10677	0.989637	1.4	1.29	1.38	1.17	1.11	1	1.78	1.7	14	10
Phascolarctobacterium	0.856373	1.2	1.14	1.17	1.14	1.03	1	1.41	1.25	18	20
Phil1	1	1.21	1.21	1.16	1.16	1	1	1.83	1.67	22	25
Spyradocola	1	1.38	1.4	1.36	1.41	1	1.24	1.67	1.58	21	16
CAG-568	1	1.05	1.06	1	1	1	1	1.34	1.24	31	18
Flavonifractor	1	1.56	1.57	1.49	1.48	1.25	1.26	2.24	2.55	30	32
UMGS1071	0.649001	1.22	1.27	1.23	1.29	1.13	1.15	1.33	1.37	18	22
Merdimorpha	1	1.46	1.39	1.4	1.38	1.29	1.31	1.92	1.46	9	5
Pelethomonas	0.856373	2.02	1.65	2.08	1.77	1	1	2.92	2.17	13	8
Catenibacterium	0.856373	1.35	1	1	1	1	1	2.44	1	14	6
CAG-266	1	1.08	1.08	1.08	1.08	1	1	1.27	1.16	10	7
UBA1685	0.741824	1.18	1.11	1.19	1.11	1.01	1	1.38	1.29	14	14
UMGS872	1	1.18	1.19	1.05	1.22	1	1	1.64	1.48	4	15
CAG-345	1	1.07	1.05	1.05	1.02	1	1	1.25	1.16	14	4
CAG-288	1	1.11	1.08	1.02	1.04	1	1	1.38	1.29	26	13
Lactobacillus	0.258563	1	1.33	1	1	1	1	1	2.52	27	15
Clostridium_AQ	1	1.08	1.17	1.08	1.1	1.03	1.08	1.14	1.42	2	4
CAG-194	1	1.16	1.2	1.2	1.2	1	1.14	1.28	1.27	17	8
Alectryocaccomicrobium	1	1.6	1.68	1.63	1.65	1	1.32	1.82	1.98	13	18
UMGS1623	1	1.52	1.53	1.52	1.54	1.36	1.32	1.66	1.67	4	14
CAG-882	1	1.67	1.64	1.63	1.65	1.5	1.61	1.87	1.67	11	5
HGM12650	1	1.46	1.21	1.4	1.15	1.39	1	1.6	1.47	3	3
UMGS1338	1	1.26	1.31	1.27	1.31	1.22	1.31	1.28	1.31	3	1
Fimenecus	1	1.16	1.15	1.08	1.13	1	1	1.69	1.55	32	27
HGM12713	1	1.33	1.35	1.33	1.35	1.24	1.35	1.39	1.35	6	1
CAG-238	1	1.19	1.19	1.21	1.17	1.06	1.09	1.31	1.32	11	5
CAG-1000	1	1.6	1.53	1.67	1.59	1.34	1.39	1.72	1.62	4	3
Blautia	1	1	1	1	1	1	1	1	1	19	4
Phascolarctobacterium_A	1	1.35	1.33	1.39	1.25	1	1	1.87	1.88	27	14
Ventrisoma	1	1.6	1.35	1.57	1.35	1.41	1.35	1.82	1.35	3	1
CAG-1138	1	1	1	1	1	1	1	1	1	1	1
CAG-353	0.856373	1.14	1	1.17	1	1	1	1.37	1	19	3
Anaeromassilibacillus	1	1.66	1.69	1.67	1.73	1.49	1.41	1.87	1.85	9	6
Negativibacillus	0.890932	1.57	1.5	1.54	1.48	1.4	1.33	1.76	1.8	10	19
Faecalibacillus	1	1.47	1.39	1.45	1.35	1.29	1.26	1.69	1.56	4	3
Stercorousia	1	1.31	1.3	1.35	1.3	1	1.3	1.68	1.3	11	1
Lactococcus	0.856373	1.31	1.58	1.28	1.6	1	1.44	1.55	1.68	5	4
Adlercreutzia	1	1.39	1.38	1.35	1.37	1.31	1.21	1.58	1.56	10	5
UMGS856	1	1.61	1.6	1.58	1.57	1.37	1.42	1.85	1.93	14	9
NSJ-51	1	1.81	1.76	1.62	1.67	1.57	1.5	2.25	2.36	3	10
UBA7067	1	1	1	1	1	1	1	1	1	25	9
QALW01	1	1.76	1.75	1.71	1.78	1.65	1.56	1.99	2.02	4	5
Choladocola	0.856373	2.51	2.21	2.51	2.2	1.56	1.71	2.98	2.65	23	5
Fournierella	0.856373	1.45	1.34	1.45	1.31	1.31	1.25	1.58	1.51	4	9
CAG-964	1	1.04	1	1	1	1	1	1.27	1	13	3
Faeciplasma	1	1.12	1.07	1	1	1	1	1.53	1.48	16	11
Merdisoma	1	1.55	1.57	1.52	1.48	1.27	1.37	1.96	2.2	18	8
Fimisoma	1	1.13	1.1	1	1	1	1	1.56	1.61	20	15
Slackia_A	1	1.25	1.16	1.24	1.19	1.15	1	1.36	1.28	7	3
UMGS27	1	1.13	1.07	1	1	1	1	1.44	1.41	9	6
Merdicola	1	1.55	1.48	1.5	1.43	1.26	1.23	2.16	2	8	7
UBA11452	1	1.18	1.16	1.17	1.13	1.1	1.08	1.26	1.3	10	6
CAG-710	1	1.08	1.08	1.02	1.07	1	1.01	1.27	1.16	4	4
Alloprevotella	1	1.09	1.22	1	1	1	1	1.51	1.73	11	6
Zag111	1	1.37	1.21	1.36	1.21	1.23	1.21	1.54	1.21	4	1
UMGS1484	1	1.34	1.29	1.34	1.29	1.34	1.29	1.34	1.29	2	1
Flemingibacterium	1	1.68	1.6	1.62	1.58	1.34	1.48	2.03	1.89	11	10
UBA4285	1	1.4	1.17	1.41	1.17	1.33	1.17	1.46	1.17	5	1
Ligilactobacillus	1	1.44	1.21	1.44	1	1	1	1.87	2.05	2	5
UMGS1696	1	1.38	1.35	1.36	1.33	1.17	1.19	1.8	1.52	20	15
Onthocola_B	1	1.65	1.57	1.51	1.57	1.46	1.57	2.3	1.57	7	1
UMGS775	1	1.35	1.44	1.34	1.44	1.2	1.42	1.49	1.47	4	2
Mesosutterella	1	1.37	1.29	1.46	1.17	1	1	2.07	1.94	13	10
CAG-307	1	1.55	1.44	1.5	1.45	1.28	1.29	1.87	1.55	7	4
UMGS1225	1	1.36	1.36	1.36	1.36	1.34	1.35	1.39	1.37	3	2
QAMH01	1	1.02	1.05	1.02	1.06	1.01	1	1.06	1.11	4	5
Scatousia	1	1	1	1	1	1	1	1	1	1	1
SFJ001	0.856373	1.7	1.81	1.68	1.85	1.56	1.7	1.93	1.87	9	3
CAG-488	1	1.11	1.12	1	1.09	1	1	1.45	1.27	7	4
CAG-196	0.856373	1.1	1.08	1.09	1.08	1.04	1.02	1.22	1.14	16	13
CAG-492	1	1.32	1	1.32	1	1	1	1.64	1	2	1
CAG-1031	0.981127	1.52	1.07	1.52	1	1.52	1	1.52	1.27	1	4
Egerieisoma	1	1.14	1.17	1.08	1.14	1	1.08	1.32	1.29	5	15
Anaeroglobus	1	1	1.01	1	1.01	1	1	1	1.02	3	2
CAG-557	1	1.27	1.24	1.25	1.24	1.24	1.24	1.34	1.24	4	1
CAG-611	1	1.45	1.82	1.56	1.82	1	1.73	1.78	1.91	3	2
CAG-533	1	1	1	1	1	1	1	1.01	1	4	3
UBA10281	1	1.13	1.15	1	1	1	1	1.59	1.62	8	7
Merdibacter	1	1.51	1.4	1.52	1.41	1.31	1.34	1.73	1.46	6	3
Clostridium	1	1.43	1.74	1.44	1.74	1.26	1.74	1.59	1.74	3	1
CAG-417	1	1.02	1.06	1.01	1.04	1	1	1.07	1.18	4	6
Merdivicinus	1	1.71	1.68	1.69	1.74	1.5	1.53	2	1.8	7	5
UBA644	0.962272	1.46	1.4	1.46	1.38	1.35	1.32	1.61	1.51	8	6
SFHK01	1	1.42	1.4	1.42	1.4	1.38	1.26	1.47	1.53	3	2
RGIG3159	1	1.6	1.58	1.61	1.61	1.5	1.46	1.64	1.67	6	3
HGM11417	0.856373	1.44	1.54	1.42	1.51	1.4	1.46	1.49	1.65	4	5
Senegalimassilia	1	1.55	1.58	1.56	1.62	1.51	1.41	1.58	1.72	5	3
UMGS911	1	1.62	1.54	1.59	1.55	1.39	1.46	1.91	1.65	4	5
Evtepia	1	1.45	1.39	1.44	1.38	1.33	1.29	1.63	1.58	8	5
UBA1740	1	1.12	1.23	1	1.23	1	1	1.37	1.46	3	2
RUG472	0.962272	1.21	1.04	1.21	1.04	1.18	1.04	1.25	1.04	2	2
Enterobacter	1	2.17	1.98	2.17	1.98	2.17	1.98	2.17	1.98	1	1
Scatenecus	1	1.14	1.29	1.14	1.29	1.14	1.27	1.14	1.31	1	2
Anaerotruncus	1	1.68	1.35	1.75	1.38	1	1	2.59	1.94	5	5
UBA1259	1	1.12	1	1.11	1	1	1	1.23	1	2	1
Faecenecus	1	1.25	1.36	1.25	1.36	1.22	1.36	1.27	1.36	2	1
Enorma	1	1.14	1.25	1.14	1.25	1.12	1.25	1.16	1.25	2	1
Aphodousia	1	1.4	1.58	1.4	1.58	1.4	1.58	1.4	1.58	1	1
Acidaminococcus	1	1.19	1.21	1.2	1.15	1.17	1.15	1.21	1.32	3	3
AM51-8	1	1	1	1	1	1	1	1	1	2	1
CAG-724	0.962272	1.31	1	1.33	1	1	1	1.59	1	4	2
UMGS1470	1	1.08	1.04	1.08	1.03	1.03	1.01	1.14	1.07	2	3

## Sheet: TableS6
Supplementary Table S6. The list of defence systems found in each MAG using PADLOC tool. Defence system namings are from padlocdb (https://padloc.otago.ac.nz/padloc/systeminformation/)
MAG	defence_system
C102.concoct.21_sub.contigs	AbiE
C102.concoct.21_sub.contigs	AbiL
C102.concoct.21_sub.contigs	AVAST_type_IV
C102.concoct.21_sub.contigs	darTG
C102.concoct.21_sub.contigs	DMS_other
C102.concoct.21_sub.contigs	kiwa
C102.concoct.21_sub.contigs	Nhi
C102.concoct.21_sub.contigs	RM_type_I
C102.concoct.21_sub.contigs	RM_type_II
C102.concoct.21_sub.contigs	RM_type_IIG
C102.concoct.21_sub.contigs	RM_type_III
C102.concoct.21_sub.contigs	RM_type_IV
C102.concoct.21_sub.contigs	septu_type_I
C102.concoct.21_sub.contigs	wadjet_other
C102.concoct.27_sub.contigs	cas_type_II-B
C102.concoct.27_sub.contigs	DMS_other
C102.concoct.27_sub.contigs	dXTPase
C102.concoct.27_sub.contigs	PT_PbeABCD
C102.concoct.27_sub.contigs	PT_SspABCD
C102.concoct.27_sub.contigs	RM_type_IIG
C102.concoct.27_sub.contigs	RM_type_IV
C102.concoct.2_sub.contigs	AbiD
C102.concoct.2_sub.contigs	AbiL
C102.concoct.2_sub.contigs	DMS_other
C102.concoct.2_sub.contigs	dXTPase
C102.concoct.2_sub.contigs	mza_other
C102.concoct.2_sub.contigs	RM_type_II
C102.concoct.2_sub.contigs	wadjet_type_I
C102.maxbin.C102.003.fasta.contigs	cas_type_I-C
C102.maxbin.C102.003.fasta.contigs	cbass_type_IIs
C102.maxbin.C102.003.fasta.contigs	DMS_other
C102.maxbin.C102.003.fasta.contigs	Paris
C102.maxbin.C102.003.fasta.contigs	RM_type_I
C102.maxbin.C102.005.fasta.contigs	cas_type_II-A
C102.maxbin.C102.005.fasta.contigs	dXTPase
C102.maxbin.C102.005.fasta.contigs	wadjet_type_I
C102.maxbin.C102.008.fasta_sub.contigs	AbiE
C102.maxbin.C102.008.fasta_sub.contigs	DMS_other
C102.maxbin.C102.008.fasta_sub.contigs	DRT_class_II
C102.maxbin.C102.008.fasta_sub.contigs	gabija
C102.maxbin.C102.008.fasta_sub.contigs	GAO_19
C102.maxbin.C102.008.fasta_sub.contigs	RM_type_I
C102.maxbin.C102.008.fasta_sub.contigs	RM_type_II
C102.maxbin.C102.009.fasta.contigs	AbiE
C102.maxbin.C102.009.fasta.contigs	cas_type_I-C
C102.maxbin.C102.009.fasta.contigs	DMS_other
C102.maxbin.C102.009.fasta.contigs	wadjet_type_II
C102.maxbin.C102.013.fasta_sub.contigs	cas_type_II-C
C102.maxbin.C102.013.fasta_sub.contigs	DMS_other
C102.maxbin.C102.013.fasta_sub.contigs	DRT_class_I
C102.maxbin.C102.013.fasta_sub.contigs	hachiman_type_I
C102.maxbin.C102.013.fasta_sub.contigs	RM_type_III
C102.maxbin.C102.013.fasta_sub.contigs	septu_type_I
C102.maxbin.C102.014.fasta.contigs	AVAST_type_V
C102.maxbin.C102.014.fasta.contigs	cas_type_I-C
C102.maxbin.C102.014.fasta.contigs	DMS_other
C102.maxbin.C102.014.fasta.contigs	RM_type_I
C102.maxbin.C102.014.fasta.contigs	RM_type_III
C102.maxbin.C102.016.fasta_sub.contigs	AbiE
C102.maxbin.C102.016.fasta_sub.contigs	AbiL
C102.maxbin.C102.016.fasta_sub.contigs	AbiU
C102.maxbin.C102.016.fasta_sub.contigs	cas_type_III-B
C102.maxbin.C102.016.fasta_sub.contigs	darTG
C102.maxbin.C102.016.fasta_sub.contigs	DMS_other
C102.maxbin.C102.016.fasta_sub.contigs	DRT_class_II
C102.maxbin.C102.016.fasta_sub.contigs	Paris_fused
C102.maxbin.C102.016.fasta_sub.contigs	RM_type_I
C102.maxbin.C102.016.fasta_sub.contigs	RM_type_III
C102.maxbin.C102.018.fasta.contigs	AbiE
C102.maxbin.C102.018.fasta.contigs	AbiL
C102.maxbin.C102.018.fasta.contigs	cas_type_II-C
C102.maxbin.C102.018.fasta.contigs	DMS_other
C102.maxbin.C102.018.fasta.contigs	gabija
C102.maxbin.C102.018.fasta.contigs	ietAS
C102.maxbin.C102.018.fasta.contigs	Paris_fused
C102.maxbin.C102.018.fasta.contigs	RM_type_I
C102.maxbin.C102.018.fasta.contigs	RM_type_II
C102.maxbin.C102.019.fasta.contigs	AbiD
C102.maxbin.C102.019.fasta.contigs	AbiE
C102.maxbin.C102.019.fasta.contigs	cas_type_I-C
C102.maxbin.C102.019.fasta.contigs	DMS_other
C102.maxbin.C102.019.fasta.contigs	kiwa
C102.maxbin.C102.019.fasta.contigs	RM_type_II
C102.maxbin.C102.019.fasta.contigs	wadjet_other
C102.maxbin.C102.021.fasta.contigs	AbiD
C102.maxbin.C102.021.fasta.contigs	AbiE
C102.maxbin.C102.021.fasta.contigs	brex_type_I
C102.maxbin.C102.021.fasta.contigs	cas_type_I-C
C102.maxbin.C102.021.fasta.contigs	cas_type_II-A
C102.maxbin.C102.021.fasta.contigs	cas_type_other
C102.maxbin.C102.021.fasta.contigs	DMS_other
C102.maxbin.C102.021.fasta.contigs	gabija
C102.maxbin.C102.021.fasta.contigs	RM_type_IIG
C102.maxbin.C102.021.fasta.contigs	septu_type_I
C102.maxbin.C102.021.fasta.contigs	viperin_solo
C102.maxbin.C102.021.fasta.contigs	wadjet_other
C102.maxbin.C102.021.fasta.contigs	wadjet_type_I
C102.maxbin.C102.023.fasta.contigs	AbiE
C102.maxbin.C102.023.fasta.contigs	cas_type_other
C102.maxbin.C102.023.fasta.contigs	DMS_other
C102.maxbin.C102.023.fasta.contigs	qatABCD_other
C102.maxbin.C102.023.fasta.contigs	tmn
C102.maxbin.C102.023.fasta.contigs	wadjet_other
C102.maxbin.C102.023.fasta.contigs	wadjet_type_II
C102.maxbin.C102.024.fasta_sub.contigs	AbiE
C102.maxbin.C102.024.fasta_sub.contigs	argonaute_solo
C102.maxbin.C102.024.fasta_sub.contigs	DMS_other
C102.maxbin.C102.024.fasta_sub.contigs	hachiman_type_I
C102.maxbin.C102.024.fasta_sub.contigs	PT_PbeABCD
C102.maxbin.C102.024.fasta_sub.contigs	PT_SspABCD
C102.maxbin.C102.024.fasta_sub.contigs	RM_type_I
C102.maxbin.C102.024.fasta_sub.contigs	RM_type_II
C102.maxbin.C102.024.fasta_sub.contigs	RM_type_III
C102.maxbin.C102.024.fasta_sub.contigs	RM_type_IV
C102.maxbin.C102.024.fasta_sub.contigs	wadjet_type_II
C102.maxbin.C102.025.fasta.contigs	cas_type_I-C
C102.maxbin.C102.025.fasta.contigs	TIR-NLR
C102.maxbin.C102.025.fasta.contigs	tmn
C102.maxbin.C102.025.fasta.contigs	wadjet_type_III
C102.maxbin.C102.026.fasta.contigs	AbiE
C102.maxbin.C102.026.fasta.contigs	cas_type_I-B1
C102.maxbin.C102.026.fasta.contigs	cas_type_III-D
C102.maxbin.C102.026.fasta.contigs	cas_type_other
C102.maxbin.C102.026.fasta.contigs	DMS_other
C102.maxbin.C102.026.fasta.contigs	hachiman_type_I
C102.maxbin.C102.026.fasta.contigs	retron_I-C
C102.maxbin.C102.026.fasta.contigs	RM_type_I
C102.maxbin.C102.026.fasta.contigs	septu_type_I
C102.maxbin.C102.026.fasta.contigs	wadjet_other
C102.maxbin.C102.027.fasta.contigs	AbiD
C102.maxbin.C102.027.fasta.contigs	AbiE
C102.maxbin.C102.027.fasta.contigs	brex_type_IV
C102.maxbin.C102.027.fasta.contigs	DMS_other
C102.maxbin.C102.027.fasta.contigs	gabija
C102.maxbin.C102.027.fasta.contigs	RM_type_I
C102.maxbin.C102.027.fasta.contigs	RM_type_II
C102.maxbin.C102.029.fasta.contigs	AbiD
C102.maxbin.C102.029.fasta.contigs	cas_type_I-F1
C102.maxbin.C102.029.fasta.contigs	cas_type_III-A
C102.maxbin.C102.029.fasta.contigs	DMS_other
C102.maxbin.C102.029.fasta.contigs	DRT_class_I
C102.maxbin.C102.029.fasta.contigs	PT_PbeABCD
C102.maxbin.C102.031.fasta.contigs	AbiE
C102.maxbin.C102.031.fasta.contigs	qatABCD
C102.maxbin.C102.036.fasta_sub.contigs	AbiE
C102.maxbin.C102.036.fasta_sub.contigs	AbiL
C102.maxbin.C102.036.fasta_sub.contigs	AbiO
C102.maxbin.C102.036.fasta_sub.contigs	cas_type_I-C
C102.maxbin.C102.036.fasta_sub.contigs	cas_type_II-A
C102.maxbin.C102.036.fasta_sub.contigs	DMS_other
C102.maxbin.C102.036.fasta_sub.contigs	DRT_class_II
C102.maxbin.C102.036.fasta_sub.contigs	Nhi
C102.maxbin.C102.036.fasta_sub.contigs	PT_PbeABCD
C102.maxbin.C102.036.fasta_sub.contigs	RM_type_IIG
C102.maxbin.C102.036.fasta_sub.contigs	wadjet_other
C102.metabat.bin.17_sub.contigs	AbiD
C102.metabat.bin.17_sub.contigs	AbiE
C102.metabat.bin.17_sub.contigs	AbiL
C102.metabat.bin.17_sub.contigs	cas_type_I-C
C102.metabat.bin.17_sub.contigs	cas_type_III-A
C102.metabat.bin.17_sub.contigs	cas_type_other
C102.metabat.bin.17_sub.contigs	DMS_other
C102.metabat.bin.17_sub.contigs	wadjet_other
C102.metabat.bin.2.contigs	DMS_other
C102.metabat.bin.42.contigs	AbiE
C102.metabat.bin.42.contigs	DMS_other
C102.metabat.bin.42.contigs	RM_type_II
C102.metabat.bin.44.contigs	cas_type_I-C
C102.metabat.bin.44.contigs	cas_type_III-A
C102.metabat.bin.44.contigs	DMS_other
C102.metabat.bin.44.contigs	RM_type_IV
C102.metabat.bin.44.contigs	wadjet_other
C102.metabat.bin.49.contigs	AbiL
C102.metabat.bin.49.contigs	brex_type_I
C102.metabat.bin.49.contigs	cas_type_I-C
C102.metabat.bin.49.contigs	DMS_other
C102.metabat.bin.49.contigs	RM_type_I
C102.metabat.bin.49.contigs	wadjet_other
C102.metabat.bin.49.contigs	wadjet_type_II
C102.metabat.bin.58.contigs	cas_type_I-E
C102.metabat.bin.58.contigs	cas_type_other
C102.metabat.bin.58.contigs	DMS_other
C102.metabat.bin.58.contigs	RM_type_II
C102.metabat.bin.58.contigs	RM_type_IIG
C102.metabat.bin.59.contigs	wadjet_other
C102.mycc.Cluster.11_sub.contigs	NaN
C102.mycc.Cluster.12.contigs	AbiD
C102.mycc.Cluster.12.contigs	DMS_other
C102.mycc.Cluster.12.contigs	DRT_class_II
C102.mycc.Cluster.12.contigs	kiwa
C102.mycc.Cluster.12.contigs	RM_type_I
C102.mycc.Cluster.12.contigs	RM_type_II
C102.mycc.Cluster.16_sub.contigs	DMS_other
C102.mycc.Cluster.16_sub.contigs	RM_type_II
C102.mycc.Cluster.23_sub.contigs	DMS_other
C102.mycc.Cluster.23_sub.contigs	DRT_class_I
C102.mycc.Cluster.23_sub.contigs	DRT_class_II
C102.mycc.Cluster.23_sub.contigs	kiwa
C102.mycc.Cluster.23_sub.contigs	PT_DndABCDE
C102.mycc.Cluster.23_sub.contigs	PT_DndFGH
C102.mycc.Cluster.24.contigs	AbiQ
C102.mycc.Cluster.24.contigs	DMS_other
C102.mycc.Cluster.24.contigs	RM_type_II
C102.mycc.Cluster.24.contigs	RM_type_IIG
C102.mycc.Cluster.24.contigs	wadjet_other
C102.mycc.Cluster.24.contigs	wadjet_type_I
C102.mycc.Cluster.25_sub.contigs	AbiL
C102.mycc.Cluster.25_sub.contigs	DMS_other
C102.mycc.Cluster.25_sub.contigs	RM_type_II
C102.mycc.Cluster.25_sub.contigs	RM_type_IV
C102.mycc.Cluster.25_sub.contigs	wadjet_type_I
C103.concoct.18.contigs	AbiD
C103.concoct.18.contigs	AbiE
C103.concoct.18.contigs	AbiQ
C103.concoct.18.contigs	DMS_other
C103.concoct.18.contigs	RM_type_I
C103.concoct.18.contigs	septu_type_I
C103.concoct.18.contigs	wadjet_other
C103.concoct.33.contigs	NaN
C103.concoct.39.contigs	cas_type_II-C
C103.concoct.52.contigs	AbiG
C103.concoct.60.contigs	cas_adaptation
C103.concoct.60.contigs	DMS_other
C103.concoct.60.contigs	RM_type_II
C103.concoct.68.contigs	lamassu_type_I
C103.concoct.68.contigs	RM_type_IIG
C103.concoct.6_sub.contigs	NaN
C103.concoct.71_sub.contigs	AbiE
C103.concoct.71_sub.contigs	dXTPase
C103.concoct.71_sub.contigs	wadjet_other
C103.concoct.73_sub.contigs	NaN
C103.concoct.9_sub.contigs	NaN
C103.maxbin.C103.003.fasta_sub.contigs	brex_type_IV
C103.maxbin.C103.003.fasta_sub.contigs	DMS_other
C103.maxbin.C103.003.fasta_sub.contigs	hachiman_type_I
C103.maxbin.C103.003.fasta_sub.contigs	RM_type_II
C103.maxbin.C103.003.fasta_sub.contigs	RM_type_III
C103.maxbin.C103.003.fasta_sub.contigs	thoeris_type_I
C103.maxbin.C103.005.fasta.contigs	AbiD
C103.maxbin.C103.005.fasta.contigs	cas_type_other
C103.maxbin.C103.005.fasta.contigs	DMS_other
C103.maxbin.C103.005.fasta.contigs	RM_type_II
C103.maxbin.C103.005.fasta.contigs	RM_type_IIG
C103.maxbin.C103.005.fasta.contigs	wadjet_type_I
C103.maxbin.C103.007.fasta_sub.contigs	AbiD
C103.maxbin.C103.007.fasta_sub.contigs	AbiE
C103.maxbin.C103.007.fasta_sub.contigs	DMS_other
C103.maxbin.C103.007.fasta_sub.contigs	qatABCD
C103.maxbin.C103.007.fasta_sub.contigs	RM_type_I
C103.maxbin.C103.007.fasta_sub.contigs	RM_type_II
C103.maxbin.C103.007.fasta_sub.contigs	RM_type_III
C103.maxbin.C103.021.fasta.contigs	dXTPase
C103.maxbin.C103.031.fasta_sub.contigs	AbiD
C103.maxbin.C103.031.fasta_sub.contigs	wadjet_other
C103.metabat.bin.11.contigs	cas_type_I-E
C103.metabat.bin.11.contigs	cas_type_III-A
C103.metabat.bin.14.contigs	AbiD
C103.metabat.bin.14.contigs	AbiL
C103.metabat.bin.14.contigs	cas_type_II-C
C103.metabat.bin.14.contigs	cbass_other
C103.metabat.bin.14.contigs	cbass_type_IIs
C103.metabat.bin.14.contigs	DMS_other
C103.metabat.bin.14.contigs	ietAS
C103.metabat.bin.14.contigs	Paris
C103.metabat.bin.14.contigs	RM_type_I
C103.metabat.bin.14.contigs	RM_type_II
C103.metabat.bin.14.contigs	RM_type_IIG
C103.metabat.bin.14.contigs	RM_type_III
C103.metabat.bin.14.contigs	shedu
C103.metabat.bin.18.contigs	NaN
C103.metabat.bin.29.contigs	AbiU
C103.metabat.bin.32.contigs	NaN
C103.metabat.bin.46.contigs	cas_type_other
C103.metabat.bin.46.contigs	RM_type_IV
C103.metabat.bin.49.contigs	AbiD
C103.metabat.bin.49.contigs	cas_type_I-C
C103.metabat.bin.49.contigs	cas_type_other
C103.metabat.bin.49.contigs	DMS_other
C103.metabat.bin.49.contigs	GAO_19
C103.metabat.bin.49.contigs	RM_type_I
C103.metabat.bin.49.contigs	RM_type_II
C103.metabat.bin.51.contigs	AbiE
C103.mycc.Cluster.15_sub.contigs	cas_type_other
C103.mycc.Cluster.19_sub.contigs	AbiE
C103.mycc.Cluster.19_sub.contigs	Paris
C103.mycc.Cluster.27.contigs	cas_type_II-C
C103.mycc.Cluster.27.contigs	TerY-P_other
C103.mycc.Cluster.40.contigs	AbiD
C103.mycc.Cluster.40.contigs	AbiE
C103.mycc.Cluster.40.contigs	cas_type_I-C
C103.mycc.Cluster.40.contigs	RM_type_IV
C103.mycc.Cluster.51_sub.contigs	AbiD
C103.mycc.Cluster.51_sub.contigs	AbiE
C103.mycc.Cluster.51_sub.contigs	AbiL
C103.mycc.Cluster.51_sub.contigs	argonaute_solo
C103.mycc.Cluster.51_sub.contigs	cas_adaptation
C103.mycc.Cluster.51_sub.contigs	cas_type_I-F1
C103.mycc.Cluster.51_sub.contigs	cas_type_III-A
C103.mycc.Cluster.51_sub.contigs	cas_type_other
C103.mycc.Cluster.51_sub.contigs	DMS_other
C103.mycc.Cluster.51_sub.contigs	hachiman_type_I
C103.mycc.Cluster.51_sub.contigs	RM_type_I
C103.mycc.Cluster.51_sub.contigs	RM_type_II
C103.mycc.Cluster.51_sub.contigs	RM_type_IIG
C103.mycc.Cluster.51_sub.contigs	wadjet_other
C104.abawaca.13_sub.contigs	cas_type_I-C
C104.abawaca.13_sub.contigs	cas_type_other
C104.concoct.0.contigs	NaN
C104.concoct.103_sub.contigs	NaN
C104.concoct.104_sub.contigs	cas_type_I-F1
C104.concoct.105_sub.contigs	RM_type_IV
C104.concoct.105_sub.contigs	wadjet_other
C104.concoct.106.contigs	NaN
C104.concoct.112_sub.contigs	NaN
C104.concoct.113_sub.contigs	NaN
C104.concoct.116.contigs	Paris_fused
C104.concoct.121_sub.contigs	NaN
C104.concoct.18.contigs	cas_type_I-E
C104.concoct.18.contigs	cas_type_other
C104.concoct.38_sub.contigs	DMS_other
C104.concoct.38_sub.contigs	RM_type_II
C104.concoct.56.contigs	cas_type_I-C
C104.concoct.60_sub.contigs	NaN
C104.concoct.63_sub.contigs	DMS_other
C104.concoct.63_sub.contigs	RM_type_II
C104.concoct.63_sub.contigs	RM_type_IV
C104.concoct.71_sub.contigs	DMS_other
C104.concoct.71_sub.contigs	RM_type_II
C104.concoct.73_sub.contigs	AVAST_type_II
C104.concoct.77_sub.contigs	AbiD
C104.concoct.77_sub.contigs	AbiL
C104.concoct.77_sub.contigs	cbass_type_II
C104.concoct.77_sub.contigs	DMS_other
C104.concoct.77_sub.contigs	DRT_class_II
C104.concoct.77_sub.contigs	DRT_other
C104.concoct.77_sub.contigs	ietAS
C104.concoct.77_sub.contigs	RM_type_I
C104.concoct.77_sub.contigs	RM_type_II
C104.concoct.77_sub.contigs	RM_type_IIG
C104.concoct.77_sub.contigs	zorya_other
C104.concoct.79.contigs	NaN
C104.concoct.85.contigs	RM_type_IV
C104.concoct.8.contigs	NaN
C104.maxbin.C104.007.fasta_sub.contigs	DMS_other
C104.maxbin.C104.013.fasta.contigs	AbiD
C104.maxbin.C104.013.fasta.contigs	AbiE
C104.maxbin.C104.013.fasta.contigs	argonaute_solo
C104.maxbin.C104.013.fasta.contigs	cas_type_I-B1
C104.maxbin.C104.013.fasta.contigs	cas_type_I-C
C104.maxbin.C104.013.fasta.contigs	DMS_other
C104.maxbin.C104.013.fasta.contigs	RM_type_I
C104.maxbin.C104.013.fasta.contigs	RM_type_II
C104.maxbin.C104.013.fasta.contigs	RM_type_IIG
C104.maxbin.C104.013.fasta.contigs	RM_type_III
C104.maxbin.C104.017.fasta.contigs	AbiD
C104.maxbin.C104.017.fasta.contigs	AbiL
C104.maxbin.C104.017.fasta.contigs	cas_type_I-C
C104.maxbin.C104.017.fasta.contigs	cas_type_I-E
C104.maxbin.C104.017.fasta.contigs	cas_type_other
C104.maxbin.C104.017.fasta.contigs	DMS_other
C104.maxbin.C104.017.fasta.contigs	gabija
C104.maxbin.C104.017.fasta.contigs	RM_type_II
C104.maxbin.C104.017.fasta.contigs	RM_type_III
C104.maxbin.C104.017.fasta.contigs	RM_type_IV
C104.maxbin.C104.018.fasta.contigs	AbiG
C104.maxbin.C104.018.fasta.contigs	cas_type_II-A
C104.maxbin.C104.018.fasta.contigs	cas_type_other
C104.maxbin.C104.018.fasta.contigs	DMS_other
C104.maxbin.C104.018.fasta.contigs	RM_type_I
C104.maxbin.C104.018.fasta.contigs	RM_type_II
C104.maxbin.C104.018.fasta.contigs	wadjet_other
C104.maxbin.C104.021.fasta.contigs	AbiE
C104.maxbin.C104.021.fasta.contigs	cas_type_I-C
C104.maxbin.C104.021.fasta.contigs	cas_type_I-E
C104.maxbin.C104.021.fasta.contigs	DMS_other
C104.maxbin.C104.021.fasta.contigs	RM_type_I
C104.maxbin.C104.021.fasta.contigs	thoeris_type_I
C104.maxbin.C104.021.fasta.contigs	wadjet_type_I
C104.maxbin.C104.026.fasta.contigs	cas_type_I-E
C104.maxbin.C104.026.fasta.contigs	cas_type_III-B
C104.maxbin.C104.026.fasta.contigs	cas_type_other
C104.maxbin.C104.026.fasta.contigs	DMS_other
C104.maxbin.C104.026.fasta.contigs	RM_type_II
C104.maxbin.C104.026.fasta.contigs	RM_type_IIG
C104.maxbin.C104.026.fasta.contigs	RM_type_IV
C104.maxbin.C104.028.fasta_sub.contigs	cas_type_I-B1
C104.maxbin.C104.028.fasta_sub.contigs	mza
C104.maxbin.C104.028.fasta_sub.contigs	wadjet_other
C104.maxbin.C104.032.fasta.contigs	DMS_other
C104.maxbin.C104.032.fasta.contigs	RM_type_II
C104.maxbin.C104.036.fasta_sub.contigs	RM_type_IV
C104.maxbin.C104.039.fasta.contigs	AbiO
C104.maxbin.C104.039.fasta.contigs	cas_type_I-B1
C104.maxbin.C104.039.fasta.contigs	cas_type_other
C104.maxbin.C104.039.fasta.contigs	Nhi
C104.maxbin.C104.039.fasta.contigs	wadjet_other
C104.maxbin.C104.060.fasta.contigs	NaN
C104.maxbin.C104.077.fasta_sub.contigs	AbiE
C104.maxbin.C104.077.fasta_sub.contigs	dXTPase
C104.maxbin.C104.078.fasta_sub.contigs	cas_adaptation
C104.maxbin.C104.078.fasta_sub.contigs	cas_type_other
C104.maxbin.C104.078.fasta_sub.contigs	DMS_other
C104.maxbin.C104.078.fasta_sub.contigs	RM_type_I
C104.maxbin.C104.078.fasta_sub.contigs	RM_type_II
C104.maxbin.C104.078.fasta_sub.contigs	RM_type_IV
C104.metabat.bin.100.contigs	NaN
C104.metabat.bin.102.contigs	AbiD
C104.metabat.bin.102.contigs	AbiE
C104.metabat.bin.102.contigs	AbiL
C104.metabat.bin.102.contigs	DMS_other
C104.metabat.bin.102.contigs	RM_type_I
C104.metabat.bin.102.contigs	RM_type_II
C104.metabat.bin.102.contigs	RM_type_IIG
C104.metabat.bin.102.contigs	RM_type_IV
C104.metabat.bin.102.contigs	septu_type_I
C104.metabat.bin.104.contigs	DMS_other
C104.metabat.bin.104.contigs	RM_type_I
C104.metabat.bin.104.contigs	RM_type_II
C104.metabat.bin.104.contigs	thoeris_type_I
C104.metabat.bin.10.contigs	DMS_other
C104.metabat.bin.10.contigs	RM_type_II
C104.metabat.bin.10.contigs	RM_type_IV
C104.metabat.bin.15_sub.contigs	cas_type_I-C
C104.metabat.bin.16.contigs	dXTPase
C104.metabat.bin.1.contigs	cas_type_II-A
C104.metabat.bin.1.contigs	DMS_other
C104.metabat.bin.1.contigs	RM_type_I
C104.metabat.bin.27.contigs	AbiL
C104.metabat.bin.27.contigs	wadjet_other
C104.metabat.bin.32_sub.contigs	NaN
C104.metabat.bin.36.contigs	AbiE
C104.metabat.bin.36.contigs	cas_type_other
C104.metabat.bin.36.contigs	DMS_other
C104.metabat.bin.36.contigs	gabija
C104.metabat.bin.36.contigs	RM_type_I
C104.metabat.bin.36.contigs	wadjet_other
C104.metabat.bin.3.contigs	NaN
C104.metabat.bin.41.contigs	cas_type_I-C
C104.metabat.bin.41.contigs	DMS_other
C104.metabat.bin.41.contigs	RM_type_I
C104.metabat.bin.44.contigs	NaN
C104.metabat.bin.45.contigs	DMS_other
C104.metabat.bin.45.contigs	RM_type_II
C104.metabat.bin.51.contigs	AbiE
C104.metabat.bin.51.contigs	DMS_other
C104.metabat.bin.51.contigs	druantia_type_III
C104.metabat.bin.51.contigs	hachiman_type_I
C104.metabat.bin.51.contigs	kiwa
C104.metabat.bin.51.contigs	RM_type_I
C104.metabat.bin.51.contigs	RM_type_IIG
C104.metabat.bin.51.contigs	TerY-P_other
C104.metabat.bin.52.contigs	cas_type_I-E
C104.metabat.bin.54.contigs	AbiE
C104.metabat.bin.54.contigs	AbiL
C104.metabat.bin.54.contigs	cas_type_II-C
C104.metabat.bin.54.contigs	DMS_other
C104.metabat.bin.54.contigs	RM_type_I
C104.metabat.bin.54.contigs	RM_type_II
C104.metabat.bin.54.contigs	RM_type_III
C104.metabat.bin.55.contigs	gabija
C104.metabat.bin.57.contigs	darTG
C104.metabat.bin.57.contigs	DMS_other
C104.metabat.bin.57.contigs	DRT_other
C104.metabat.bin.57.contigs	RM_type_III
C104.metabat.bin.57.contigs	viperin_solo
C104.metabat.bin.57.contigs	zorya_other
C104.metabat.bin.58.contigs	AbiD
C104.metabat.bin.58.contigs	AbiE
C104.metabat.bin.58.contigs	brex_type_I
C104.metabat.bin.58.contigs	DMS_other
C104.metabat.bin.58.contigs	RM_type_II
C104.metabat.bin.58.contigs	wadjet_type_I
C104.metabat.bin.61.contigs	AbiD
C104.metabat.bin.61.contigs	AbiL
C104.metabat.bin.61.contigs	cbass_other
C104.metabat.bin.61.contigs	DMS_other
C104.metabat.bin.61.contigs	DRT_class_I
C104.metabat.bin.61.contigs	ietAS
C104.metabat.bin.61.contigs	Paris
C104.metabat.bin.61.contigs	RM_type_II
C104.metabat.bin.61.contigs	RM_type_IIG
C104.metabat.bin.61.contigs	wadjet_type_III
C104.metabat.bin.68.contigs	AbiD
C104.metabat.bin.68.contigs	AbiE
C104.metabat.bin.68.contigs	DMS_other
C104.metabat.bin.68.contigs	RM_type_I
C104.metabat.bin.68.contigs	RM_type_III
C104.metabat.bin.68.contigs	RM_type_IV
C104.metabat.bin.68.contigs	zorya_other
C104.metabat.bin.69.contigs	AbiE
C104.metabat.bin.69.contigs	AbiL
C104.metabat.bin.69.contigs	cas_adaptation
C104.metabat.bin.69.contigs	DMS_other
C104.metabat.bin.72_sub.contigs	AbiD
C104.metabat.bin.72_sub.contigs	DMS_other
C104.metabat.bin.72_sub.contigs	zorya_other
C104.metabat.bin.78.contigs	AbiE
C104.metabat.bin.78.contigs	DMS_other
C104.metabat.bin.78.contigs	PT_PbeABCD
C104.metabat.bin.78.contigs	RM_type_II
C104.metabat.bin.78.contigs	zorya_other
C104.metabat.bin.83.contigs	DMS_other
C104.metabat.bin.83.contigs	hachiman_type_I
C104.metabat.bin.83.contigs	RM_type_II
C104.metabat.bin.8.contigs	AbiD
C104.metabat.bin.8.contigs	AbiE
C104.metabat.bin.8.contigs	brex_type_IV
C104.metabat.bin.8.contigs	cas_type_I-C
C104.metabat.bin.8.contigs	cas_type_III-A
C104.metabat.bin.8.contigs	DMS_other
C104.metabat.bin.8.contigs	DRT_class_I
C104.metabat.bin.8.contigs	RM_type_I
C104.metabat.bin.8.contigs	RM_type_II
C104.metabat.bin.8.contigs	RM_type_IIG
C104.metabat.bin.8.contigs	RM_type_IV
C104.metabat.bin.8.contigs	zorya_other
C104.metabat.bin.93.contigs	RM_type_IIG
C104.metabat.bin.95_sub.contigs	AbiD
C104.metabat.bin.95_sub.contigs	cbass_type_II
C104.metabat.bin.95_sub.contigs	DMS_other
C104.metabat.bin.95_sub.contigs	PT_PbeABCD
C104.mycc.Cluster.105.contigs	DMS_other
C104.mycc.Cluster.105.contigs	dXTPase
C104.mycc.Cluster.105.contigs	RM_type_I
C104.mycc.Cluster.14_sub.contigs	AbiE
C104.mycc.Cluster.14_sub.contigs	AbiL
C104.mycc.Cluster.14_sub.contigs	DMS_other
C104.mycc.Cluster.14_sub.contigs	RM_type_I
C104.mycc.Cluster.20_sub.contigs	cas_adaptation
C104.mycc.Cluster.20_sub.contigs	cas_type_other
C104.mycc.Cluster.20_sub.contigs	DMS_other
C104.mycc.Cluster.37_sub.contigs	DMS_other
C104.mycc.Cluster.70.contigs	DMS_other
C104.mycc.Cluster.70.contigs	RM_type_I
C104.mycc.Cluster.70.contigs	RM_type_II
C104.mycc.Cluster.80_sub.contigs	septu_type_I
C104.mycc.Cluster.8.contigs	cas_type_I-F1
C104.mycc.Cluster.8.contigs	DMS_other
C105.abawaca.37_sub.contigs	AbiD
C105.abawaca.37_sub.contigs	AbiE
C105.abawaca.37_sub.contigs	cas_type_I-C
C105.abawaca.37_sub.contigs	cas_type_II-C
C105.abawaca.37_sub.contigs	DMS_other
C105.abawaca.37_sub.contigs	RM_type_II
C105.abawaca.37_sub.contigs	wadjet_other
C105.concoct.13_sub.contigs	wadjet_other
C105.concoct.18.contigs	NaN
C105.concoct.22.contigs	DMS_other
C105.concoct.26.contigs	NaN
C105.concoct.37.contigs	cas_type_I-C
C105.concoct.58_sub.contigs	DMS_other
C105.concoct.58_sub.contigs	RM_type_I
C105.concoct.62_sub.contigs	NaN
C105.concoct.71.contigs	NaN
C105.concoct.76_sub.contigs	septu_type_I
C105.concoct.7.contigs	NaN
C105.concoct.83.contigs	DMS_other
C105.concoct.8_sub.contigs	AbiE
C105.concoct.8_sub.contigs	DMS_other
C105.concoct.8_sub.contigs	hachiman_type_I
C105.concoct.8_sub.contigs	RM_type_I
C105.concoct.8_sub.contigs	RM_type_II
C105.concoct.8_sub.contigs	RM_type_IV
C105.concoct.8_sub.contigs	thoeris_type_I
C105.concoct.8_sub.contigs	wadjet_other
C105.concoct.96.contigs	cas_type_II-C
C105.concoct.96.contigs	DMS_other
C105.concoct.96.contigs	Paris_fused
C105.concoct.96.contigs	RM_type_I
C105.concoct.96.contigs	RM_type_II
C105.maxbin.C105.002.fasta.contigs	AbiL
C105.maxbin.C105.002.fasta.contigs	cas_type_II-C
C105.maxbin.C105.002.fasta.contigs	DMS_other
C105.maxbin.C105.002.fasta.contigs	DRT_class_II
C105.maxbin.C105.002.fasta.contigs	DRT_other
C105.maxbin.C105.002.fasta.contigs	ietAS
C105.maxbin.C105.004.fasta.contigs	AbiD
C105.maxbin.C105.004.fasta.contigs	AbiE
C105.maxbin.C105.005.fasta.contigs	DMS_other
C105.maxbin.C105.005.fasta.contigs	RM_type_II
C105.maxbin.C105.006.fasta.contigs	NaN
C105.maxbin.C105.013.fasta.contigs	AbiD
C105.maxbin.C105.013.fasta.contigs	DMS_other
C105.maxbin.C105.013.fasta.contigs	GAO_29
C105.maxbin.C105.013.fasta.contigs	PrrC
C105.maxbin.C105.013.fasta.contigs	RM_type_I
C105.maxbin.C105.014.fasta.contigs	AbiE
C105.maxbin.C105.014.fasta.contigs	AbiQ
C105.maxbin.C105.014.fasta.contigs	DMS_other
C105.maxbin.C105.014.fasta.contigs	PT_PbeABCD
C105.maxbin.C105.014.fasta.contigs	RM_type_I
C105.maxbin.C105.014.fasta.contigs	RM_type_II
C105.maxbin.C105.014.fasta.contigs	wadjet_other
C105.maxbin.C105.016.fasta.contigs	NaN
C105.maxbin.C105.023.fasta.contigs	brex_type_IV
C105.maxbin.C105.023.fasta.contigs	cas_type_III-B
C105.maxbin.C105.023.fasta.contigs	DMS_other
C105.maxbin.C105.023.fasta.contigs	RM_type_II
C105.maxbin.C105.023.fasta.contigs	RM_type_IIG
C105.maxbin.C105.033.fasta.contigs	cas_type_I-C
C105.maxbin.C105.033.fasta.contigs	cas_type_other
C105.maxbin.C105.071.fasta.contigs	cas_adaptation
C105.maxbin.C105.071.fasta.contigs	cas_type_other
C105.maxbin.C105.071.fasta.contigs	wadjet_other
C105.metabat.bin.14.contigs	cas_type_II-C
C105.metabat.bin.14.contigs	DMS_other
C105.metabat.bin.14.contigs	DRT_class_II
C105.metabat.bin.14.contigs	PT_DndABCDE
C105.metabat.bin.14.contigs	PT_PbeABCD
C105.metabat.bin.14.contigs	RM_type_I
C105.metabat.bin.14.contigs	zorya_other
C105.metabat.bin.15.contigs	cas_type_II-A
C105.metabat.bin.15.contigs	DMS_other
C105.metabat.bin.17.contigs	DMS_other
C105.metabat.bin.17.contigs	RM_type_II
C105.metabat.bin.27.contigs	AbiD
C105.metabat.bin.27.contigs	DMS_other
C105.metabat.bin.27.contigs	zorya_other
C105.metabat.bin.32.contigs	AbiE
C105.metabat.bin.32.contigs	cas_type_II-C
C105.metabat.bin.32.contigs	DMS_other
C105.metabat.bin.32.contigs	RM_type_II
C105.metabat.bin.32.contigs	TerY-P_other
C105.metabat.bin.35.contigs	AVAST_type_IV
C105.metabat.bin.35.contigs	DMS_other
C105.metabat.bin.35.contigs	RM_type_II
C105.metabat.bin.35.contigs	shedu
C105.metabat.bin.39_sub.contigs	dXTPase
C105.metabat.bin.39_sub.contigs	hhe
C105.metabat.bin.48_sub.contigs	AbiD
C105.metabat.bin.48_sub.contigs	cas_type_I-E
C105.metabat.bin.48_sub.contigs	cas_type_other
C105.metabat.bin.48_sub.contigs	DMS_other
C105.metabat.bin.48_sub.contigs	RM_type_II
C105.metabat.bin.48_sub.contigs	RM_type_IIG
C105.metabat.bin.53.contigs	wadjet_other
C105.metabat.bin.54.contigs	AbiD
C105.metabat.bin.54.contigs	cas_type_I-E
C105.metabat.bin.54.contigs	cas_type_other
C105.metabat.bin.54.contigs	hachiman_type_I
C105.metabat.bin.55.contigs	cas_adaptation
C105.metabat.bin.56.contigs	AbiD
C105.metabat.bin.56.contigs	cas_type_II-C
C105.metabat.bin.56.contigs	cas_type_other
C105.metabat.bin.56.contigs	DMS_other
C105.metabat.bin.56.contigs	RM_type_IIG
C105.metabat.bin.56.contigs	shedu
C105.metabat.bin.62.contigs	AbiE
C105.metabat.bin.62.contigs	AbiL
C105.metabat.bin.62.contigs	AbiQ
C105.metabat.bin.62.contigs	cas_type_III-A
C105.metabat.bin.62.contigs	cas_type_other
C105.metabat.bin.62.contigs	DMS_other
C105.metabat.bin.62.contigs	qatABCD
C105.metabat.bin.62.contigs	RM_type_II
C105.metabat.bin.62.contigs	RM_type_IIG
C105.metabat.bin.64.contigs	AbiD
C105.metabat.bin.64.contigs	AbiL
C105.metabat.bin.64.contigs	wadjet_other
C105.metabat.bin.65_sub.contigs	AbiE
C105.metabat.bin.65_sub.contigs	brex_type_IV
C105.metabat.bin.65_sub.contigs	DMS_other
C105.metabat.bin.67.contigs	AbiD
C105.metabat.bin.67.contigs	AbiE
C105.metabat.bin.67.contigs	AbiL
C105.metabat.bin.67.contigs	cbass_type_I
C105.metabat.bin.67.contigs	RM_type_IIG
C105.metabat.bin.6.contigs	cas_type_III-A
C105.mycc.Cluster.27_sub.contigs	AbiE
C105.mycc.Cluster.29_sub.contigs	AbiE
C105.mycc.Cluster.29_sub.contigs	AbiL
C105.mycc.Cluster.29_sub.contigs	cas_type_other
C105.mycc.Cluster.29_sub.contigs	cbass_type_I
C105.mycc.Cluster.29_sub.contigs	DMS_other
C105.mycc.Cluster.29_sub.contigs	RM_type_I
C105.mycc.Cluster.29_sub.contigs	RM_type_II
C105.mycc.Cluster.29_sub.contigs	septu_type_I
C105.mycc.Cluster.29_sub.contigs	wadjet_other
C105.mycc.Cluster.34.contigs	NaN
C105.mycc.Cluster.37.contigs	DMS_other
C105.mycc.Cluster.37.contigs	RM_type_I
C105.mycc.Cluster.37.contigs	RM_type_II
C105.mycc.Cluster.48_sub.contigs	wadjet_other
C105.mycc.Cluster.58_sub.contigs	NaN
C107.concoct.11.contigs	NaN
C107.concoct.39.contigs	DMS_other
C107.concoct.39.contigs	Paris_fused
C107.concoct.39.contigs	RM_type_II
C107.concoct.39.contigs	RM_type_IIG
C107.concoct.39.contigs	septu_type_I
C107.concoct.39.contigs	Stk2
C107.concoct.44_sub.contigs	NaN
C107.concoct.47_sub.contigs	AbiE
C107.concoct.47_sub.contigs	AbiL
C107.concoct.47_sub.contigs	brex_type_IV
C107.concoct.47_sub.contigs	cas_type_I-C
C107.concoct.47_sub.contigs	cas_type_other
C107.concoct.47_sub.contigs	disarm_type_II
C107.concoct.47_sub.contigs	DMS_other
C107.concoct.47_sub.contigs	DRT_class_I
C107.concoct.47_sub.contigs	ietAS
C107.concoct.47_sub.contigs	PT_DndABCDE
C107.concoct.47_sub.contigs	PT_PbeABCD
C107.concoct.47_sub.contigs	RM_type_I
C107.concoct.47_sub.contigs	RM_type_IIG
C107.concoct.47_sub.contigs	RM_type_III
C107.concoct.47_sub.contigs	RM_type_IV
C107.concoct.47_sub.contigs	shedu
C107.concoct.47_sub.contigs	tmn
C107.concoct.47_sub.contigs	wadjet_type_I
C107.concoct.47_sub.contigs	zorya_other
C107.concoct.49.contigs	cas_type_other
C107.concoct.51.contigs	AbiL
C107.concoct.51.contigs	brex_type_I
C107.concoct.51.contigs	DMS_other
C107.concoct.51.contigs	RM_type_I
C107.concoct.62_sub.contigs	AbiL
C107.concoct.62_sub.contigs	cas_type_I-E
C107.concoct.62_sub.contigs	cas_type_II-C
C107.concoct.62_sub.contigs	DMS_other
C107.concoct.62_sub.contigs	dXTPase
C107.concoct.62_sub.contigs	RM_type_IIG
C107.concoct.62_sub.contigs	RM_type_IV
C107.concoct.62_sub.contigs	wadjet_other
C107.concoct.62_sub.contigs	wadjet_type_I
C107.concoct.72_sub.contigs	DMS_other
C107.concoct.7.contigs	NaN
C107.concoct.87.contigs	cas_adaptation
C107.concoct.87.contigs	cas_type_I-C
C107.concoct.87.contigs	DMS_other
C107.concoct.87.contigs	druantia_other
C107.concoct.87.contigs	gabija
C107.concoct.87.contigs	kiwa
C107.concoct.87.contigs	RM_type_I
C107.concoct.87.contigs	RM_type_II
C107.concoct.94.contigs	cas_type_other
C107.concoct.94.contigs	DRT_class_II
C107.maxbin.C107.001.fasta_sub.contigs	AbiE
C107.maxbin.C107.001.fasta_sub.contigs	cas_type_III-A
C107.maxbin.C107.001.fasta_sub.contigs	DMS_other
C107.maxbin.C107.001.fasta_sub.contigs	DRT_class_I
C107.maxbin.C107.001.fasta_sub.contigs	Paris
C107.maxbin.C107.005.fasta_sub.contigs	AbiL
C107.maxbin.C107.005.fasta_sub.contigs	DMS_other
C107.maxbin.C107.005.fasta_sub.contigs	hachiman_type_I
C107.maxbin.C107.005.fasta_sub.contigs	RM_type_I
C107.maxbin.C107.005.fasta_sub.contigs	RM_type_II
C107.maxbin.C107.005.fasta_sub.contigs	RM_type_III
C107.maxbin.C107.005.fasta_sub.contigs	zorya_type_II
C107.maxbin.C107.008.fasta.contigs	AbiE
C107.maxbin.C107.008.fasta.contigs	AbiQ
C107.maxbin.C107.008.fasta.contigs	DMS_other
C107.maxbin.C107.008.fasta.contigs	RM_type_IIG
C107.maxbin.C107.008.fasta.contigs	wadjet_other
C107.maxbin.C107.011.fasta.contigs	AbiL
C107.maxbin.C107.011.fasta.contigs	AbiQ
C107.maxbin.C107.011.fasta.contigs	argonaute_type_II
C107.maxbin.C107.011.fasta.contigs	cas_type_I-B1
C107.maxbin.C107.011.fasta.contigs	cbass_type_I
C107.maxbin.C107.011.fasta.contigs	DMS_other
C107.maxbin.C107.011.fasta.contigs	retron_XI
C107.maxbin.C107.011.fasta.contigs	RM_type_I
C107.maxbin.C107.011.fasta.contigs	RM_type_II
C107.maxbin.C107.012.fasta.contigs	cas_type_I-B1
C107.maxbin.C107.012.fasta.contigs	DMS_other
C107.maxbin.C107.012.fasta.contigs	PT_DndABCDE
C107.maxbin.C107.012.fasta.contigs	RM_type_II
C107.maxbin.C107.012.fasta.contigs	RM_type_IIG
C107.maxbin.C107.012.fasta.contigs	wadjet_other
C107.maxbin.C107.013.fasta_sub.contigs	AbiE
C107.maxbin.C107.013.fasta_sub.contigs	darTG
C107.maxbin.C107.013.fasta_sub.contigs	RM_type_IIG
C107.maxbin.C107.013.fasta_sub.contigs	TerY-P_other
C107.maxbin.C107.016.fasta_sub.contigs	AbiE
C107.maxbin.C107.016.fasta_sub.contigs	cas_adaptation
C107.maxbin.C107.016.fasta_sub.contigs	DMS_other
C107.maxbin.C107.016.fasta_sub.contigs	gabija
C107.maxbin.C107.016.fasta_sub.contigs	Paris
C107.maxbin.C107.016.fasta_sub.contigs	RM_type_I
C107.maxbin.C107.017.fasta_sub.contigs	cas_type_I-C
C107.maxbin.C107.030.fasta.contigs	DMS_other
C107.maxbin.C107.034.fasta_sub.contigs	AbiD
C107.maxbin.C107.034.fasta_sub.contigs	AbiE
C107.maxbin.C107.034.fasta_sub.contigs	AbiL
C107.maxbin.C107.034.fasta_sub.contigs	AbiQ
C107.maxbin.C107.034.fasta_sub.contigs	brex_type_I
C107.maxbin.C107.034.fasta_sub.contigs	cas_type_other
C107.maxbin.C107.034.fasta_sub.contigs	cbass_type_I
C107.maxbin.C107.034.fasta_sub.contigs	DMS_other
C107.maxbin.C107.034.fasta_sub.contigs	GAO_19
C107.maxbin.C107.034.fasta_sub.contigs	PrrC
C107.maxbin.C107.034.fasta_sub.contigs	RM_type_I
C107.maxbin.C107.034.fasta_sub.contigs	RM_type_II
C107.maxbin.C107.034.fasta_sub.contigs	RM_type_IIG
C107.maxbin.C107.034.fasta_sub.contigs	thoeris_type_I
C107.maxbin.C107.042.fasta_sub.contigs	AbiO
C107.maxbin.C107.042.fasta_sub.contigs	cas_type_III-A
C107.maxbin.C107.042.fasta_sub.contigs	Nhi
C107.maxbin.C107.042.fasta_sub.contigs	wadjet_other
C107.metabat.bin.14.contigs	cas_type_III-A
C107.metabat.bin.14.contigs	wadjet_other
C107.metabat.bin.17.contigs	DMS_other
C107.metabat.bin.22.contigs	argonaute_solo
C107.metabat.bin.22.contigs	cas_type_I-C
C107.metabat.bin.22.contigs	DMS_other
C107.metabat.bin.22.contigs	RM_type_IV
C107.metabat.bin.22.contigs	septu_type_I
C107.metabat.bin.22.contigs	wadjet_other
C107.metabat.bin.23.contigs	AbiD
C107.metabat.bin.23.contigs	DMS_other
C107.metabat.bin.23.contigs	DRT_class_I
C107.metabat.bin.23.contigs	RM_type_I
C107.metabat.bin.23.contigs	shedu
C107.metabat.bin.24.contigs	AbiD
C107.metabat.bin.24.contigs	AbiE
C107.metabat.bin.24.contigs	AbiL
C107.metabat.bin.24.contigs	cas_type_II-A
C107.metabat.bin.24.contigs	DMS_other
C107.metabat.bin.24.contigs	RM_type_II
C107.metabat.bin.24.contigs	wadjet_type_I
C107.metabat.bin.26.contigs	AbiE
C107.metabat.bin.26.contigs	DMS_other
C107.metabat.bin.26.contigs	septu_type_I
C107.metabat.bin.26.contigs	wadjet_other
C107.metabat.bin.30.contigs	cas_adaptation
C107.metabat.bin.30.contigs	cas_type_II-A
C107.metabat.bin.30.contigs	cas_type_III-D
C107.metabat.bin.30.contigs	cas_type_other
C107.metabat.bin.30.contigs	DMS_other
C107.metabat.bin.30.contigs	ietAS
C107.metabat.bin.30.contigs	PT_PbeABCD
C107.metabat.bin.30.contigs	PT_SspABCD
C107.metabat.bin.30.contigs	RM_type_I
C107.metabat.bin.30.contigs	RM_type_IV
C107.metabat.bin.30.contigs	wadjet_other
C107.metabat.bin.30.contigs	wadjet_type_I
C107.metabat.bin.30.contigs	wadjet_type_III
C107.metabat.bin.31.contigs	cas_type_I-C
C107.metabat.bin.31.contigs	DMS_other
C107.metabat.bin.31.contigs	RM_type_II
C107.metabat.bin.31.contigs	RM_type_IV
C107.metabat.bin.37.contigs	NaN
C107.metabat.bin.43_sub.contigs	cas_type_other
C107.metabat.bin.43_sub.contigs	wadjet_type_I
C107.metabat.bin.45_sub.contigs	AbiD
C107.metabat.bin.45_sub.contigs	cas_type_other
C107.metabat.bin.45_sub.contigs	DMS_other
C107.metabat.bin.45_sub.contigs	zorya_other
C107.metabat.bin.49.contigs	cas_type_I-C
C107.metabat.bin.49.contigs	DMS_other
C107.metabat.bin.49.contigs	RM_type_III
C107.metabat.bin.4.contigs	AbiD
C107.metabat.bin.4.contigs	DMS_other
C107.metabat.bin.4.contigs	dXTPase
C107.metabat.bin.4.contigs	RM_type_I
C107.metabat.bin.50.contigs	NaN
C107.metabat.bin.52.contigs	DMS_other
C107.metabat.bin.59.contigs	NaN
C107.metabat.bin.70.contigs	NaN
C107.metabat.bin.74.contigs	NaN
C107.mycc.Cluster.24.contigs	cas_adaptation
C107.mycc.Cluster.24.contigs	cas_type_III-A
C107.mycc.Cluster.24.contigs	RM_type_IV
C107.mycc.Cluster.24.contigs	septu_type_I
C107.mycc.Cluster.26.contigs	AbiE
C107.mycc.Cluster.26.contigs	cas_type_II-A
C107.mycc.Cluster.26.contigs	DMS_other
C107.mycc.Cluster.26.contigs	mza
C107.mycc.Cluster.26.contigs	pycsar_effector
C107.mycc.Cluster.26.contigs	RM_type_IV
C107.mycc.Cluster.26.contigs	wadjet_other
C107.mycc.Cluster.28_sub.contigs	RM_type_IV
C107.mycc.Cluster.33.contigs	argonaute_solo
C107.mycc.Cluster.33.contigs	DMS_other
C107.mycc.Cluster.33.contigs	hachiman_type_I
C107.mycc.Cluster.33.contigs	RM_type_I
C107.mycc.Cluster.52_sub.contigs	AbiE
C107.mycc.Cluster.5_sub.contigs	cas_type_I-C
C111.abawaca.35_sub.contigs	AbiE
C111.abawaca.35_sub.contigs	cas_type_I-E
C111.abawaca.35_sub.contigs	DMS_other
C111.concoct.102.contigs	NaN
C111.concoct.104.contigs	cas_type_I-C
C111.concoct.104.contigs	DMS_other
C111.concoct.113_sub.contigs	AbiD
C111.concoct.113_sub.contigs	DMS_other
C111.concoct.113_sub.contigs	RM_type_II
C111.concoct.114_sub.contigs	NaN
C111.concoct.117.contigs	cas_type_other
C111.concoct.18.contigs	NaN
C111.concoct.21.contigs	TerY-P_other
C111.concoct.2.contigs	cas_type_other
C111.concoct.44.contigs	NaN
C111.concoct.6_sub.contigs	AbiE
C111.concoct.6_sub.contigs	cas_type_I-C
C111.concoct.6_sub.contigs	cbass_type_IIs
C111.concoct.6_sub.contigs	DMS_other
C111.concoct.6_sub.contigs	RM_type_II
C111.concoct.6_sub.contigs	RM_type_IIG
C111.concoct.72.contigs	NaN
C111.concoct.84.contigs	cas_type_I-C
C111.concoct.88.contigs	AbiD
C111.concoct.88.contigs	DMS_other
C111.concoct.88.contigs	RM_type_II
C111.concoct.88.contigs	RM_type_IIG
C111.concoct.88.contigs	RM_type_IV
C111.concoct.92.contigs	cas_adaptation
C111.concoct.92.contigs	DMS_other
C111.concoct.92.contigs	RM_type_III
C111.concoct.95.contigs	AbiD
C111.concoct.95.contigs	septu_type_I
C111.concoct.96_sub.contigs	AbiL
C111.concoct.96_sub.contigs	cas_type_I-B1
C111.concoct.96_sub.contigs	cas_type_I-C
C111.concoct.96_sub.contigs	cas_type_I-F1
C111.concoct.96_sub.contigs	DMS_other
C111.concoct.96_sub.contigs	DRT_class_I
C111.concoct.96_sub.contigs	RM_type_I
C111.concoct.96_sub.contigs	RM_type_II
C111.concoct.96_sub.contigs	RM_type_III
C111.concoct.96_sub.contigs	RM_type_IV
C111.maxbin.C111.006.fasta.contigs	cas_type_II-C
C111.maxbin.C111.006.fasta.contigs	DMS_other
C111.maxbin.C111.006.fasta.contigs	RM_type_II
C111.maxbin.C111.007.fasta_sub.contigs	AbiE
C111.maxbin.C111.007.fasta_sub.contigs	AbiU
C111.maxbin.C111.007.fasta_sub.contigs	DMS_other
C111.maxbin.C111.007.fasta_sub.contigs	hma
C111.maxbin.C111.007.fasta_sub.contigs	RM_type_II
C111.maxbin.C111.011.fasta.contigs	cas_type_I-C
C111.maxbin.C111.018.fasta_sub.contigs	AbiE
C111.maxbin.C111.018.fasta_sub.contigs	AbiL
C111.maxbin.C111.018.fasta_sub.contigs	brex_type_IV
C111.maxbin.C111.018.fasta_sub.contigs	DMS_other
C111.maxbin.C111.018.fasta_sub.contigs	PT_PbeABCD
C111.maxbin.C111.018.fasta_sub.contigs	RM_type_II
C111.maxbin.C111.018.fasta_sub.contigs	wadjet_other
C111.maxbin.C111.023.fasta_sub.contigs	AbiE
C111.maxbin.C111.023.fasta_sub.contigs	cas_adaptation
C111.maxbin.C111.023.fasta_sub.contigs	cas_type_other
C111.maxbin.C111.023.fasta_sub.contigs	DMS_other
C111.maxbin.C111.023.fasta_sub.contigs	gabija
C111.maxbin.C111.023.fasta_sub.contigs	hachiman_type_I
C111.maxbin.C111.023.fasta_sub.contigs	Paris
C111.maxbin.C111.023.fasta_sub.contigs	RM_type_I
C111.maxbin.C111.023.fasta_sub.contigs	RM_type_IIG
C111.maxbin.C111.023.fasta_sub.contigs	septu_type_I
C111.maxbin.C111.023.fasta_sub.contigs	wadjet_other
C111.maxbin.C111.033.fasta.contigs	cas_type_I-C
C111.maxbin.C111.033.fasta.contigs	DMS_other
C111.maxbin.C111.033.fasta.contigs	RM_type_I
C111.maxbin.C111.033.fasta.contigs	zorya_other
C111.maxbin.C111.035.fasta_sub.contigs	AbiL
C111.maxbin.C111.035.fasta_sub.contigs	cas_adaptation
C111.maxbin.C111.035.fasta_sub.contigs	cas_type_II-C
C111.maxbin.C111.035.fasta_sub.contigs	cas_type_III-A
C111.maxbin.C111.035.fasta_sub.contigs	cas_type_other
C111.maxbin.C111.035.fasta_sub.contigs	DMS_other
C111.maxbin.C111.035.fasta_sub.contigs	PT_SspABCD
C111.maxbin.C111.035.fasta_sub.contigs	wadjet_other
C111.maxbin.C111.037.fasta.contigs	AbiE
C111.maxbin.C111.037.fasta.contigs	DMS_other
C111.maxbin.C111.037.fasta.contigs	RM_type_IV
C111.maxbin.C111.048.fasta_sub.contigs	AbiE
C111.maxbin.C111.048.fasta_sub.contigs	cas_type_other
C111.maxbin.C111.048.fasta_sub.contigs	DMS_other
C111.maxbin.C111.048.fasta_sub.contigs	ietAS
C111.maxbin.C111.048.fasta_sub.contigs	RM_type_I
C111.maxbin.C111.048.fasta_sub.contigs	wadjet_other
C111.maxbin.C111.065.fasta_sub.contigs	wadjet_type_I
C111.metabat.bin.16.contigs	DMS_other
C111.metabat.bin.20.contigs	DMS_other
C111.metabat.bin.21_sub.contigs	AbiD
C111.metabat.bin.21_sub.contigs	AbiE
C111.metabat.bin.21_sub.contigs	AbiL
C111.metabat.bin.21_sub.contigs	DMS_other
C111.metabat.bin.21_sub.contigs	gabija
C111.metabat.bin.21_sub.contigs	GAO_19
C111.metabat.bin.21_sub.contigs	ietAS
C111.metabat.bin.21_sub.contigs	mza
C111.metabat.bin.21_sub.contigs	RM_type_I
C111.metabat.bin.21_sub.contigs	RM_type_II
C111.metabat.bin.21_sub.contigs	RM_type_IIG
C111.metabat.bin.21_sub.contigs	wadjet_type_I
C111.metabat.bin.28.contigs	AbiD
C111.metabat.bin.28.contigs	DMS_other
C111.metabat.bin.28.contigs	GAO_29
C111.metabat.bin.28.contigs	RM_type_I
C111.metabat.bin.28.contigs	RM_type_IIG
C111.metabat.bin.28.contigs	septu_type_I
C111.metabat.bin.36.contigs	AbiE
C111.metabat.bin.36.contigs	cas_type_II-C
C111.metabat.bin.36.contigs	DMS_other
C111.metabat.bin.36.contigs	RM_type_I
C111.metabat.bin.36.contigs	RM_type_II
C111.metabat.bin.36.contigs	RM_type_III
C111.metabat.bin.39.contigs	AbiE
C111.metabat.bin.39.contigs	cas_type_I-C
C111.metabat.bin.39.contigs	hachiman_type_I
C111.metabat.bin.41.contigs	AbiE
C111.metabat.bin.41.contigs	AbiQ
C111.metabat.bin.41.contigs	brex_type_I
C111.metabat.bin.41.contigs	DMS_other
C111.metabat.bin.41.contigs	kiwa
C111.metabat.bin.41.contigs	RM_type_II
C111.metabat.bin.41.contigs	RM_type_IIG
C111.metabat.bin.41.contigs	spbK
C111.metabat.bin.41.contigs	wadjet_other
C111.metabat.bin.44.contigs	cas_type_I-C
C111.metabat.bin.44.contigs	DMS_other
C111.metabat.bin.44.contigs	RM_type_II
C111.metabat.bin.48.contigs	DMS_other
C111.metabat.bin.48.contigs	RM_type_I
C111.metabat.bin.48.contigs	RM_type_II
C111.metabat.bin.52.contigs	cas_type_I-B1
C111.metabat.bin.52.contigs	cas_type_II-C
C111.metabat.bin.52.contigs	DMS_other
C111.metabat.bin.52.contigs	RM_type_I
C111.metabat.bin.6.contigs	AbiE
C111.metabat.bin.6.contigs	DMS_other
C111.metabat.bin.6.contigs	gabija
C111.metabat.bin.6.contigs	RM_type_II
C111.metabat.bin.6.contigs	zorya_other
C111.metabat.bin.74.contigs	AbiE
C111.metabat.bin.74.contigs	cas_type_other
C111.metabat.bin.80.contigs	wadjet_other
C111.metabat.bin.83_sub.contigs	cas_type_I-B1
C111.metabat.bin.83_sub.contigs	cas_type_III-D
C111.metabat.bin.83_sub.contigs	DMS_other
C111.metabat.bin.83_sub.contigs	gabija
C111.metabat.bin.83_sub.contigs	RM_type_II
C111.metabat.bin.8.contigs	AbiE
C111.metabat.bin.8.contigs	cas_type_II-A
C111.metabat.bin.8.contigs	cbass_type_I
C111.metabat.bin.8.contigs	DMS_other
C111.metabat.bin.8.contigs	DRT_class_I
C111.metabat.bin.8.contigs	ietAS
C111.metabat.bin.8.contigs	RM_type_I
C111.metabat.bin.8.contigs	RM_type_II
C111.metabat.bin.8.contigs	RM_type_IIG
C111.metabat.bin.8.contigs	RM_type_IV
C111.metabat.bin.8.contigs	wadjet_other
C111.metabat.bin.91.contigs	cas_type_other
C111.metabat.bin.93.contigs	AbiD
C111.metabat.bin.93.contigs	cas_type_III-A
C111.metabat.bin.93.contigs	DMS_other
C111.metabat.bin.93.contigs	RM_type_II
C111.metabat.bin.93.contigs	zorya_other
C111.mycc.Cluster.22_sub.contigs	cas_adaptation
C111.mycc.Cluster.22_sub.contigs	cas_type_other
C111.mycc.Cluster.25_sub.contigs	NaN
C111.mycc.Cluster.33.contigs	NaN
C111.mycc.Cluster.37_sub.contigs	NaN
C111.mycc.Cluster.38_sub.contigs	hachiman_type_I
C111.mycc.Cluster.44_sub.contigs	NaN
C111.mycc.Cluster.76_sub.contigs	NaN
C111.mycc.Cluster.83_sub.contigs	AbiD
C111.mycc.Cluster.83_sub.contigs	wadjet_type_II
C111.mycc.Cluster.9.contigs	AbiE
C111.mycc.Cluster.9.contigs	brex_type_I
C111.mycc.Cluster.9.contigs	cas_type_II-C
C111.mycc.Cluster.9.contigs	DMS_other
C111.mycc.Cluster.9.contigs	DRT_class_I
C111.mycc.Cluster.9.contigs	PT_SspABCD
C111.mycc.Cluster.9.contigs	RM_type_I
C111.mycc.Cluster.9.contigs	RM_type_IIG
C114.concoct.104.contigs	AbiD
C114.concoct.104.contigs	DMS_other
C114.concoct.104.contigs	RM_type_II
C114.concoct.11.contigs	cas_type_other
C114.concoct.11.contigs	DMS_other
C114.concoct.24_sub.contigs	AbiL
C114.concoct.24_sub.contigs	cas_type_II-C
C114.concoct.24_sub.contigs	DMS_other
C114.concoct.24_sub.contigs	Paris_fused
C114.concoct.24_sub.contigs	RM_type_II
C114.concoct.24_sub.contigs	RM_type_IIG
C114.concoct.24_sub.contigs	septu_type_I
C114.concoct.2_sub.contigs	NaN
C114.concoct.31.contigs	AbiE
C114.concoct.31.contigs	DMS_other
C114.concoct.31.contigs	RM_type_I
C114.concoct.31.contigs	RM_type_IIG
C114.concoct.31.contigs	wadjet_type_I
C114.concoct.31.contigs	zorya_other
C114.concoct.32_sub.contigs	AbiE
C114.concoct.32_sub.contigs	cas_type_I-C
C114.concoct.32_sub.contigs	cbass_type_I
C114.concoct.32_sub.contigs	DMS_other
C114.concoct.32_sub.contigs	hachiman_other
C114.concoct.32_sub.contigs	RM_type_I
C114.concoct.32_sub.contigs	RM_type_IV
C114.concoct.33.contigs	AbiE
C114.concoct.33.contigs	DMS_other
C114.concoct.33.contigs	Dpd
C114.concoct.33.contigs	RM_type_II
C114.concoct.33.contigs	zorya_type_I
C114.concoct.41_sub.contigs	cas_type_III-B
C114.concoct.41_sub.contigs	cas_type_other
C114.concoct.41_sub.contigs	wadjet_other
C114.concoct.41_sub.contigs	zorya_other
C114.concoct.51_sub.contigs	AbiD
C114.concoct.51_sub.contigs	AbiE
C114.concoct.59_sub.contigs	cas_type_I-C
C114.concoct.59_sub.contigs	DMS_other
C114.concoct.60_sub.contigs	cas_type_I-E
C114.concoct.60_sub.contigs	cas_type_other
C114.concoct.60_sub.contigs	RM_type_IIG
C114.concoct.60_sub.contigs	viperin_solo
C114.concoct.70.contigs	AbiD
C114.concoct.70.contigs	cas_type_other
C114.concoct.70.contigs	DMS_other
C114.concoct.70.contigs	RM_type_II
C114.concoct.70.contigs	Stk2
C114.concoct.72.contigs	cas_type_other
C114.concoct.73_sub.contigs	AbiE
C114.concoct.73_sub.contigs	cas_type_I-E
C114.concoct.73_sub.contigs	dXTPase
C114.concoct.73_sub.contigs	kiwa
C114.concoct.77_sub.contigs	cas_type_other
C114.concoct.7_sub.contigs	NaN
C114.concoct.81.contigs	cas_type_other
C114.concoct.8_sub.contigs	NaN
C114.concoct.94.contigs	NaN
C114.maxbin.C114.005.fasta_sub.contigs	cas_type_II-C
C114.maxbin.C114.006.fasta.contigs	cas_type_I-C
C114.maxbin.C114.006.fasta.contigs	RM_type_IIG
C114.maxbin.C114.007.fasta.contigs	brex_type_I
C114.maxbin.C114.007.fasta.contigs	DMS_other
C114.maxbin.C114.007.fasta.contigs	RM_type_I
C114.maxbin.C114.015.fasta_sub.contigs	AbiL
C114.maxbin.C114.015.fasta_sub.contigs	AbiU
C114.maxbin.C114.015.fasta_sub.contigs	DMS_other
C114.maxbin.C114.015.fasta_sub.contigs	RM_type_IIG
C114.maxbin.C114.020.fasta.contigs	AbiE
C114.maxbin.C114.020.fasta.contigs	cas_type_I-C
C114.maxbin.C114.020.fasta.contigs	DMS_other
C114.maxbin.C114.020.fasta.contigs	RM_type_II
C114.maxbin.C114.022.fasta.contigs	cas_type_II-C
C114.maxbin.C114.022.fasta.contigs	darTG
C114.maxbin.C114.022.fasta.contigs	DMS_other
C114.maxbin.C114.022.fasta.contigs	Paris_fused
C114.maxbin.C114.022.fasta.contigs	RM_type_I
C114.maxbin.C114.022.fasta.contigs	RM_type_II
C114.maxbin.C114.022.fasta.contigs	spbK
C114.maxbin.C114.028.fasta.contigs	AbiQ
C114.maxbin.C114.028.fasta.contigs	cas_type_I-C
C114.maxbin.C114.028.fasta.contigs	cas_type_other
C114.maxbin.C114.028.fasta.contigs	DMS_other
C114.maxbin.C114.028.fasta.contigs	retron_I-C
C114.maxbin.C114.028.fasta.contigs	RM_type_I
C114.maxbin.C114.028.fasta.contigs	RM_type_II
C114.maxbin.C114.029.fasta.contigs	AbiE
C114.maxbin.C114.029.fasta.contigs	cas_type_I-C
C114.maxbin.C114.029.fasta.contigs	cas_type_III-A
C114.maxbin.C114.029.fasta.contigs	DMS_other
C114.maxbin.C114.032.fasta_sub.contigs	AbiL
C114.maxbin.C114.032.fasta_sub.contigs	DMS_other
C114.maxbin.C114.032.fasta_sub.contigs	DRT_class_II
C114.maxbin.C114.032.fasta_sub.contigs	DRT_other
C114.maxbin.C114.032.fasta_sub.contigs	RM_type_II
C114.maxbin.C114.032.fasta_sub.contigs	RM_type_IV
C114.maxbin.C114.034.fasta.contigs	DMS_other
C114.maxbin.C114.034.fasta.contigs	RM_type_I
C114.maxbin.C114.034.fasta.contigs	RM_type_II
C114.maxbin.C114.034.fasta.contigs	RM_type_IV
C114.maxbin.C114.034.fasta.contigs	shedu
C114.maxbin.C114.034.fasta.contigs	wadjet_type_II
C114.maxbin.C114.039.fasta_sub.contigs	AbiL
C114.maxbin.C114.039.fasta_sub.contigs	cas_type_I-C
C114.maxbin.C114.039.fasta_sub.contigs	DMS_other
C114.maxbin.C114.039.fasta_sub.contigs	hachiman_type_I
C114.maxbin.C114.039.fasta_sub.contigs	Helicase-DUF2290
C114.maxbin.C114.039.fasta_sub.contigs	RM_type_I
C114.maxbin.C114.039.fasta_sub.contigs	RM_type_II
C114.maxbin.C114.039.fasta_sub.contigs	RM_type_IIG
C114.maxbin.C114.039.fasta_sub.contigs	zorya_other
C114.maxbin.C114.045.fasta_sub.contigs	DMS_other
C114.maxbin.C114.045.fasta_sub.contigs	DRT_type_III
C114.maxbin.C114.045.fasta_sub.contigs	RM_type_I
C114.maxbin.C114.045.fasta_sub.contigs	RM_type_II
C114.maxbin.C114.045.fasta_sub.contigs	wadjet_other
C114.maxbin.C114.047.fasta.contigs	AbiE
C114.maxbin.C114.047.fasta.contigs	AbiL
C114.maxbin.C114.047.fasta.contigs	cbass_type_I
C114.maxbin.C114.047.fasta.contigs	DMS_other
C114.maxbin.C114.047.fasta.contigs	DRT_other
C114.maxbin.C114.047.fasta.contigs	gabija
C114.maxbin.C114.047.fasta.contigs	GAO_19
C114.maxbin.C114.047.fasta.contigs	ietAS
C114.maxbin.C114.047.fasta.contigs	retron_VII-A2
C114.maxbin.C114.047.fasta.contigs	RM_type_I
C114.maxbin.C114.047.fasta.contigs	RM_type_II
C114.maxbin.C114.047.fasta.contigs	RM_type_IIG
C114.maxbin.C114.047.fasta.contigs	shedu
C114.maxbin.C114.058.fasta_sub.contigs	AbiL
C114.maxbin.C114.058.fasta_sub.contigs	DRT_other
C114.maxbin.C114.058.fasta_sub.contigs	retron_VII-A2
C114.maxbin.C114.058.fasta_sub.contigs	TerY-P_other
C114.maxbin.C114.058.fasta_sub.contigs	wadjet_other
C114.maxbin.C114.061.fasta_sub.contigs	cas_type_I-C
C114.metabat.bin.103.contigs	cas_type_I-C
C114.metabat.bin.103.contigs	cas_type_I-E
C114.metabat.bin.103.contigs	cas_type_II-A
C114.metabat.bin.103.contigs	cas_type_III-A
C114.metabat.bin.103.contigs	DMS_other
C114.metabat.bin.103.contigs	RM_type_I
C114.metabat.bin.105_sub.contigs	cas_type_other
C114.metabat.bin.105_sub.contigs	DMS_other
C114.metabat.bin.105_sub.contigs	RM_type_II
C114.metabat.bin.110.contigs	cas_type_I-F1
C114.metabat.bin.111.contigs	NaN
C114.metabat.bin.23_sub.contigs	DMS_other
C114.metabat.bin.23_sub.contigs	gabija
C114.metabat.bin.25_sub.contigs	cas_type_other
C114.metabat.bin.25_sub.contigs	DMS_other
C114.metabat.bin.30.contigs	AbiD
C114.metabat.bin.30.contigs	cas_type_I-C
C114.metabat.bin.30.contigs	DMS_other
C114.metabat.bin.30.contigs	hachiman_type_I
C114.metabat.bin.30.contigs	RM_type_I
C114.metabat.bin.30.contigs	RM_type_II
C114.metabat.bin.33_sub.contigs	AbiE
C114.metabat.bin.33_sub.contigs	DMS_other
C114.metabat.bin.33_sub.contigs	DRT_class_II
C114.metabat.bin.33_sub.contigs	RM_type_I
C114.metabat.bin.33_sub.contigs	RM_type_IIG
C114.metabat.bin.36_sub.contigs	AbiE
C114.metabat.bin.36_sub.contigs	AbiL
C114.metabat.bin.36_sub.contigs	argonaute_solo
C114.metabat.bin.36_sub.contigs	cas_type_III-A
C114.metabat.bin.36_sub.contigs	cas_type_other
C114.metabat.bin.36_sub.contigs	cbass_type_I
C114.metabat.bin.36_sub.contigs	DMS_other
C114.metabat.bin.36_sub.contigs	DRT_class_II
C114.metabat.bin.36_sub.contigs	DRT_other
C114.metabat.bin.36_sub.contigs	dsr2
C114.metabat.bin.36_sub.contigs	gabija
C114.metabat.bin.36_sub.contigs	ietAS
C114.metabat.bin.36_sub.contigs	lamassu_type_I
C114.metabat.bin.36_sub.contigs	mza_other
C114.metabat.bin.36_sub.contigs	retron_II-A
C114.metabat.bin.36_sub.contigs	RM_type_II
C114.metabat.bin.36_sub.contigs	RM_type_IIG
C114.metabat.bin.36_sub.contigs	Stk2
C114.metabat.bin.36_sub.contigs	wadjet_other
C114.metabat.bin.37_sub.contigs	AbiE
C114.metabat.bin.37_sub.contigs	DMS_other
C114.metabat.bin.37_sub.contigs	RM_type_II
C114.metabat.bin.37_sub.contigs	RM_type_III
C114.metabat.bin.37_sub.contigs	tmn
C114.metabat.bin.37_sub.contigs	wadjet_other
C114.metabat.bin.37_sub.contigs	zorya_other
C114.metabat.bin.39.contigs	AbiD
C114.metabat.bin.39.contigs	DMS_other
C114.metabat.bin.39.contigs	RM_type_II
C114.metabat.bin.39.contigs	shedu
C114.metabat.bin.40.contigs	cas_type_I-C
C114.metabat.bin.40.contigs	cas_type_other
C114.metabat.bin.40.contigs	DMS_other
C114.metabat.bin.40.contigs	RM_type_II
C114.metabat.bin.40.contigs	RM_type_III
C114.metabat.bin.4_sub.contigs	AbiL
C114.metabat.bin.4_sub.contigs	cas_type_II-C
C114.metabat.bin.59.contigs	DMS_other
C114.metabat.bin.65.contigs	DMS_other
C114.metabat.bin.65.contigs	PT_DndABCDE
C114.metabat.bin.65.contigs	PT_PbeABCD
C114.metabat.bin.65.contigs	RM_type_III
C114.metabat.bin.65.contigs	RM_type_IV
C114.metabat.bin.69.contigs	cas_type_I-C
C114.metabat.bin.69.contigs	cas_type_other
C114.metabat.bin.69.contigs	DMS_other
C114.metabat.bin.6.contigs	DMS_other
C114.metabat.bin.6.contigs	qatABCD
C114.metabat.bin.6.contigs	RM_type_I
C114.metabat.bin.6.contigs	RM_type_II
C114.metabat.bin.6.contigs	RM_type_III
C114.metabat.bin.76.contigs	AbiL
C114.metabat.bin.76.contigs	DMS_other
C114.metabat.bin.79.contigs	AbiN
C114.metabat.bin.79.contigs	DMS_other
C114.metabat.bin.79.contigs	RM_type_I
C114.metabat.bin.79.contigs	viperin_solo
C114.metabat.bin.7.contigs	NaN
C114.metabat.bin.88.contigs	AbiL
C114.metabat.bin.88.contigs	DMS_other
C114.metabat.bin.88.contigs	RM_type_I
C114.metabat.bin.88.contigs	wadjet_other
C114.metabat.bin.90.contigs	AbiE
C114.metabat.bin.90.contigs	RM_type_IIG
C114.metabat.bin.90.contigs	TerY-P_other
C114.metabat.bin.93.contigs	AVAST_type_IV
C114.metabat.bin.93.contigs	cas_type_I-C
C114.metabat.bin.93.contigs	DMS_other
C114.metabat.bin.93.contigs	RM_type_III
C114.metabat.bin.93.contigs	wadjet_type_I
C114.mycc.Cluster.100_sub.contigs	AbiL
C114.mycc.Cluster.100_sub.contigs	DMS_other
C114.mycc.Cluster.100_sub.contigs	RM_type_I
C114.mycc.Cluster.100_sub.contigs	septu_type_I
C114.mycc.Cluster.107_sub.contigs	AbiE
C114.mycc.Cluster.13_sub.contigs	NaN
C114.mycc.Cluster.15.contigs	NaN
C114.mycc.Cluster.30.contigs	DMS_other
C114.mycc.Cluster.30.contigs	RM_type_II
C114.mycc.Cluster.30.contigs	RM_type_IIG
C114.mycc.Cluster.30.contigs	RM_type_III
C114.mycc.Cluster.34_sub.contigs	NaN
C114.mycc.Cluster.36_sub.contigs	wadjet_other
C114.mycc.Cluster.37_sub.contigs	AbiD
C114.mycc.Cluster.37_sub.contigs	AbiE
C114.mycc.Cluster.37_sub.contigs	AbiL
C114.mycc.Cluster.37_sub.contigs	DMS_other
C114.mycc.Cluster.37_sub.contigs	RM_type_II
C114.mycc.Cluster.37_sub.contigs	septu_type_I
C114.mycc.Cluster.42.contigs	cas_type_II-C
C114.mycc.Cluster.42.contigs	hachiman_type_I
C114.mycc.Cluster.42.contigs	spbK
C114.mycc.Cluster.49_sub.contigs	cas_type_other
C114.mycc.Cluster.4_sub.contigs	cas_type_I-C
C114.mycc.Cluster.4_sub.contigs	DMS_other
C114.mycc.Cluster.4_sub.contigs	RM_type_I
C114.mycc.Cluster.52_sub.contigs	NaN
C114.mycc.Cluster.57.contigs	AbiE
C114.mycc.Cluster.57.contigs	AbiQ
C114.mycc.Cluster.57.contigs	DMS_other
C114.mycc.Cluster.57.contigs	RM_type_IIG
C114.mycc.Cluster.57.contigs	wadjet_other
C114.mycc.Cluster.57.contigs	wadjet_type_I
C114.mycc.Cluster.66.contigs	cas_type_other
C114.mycc.Cluster.66.contigs	DMS_other
C114.mycc.Cluster.66.contigs	wadjet_type_II
C114.mycc.Cluster.73_sub.contigs	AbiE
C114.mycc.Cluster.73_sub.contigs	AVAST_type_V
C114.mycc.Cluster.73_sub.contigs	brex_type_IV
C114.mycc.Cluster.73_sub.contigs	cas_type_II-A
C114.mycc.Cluster.73_sub.contigs	DMS_other
C114.mycc.Cluster.73_sub.contigs	gabija
C114.mycc.Cluster.73_sub.contigs	GAO_20
C114.mycc.Cluster.73_sub.contigs	pycsar_effector
C114.mycc.Cluster.73_sub.contigs	RM_type_I
C114.mycc.Cluster.73_sub.contigs	RM_type_IIG
C114.mycc.Cluster.8_sub.contigs	AbiD
C114.mycc.Cluster.8_sub.contigs	AbiE
C114.mycc.Cluster.8_sub.contigs	DMS_other
C114.mycc.Cluster.8_sub.contigs	RM_type_I
C114.mycc.Cluster.8_sub.contigs	RM_type_III
C114.mycc.Cluster.90_sub.contigs	RM_type_IV
C116.abawaca.11_sub.contigs	AbiE
C116.abawaca.11_sub.contigs	AbiL
C116.abawaca.11_sub.contigs	cas_type_I-C
C116.abawaca.11_sub.contigs	DMS_other
C116.abawaca.11_sub.contigs	RM_type_II
C116.abawaca.11_sub.contigs	RM_type_IV
C116.concoct.19.contigs	cas_type_other
C116.concoct.23_sub.contigs	NaN
C116.concoct.26_sub.contigs	AbiE
C116.concoct.42.contigs	cas_adaptation
C116.concoct.42.contigs	cas_type_III-B
C116.concoct.42.contigs	cas_type_other
C116.concoct.42.contigs	DRT_other
C116.concoct.42.contigs	retron_II-A
C116.concoct.42.contigs	wadjet_other
C116.concoct.53.contigs	AbiE
C116.concoct.53.contigs	AbiL
C116.concoct.53.contigs	cas_type_I-E
C116.concoct.53.contigs	dXTPase
C116.concoct.53.contigs	gabija
C116.concoct.53.contigs	RM_type_IV
C116.concoct.55_sub.contigs	AbiE
C116.concoct.55_sub.contigs	cbass_type_I
C116.concoct.55_sub.contigs	DMS_other
C116.concoct.55_sub.contigs	RM_type_II
C116.concoct.64.contigs	AbiD
C116.concoct.64.contigs	cas_type_I-B1
C116.concoct.7_sub.contigs	cas_adaptation
C116.concoct.7_sub.contigs	cas_type_other
C116.concoct.7_sub.contigs	DMS_other
C116.concoct.7_sub.contigs	RM_type_II
C116.concoct.7_sub.contigs	wadjet_other
C116.maxbin.C116.004.fasta.contigs	DMS_other
C116.maxbin.C116.004.fasta.contigs	DRT_other
C116.maxbin.C116.004.fasta.contigs	RM_type_II
C116.maxbin.C116.008.fasta.contigs	AbiD
C116.maxbin.C116.008.fasta.contigs	AbiE
C116.maxbin.C116.008.fasta.contigs	AbiL
C116.maxbin.C116.008.fasta.contigs	AbiU
C116.maxbin.C116.008.fasta.contigs	cas_type_II-C
C116.maxbin.C116.008.fasta.contigs	cas_type_other
C116.maxbin.C116.008.fasta.contigs	DMS_other
C116.maxbin.C116.008.fasta.contigs	DRT_class_III
C116.maxbin.C116.008.fasta.contigs	gabija
C116.maxbin.C116.008.fasta.contigs	Paris
C116.maxbin.C116.008.fasta.contigs	RM_type_I
C116.maxbin.C116.008.fasta.contigs	RM_type_IIG
C116.maxbin.C116.008.fasta.contigs	septu_type_I
C116.maxbin.C116.008.fasta.contigs	thoeris_type_I
C116.maxbin.C116.008.fasta.contigs	wadjet_type_I
C116.maxbin.C116.013.fasta.contigs	AbiD
C116.maxbin.C116.013.fasta.contigs	AbiE
C116.maxbin.C116.013.fasta.contigs	DMS_other
C116.maxbin.C116.013.fasta.contigs	RM_type_II
C116.maxbin.C116.013.fasta.contigs	wadjet_other
C116.maxbin.C116.017.fasta.contigs	cas_type_other
C116.maxbin.C116.023.fasta_sub.contigs	AbiD
C116.maxbin.C116.023.fasta_sub.contigs	DMS_other
C116.maxbin.C116.023.fasta_sub.contigs	RM_type_I
C116.maxbin.C116.023.fasta_sub.contigs	RM_type_II
C116.maxbin.C116.023.fasta_sub.contigs	RM_type_IV
C116.metabat.bin.14.contigs	druantia_other
C116.metabat.bin.15.contigs	brex_type_III
C116.metabat.bin.15.contigs	cas_adaptation
C116.metabat.bin.15.contigs	DMS_other
C116.metabat.bin.15.contigs	GAO_29
C116.metabat.bin.15.contigs	RM_type_II
C116.metabat.bin.16.contigs	AbiE
C116.metabat.bin.16.contigs	DMS_other
C116.metabat.bin.16.contigs	RM_type_IIG
C116.metabat.bin.16.contigs	RM_type_IV
C116.metabat.bin.16.contigs	TerY-P_other
C116.metabat.bin.18.contigs	cas_type_I-C
C116.metabat.bin.18.contigs	DMS_other
C116.metabat.bin.18.contigs	RM_type_II
C116.metabat.bin.18.contigs	wadjet_other
C116.metabat.bin.19.contigs	cas_type_I-C
C116.metabat.bin.22.contigs	AbiD
C116.metabat.bin.26.contigs	RM_type_IV
C116.metabat.bin.35.contigs	AbiE
C116.metabat.bin.35.contigs	cas_adaptation
C116.metabat.bin.35.contigs	cas_type_other
C116.metabat.bin.40.contigs	DMS_other
C116.metabat.bin.40.contigs	RM_type_I
C116.metabat.bin.41.contigs	cas_type_I-C
C116.metabat.bin.41.contigs	DMS_other
C116.metabat.bin.41.contigs	RM_type_II
C116.mycc.Cluster.10.contigs	cas_adaptation
C116.mycc.Cluster.33.contigs	septu_type_I
C116.mycc.Cluster.6.contigs	NaN
C118.concoct.11.contigs	NaN
C118.concoct.17_sub.contigs	cas_adaptation
C118.concoct.17_sub.contigs	cas_type_other
C118.concoct.17_sub.contigs	kiwa
C118.concoct.42_sub.contigs	cas_type_II-C
C118.concoct.42_sub.contigs	DMS_other
C118.concoct.42_sub.contigs	Paris_fused
C118.concoct.42_sub.contigs	RM_type_I
C118.concoct.42_sub.contigs	RM_type_II
C118.concoct.52.contigs	cas_type_other
C118.concoct.52.contigs	DMS_other
C118.concoct.52.contigs	RM_type_I
C118.concoct.52.contigs	RM_type_IV
C118.concoct.55.contigs	AbiE
C118.concoct.55.contigs	cas_type_I-C
C118.concoct.61.contigs	AbiD
C118.concoct.61.contigs	cas_type_III-D
C118.concoct.61.contigs	cas_type_other
C118.concoct.61.contigs	DMS_other
C118.concoct.61.contigs	RM_type_IV
C118.concoct.82_sub.contigs	DMS_other
C118.concoct.82_sub.contigs	RM_type_I
C118.concoct.90_sub.contigs	cas_type_other
C118.maxbin.C118.003.fasta.contigs	AbiD
C118.maxbin.C118.003.fasta.contigs	AbiE
C118.maxbin.C118.003.fasta.contigs	AbiL
C118.maxbin.C118.003.fasta.contigs	DMS_other
C118.maxbin.C118.003.fasta.contigs	DRT_class_II
C118.maxbin.C118.003.fasta.contigs	DRT_other
C118.maxbin.C118.003.fasta.contigs	PT_DndABCDE
C118.maxbin.C118.003.fasta.contigs	PT_PbeABCD
C118.maxbin.C118.003.fasta.contigs	RM_type_II
C118.maxbin.C118.003.fasta.contigs	RM_type_III
C118.maxbin.C118.003.fasta.contigs	RM_type_IV
C118.maxbin.C118.006.fasta.contigs	AbiG
C118.maxbin.C118.006.fasta.contigs	cas_type_I-C
C118.maxbin.C118.006.fasta.contigs	cas_type_I-E
C118.maxbin.C118.006.fasta.contigs	cbass_type_II
C118.maxbin.C118.006.fasta.contigs	DMS_other
C118.maxbin.C118.006.fasta.contigs	hachiman_type_I
C118.maxbin.C118.006.fasta.contigs	RM_type_II
C118.maxbin.C118.006.fasta.contigs	thoeris_type_I
C118.maxbin.C118.006.fasta.contigs	wadjet_type_I
C118.maxbin.C118.007.fasta.contigs	DMS_other
C118.maxbin.C118.007.fasta.contigs	PrrC
C118.maxbin.C118.007.fasta.contigs	RM_type_I
C118.maxbin.C118.007.fasta.contigs	RM_type_II
C118.maxbin.C118.011.fasta.contigs	DMS_other
C118.maxbin.C118.011.fasta.contigs	PT_DndABCDE
C118.maxbin.C118.011.fasta.contigs	PT_PbeABCD
C118.maxbin.C118.011.fasta.contigs	RM_type_II
C118.maxbin.C118.012.fasta.contigs	DMS_other
C118.maxbin.C118.012.fasta.contigs	RM_type_II
C118.maxbin.C118.016.fasta_sub.contigs	NaN
C118.maxbin.C118.020.fasta.contigs	DMS_other
C118.maxbin.C118.020.fasta.contigs	kiwa
C118.maxbin.C118.020.fasta.contigs	RM_type_I
C118.maxbin.C118.020.fasta.contigs	septu_type_I
C118.maxbin.C118.024.fasta.contigs	AbiD
C118.maxbin.C118.024.fasta.contigs	AbiE
C118.maxbin.C118.024.fasta.contigs	AbiL
C118.maxbin.C118.024.fasta.contigs	cas_type_II-C
C118.maxbin.C118.024.fasta.contigs	cas_type_III-A
C118.maxbin.C118.024.fasta.contigs	DMS_other
C118.maxbin.C118.024.fasta.contigs	gabija
C118.maxbin.C118.024.fasta.contigs	Paris
C118.maxbin.C118.024.fasta.contigs	RM_type_II
C118.maxbin.C118.025.fasta_sub.contigs	AbiE
C118.maxbin.C118.025.fasta_sub.contigs	cas_type_I-C
C118.maxbin.C118.025.fasta_sub.contigs	wadjet_other
C118.maxbin.C118.027.fasta.contigs	NaN
C118.maxbin.C118.030.fasta.contigs	cas_type_I-C
C118.maxbin.C118.036.fasta.contigs	AbiO
C118.maxbin.C118.036.fasta.contigs	cas_adaptation
C118.maxbin.C118.036.fasta.contigs	cas_type_other
C118.maxbin.C118.036.fasta.contigs	Nhi
C118.maxbin.C118.036.fasta.contigs	wadjet_other
C118.maxbin.C118.042.fasta_sub.contigs	cas_adaptation
C118.maxbin.C118.042.fasta_sub.contigs	darTG
C118.maxbin.C118.042.fasta_sub.contigs	DMS_other
C118.maxbin.C118.042.fasta_sub.contigs	RM_type_I
C118.maxbin.C118.044.fasta_sub.contigs	AbiD
C118.maxbin.C118.044.fasta_sub.contigs	cas_type_I-C
C118.maxbin.C118.044.fasta_sub.contigs	cas_type_other
C118.maxbin.C118.044.fasta_sub.contigs	DMS_other
C118.maxbin.C118.044.fasta_sub.contigs	gabija
C118.maxbin.C118.044.fasta_sub.contigs	RM_type_II
C118.maxbin.C118.044.fasta_sub.contigs	RM_type_IV
C118.maxbin.C118.060.fasta_sub.contigs	cas_type_I-B1
C118.maxbin.C118.060.fasta_sub.contigs	cas_type_other
C118.maxbin.C118.060.fasta_sub.contigs	wadjet_other
C118.maxbin.C118.085.fasta_sub.contigs	AbiL
C118.maxbin.C118.085.fasta_sub.contigs	cas_adaptation
C118.maxbin.C118.085.fasta_sub.contigs	cas_type_other
C118.maxbin.C118.085.fasta_sub.contigs	DMS_other
C118.maxbin.C118.085.fasta_sub.contigs	RM_type_II
C118.maxbin.C118.085.fasta_sub.contigs	spbK
C118.metabat.bin.18_sub.contigs	AbiL
C118.metabat.bin.18_sub.contigs	AbiQ
C118.metabat.bin.18_sub.contigs	DMS_other
C118.metabat.bin.18_sub.contigs	kiwa
C118.metabat.bin.18_sub.contigs	RM_type_IV
C118.metabat.bin.18_sub.contigs	viperin_solo
C118.metabat.bin.18_sub.contigs	wadjet_other
C118.metabat.bin.21.contigs	AbiQ
C118.metabat.bin.21.contigs	cas_type_I-B1
C118.metabat.bin.21.contigs	cas_type_III-A
C118.metabat.bin.21.contigs	DMS_other
C118.metabat.bin.21.contigs	DRT_class_II
C118.metabat.bin.21.contigs	gabija
C118.metabat.bin.21.contigs	RM_type_I
C118.metabat.bin.21.contigs	wadjet_type_I
C118.metabat.bin.33.contigs	cas_adaptation
C118.metabat.bin.33.contigs	cas_type_II-C
C118.metabat.bin.33.contigs	DMS_other
C118.metabat.bin.33.contigs	RM_type_II
C118.metabat.bin.33.contigs	RM_type_IIG
C118.metabat.bin.33.contigs	septu_type_I
C118.metabat.bin.34.contigs	AbiD
C118.metabat.bin.34.contigs	AbiE
C118.metabat.bin.34.contigs	DMS_other
C118.metabat.bin.34.contigs	wadjet_type_I
C118.metabat.bin.39.contigs	AbiE
C118.metabat.bin.39.contigs	AbiO
C118.metabat.bin.39.contigs	DRT_class_II
C118.metabat.bin.39.contigs	Nhi
C118.metabat.bin.44.contigs	brex_type_IV
C118.metabat.bin.44.contigs	cas_adaptation
C118.metabat.bin.44.contigs	cas_type_III-A
C118.metabat.bin.44.contigs	cas_type_other
C118.metabat.bin.44.contigs	DMS_other
C118.metabat.bin.44.contigs	RM_type_IV
C118.metabat.bin.44.contigs	septu_type_I
C118.metabat.bin.44.contigs	wadjet_other
C118.metabat.bin.49.contigs	TerY-P_other
C118.metabat.bin.50.contigs	DMS_other
C118.metabat.bin.51_sub.contigs	AbiQ
C118.metabat.bin.51_sub.contigs	AVAST_type_IV
C118.metabat.bin.51_sub.contigs	DMS_other
C118.metabat.bin.51_sub.contigs	RM_type_I
C118.metabat.bin.51_sub.contigs	RM_type_IV
C118.metabat.bin.55.contigs	wadjet_other
C118.metabat.bin.65.contigs	AbiE
C118.metabat.bin.65.contigs	AbiL
C118.metabat.bin.65.contigs	cas_type_II-A
C118.metabat.bin.65.contigs	DMS_other
C118.metabat.bin.65.contigs	PT_PbeABCD
C118.metabat.bin.65.contigs	PT_SspABCD
C118.metabat.bin.65.contigs	RM_type_I
C118.metabat.bin.65.contigs	RM_type_II
C118.metabat.bin.65.contigs	septu_type_I
C118.metabat.bin.65.contigs	tmn
C118.metabat.bin.65.contigs	wadjet_type_II
C118.metabat.bin.81.contigs	cas_type_II-A
C118.metabat.bin.81.contigs	DMS_other
C118.metabat.bin.83_sub.contigs	cas_type_I-C
C118.metabat.bin.83_sub.contigs	DMS_other
C118.metabat.bin.83_sub.contigs	RM_type_I
C118.metabat.bin.88_sub.contigs	AbiE
C118.metabat.bin.88_sub.contigs	AbiL
C118.metabat.bin.88_sub.contigs	AbiQ
C118.metabat.bin.88_sub.contigs	cas_type_I-B1
C118.metabat.bin.88_sub.contigs	DMS_other
C118.metabat.bin.88_sub.contigs	DRT_other
C118.metabat.bin.88_sub.contigs	GAO_19
C118.metabat.bin.88_sub.contigs	PT_DndABCDE
C118.metabat.bin.88_sub.contigs	retron_I-B
C118.mycc.Cluster.28.contigs	TerY-P_other
C118.mycc.Cluster.30.contigs	AbiD
C118.mycc.Cluster.30.contigs	cas_type_other
C118.mycc.Cluster.37.contigs	cas_type_II-C
C118.mycc.Cluster.37.contigs	DMS_other
C118.mycc.Cluster.37.contigs	Paris
C118.mycc.Cluster.37.contigs	Paris_fused
C118.mycc.Cluster.37.contigs	PrrC
C118.mycc.Cluster.37.contigs	RM_type_I
C118.mycc.Cluster.37.contigs	RM_type_II
C118.mycc.Cluster.37.contigs	RM_type_IIG
C118.mycc.Cluster.44_sub.contigs	AbiE
C118.mycc.Cluster.44_sub.contigs	AbiG
C118.mycc.Cluster.44_sub.contigs	cas_type_II-C
C118.mycc.Cluster.44_sub.contigs	cbass_type_I
C118.mycc.Cluster.5.contigs	cas_type_II-A
C118.mycc.Cluster.5.contigs	DMS_other
C118.mycc.Cluster.68.contigs	cas_type_I-C
C118.mycc.Cluster.68.contigs	cbass_type_I
C118.mycc.Cluster.68.contigs	DMS_other
C118.mycc.Cluster.68.contigs	DRT_class_II
C118.mycc.Cluster.68.contigs	zorya_other
C118.mycc.Cluster.79_sub.contigs	AbiD
C118.mycc.Cluster.79_sub.contigs	AbiE
C118.mycc.Cluster.79_sub.contigs	cas_type_II-C
C118.mycc.Cluster.79_sub.contigs	DMS_other
C118.mycc.Cluster.79_sub.contigs	DRT_class_II
C118.mycc.Cluster.79_sub.contigs	RM_type_I
C118.mycc.Cluster.79_sub.contigs	RM_type_II
C118.mycc.Cluster.79_sub.contigs	RM_type_IIG
C118.mycc.Cluster.79_sub.contigs	Stk2
C118.mycc.Cluster.7.contigs	dXTPase
C118.mycc.Cluster.9_sub.contigs	AbiE
C119.abawaca.10.contigs	NaN
C119.concoct.22_sub.contigs	AbiE
C119.concoct.22_sub.contigs	AVAST_type_IV
C119.concoct.22_sub.contigs	cas_type_other
C119.concoct.22_sub.contigs	DMS_other
C119.concoct.22_sub.contigs	gabija
C119.concoct.22_sub.contigs	Paris_fused
C119.concoct.22_sub.contigs	RM_type_IIG
C119.concoct.27_sub.contigs	AbiE
C119.concoct.27_sub.contigs	cas_type_other
C119.concoct.27_sub.contigs	wadjet_other
C119.concoct.35.contigs	cas_type_I-C
C119.concoct.35.contigs	DMS_other
C119.concoct.35.contigs	RM_type_I
C119.concoct.3.contigs	AbiO
C119.concoct.3.contigs	AbiU
C119.concoct.3.contigs	cas_type_II-A
C119.concoct.3.contigs	cas_type_other
C119.concoct.3.contigs	Nhi
C119.concoct.3.contigs	RM_type_IV
C119.concoct.3.contigs	wadjet_other
C119.concoct.43_sub.contigs	AbiE
C119.concoct.43_sub.contigs	AbiL
C119.concoct.43_sub.contigs	DMS_other
C119.concoct.43_sub.contigs	hachiman_type_I
C119.concoct.43_sub.contigs	RM_type_II
C119.concoct.43_sub.contigs	wadjet_other
C119.concoct.43_sub.contigs	wadjet_type_I
C119.concoct.43_sub.contigs	wadjet_type_II
C119.concoct.49_sub.contigs	wadjet_other
C119.concoct.54.contigs	DMS_other
C119.concoct.54.contigs	RM_type_I
C119.concoct.5_sub.contigs	cas_type_other
C119.concoct.5_sub.contigs	DMS_other
C119.concoct.60.contigs	AbiD
C119.concoct.60.contigs	AbiE
C119.concoct.60.contigs	AbiQ
C119.concoct.60.contigs	RM_type_IV
C119.maxbin.C119.002.fasta_sub.contigs	DMS_other
C119.maxbin.C119.002.fasta_sub.contigs	gabija
C119.maxbin.C119.002.fasta_sub.contigs	RM_type_I
C119.maxbin.C119.002.fasta_sub.contigs	RM_type_II
C119.maxbin.C119.002.fasta_sub.contigs	zorya_type_II
C119.metabat.bin.12.contigs	cas_type_II-B
C119.metabat.bin.12.contigs	dXTPase
C119.metabat.bin.12.contigs	RM_type_IV
C119.metabat.bin.26.contigs	DMS_other
C119.metabat.bin.30.contigs	AbiE
C119.metabat.bin.30.contigs	DMS_other
C119.metabat.bin.32.contigs	AbiD
C119.metabat.bin.32.contigs	AbiE
C119.metabat.bin.32.contigs	AbiQ
C119.metabat.bin.32.contigs	AbiU
C119.metabat.bin.32.contigs	cas_type_III-A
C119.metabat.bin.32.contigs	DMS_other
C119.metabat.bin.32.contigs	Paris
C119.metabat.bin.32.contigs	RM_type_II
C119.metabat.bin.32.contigs	wadjet_other
C119.metabat.bin.32.contigs	wadjet_type_II
C119.metabat.bin.34_sub.contigs	NaN
C119.metabat.bin.35.contigs	DMS_other
C119.metabat.bin.36.contigs	AbiD
C119.metabat.bin.36.contigs	AbiL
C119.metabat.bin.36.contigs	wadjet_other
C119.metabat.bin.37.contigs	AbiE
C119.metabat.bin.37.contigs	DMS_other
C119.metabat.bin.3.contigs	AbiE
C119.metabat.bin.3.contigs	cbass_type_II
C119.metabat.bin.3.contigs	DMS_other
C119.metabat.bin.3.contigs	RM_type_II
C119.metabat.bin.3.contigs	RM_type_III
C119.metabat.bin.5_sub.contigs	cas_type_I-C
C119.metabat.bin.5_sub.contigs	DMS_other
C119.metabat.bin.5_sub.contigs	RM_type_III
C119.metabat.bin.5_sub.contigs	wadjet_other
C119.mycc.Cluster.21.contigs	AbiD
C119.mycc.Cluster.21.contigs	DMS_other
C119.mycc.Cluster.21.contigs	RM_type_I
C119.mycc.Cluster.21.contigs	RM_type_IV
C119.mycc.Cluster.23.contigs	DMS_other
C119.mycc.Cluster.23.contigs	RM_type_II
C119.mycc.Cluster.24.contigs	AbiE
C119.mycc.Cluster.24.contigs	AbiL
C119.mycc.Cluster.24.contigs	cas_type_II-C
C119.mycc.Cluster.24.contigs	cbass_other
C119.mycc.Cluster.24.contigs	DMS_other
C119.mycc.Cluster.24.contigs	gabija
C119.mycc.Cluster.24.contigs	RM_type_II
C119.mycc.Cluster.24.contigs	RM_type_IIG
C119.mycc.Cluster.24.contigs	TerY-P_other
C119.mycc.Cluster.31_sub.contigs	cas_type_other
C119.mycc.Cluster.31_sub.contigs	DMS_other
C119.mycc.Cluster.31_sub.contigs	RM_type_II
C119.mycc.Cluster.32.contigs	argonaute_type_I
C119.mycc.Cluster.32.contigs	DMS_other
C119.mycc.Cluster.32.contigs	hachiman_type_I
C119.mycc.Cluster.32.contigs	RM_type_IIG
C119.mycc.Cluster.32.contigs	RM_type_IV
C119.mycc.Cluster.38_sub.contigs	AbiE
C119.mycc.Cluster.38_sub.contigs	AbiL
C119.mycc.Cluster.38_sub.contigs	brex_type_I
C119.mycc.Cluster.38_sub.contigs	brex_type_IV
C119.mycc.Cluster.38_sub.contigs	cas_adaptation
C119.mycc.Cluster.38_sub.contigs	cas_type_I-B1
C119.mycc.Cluster.38_sub.contigs	cas_type_other
C119.mycc.Cluster.38_sub.contigs	DMS_other
C119.mycc.Cluster.38_sub.contigs	DRT_class_III
C119.mycc.Cluster.38_sub.contigs	gabija
C119.mycc.Cluster.38_sub.contigs	hachiman_type_I
C119.mycc.Cluster.38_sub.contigs	ietAS
C119.mycc.Cluster.38_sub.contigs	mza
C119.mycc.Cluster.38_sub.contigs	RM_type_I
C119.mycc.Cluster.38_sub.contigs	RM_type_II
C119.mycc.Cluster.38_sub.contigs	septu_type_I
C119.mycc.Cluster.38_sub.contigs	upx
C119.mycc.Cluster.38_sub.contigs	wadjet_type_I
C123.concoct.108_sub.contigs	cas_type_other
C123.concoct.108_sub.contigs	cbass_type_I
C123.concoct.108_sub.contigs	RM_type_IIG
C123.concoct.109.contigs	AbiD
C123.concoct.109.contigs	cas_type_other
C123.concoct.12_sub.contigs	cas_type_other
C123.concoct.14.contigs	AbiL
C123.concoct.14.contigs	DMS_other
C123.concoct.14.contigs	dXTPase
C123.concoct.14.contigs	RM_type_II
C123.concoct.14.contigs	wadjet_type_I
C123.concoct.16.contigs	mza_other
C123.concoct.19.contigs	AbiL
C123.concoct.19.contigs	cas_adaptation
C123.concoct.19.contigs	cas_type_III-A
C123.concoct.19.contigs	cas_type_other
C123.concoct.19.contigs	DMS_other
C123.concoct.19.contigs	RM_type_II
C123.concoct.19.contigs	wadjet_other
C123.concoct.23.contigs	NaN
C123.concoct.32.contigs	NaN
C123.concoct.41.contigs	AbiE
C123.concoct.41.contigs	cas_adaptation
C123.concoct.41.contigs	DMS_other
C123.concoct.41.contigs	Paris_fused
C123.concoct.41.contigs	PrrC
C123.concoct.41.contigs	RM_type_III
C123.concoct.41.contigs	RM_type_IV
C123.concoct.43.contigs	AbiQ
C123.concoct.43.contigs	wadjet_other
C123.concoct.51_sub.contigs	AbiE
C123.concoct.51_sub.contigs	cas_adaptation
C123.concoct.51_sub.contigs	cas_type_other
C123.concoct.59_sub.contigs	AbiE
C123.concoct.59_sub.contigs	cas_adaptation
C123.concoct.59_sub.contigs	cas_type_other
C123.concoct.59_sub.contigs	DMS_other
C123.concoct.59_sub.contigs	septu_type_I
C123.concoct.71_sub.contigs	AbiE
C123.concoct.71_sub.contigs	cas_type_II-C
C123.concoct.71_sub.contigs	RM_type_IIG
C123.concoct.72.contigs	DMS_other
C123.concoct.72.contigs	RM_type_II
C123.concoct.7_sub.contigs	AbiE
C123.concoct.7_sub.contigs	cas_adaptation
C123.concoct.7_sub.contigs	cas_type_other
C123.concoct.7_sub.contigs	DMS_other
C123.concoct.7_sub.contigs	RM_type_I
C123.concoct.83_sub.contigs	DMS_other
C123.concoct.83_sub.contigs	septu_type_I
C123.concoct.83_sub.contigs	wadjet_other
C123.concoct.90_sub.contigs	NaN
C123.concoct.96_sub.contigs	DMS_other
C123.concoct.96_sub.contigs	RM_type_II
C123.concoct.96_sub.contigs	RM_type_IIG
C123.maxbin.C123.014.fasta.contigs	AbiE
C123.maxbin.C123.014.fasta.contigs	cas_adaptation
C123.maxbin.C123.014.fasta.contigs	RM_type_IIG
C123.maxbin.C123.020.fasta.contigs	AbiE
C123.maxbin.C123.020.fasta.contigs	AbiL
C123.maxbin.C123.020.fasta.contigs	cas_adaptation
C123.maxbin.C123.020.fasta.contigs	cas_type_II-A
C123.maxbin.C123.020.fasta.contigs	cas_type_III-A
C123.maxbin.C123.020.fasta.contigs	DMS_other
C123.maxbin.C123.020.fasta.contigs	RM_type_I
C123.maxbin.C123.020.fasta.contigs	RM_type_II
C123.maxbin.C123.020.fasta.contigs	RM_type_III
C123.maxbin.C123.020.fasta.contigs	RM_type_IV
C123.maxbin.C123.020.fasta.contigs	septu_type_I
C123.maxbin.C123.024.fasta.contigs	AbiD
C123.maxbin.C123.024.fasta.contigs	AbiE
C123.maxbin.C123.024.fasta.contigs	DMS_other
C123.maxbin.C123.024.fasta.contigs	DRT_class_II
C123.maxbin.C123.024.fasta.contigs	GAO_19
C123.maxbin.C123.038.fasta_sub.contigs	DMS_other
C123.maxbin.C123.038.fasta_sub.contigs	RM_type_II
C123.maxbin.C123.038.fasta_sub.contigs	RM_type_IV
C123.maxbin.C123.039.fasta_sub.contigs	cas_type_II-C
C123.maxbin.C123.039.fasta_sub.contigs	DMS_other
C123.maxbin.C123.041.fasta.contigs	AbiE
C123.maxbin.C123.041.fasta.contigs	DMS_other
C123.maxbin.C123.041.fasta.contigs	RM_type_I
C123.maxbin.C123.041.fasta.contigs	shedu
C123.metabat.bin.12.contigs	AbiE
C123.metabat.bin.12.contigs	AbiL
C123.metabat.bin.18.contigs	AbiD
C123.metabat.bin.18.contigs	AbiE
C123.metabat.bin.18.contigs	AbiL
C123.metabat.bin.18.contigs	darTG
C123.metabat.bin.18.contigs	DMS_other
C123.metabat.bin.18.contigs	DRT_class_II
C123.metabat.bin.18.contigs	RM_type_I
C123.metabat.bin.18.contigs	RM_type_II
C123.metabat.bin.18.contigs	RM_type_IV
C123.metabat.bin.1.contigs	NaN
C123.metabat.bin.22.contigs	AbiD
C123.metabat.bin.22.contigs	AbiE
C123.metabat.bin.22.contigs	wadjet_type_II
C123.metabat.bin.24.contigs	AbiE
C123.metabat.bin.24.contigs	cas_type_III-A
C123.metabat.bin.24.contigs	DMS_other
C123.metabat.bin.30.contigs	cas_type_I-C
C123.metabat.bin.30.contigs	DMS_other
C123.metabat.bin.30.contigs	RM_type_IV
C123.metabat.bin.38.contigs	AbiE
C123.metabat.bin.38.contigs	cas_type_II-A
C123.metabat.bin.38.contigs	DMS_other
C123.metabat.bin.38.contigs	RM_type_IIG
C123.metabat.bin.38.contigs	RM_type_IV
C123.metabat.bin.3.contigs	AbiD
C123.metabat.bin.3.contigs	DMS_other
C123.metabat.bin.3.contigs	zorya_other
C123.metabat.bin.47.contigs	AbiD
C123.metabat.bin.47.contigs	DMS_other
C123.metabat.bin.47.contigs	RM_type_II
C123.metabat.bin.49.contigs	argonaute_type_III
C123.metabat.bin.49.contigs	brex_type_I
C123.metabat.bin.49.contigs	cas_type_I-C
C123.metabat.bin.49.contigs	cas_type_I-E
C123.metabat.bin.49.contigs	cas_type_other
C123.metabat.bin.49.contigs	DMS_other
C123.metabat.bin.49.contigs	RM_type_I
C123.metabat.bin.49.contigs	RM_type_II
C123.metabat.bin.49.contigs	thoeris_type_I
C123.metabat.bin.56.contigs	AbiD
C123.metabat.bin.56.contigs	cas_type_III-A
C123.metabat.bin.56.contigs	cbass_type_I
C123.metabat.bin.56.contigs	DMS_other
C123.metabat.bin.56.contigs	DRT_class_II
C123.metabat.bin.56.contigs	RM_type_I
C123.metabat.bin.56.contigs	RM_type_II
C123.metabat.bin.56.contigs	zorya_other
C123.metabat.bin.59.contigs	AbiE
C123.metabat.bin.59.contigs	DMS_other
C123.metabat.bin.59.contigs	RM_type_I
C123.metabat.bin.59.contigs	RM_type_IV
C123.metabat.bin.63.contigs	cas_type_I-C
C123.metabat.bin.63.contigs	DMS_other
C123.metabat.bin.63.contigs	RM_type_II
C123.metabat.bin.63.contigs	RM_type_IV
C123.metabat.bin.71.contigs	DRT_class_II
C123.metabat.bin.71.contigs	kiwa
C123.metabat.bin.71.contigs	TerY-P_other
C123.metabat.bin.71.contigs	TIR-NLR
C123.metabat.bin.74.contigs	AbiE
C123.metabat.bin.74.contigs	AbiL
C123.metabat.bin.74.contigs	argonaute_solo
C123.metabat.bin.74.contigs	cas_type_other
C123.metabat.bin.74.contigs	DMS_other
C123.metabat.bin.74.contigs	ietAS
C123.metabat.bin.74.contigs	RM_type_II
C123.metabat.bin.74.contigs	TerY-P_other
C123.metabat.bin.79_sub.contigs	DMS_other
C123.mycc.Cluster.27.contigs	RM_type_IV
C123.mycc.Cluster.31_sub.contigs	cas_type_I-C
C123.mycc.Cluster.3.contigs	DMS_other
C123.mycc.Cluster.3.contigs	RM_type_II
C123.mycc.Cluster.3.contigs	RM_type_IIG
C123.mycc.Cluster.4.contigs	AbiE
C123.mycc.Cluster.4.contigs	AbiL
C123.mycc.Cluster.4.contigs	cas_type_I-C
C123.mycc.Cluster.4.contigs	DMS_other
C123.mycc.Cluster.4.contigs	RM_type_II
C123.mycc.Cluster.4.contigs	RM_type_IV
C123.mycc.Cluster.4.contigs	zorya_other
C123.mycc.Cluster.51_sub.contigs	AbiE
C123.mycc.Cluster.51_sub.contigs	AbiL
C123.mycc.Cluster.51_sub.contigs	cas_type_II-C
C123.mycc.Cluster.51_sub.contigs	DMS_other
C123.mycc.Cluster.51_sub.contigs	DRT_class_II
C123.mycc.Cluster.51_sub.contigs	DRT_other
C123.mycc.Cluster.51_sub.contigs	hachiman_type_I
C123.mycc.Cluster.51_sub.contigs	RM_type_I
C123.mycc.Cluster.51_sub.contigs	RM_type_II
C123.mycc.Cluster.51_sub.contigs	RM_type_IV
C123.mycc.Cluster.58.contigs	AbiE
C123.mycc.Cluster.58.contigs	DMS_other
C123.mycc.Cluster.58.contigs	RM_type_IIG
C123.mycc.Cluster.58.contigs	shedu
C124.abawaca.28_sub.contigs	NaN
C124.concoct.0.contigs	cas_type_II-C
C124.concoct.0.contigs	DMS_other
C124.concoct.105.contigs	cas_type_other
C124.concoct.105.contigs	DMS_other
C124.concoct.105.contigs	RM_type_II
C124.concoct.105.contigs	zorya_other
C124.concoct.107.contigs	cas_type_I-E
C124.concoct.107.contigs	cas_type_III-A
C124.concoct.107.contigs	cas_type_other
C124.concoct.107.contigs	DMS_other
C124.concoct.107.contigs	RM_type_IIG
C124.concoct.107.contigs	zorya_other
C124.concoct.113.contigs	AbiL
C124.concoct.113.contigs	cas_type_II-A
C124.concoct.113.contigs	cas_type_other
C124.concoct.125.contigs	cas_type_I-C
C124.concoct.125.contigs	DMS_other
C124.concoct.134.contigs	AbiL
C124.concoct.134.contigs	cas_type_I-E
C124.concoct.134.contigs	cas_type_other
C124.concoct.134.contigs	DMS_other
C124.concoct.134.contigs	RM_type_II
C124.concoct.134.contigs	thoeris_type_I
C124.concoct.147.contigs	cas_type_II-C
C124.concoct.147.contigs	DMS_other
C124.concoct.147.contigs	mza
C124.concoct.147.contigs	PT_PbeABCD
C124.concoct.147.contigs	RM_type_II
C124.concoct.147.contigs	RM_type_IV
C124.concoct.150.contigs	DMS_other
C124.concoct.150.contigs	RM_type_I
C124.concoct.150.contigs	RM_type_II
C124.concoct.150.contigs	RM_type_IV
C124.concoct.151_sub.contigs	NaN
C124.concoct.152_sub.contigs	cas_type_I-C
C124.concoct.155_sub.contigs	AbiL
C124.concoct.155_sub.contigs	AVAST_type_II
C124.concoct.155_sub.contigs	brex_type_I
C124.concoct.155_sub.contigs	DMS_other
C124.concoct.155_sub.contigs	DRT_class_II
C124.concoct.155_sub.contigs	DRT_class_III
C124.concoct.155_sub.contigs	DRT_other
C124.concoct.155_sub.contigs	septu_type_I
C124.concoct.18.contigs	cas_type_II-C
C124.concoct.22_sub.contigs	AbiE
C124.concoct.22_sub.contigs	AbiL
C124.concoct.22_sub.contigs	DMS_other
C124.concoct.22_sub.contigs	PT_DndABCDE
C124.concoct.22_sub.contigs	PT_PbeABCD
C124.concoct.22_sub.contigs	RM_type_I
C124.concoct.22_sub.contigs	RM_type_II
C124.concoct.23_sub.contigs	AbiL
C124.concoct.23_sub.contigs	DMS_other
C124.concoct.23_sub.contigs	wadjet_type_II
C124.concoct.26.contigs	AbiL
C124.concoct.44_sub.contigs	NaN
C124.concoct.50.contigs	AbiE
C124.concoct.50.contigs	AbiL
C124.concoct.50.contigs	DMS_other
C124.concoct.50.contigs	RM_type_I
C124.concoct.50.contigs	wadjet_other
C124.concoct.54_sub.contigs	cas_adaptation
C124.concoct.54_sub.contigs	DMS_other
[truncated: 25,462 more rows]

## Sheet: TableS7
Supplementary Table S7. The occurence frequency of CRISPR-Cas genes in each sample's assembly
Sample	Hybrid(I-B,I-C)	Hybrid(I-C,III-A)	Hybrid(I-E,III-B)	Hybrid(I-F,III-A)	I-A	I-B	I-C	I-E	I-F	I-G	II-A	II-B	II-C	III-A	III-B	III-C	III-D	IV-A3	IV-B	IV-D	V-A	V-B1	V-F	V-F1	VI-A	VI-B1	VI-D
C1	0	0	0	1	0	4	42	12	2	0	6	0	1	9	1	0	2	0	0	0	1	0	0	0	0	0	1
C102	0	0	0	0	0	1	19	1	1	0	6	1	0	2	1	0	4	0	0	0	0	0	0	0	0	1	0
C103	0	0	0	0	0	2	6	4	1	0	2	0	1	3	0	0	0	0	0	0	0	0	0	0	0	0	0
C104	1	0	1	0	0	4	21	8	2	0	4	2	4	5	1	0	2	0	0	0	3	0	0	2	1	0	2
C105	0	0	0	0	0	1	14	5	1	0	6	2	1	4	1	0	0	0	0	0	0	0	0	0	0	0	0
C107	0	0	0	0	0	3	19	4	0	0	3	1	0	11	0	0	1	0	0	0	0	0	0	1	0	0	1
C111	0	0	0	0	0	4	26	3	1	0	5	0	0	5	0	0	1	0	0	0	2	0	0	1	0	0	0
C114	0	0	0	0	0	1	39	7	1	0	6	0	3	6	1	0	2	0	0	0	0	0	0	0	0	0	0
C116	0	0	0	0	0	3	12	3	0	0	1	0	2	3	1	0	0	0	0	0	0	0	0	0	0	0	0
C118	0	0	0	0	0	5	28	7	0	0	4	4	5	14	1	0	3	0	0	0	3	0	0	2	0	0	1
C119	0	0	0	0	0	4	7	4	2	0	1	1	0	5	0	0	0	0	0	0	1	0	0	0	0	0	0
C123	0	0	0	0	0	4	25	5	0	0	5	1	0	8	1	0	0	0	0	0	0	0	0	0	0	0	1
C124	0	0	0	0	0	8	51	15	0	1	17	2	4	12	1	0	1	0	0	0	3	0	0	1	0	0	0
C134	0	0	0	0	0	5	38	5	0	0	9	0	2	10	0	0	1	0	0	0	2	0	0	0	0	1	1
C135	0	0	0	0	0	0	16	4	0	0	1	0	0	2	0	0	2	0	0	0	1	0	0	0	0	0	1
C136	0	0	0	0	0	1	22	4	1	0	3	1	2	2	1	0	1	0	0	0	0	0	0	0	0	0	0
C137	0	0	0	0	0	4	18	2	0	0	2	0	3	2	1	0	2	0	0	0	1	0	0	0	0	0	0
C140	0	0	0	0	0	4	19	7	0	0	8	2	3	7	0	0	3	0	0	0	1	0	0	0	0	1	0
C142	0	0	0	0	0	7	45	11	1	3	10	0	1	9	1	0	3	0	0	0	4	0	0	2	1	0	1
C146	0	0	0	0	0	7	44	10	2	0	7	0	0	9	1	0	4	0	1	0	1	0	0	0	0	0	1
C147	0	0	0	0	0	4	23	12	0	0	3	1	3	2	1	0	0	0	0	0	2	1	0	1	1	0	0
C148	0	0	0	0	0	1	18	2	0	2	3	2	1	2	0	0	3	0	0	0	3	0	0	2	1	0	0
C15	0	0	0	0	0	0	11	10	0	0	3	0	1	3	0	0	1	0	0	0	0	0	0	0	0	0	0
C152IIP	0	0	0	0	0	0	25	5	0	0	4	1	3	6	0	0	1	0	0	0	0	0	0	0	0	0	1
C18	0	0	0	0	0	7	23	8	1	0	8	0	5	2	0	0	0	0	0	0	0	0	0	1	1	0	0
C19	0	0	0	0	0	7	17	8	1	0	1	1	3	7	0	0	2	0	0	0	0	0	0	1	0	0	0
C20	0	0	0	0	0	6	29	7	1	2	6	0	4	7	1	0	5	0	0	1	1	0	0	0	1	0	0
C21	0	0	0	0	0	4	52	13	2	1	15	0	1	15	4	0	2	0	0	0	4	0	0	1	1	1	1
C23	0	0	0	0	0	1	31	3	0	0	10	0	4	6	1	0	0	0	0	0	0	0	0	0	0	0	1
C24	0	0	0	0	0	0	21	5	0	0	3	0	3	6	0	0	1	0	0	0	1	0	0	0	0	0	1
C26	0	0	0	0	0	2	15	4	0	2	4	1	1	6	0	0	3	0	0	0	2	0	0	4	1	0	0
C28	0	0	0	0	0	2	45	7	1	1	10	1	2	8	0	0	0	0	0	0	3	0	0	0	0	0	0
C30	0	0	0	0	0	8	19	5	0	0	6	1	2	9	1	0	3	0	0	0	5	0	0	1	1	0	1
C32	0	0	0	1	0	3	17	9	0	0	5	0	1	8	0	0	2	0	0	0	1	0	0	0	1	1	0
C33	0	0	0	1	0	3	13	7	0	0	6	0	2	2	0	0	1	0	0	0	2	0	0	0	0	0	0
C34old	0	0	0	0	0	3	35	4	0	1	5	0	3	2	1	0	1	0	0	0	1	0	0	2	0	0	0
C35	0	0	0	0	0	3	17	11	0	1	5	1	2	7	1	0	2	0	0	0	0	0	0	0	0	0	0
C40	0	0	0	0	0	2	42	21	0	0	9	0	6	5	2	0	3	0	0	0	1	0	0	0	0	0	0
C44	0	0	0	0	0	4	27	10	0	1	5	3	3	4	0	0	4	0	0	0	0	0	0	0	0	0	0
C46	0	0	0	0	0	8	50	18	2	0	15	2	0	16	4	0	4	0	0	0	4	0	0	3	0	1	0
C47	0	0	0	0	0	1	18	5	2	0	5	0	2	5	1	0	1	0	0	0	2	0	0	2	0	0	0
C48	0	0	0	0	0	3	17	8	2	0	2	0	0	7	0	0	3	0	0	0	1	0	0	0	0	0	1
C49	0	0	0	0	0	4	12	2	1	0	1	0	0	3	1	0	0	0	0	0	1	0	0	0	0	0	0
C5	0	0	0	0	0	8	27	4	1	0	12	0	0	5	1	0	5	0	0	0	4	0	0	1	0	0	0
C51	0	0	0	0	0	4	23	11	0	0	7	0	3	6	1	0	2	0	0	0	1	0	0	1	0	0	0
C54	0	0	0	0	0	4	49	10	3	1	8	1	0	9	3	0	1	0	0	0	3	0	0	0	0	0	1
C59	0	0	0	0	0	2	11	1	1	0	2	1	1	2	2	0	0	0	0	0	1	0	0	0	0	0	0
C65	0	0	0	0	0	2	11	8	0	0	8	1	1	6	0	0	2	0	0	0	2	0	0	1	0	0	0
C68	0	0	0	0	0	6	32	15	1	0	8	1	3	8	1	0	3	0	0	0	1	0	0	0	0	0	1
C69	0	0	0	0	0	3	25	3	1	1	5	2	0	6	1	0	2	0	0	0	2	0	0	2	0	0	0
C7	0	0	0	0	0	4	43	10	0	0	6	3	2	11	0	0	3	0	0	0	4	0	0	3	1	0	1
C70	0	0	0	0	0	5	45	14	1	1	6	1	2	14	3	0	3	0	0	0	1	0	0	0	0	0	2
C72	0	0	0	1	0	6	68	14	1	0	11	0	3	13	3	0	5	0	1	0	2	0	0	0	0	0	0
C74	0	0	0	0	0	1	15	2	0	0	3	1	0	2	1	0	0	0	0	0	0	0	0	0	0	0	0
C75	0	0	0	1	0	1	11	5	1	0	2	1	0	1	0	0	1	0	0	0	1	0	0	0	0	0	1
C76II	0	0	0	0	0	6	45	11	1	0	9	3	2	13	1	0	3	0	0	0	0	0	0	2	0	0	2
C80	0	0	0	0	0	4	22	7	1	0	7	0	3	6	3	0	2	0	0	0	2	0	0	0	1	0	0
C82	0	0	0	0	0	5	20	10	1	0	5	2	4	7	0	2	0	0	1	0	3	0	0	1	0	0	1
C85	0	0	0	0	0	2	14	6	1	0	5	0	2	7	0	0	3	0	0	0	1	0	0	0	0	0	1
C86	0	1	0	0	0	3	26	10	0	1	2	1	1	6	1	0	0	0	0	0	0	0	0	0	0	0	1
C87	0	0	0	0	0	4	23	5	1	0	3	0	2	7	1	0	2	0	0	0	2	0	0	0	0	0	1
C88	0	0	0	1	0	2	24	8	1	0	3	0	1	1	0	0	2	0	0	0	1	0	0	1	0	0	1
C89	0	0	0	0	0	4	31	12	2	1	10	1	3	9	2	0	2	0	0	0	1	0	0	0	0	0	0
C9	0	0	0	0	0	11	42	9	0	0	7	5	0	12	1	0	4	0	0	0	4	0	0	0	1	0	1
C90	0	0	0	0	0	5	27	8	1	1	11	0	1	6	1	0	0	0	0	0	1	0	0	1	0	0	0
C95	0	0	0	0	0	4	43	17	1	0	6	0	1	12	1	0	2	0	0	0	2	0	0	0	0	0	0
C96	0	0	0	0	0	5	31	7	1	0	7	2	7	11	0	0	3	0	0	0	2	0	0	1	0	0	0
C98	0	0	0	0	0	0	7	4	0	1	0	0	0	1	0	0	0	0	0	0	0	0	0	0	0	0	0
P100	0	0	0	0	0	0	7	0	0	0	1	1	0	0	0	0	0	0	0	0	0	0	0	0	0	0	0
P103	0	0	0	0	0	4	22	3	1	1	7	0	1	7	1	0	2	0	0	0	1	0	0	2	0	0	1
P104IIP	0	0	0	0	0	7	49	5	1	0	17	3	4	13	3	0	4	0	0	0	4	0	0	0	0	0	1
P105	0	0	0	0	0	2	12	4	0	0	4	2	4	2	0	0	0	0	0	0	0	0	0	1	0	0	0
P107	0	0	0	0	0	9	53	10	1	0	17	1	6	10	1	0	1	0	2	0	2	0	0	2	0	1	0
P10old	0	0	0	0	0	3	47	11	0	0	13	0	3	7	2	0	3	0	1	0	0	0	0	0	1	0	0
P114	0	0	0	0	1	3	22	4	0	0	7	1	0	5	3	0	2	0	0	0	0	0	0	0	0	0	0
P115	0	0	0	0	0	3	17	5	1	0	4	0	2	6	0	0	1	0	0	0	1	0	0	0	0	0	0
P116	0	0	0	0	0	1	18	5	0	0	4	1	1	5	0	0	0	0	0	0	1	0	0	0	0	0	1
P118	0	0	0	0	0	1	16	9	0	0	2	0	5	3	0	0	2	0	0	0	1	0	0	0	0	0	1
P119	0	0	0	0	0	1	21	4	1	0	9	0	2	6	1	0	0	0	1	0	4	0	0	0	0	0	1
P11old	0	0	0	0	0	1	25	7	0	1	6	0	0	4	1	0	0	0	0	0	1	0	0	0	1	0	0
P12	0	0	0	0	0	3	18	3	1	0	2	1	0	2	2	0	1	0	0	0	0	0	0	0	0	0	0
P120	0	0	0	0	0	1	8	1	1	0	2	0	2	4	1	0	0	0	0	0	3	0	0	0	0	0	0
P14	0	0	0	0	0	4	17	7	0	0	8	0	3	10	0	0	2	0	0	0	1	0	0	1	1	0	0
P15	0	0	0	0	0	0	14	5	0	0	0	1	2	5	0	0	0	0	0	0	1	0	0	0	0	0	0
P16	0	0	0	0	0	1	22	7	2	0	7	0	3	3	0	0	1	0	0	0	1	0	1	0	0	0	0
P17	0	0	0	1	0	3	17	3	0	1	5	0	0	4	1	0	0	0	0	0	4	0	0	0	0	0	1
P18	0	0	0	0	0	5	16	4	1	0	5	0	3	5	1	0	1	0	0	0	0	0	0	2	0	0	0
P19	0	0	0	0	0	4	21	5	0	0	4	0	2	6	1	0	1	0	0	0	0	0	0	1	0	0	0
P20	0	0	0	0	0	4	30	5	1	0	6	1	0	6	0	0	0	0	0	0	2	0	0	1	1	0	0
P24	0	0	0	0	0	5	21	6	1	1	6	0	1	6	0	0	2	0	0	0	1	0	0	0	0	0	1
P26	0	0	0	0	0	0	12	2	1	0	1	0	0	0	0	0	0	0	0	0	0	0	0	0	0	0	0
P28	0	0	0	1	0	5	22	4	0	0	6	1	2	4	0	0	0	0	0	0	1	0	0	1	1	0	1
P31	0	0	0	0	0	0	11	3	0	0	0	0	0	3	0	0	0	0	0	0	0	0	0	0	0	0	0
P34	1	0	0	0	0	4	20	4	3	0	5	0	0	9	0	0	0	0	0	0	1	0	0	0	0	0	1
P37	0	0	0	0	0	0	6	6	0	1	2	3	2	2	0	0	2	0	0	0	0	0	0	0	0	0	0
P38	0	0	0	0	0	1	10	0	0	0	9	1	0	2	0	0	0	0	0	0	0	0	0	0	0	0	0
P4	0	0	0	0	0	1	22	3	0	0	2	0	2	7	1	0	0	0	0	0	0	0	0	0	0	0	0
P42	0	0	0	0	0	2	21	6	1	0	12	0	2	4	1	0	1	0	0	0	3	0	0	1	0	0	1
P43	0	0	0	0	0	4	16	3	1	0	3	0	2	6	2	0	0	0	0	0	1	0	0	0	1	0	0
P45	0	0	0	0	0	5	28	7	0	0	8	2	1	9	1	0	0	0	1	0	1	0	0	0	2	0	0
P46	0	0	0	1	0	5	13	4	0	0	2	0	1	2	2	0	2	0	0	0	0	0	0	0	0	0	0
P47	0	0	0	0	0	3	25	6	0	0	4	0	1	5	0	0	1	0	0	0	2	0	0	0	1	0	0
P48	0	0	0	0	0	7	16	2	1	0	9	0	0	4	0	0	0	0	0	0	1	0	0	0	1	0	0
P5	0	0	0	1	0	5	23	3	0	0	2	0	4	3	1	0	1	0	0	0	2	0	0	1	0	0	1
P50	0	0	0	0	0	3	19	6	0	1	4	0	3	1	1	0	0	0	0	0	0	0	0	0	0	0	0
P51	0	0	0	0	0	2	10	1	0	0	6	0	2	2	0	0	0	0	0	0	0	0	0	0	0	0	0
P52	0	0	0	0	0	4	33	4	1	0	6	1	0	5	0	0	1	0	0	0	1	0	0	0	0	0	0
P53	0	0	0	0	0	2	20	4	1	1	1	2	2	6	1	0	1	0	0	0	1	0	0	1	0	0	1
P56	0	0	0	0	0	4	14	3	1	2	4	1	2	5	0	0	3	0	0	0	0	0	0	0	0	0	0
P57	0	0	0	0	0	1	25	5	1	0	7	0	1	10	1	0	2	0	0	0	1	0	0	0	0	0	0
P58	0	0	0	0	1	1	16	7	0	0	2	0	2	2	1	0	0	0	0	0	0	0	0	0	0	0	1
P59	0	0	0	0	0	4	14	4	0	0	7	0	2	4	1	0	1	1	0	0	1	0	0	0	0	0	0
P60	0	0	0	0	0	7	27	8	1	0	7	0	1	6	1	0	3	0	0	0	1	0	0	0	0	0	0
P61	0	0	0	0	0	3	13	4	1	1	6	2	3	6	0	0	2	0	0	0	4	0	0	0	0	1	0
P62P	0	0	0	0	0	5	16	5	1	0	3	0	1	3	0	0	0	0	0	0	1	0	0	0	0	0	1
P63	0	0	0	0	0	1	13	4	0	0	1	0	2	6	0	0	1	0	0	0	3	0	0	0	0	0	1
P66	0	0	0	0	0	2	19	8	1	0	7	0	3	6	1	0	0	0	0	0	2	0	0	0	1	1	0
P67	0	0	0	0	0	1	33	7	2	1	4	2	0	2	0	0	2	0	1	0	2	0	0	0	0	0	0
P68	0	0	0	0	0	4	20	5	1	0	2	2	3	7	1	0	2	0	0	0	2	0	0	1	0	0	0
P69	0	0	1	0	0	4	40	9	1	0	13	2	3	13	1	0	1	0	0	0	4	0	0	2	0	0	0
P70	0	0	0	0	0	2	14	4	2	1	4	0	1	2	0	0	0	0	0	0	1	0	0	0	0	0	0
P71	0	0	0	0	0	7	21	6	0	0	5	0	0	5	0	0	1	0	0	0	2	0	0	1	0	0	1
P72	0	0	0	0	0	4	24	4	2	0	1	0	1	1	1	0	1	0	0	0	1	0	0	0	0	0	1
P73	0	0	0	0	0	2	16	3	1	0	0	0	0	3	0	0	0	0	0	0	0	0	0	0	0	0	1
P74	0	0	0	0	0	1	14	9	0	0	1	0	1	5	0	0	1	0	0	0	0	0	0	0	0	0	1
P77	0	1	0	0	0	1	21	6	1	0	8	1	0	6	2	0	2	0	0	0	2	0	0	0	0	1	0
P79	0	0	0	0	0	1	10	7	0	0	2	0	1	4	0	0	1	0	0	0	2	0	0	0	0	0	0
P8	0	0	0	0	0	0	10	4	1	0	1	0	0	1	0	0	0	0	0	0	0	0	0	0	0	0	0
P83	0	0	0	0	0	0	7	2	3	0	0	0	1	2	0	0	0	0	0	0	0	0	0	0	0	0	0
P85	0	0	0	0	0	2	15	2	1	0	2	0	1	1	1	0	0	0	1	0	0	0	0	0	0	0	0
P87	0	0	0	1	0	5	20	5	2	0	2	2	3	8	0	0	0	0	0	0	3	0	0	0	0	0	0
P88	0	0	0	0	0	0	28	6	1	1	4	1	3	2	0	0	0	0	0	0	2	0	0	2	0	0	1
P9	0	0	0	0	0	1	9	6	1	0	1	1	1	2	0	0	1	0	0	0	1	0	0	0	0	0	0
P94	0	0	0	0	0	3	21	4	1	0	4	1	1	7	0	0	0	0	0	0	2	0	0	0	0	0	0
P95II	0	0	0	0	0	2	11	4	1	0	1	1	0	1	0	0	1	0	0	0	0	0	0	0	0	0	0
P99	0	0	0	0	0	5	20	4	1	0	4	1	3	5	1	0	2	0	0	0	1	0	0	0	1	0	1

## Sheet: TableS8
Supplementary Table S8. The occurence frequency of each COG category in each sample's whole genome set
COG Category	sample	Occurence frequency
Amino acid transport and metabolism	C102	16278
Amino acid transport and metabolism	C103	15756
Amino acid transport and metabolism	C104	35765
Amino acid transport and metabolism	C105	20967
Amino acid transport and metabolism	C107	22141
Amino acid transport and metabolism	C111	26350
Amino acid transport and metabolism	C114	27387
Amino acid transport and metabolism	C116	11795
Amino acid transport and metabolism	C118	24526
Amino acid transport and metabolism	C119	12611
Amino acid transport and metabolism	C123	25213
Amino acid transport and metabolism	C124	36471
Amino acid transport and metabolism	C1	30829
Amino acid transport and metabolism	C134	29409
Amino acid transport and metabolism	C135	15937
Amino acid transport and metabolism	C136	20402
Amino acid transport and metabolism	C137	16034
Amino acid transport and metabolism	C140	24550
Amino acid transport and metabolism	C142	34370
Amino acid transport and metabolism	C146	29122
Amino acid transport and metabolism	C147	30117
Amino acid transport and metabolism	C148	17811
Amino acid transport and metabolism	C15	18167
Amino acid transport and metabolism	C152IIP	25515
Amino acid transport and metabolism	C18	25938
Amino acid transport and metabolism	C19	23235
Amino acid transport and metabolism	C20	29998
Amino acid transport and metabolism	C21	41890
Amino acid transport and metabolism	C23	22977
Amino acid transport and metabolism	C24	23381
Amino acid transport and metabolism	C26	21481
Amino acid transport and metabolism	C28	31394
Amino acid transport and metabolism	C30	22018
Amino acid transport and metabolism	C32	18359
Amino acid transport and metabolism	C33	11887
Amino acid transport and metabolism	C34old	26769
Amino acid transport and metabolism	C35	32581
Amino acid transport and metabolism	C40	43257
Amino acid transport and metabolism	C44	31042
Amino acid transport and metabolism	C46	34382
Amino acid transport and metabolism	C47	24897
Amino acid transport and metabolism	C48	20459
Amino acid transport and metabolism	C49	13655
Amino acid transport and metabolism	C51	18121
Amino acid transport and metabolism	C5	27866
Amino acid transport and metabolism	C54	33892
Amino acid transport and metabolism	C59	15981
Amino acid transport and metabolism	C65	18243
Amino acid transport and metabolism	C68	34973
Amino acid transport and metabolism	C69	20134
Amino acid transport and metabolism	C70	32495
Amino acid transport and metabolism	C72	43282
Amino acid transport and metabolism	C7	40170
Amino acid transport and metabolism	C74	19441
Amino acid transport and metabolism	C75	16136
Amino acid transport and metabolism	C76II	36329
Amino acid transport and metabolism	C80	18997
Amino acid transport and metabolism	C82	20532
Amino acid transport and metabolism	C85	18921
Amino acid transport and metabolism	C86	26235
Amino acid transport and metabolism	C87	23088
Amino acid transport and metabolism	C88	15961
Amino acid transport and metabolism	C89	31461
Amino acid transport and metabolism	C90	26283
Amino acid transport and metabolism	C9	34142
Amino acid transport and metabolism	C95	36378
Amino acid transport and metabolism	C96	35842
Amino acid transport and metabolism	C98	9632
Amino acid transport and metabolism	P100	14068
Amino acid transport and metabolism	P103	24582
Amino acid transport and metabolism	P104IIP	45084
Amino acid transport and metabolism	P105	21462
Amino acid transport and metabolism	P107	47976
Amino acid transport and metabolism	P10old	30784
Amino acid transport and metabolism	P114	21688
Amino acid transport and metabolism	P115	20539
Amino acid transport and metabolism	P116	20526
Amino acid transport and metabolism	P118	19031
Amino acid transport and metabolism	P119	22399
Amino acid transport and metabolism	P11old	20777
Amino acid transport and metabolism	P120	13874
Amino acid transport and metabolism	P12	19634
Amino acid transport and metabolism	P14	26569
Amino acid transport and metabolism	P15	15871
Amino acid transport and metabolism	P16	25839
Amino acid transport and metabolism	P17	17514
Amino acid transport and metabolism	P18	20124
Amino acid transport and metabolism	P19	19432
Amino acid transport and metabolism	P20	27113
Amino acid transport and metabolism	P24	18913
Amino acid transport and metabolism	P26	15582
Amino acid transport and metabolism	P28	21283
Amino acid transport and metabolism	P31	13125
Amino acid transport and metabolism	P34	20036
Amino acid transport and metabolism	P37	15956
Amino acid transport and metabolism	P38	17116
Amino acid transport and metabolism	P4	18561
Amino acid transport and metabolism	P42	24323
Amino acid transport and metabolism	P43	17898
Amino acid transport and metabolism	P45	27548
Amino acid transport and metabolism	P46	15409
Amino acid transport and metabolism	P47	21108
Amino acid transport and metabolism	P48	20946
Amino acid transport and metabolism	P50	19231
Amino acid transport and metabolism	P51	16396
Amino acid transport and metabolism	P5	21165
Amino acid transport and metabolism	P52	22931
Amino acid transport and metabolism	P53	15284
Amino acid transport and metabolism	P56	21836
Amino acid transport and metabolism	P57	29377
Amino acid transport and metabolism	P58	21921
Amino acid transport and metabolism	P59	17783
Amino acid transport and metabolism	P60	28221
Amino acid transport and metabolism	P61	19970
Amino acid transport and metabolism	P62P	17932
Amino acid transport and metabolism	P63	18539
Amino acid transport and metabolism	P66	22052
Amino acid transport and metabolism	P67	20189
Amino acid transport and metabolism	P68	25730
Amino acid transport and metabolism	P69	32646
Amino acid transport and metabolism	P70	19340
Amino acid transport and metabolism	P71	19012
Amino acid transport and metabolism	P72	16396
Amino acid transport and metabolism	P73	16439
Amino acid transport and metabolism	P74	18746
Amino acid transport and metabolism	P77	24868
Amino acid transport and metabolism	P79	19682
Amino acid transport and metabolism	P8	16176
Amino acid transport and metabolism	P83	13460
Amino acid transport and metabolism	P85	15129
Amino acid transport and metabolism	P87	25403
Amino acid transport and metabolism	P88	21073
Amino acid transport and metabolism	P9	12054
Amino acid transport and metabolism	P94	17820
Amino acid transport and metabolism	P95II	10541
Amino acid transport and metabolism	P99	20970
Carbohydrate transport and metabolism	C102	18520
Carbohydrate transport and metabolism	C103	15918
Carbohydrate transport and metabolism	C104	32870
Carbohydrate transport and metabolism	C105	20207
Carbohydrate transport and metabolism	C107	21013
Carbohydrate transport and metabolism	C111	24512
Carbohydrate transport and metabolism	C114	27639
Carbohydrate transport and metabolism	C116	12268
Carbohydrate transport and metabolism	C118	23747
Carbohydrate transport and metabolism	C119	12902
Carbohydrate transport and metabolism	C123	23703
Carbohydrate transport and metabolism	C124	35058
Carbohydrate transport and metabolism	C1	29992
Carbohydrate transport and metabolism	C134	28410
Carbohydrate transport and metabolism	C135	15397
Carbohydrate transport and metabolism	C136	19962
Carbohydrate transport and metabolism	C137	17824
Carbohydrate transport and metabolism	C140	23442
Carbohydrate transport and metabolism	C142	32698
Carbohydrate transport and metabolism	C146	28217
Carbohydrate transport and metabolism	C147	29341
Carbohydrate transport and metabolism	C148	17078
Carbohydrate transport and metabolism	C15	16969
Carbohydrate transport and metabolism	C152IIP	23618
Carbohydrate transport and metabolism	C18	25534
Carbohydrate transport and metabolism	C19	22257
Carbohydrate transport and metabolism	C20	29839
Carbohydrate transport and metabolism	C21	42148
Carbohydrate transport and metabolism	C23	22520
Carbohydrate transport and metabolism	C24	22824
Carbohydrate transport and metabolism	C26	20324
Carbohydrate transport and metabolism	C28	31183
Carbohydrate transport and metabolism	C30	21452
Carbohydrate transport and metabolism	C32	17675
Carbohydrate transport and metabolism	C33	12917
Carbohydrate transport and metabolism	C34old	27179
Carbohydrate transport and metabolism	C35	31628
Carbohydrate transport and metabolism	C40	39090
Carbohydrate transport and metabolism	C44	29527
Carbohydrate transport and metabolism	C46	33774
Carbohydrate transport and metabolism	C47	24103
Carbohydrate transport and metabolism	C48	20342
Carbohydrate transport and metabolism	C49	13893
Carbohydrate transport and metabolism	C51	17347
Carbohydrate transport and metabolism	C5	26235
Carbohydrate transport and metabolism	C54	32636
Carbohydrate transport and metabolism	C59	16366
Carbohydrate transport and metabolism	C65	17887
Carbohydrate transport and metabolism	C68	33339
Carbohydrate transport and metabolism	C69	20141
Carbohydrate transport and metabolism	C70	30823
Carbohydrate transport and metabolism	C72	42283
Carbohydrate transport and metabolism	C7	38418
Carbohydrate transport and metabolism	C74	18751
Carbohydrate transport and metabolism	C75	14730
Carbohydrate transport and metabolism	C76II	35668
Carbohydrate transport and metabolism	C80	18582
Carbohydrate transport and metabolism	C82	19042
Carbohydrate transport and metabolism	C85	18225
Carbohydrate transport and metabolism	C86	24379
Carbohydrate transport and metabolism	C87	22352
Carbohydrate transport and metabolism	C88	16568
Carbohydrate transport and metabolism	C89	30004
Carbohydrate transport and metabolism	C90	26102
Carbohydrate transport and metabolism	C9	31484
Carbohydrate transport and metabolism	C95	35924
Carbohydrate transport and metabolism	C96	34309
Carbohydrate transport and metabolism	C98	9702
Carbohydrate transport and metabolism	P100	12543
Carbohydrate transport and metabolism	P103	23541
Carbohydrate transport and metabolism	P104IIP	43871
Carbohydrate transport and metabolism	P105	20428
Carbohydrate transport and metabolism	P107	45465
Carbohydrate transport and metabolism	P10old	30270
Carbohydrate transport and metabolism	P114	21811
Carbohydrate transport and metabolism	P115	19573
Carbohydrate transport and metabolism	P116	19114
Carbohydrate transport and metabolism	P118	17586
Carbohydrate transport and metabolism	P119	22488
Carbohydrate transport and metabolism	P11old	19036
Carbohydrate transport and metabolism	P120	13465
Carbohydrate transport and metabolism	P12	19242
Carbohydrate transport and metabolism	P14	24518
Carbohydrate transport and metabolism	P15	15499
Carbohydrate transport and metabolism	P16	26533
Carbohydrate transport and metabolism	P17	17331
Carbohydrate transport and metabolism	P18	19432
Carbohydrate transport and metabolism	P19	19716
Carbohydrate transport and metabolism	P20	26568
Carbohydrate transport and metabolism	P24	19110
Carbohydrate transport and metabolism	P26	14684
Carbohydrate transport and metabolism	P28	21031
Carbohydrate transport and metabolism	P31	12009
Carbohydrate transport and metabolism	P34	18784
Carbohydrate transport and metabolism	P37	15404
Carbohydrate transport and metabolism	P38	16744
Carbohydrate transport and metabolism	P4	17903
Carbohydrate transport and metabolism	P42	22912
Carbohydrate transport and metabolism	P43	17610
Carbohydrate transport and metabolism	P45	26420
Carbohydrate transport and metabolism	P46	15009
Carbohydrate transport and metabolism	P47	21117
Carbohydrate transport and metabolism	P48	19851
Carbohydrate transport and metabolism	P50	20174
Carbohydrate transport and metabolism	P51	16815
Carbohydrate transport and metabolism	P5	20642
Carbohydrate transport and metabolism	P52	23553
Carbohydrate transport and metabolism	P53	17900
Carbohydrate transport and metabolism	P56	20404
Carbohydrate transport and metabolism	P57	29013
Carbohydrate transport and metabolism	P58	21149
Carbohydrate transport and metabolism	P59	17018
Carbohydrate transport and metabolism	P60	27081
Carbohydrate transport and metabolism	P61	17917
Carbohydrate transport and metabolism	P62P	18497
Carbohydrate transport and metabolism	P63	17812
Carbohydrate transport and metabolism	P66	20502
Carbohydrate transport and metabolism	P67	22054
Carbohydrate transport and metabolism	P68	24763
Carbohydrate transport and metabolism	P69	31211
Carbohydrate transport and metabolism	P70	18633
Carbohydrate transport and metabolism	P71	19147
Carbohydrate transport and metabolism	P72	15649
Carbohydrate transport and metabolism	P73	16473
Carbohydrate transport and metabolism	P74	17962
Carbohydrate transport and metabolism	P77	23455
Carbohydrate transport and metabolism	P79	19735
Carbohydrate transport and metabolism	P8	13932
Carbohydrate transport and metabolism	P83	14940
Carbohydrate transport and metabolism	P85	15232
Carbohydrate transport and metabolism	P87	25056
Carbohydrate transport and metabolism	P88	20610
Carbohydrate transport and metabolism	P9	11776
Carbohydrate transport and metabolism	P94	16814
Carbohydrate transport and metabolism	P95II	11632
Carbohydrate transport and metabolism	P99	19992
Cell cycle control, cell division, chromosome partitioning	C102	5578
Cell cycle control, cell division, chromosome partitioning	C103	7162
Cell cycle control, cell division, chromosome partitioning	C104	15220
Cell cycle control, cell division, chromosome partitioning	C105	8859
Cell cycle control, cell division, chromosome partitioning	C107	9011
Cell cycle control, cell division, chromosome partitioning	C111	11203
Cell cycle control, cell division, chromosome partitioning	C1	12464
Cell cycle control, cell division, chromosome partitioning	C114	10726
Cell cycle control, cell division, chromosome partitioning	C116	4759
Cell cycle control, cell division, chromosome partitioning	C118	10494
Cell cycle control, cell division, chromosome partitioning	C119	4850
Cell cycle control, cell division, chromosome partitioning	C123	11311
Cell cycle control, cell division, chromosome partitioning	C124	15338
Cell cycle control, cell division, chromosome partitioning	C134	13010
Cell cycle control, cell division, chromosome partitioning	C135	6684
Cell cycle control, cell division, chromosome partitioning	C136	8434
Cell cycle control, cell division, chromosome partitioning	C137	5966
Cell cycle control, cell division, chromosome partitioning	C140	11297
Cell cycle control, cell division, chromosome partitioning	C142	14264
Cell cycle control, cell division, chromosome partitioning	C146	13170
Cell cycle control, cell division, chromosome partitioning	C147	14098
Cell cycle control, cell division, chromosome partitioning	C148	7487
Cell cycle control, cell division, chromosome partitioning	C152IIP	10053
Cell cycle control, cell division, chromosome partitioning	C15	7496
Cell cycle control, cell division, chromosome partitioning	C18	12024
Cell cycle control, cell division, chromosome partitioning	C19	9739
Cell cycle control, cell division, chromosome partitioning	C20	11105
Cell cycle control, cell division, chromosome partitioning	C21	18451
Cell cycle control, cell division, chromosome partitioning	C23	9512
Cell cycle control, cell division, chromosome partitioning	C24	10261
Cell cycle control, cell division, chromosome partitioning	C26	8675
Cell cycle control, cell division, chromosome partitioning	C28	13731
Cell cycle control, cell division, chromosome partitioning	C30	9445
Cell cycle control, cell division, chromosome partitioning	C32	7339
Cell cycle control, cell division, chromosome partitioning	C33	4359
Cell cycle control, cell division, chromosome partitioning	C34old	11174
Cell cycle control, cell division, chromosome partitioning	C35	13691
Cell cycle control, cell division, chromosome partitioning	C40	18413
Cell cycle control, cell division, chromosome partitioning	C44	13345
Cell cycle control, cell division, chromosome partitioning	C46	15085
Cell cycle control, cell division, chromosome partitioning	C47	11014
Cell cycle control, cell division, chromosome partitioning	C48	8393
Cell cycle control, cell division, chromosome partitioning	C49	5258
Cell cycle control, cell division, chromosome partitioning	C5	12479
Cell cycle control, cell division, chromosome partitioning	C51	6838
Cell cycle control, cell division, chromosome partitioning	C54	15505
Cell cycle control, cell division, chromosome partitioning	C59	6009
Cell cycle control, cell division, chromosome partitioning	C65	7311
Cell cycle control, cell division, chromosome partitioning	C68	15662
Cell cycle control, cell division, chromosome partitioning	C69	8315
Cell cycle control, cell division, chromosome partitioning	C70	12591
Cell cycle control, cell division, chromosome partitioning	C7	16475
Cell cycle control, cell division, chromosome partitioning	C72	17164
Cell cycle control, cell division, chromosome partitioning	C74	8246
Cell cycle control, cell division, chromosome partitioning	C75	6742
Cell cycle control, cell division, chromosome partitioning	C76II	15901
Cell cycle control, cell division, chromosome partitioning	C80	8600
Cell cycle control, cell division, chromosome partitioning	C82	8358
Cell cycle control, cell division, chromosome partitioning	C85	8147
Cell cycle control, cell division, chromosome partitioning	C86	10246
Cell cycle control, cell division, chromosome partitioning	C87	9700
Cell cycle control, cell division, chromosome partitioning	C88	6002
Cell cycle control, cell division, chromosome partitioning	C89	13060
Cell cycle control, cell division, chromosome partitioning	C90	12597
Cell cycle control, cell division, chromosome partitioning	C9	12654
Cell cycle control, cell division, chromosome partitioning	C95	16554
Cell cycle control, cell division, chromosome partitioning	C96	15741
Cell cycle control, cell division, chromosome partitioning	C98	3561
Cell cycle control, cell division, chromosome partitioning	P100	5447
Cell cycle control, cell division, chromosome partitioning	P103	10499
Cell cycle control, cell division, chromosome partitioning	P104IIP	19871
Cell cycle control, cell division, chromosome partitioning	P105	8433
Cell cycle control, cell division, chromosome partitioning	P107	20779
Cell cycle control, cell division, chromosome partitioning	P10old	12965
Cell cycle control, cell division, chromosome partitioning	P114	8615
Cell cycle control, cell division, chromosome partitioning	P115	8238
Cell cycle control, cell division, chromosome partitioning	P116	8678
Cell cycle control, cell division, chromosome partitioning	P118	7422
Cell cycle control, cell division, chromosome partitioning	P119	9444
Cell cycle control, cell division, chromosome partitioning	P11old	8131
Cell cycle control, cell division, chromosome partitioning	P120	5963
Cell cycle control, cell division, chromosome partitioning	P12	7957
Cell cycle control, cell division, chromosome partitioning	P14	11515
Cell cycle control, cell division, chromosome partitioning	P15	6333
Cell cycle control, cell division, chromosome partitioning	P16	9103
Cell cycle control, cell division, chromosome partitioning	P17	7569
Cell cycle control, cell division, chromosome partitioning	P18	8421
Cell cycle control, cell division, chromosome partitioning	P19	8230
Cell cycle control, cell division, chromosome partitioning	P20	11989
Cell cycle control, cell division, chromosome partitioning	P24	8318
Cell cycle control, cell division, chromosome partitioning	P26	5619
Cell cycle control, cell division, chromosome partitioning	P28	9176
Cell cycle control, cell division, chromosome partitioning	P31	5033
Cell cycle control, cell division, chromosome partitioning	P34	8424
Cell cycle control, cell division, chromosome partitioning	P37	6472
Cell cycle control, cell division, chromosome partitioning	P38	7901
Cell cycle control, cell division, chromosome partitioning	P42	11296
Cell cycle control, cell division, chromosome partitioning	P43	7505
Cell cycle control, cell division, chromosome partitioning	P45	11479
Cell cycle control, cell division, chromosome partitioning	P46	6407
Cell cycle control, cell division, chromosome partitioning	P4	7628
Cell cycle control, cell division, chromosome partitioning	P47	9279
Cell cycle control, cell division, chromosome partitioning	P48	9128
Cell cycle control, cell division, chromosome partitioning	P50	7313
Cell cycle control, cell division, chromosome partitioning	P51	6654
Cell cycle control, cell division, chromosome partitioning	P52	8972
Cell cycle control, cell division, chromosome partitioning	P53	5882
Cell cycle control, cell division, chromosome partitioning	P56	8283
Cell cycle control, cell division, chromosome partitioning	P57	13023
Cell cycle control, cell division, chromosome partitioning	P58	8547
Cell cycle control, cell division, chromosome partitioning	P5	9025
Cell cycle control, cell division, chromosome partitioning	P59	6922
Cell cycle control, cell division, chromosome partitioning	P60	11932
Cell cycle control, cell division, chromosome partitioning	P61	8089
Cell cycle control, cell division, chromosome partitioning	P62P	7078
Cell cycle control, cell division, chromosome partitioning	P63	7682
Cell cycle control, cell division, chromosome partitioning	P66	9579
Cell cycle control, cell division, chromosome partitioning	P67	8152
Cell cycle control, cell division, chromosome partitioning	P68	11822
Cell cycle control, cell division, chromosome partitioning	P69	13974
Cell cycle control, cell division, chromosome partitioning	P70	8240
Cell cycle control, cell division, chromosome partitioning	P71	7922
Cell cycle control, cell division, chromosome partitioning	P72	6619
Cell cycle control, cell division, chromosome partitioning	P73	7191
Cell cycle control, cell division, chromosome partitioning	P74	7619
Cell cycle control, cell division, chromosome partitioning	P77	10931
Cell cycle control, cell division, chromosome partitioning	P79	8973
Cell cycle control, cell division, chromosome partitioning	P83	4536
Cell cycle control, cell division, chromosome partitioning	P85	5550
Cell cycle control, cell division, chromosome partitioning	P8	5781
Cell cycle control, cell division, chromosome partitioning	P87	11412
Cell cycle control, cell division, chromosome partitioning	P88	8827
Cell cycle control, cell division, chromosome partitioning	P9	4539
Cell cycle control, cell division, chromosome partitioning	P94	7115
Cell cycle control, cell division, chromosome partitioning	P95II	4144
Cell cycle control, cell division, chromosome partitioning	P99	8009
Cell motility	C102	1580
Cell motility	C103	1877
Cell motility	C104	4213
Cell motility	C105	1978
Cell motility	C107	2123
Cell motility	C111	2648
Cell motility	C114	2317
Cell motility	C116	1195
Cell motility	C118	2391
Cell motility	C119	1203
Cell motility	C123	2876
Cell motility	C124	3604
Cell motility	C1	2746
Cell motility	C134	3004
Cell motility	C135	1822
Cell motility	C136	2036
Cell motility	C137	1542
Cell motility	C140	2919
Cell motility	C142	3239
Cell motility	C146	3027
Cell motility	C147	3649
Cell motility	C148	1889
Cell motility	C15	2259
Cell motility	C152IIP	2393
Cell motility	C18	2903
Cell motility	C19	2899
Cell motility	C20	3223
Cell motility	C21	3874
Cell motility	C23	2092
Cell motility	C24	2220
Cell motility	C26	2312
Cell motility	C28	3295
Cell motility	C30	2844
Cell motility	C32	1969
Cell motility	C33	1331
Cell motility	C34old	2792
Cell motility	C35	3444
Cell motility	C40	3322
Cell motility	C44	3423
Cell motility	C46	3439
Cell motility	C47	2217
Cell motility	C48	2259
Cell motility	C49	1319
Cell motility	C51	1571
Cell motility	C5	2746
Cell motility	C54	3547
Cell motility	C59	1422
Cell motility	C65	1855
Cell motility	C68	3926
Cell motility	C69	2152
Cell motility	C70	2908
Cell motility	C72	3683
Cell motility	C7	4110
Cell motility	C74	2205
Cell motility	C75	2003
Cell motility	C76II	3609
Cell motility	C80	2403
Cell motility	C82	2199
Cell motility	C85	2080
Cell motility	C86	2513
Cell motility	C87	2168
Cell motility	C88	1484
Cell motility	C89	3069
Cell motility	C90	2954
Cell motility	C9	3230
Cell motility	C95	4010
Cell motility	C96	3863
Cell motility	C98	997
Cell motility	P100	1458
Cell motility	P103	2374
Cell motility	P104IIP	5384
Cell motility	P105	1989
Cell motility	P107	4855
Cell motility	P10old	2287
Cell motility	P114	2021
Cell motility	P115	2096
Cell motility	P116	2158
Cell motility	P118	1658
Cell motility	P119	1949
Cell motility	P11old	1685
Cell motility	P120	1776
Cell motility	P12	1911
Cell motility	P14	2472
Cell motility	P15	1749
Cell motility	P16	2058
Cell motility	P17	1829
Cell motility	P18	1855
Cell motility	P19	1807
Cell motility	P20	2903
Cell motility	P24	2263
Cell motility	P26	1415
Cell motility	P28	2043
Cell motility	P31	1405
Cell motility	P34	2080
Cell motility	P37	1336
Cell motility	P38	1630
Cell motility	P4	1773
Cell motility	P42	2513
Cell motility	P43	2100
Cell motility	P45	2384
Cell motility	P46	1580
Cell motility	P47	1836
Cell motility	P48	2663
Cell motility	P50	1768
Cell motility	P51	1597
Cell motility	P52	2182
Cell motility	P5	2340
Cell motility	P53	1344
Cell motility	P56	2212
Cell motility	P57	3249
Cell motility	P58	1942
Cell motility	P59	2053
Cell motility	P60	2868
Cell motility	P61	2084
Cell motility	P62P	1923
Cell motility	P63	2136
Cell motility	P66	2250
Cell motility	P67	1983
Cell motility	P68	2855
Cell motility	P69	3326
Cell motility	P70	1850
Cell motility	P71	2021
Cell motility	P72	1658
Cell motility	P73	1849
Cell motility	P74	2146
Cell motility	P77	2718
Cell motility	P79	2288
Cell motility	P8	1374
Cell motility	P83	1362
Cell motility	P85	1116
Cell motility	P87	2830
Cell motility	P88	2227
Cell motility	P9	1150
Cell motility	P94	1676
Cell motility	P95II	1239
Cell motility	P99	1866
Cell wall/membrane/envelope biogenesis	C102	13710
Cell wall/membrane/envelope biogenesis	C103	16836
Cell wall/membrane/envelope biogenesis	C104	34039
Cell wall/membrane/envelope biogenesis	C105	20611
Cell wall/membrane/envelope biogenesis	C107	21594
Cell wall/membrane/envelope biogenesis	C111	25024
Cell wall/membrane/envelope biogenesis	C114	24169
Cell wall/membrane/envelope biogenesis	C116	11844
Cell wall/membrane/envelope biogenesis	C118	22847
Cell wall/membrane/envelope biogenesis	C119	10418
Cell wall/membrane/envelope biogenesis	C123	25518
Cell wall/membrane/envelope biogenesis	C124	34337
Cell wall/membrane/envelope biogenesis	C1	28944
Cell wall/membrane/envelope biogenesis	C134	28238
Cell wall/membrane/envelope biogenesis	C135	14523
Cell wall/membrane/envelope biogenesis	C136	20644
Cell wall/membrane/envelope biogenesis	C137	13637
Cell wall/membrane/envelope biogenesis	C140	24536
Cell wall/membrane/envelope biogenesis	C142	30997
Cell wall/membrane/envelope biogenesis	C146	26165
Cell wall/membrane/envelope biogenesis	C147	31757
Cell wall/membrane/envelope biogenesis	C148	17279
Cell wall/membrane/envelope biogenesis	C15	17532
Cell wall/membrane/envelope biogenesis	C152IIP	23176
Cell wall/membrane/envelope biogenesis	C18	25454
Cell wall/membrane/envelope biogenesis	C19	22604
Cell wall/membrane/envelope biogenesis	C20	26966
Cell wall/membrane/envelope biogenesis	C21	40074
Cell wall/membrane/envelope biogenesis	C23	21925
Cell wall/membrane/envelope biogenesis	C24	22096
Cell wall/membrane/envelope biogenesis	C26	20399
Cell wall/membrane/envelope biogenesis	C28	29809
Cell wall/membrane/envelope biogenesis	C30	22224
Cell wall/membrane/envelope biogenesis	C32	17570
Cell wall/membrane/envelope biogenesis	C33	10251
Cell wall/membrane/envelope biogenesis	C34old	25823
Cell wall/membrane/envelope biogenesis	C35	32138
Cell wall/membrane/envelope biogenesis	C40	37367
Cell wall/membrane/envelope biogenesis	C44	29463
Cell wall/membrane/envelope biogenesis	C46	34270
Cell wall/membrane/envelope biogenesis	C47	24767
Cell wall/membrane/envelope biogenesis	C48	19998
Cell wall/membrane/envelope biogenesis	C49	13041
Cell wall/membrane/envelope biogenesis	C51	15494
Cell wall/membrane/envelope biogenesis	C5	24376
Cell wall/membrane/envelope biogenesis	C54	32805
Cell wall/membrane/envelope biogenesis	C59	15538
Cell wall/membrane/envelope biogenesis	C65	17586
Cell wall/membrane/envelope biogenesis	C68	33399
Cell wall/membrane/envelope biogenesis	C69	19442
Cell wall/membrane/envelope biogenesis	C70	27832
Cell wall/membrane/envelope biogenesis	C72	37096
Cell wall/membrane/envelope biogenesis	C7	36075
Cell wall/membrane/envelope biogenesis	C74	18607
Cell wall/membrane/envelope biogenesis	C75	16521
Cell wall/membrane/envelope biogenesis	C76II	33075
Cell wall/membrane/envelope biogenesis	C80	18658
Cell wall/membrane/envelope biogenesis	C82	17193
Cell wall/membrane/envelope biogenesis	C85	18228
Cell wall/membrane/envelope biogenesis	C86	24401
Cell wall/membrane/envelope biogenesis	C87	22046
Cell wall/membrane/envelope biogenesis	C88	14776
Cell wall/membrane/envelope biogenesis	C89	30866
Cell wall/membrane/envelope biogenesis	C90	25858
Cell wall/membrane/envelope biogenesis	C9	29872
Cell wall/membrane/envelope biogenesis	C95	34615
Cell wall/membrane/envelope biogenesis	C96	33664
Cell wall/membrane/envelope biogenesis	C98	9535
Cell wall/membrane/envelope biogenesis	P100	14543
Cell wall/membrane/envelope biogenesis	P103	22376
Cell wall/membrane/envelope biogenesis	P104IIP	43420
Cell wall/membrane/envelope biogenesis	P105	20806
Cell wall/membrane/envelope biogenesis	P107	45867
Cell wall/membrane/envelope biogenesis	P10old	28801
Cell wall/membrane/envelope biogenesis	P114	21838
Cell wall/membrane/envelope biogenesis	P115	20756
Cell wall/membrane/envelope biogenesis	P116	19378
Cell wall/membrane/envelope biogenesis	P118	16381
Cell wall/membrane/envelope biogenesis	P119	21573
Cell wall/membrane/envelope biogenesis	P11old	18082
Cell wall/membrane/envelope biogenesis	P120	13252
Cell wall/membrane/envelope biogenesis	P12	20914
Cell wall/membrane/envelope biogenesis	P14	24083
Cell wall/membrane/envelope biogenesis	P15	15456
Cell wall/membrane/envelope biogenesis	P16	21188
Cell wall/membrane/envelope biogenesis	P17	17776
Cell wall/membrane/envelope biogenesis	P18	17952
Cell wall/membrane/envelope biogenesis	P19	19675
Cell wall/membrane/envelope biogenesis	P20	25240
Cell wall/membrane/envelope biogenesis	P24	18767
Cell wall/membrane/envelope biogenesis	P26	14476
Cell wall/membrane/envelope biogenesis	P28	20889
Cell wall/membrane/envelope biogenesis	P31	13101
Cell wall/membrane/envelope biogenesis	P34	19968
Cell wall/membrane/envelope biogenesis	P37	15998
Cell wall/membrane/envelope biogenesis	P38	16881
Cell wall/membrane/envelope biogenesis	P4	17866
Cell wall/membrane/envelope biogenesis	P42	22714
Cell wall/membrane/envelope biogenesis	P43	17875
Cell wall/membrane/envelope biogenesis	P45	26153
Cell wall/membrane/envelope biogenesis	P46	14701
Cell wall/membrane/envelope biogenesis	P47	20012
Cell wall/membrane/envelope biogenesis	P48	20482
Cell wall/membrane/envelope biogenesis	P50	19460
Cell wall/membrane/envelope biogenesis	P51	17171
Cell wall/membrane/envelope biogenesis	P5	19118
Cell wall/membrane/envelope biogenesis	P52	21956
Cell wall/membrane/envelope biogenesis	P53	12875
Cell wall/membrane/envelope biogenesis	P56	19456
Cell wall/membrane/envelope biogenesis	P57	29271
Cell wall/membrane/envelope biogenesis	P58	19905
Cell wall/membrane/envelope biogenesis	P59	16743
Cell wall/membrane/envelope biogenesis	P60	26500
Cell wall/membrane/envelope biogenesis	P61	19526
Cell wall/membrane/envelope biogenesis	P62P	17114
Cell wall/membrane/envelope biogenesis	P63	18712
Cell wall/membrane/envelope biogenesis	P66	21382
Cell wall/membrane/envelope biogenesis	P67	20237
Cell wall/membrane/envelope biogenesis	P68	26542
Cell wall/membrane/envelope biogenesis	P69	31619
Cell wall/membrane/envelope biogenesis	P70	20212
Cell wall/membrane/envelope biogenesis	P71	17759
Cell wall/membrane/envelope biogenesis	P72	15460
Cell wall/membrane/envelope biogenesis	P73	16262
Cell wall/membrane/envelope biogenesis	P74	17843
Cell wall/membrane/envelope biogenesis	P77	24983
Cell wall/membrane/envelope biogenesis	P79	19416
Cell wall/membrane/envelope biogenesis	P8	14816
Cell wall/membrane/envelope biogenesis	P83	11561
Cell wall/membrane/envelope biogenesis	P85	14180
Cell wall/membrane/envelope biogenesis	P87	24812
Cell wall/membrane/envelope biogenesis	P88	21011
Cell wall/membrane/envelope biogenesis	P9	11405
Cell wall/membrane/envelope biogenesis	P94	17037
Cell wall/membrane/envelope biogenesis	P95II	11347
Cell wall/membrane/envelope biogenesis	P99	19948
Chromatin structure and dynamics	C102	2
Chromatin structure and dynamics	C104	4
Chromatin structure and dynamics	C107	2
Chromatin structure and dynamics	C111	2
Chromatin structure and dynamics	C118	4
Chromatin structure and dynamics	C123	12
Chromatin structure and dynamics	C124	2
Chromatin structure and dynamics	C134	6
Chromatin structure and dynamics	C1	4
Chromatin structure and dynamics	C140	6
Chromatin structure and dynamics	C142	2
Chromatin structure and dynamics	C146	16
Chromatin structure and dynamics	C147	6
Chromatin structure and dynamics	C152IIP	2
Chromatin structure and dynamics	C18	4
Chromatin structure and dynamics	C19	2
Chromatin structure and dynamics	C21	16
Chromatin structure and dynamics	C23	4
Chromatin structure and dynamics	C24	8
Chromatin structure and dynamics	C28	12
Chromatin structure and dynamics	C35	6
Chromatin structure and dynamics	C40	6
Chromatin structure and dynamics	C44	4
Chromatin structure and dynamics	C47	6
Chromatin structure and dynamics	C5	14
Chromatin structure and dynamics	C54	26
Chromatin structure and dynamics	C68	14
Chromatin structure and dynamics	C72	6
Chromatin structure and dynamics	C74	6
Chromatin structure and dynamics	C7	6
Chromatin structure and dynamics	C76II	12
Chromatin structure and dynamics	C82	2
Chromatin structure and dynamics	C85	4
Chromatin structure and dynamics	C86	2
Chromatin structure and dynamics	C89	6
Chromatin structure and dynamics	C90	20
Chromatin structure and dynamics	C9	4
Chromatin structure and dynamics	C95	16
Chromatin structure and dynamics	C96	12
Chromatin structure and dynamics	P103	8
Chromatin structure and dynamics	P104IIP	2
Chromatin structure and dynamics	P105	2
Chromatin structure and dynamics	P10old	6
Chromatin structure and dynamics	P115	2
Chromatin structure and dynamics	P14	22
Chromatin structure and dynamics	P20	10
Chromatin structure and dynamics	P28	4
Chromatin structure and dynamics	P34	2
Chromatin structure and dynamics	P37	6
Chromatin structure and dynamics	P38	2
Chromatin structure and dynamics	P42	6
Chromatin structure and dynamics	P46	2
Chromatin structure and dynamics	P47	2
Chromatin structure and dynamics	P48	2
Chromatin structure and dynamics	P50	6
Chromatin structure and dynamics	P51	2
Chromatin structure and dynamics	P53	10
Chromatin structure and dynamics	P57	6
Chromatin structure and dynamics	P60	8
Chromatin structure and dynamics	P62P	4
Chromatin structure and dynamics	P63	10
Chromatin structure and dynamics	P67	6
Chromatin structure and dynamics	P68	6
Chromatin structure and dynamics	P70	6
Chromatin structure and dynamics	P71	6
Chromatin structure and dynamics	P73	2
Chromatin structure and dynamics	P77	20
Chromatin structure and dynamics	P79	10
Coenzyme transport and metabolism	C102	8421
Coenzyme transport and metabolism	C103	8637
Coenzyme transport and metabolism	C104	18395
Coenzyme transport and metabolism	C105	10934
Coenzyme transport and metabolism	C107	11593
Coenzyme transport and metabolism	C111	13538
Coenzyme transport and metabolism	C114	14572
Coenzyme transport and metabolism	C1	16041
Coenzyme transport and metabolism	C116	6362
Coenzyme transport and metabolism	C118	12877
Coenzyme transport and metabolism	C119	6285
Coenzyme transport and metabolism	C123	13255
Coenzyme transport and metabolism	C124	19148
Coenzyme transport and metabolism	C134	15554
Coenzyme transport and metabolism	C135	7760
Coenzyme transport and metabolism	C136	10747
Coenzyme transport and metabolism	C137	8396
Coenzyme transport and metabolism	C140	13109
Coenzyme transport and metabolism	C142	17991
Coenzyme transport and metabolism	C146	15562
Coenzyme transport and metabolism	C147	16377
Coenzyme transport and metabolism	C148	9523
Coenzyme transport and metabolism	C152IIP	12949
Coenzyme transport and metabolism	C15	9660
Coenzyme transport and metabolism	C18	13760
Coenzyme transport and metabolism	C19	12306
Coenzyme transport and metabolism	C20	15921
Coenzyme transport and metabolism	C21	21716
Coenzyme transport and metabolism	C23	12029
Coenzyme transport and metabolism	C24	12179
Coenzyme transport and metabolism	C26	11559
Coenzyme transport and metabolism	C28	16650
Coenzyme transport and metabolism	C30	11839
Coenzyme transport and metabolism	C32	9953
Coenzyme transport and metabolism	C33	6271
Coenzyme transport and metabolism	C34old	13941
Coenzyme transport and metabolism	C35	17180
Coenzyme transport and metabolism	C40	21814
Coenzyme transport and metabolism	C44	16128
Coenzyme transport and metabolism	C46	18683
Coenzyme transport and metabolism	C47	12935
Coenzyme transport and metabolism	C48	11147
Coenzyme transport and metabolism	C49	7174
Coenzyme transport and metabolism	C5	14202
Coenzyme transport and metabolism	C51	9333
Coenzyme transport and metabolism	C54	17740
Coenzyme transport and metabolism	C59	8205
Coenzyme transport and metabolism	C65	9817
Coenzyme transport and metabolism	C68	18026
Coenzyme transport and metabolism	C69	10550
Coenzyme transport and metabolism	C70	16580
Coenzyme transport and metabolism	C7	20627
Coenzyme transport and metabolism	C72	21878
Coenzyme transport and metabolism	C74	10253
Coenzyme transport and metabolism	C75	9014
Coenzyme transport and metabolism	C76II	19377
Coenzyme transport and metabolism	C80	10256
Coenzyme transport and metabolism	C82	10844
Coenzyme transport and metabolism	C85	10002
Coenzyme transport and metabolism	C86	13594
Coenzyme transport and metabolism	C87	12282
Coenzyme transport and metabolism	C88	8251
Coenzyme transport and metabolism	C89	16643
Coenzyme transport and metabolism	C90	13970
Coenzyme transport and metabolism	C9	17804
Coenzyme transport and metabolism	C95	19398
Coenzyme transport and metabolism	C96	18030
Coenzyme transport and metabolism	C98	5277
Coenzyme transport and metabolism	P100	7534
Coenzyme transport and metabolism	P103	12860
Coenzyme transport and metabolism	P104IIP	22712
Coenzyme transport and metabolism	P105	11447
Coenzyme transport and metabolism	P107	24679
Coenzyme transport and metabolism	P10old	15706
Coenzyme transport and metabolism	P114	11341
Coenzyme transport and metabolism	P115	10970
Coenzyme transport and metabolism	P116	10875
Coenzyme transport and metabolism	P118	9454
Coenzyme transport and metabolism	P119	12009
Coenzyme transport and metabolism	P11old	10371
Coenzyme transport and metabolism	P120	7332
Coenzyme transport and metabolism	P12	11069
Coenzyme transport and metabolism	P14	13267
Coenzyme transport and metabolism	P15	8464
Coenzyme transport and metabolism	P16	12603
Coenzyme transport and metabolism	P17	9564
Coenzyme transport and metabolism	P18	10761
Coenzyme transport and metabolism	P19	10328
Coenzyme transport and metabolism	P20	14067
Coenzyme transport and metabolism	P24	10139
Coenzyme transport and metabolism	P26	7869
Coenzyme transport and metabolism	P28	11238
Coenzyme transport and metabolism	P31	6557
Coenzyme transport and metabolism	P34	10556
Coenzyme transport and metabolism	P37	8383
Coenzyme transport and metabolism	P38	8893
Coenzyme transport and metabolism	P42	12673
Coenzyme transport and metabolism	P43	9832
Coenzyme transport and metabolism	P45	13323
Coenzyme transport and metabolism	P46	8519
Coenzyme transport and metabolism	P47	11004
Coenzyme transport and metabolism	P48	11103
Coenzyme transport and metabolism	P4	9650
Coenzyme transport and metabolism	P50	10201
Coenzyme transport and metabolism	P5	10929
Coenzyme transport and metabolism	P51	8720
Coenzyme transport and metabolism	P52	12089
Coenzyme transport and metabolism	P53	7740
Coenzyme transport and metabolism	P56	11526
Coenzyme transport and metabolism	P57	15764
Coenzyme transport and metabolism	P58	11287
Coenzyme transport and metabolism	P59	9597
Coenzyme transport and metabolism	P60	15218
Coenzyme transport and metabolism	P61	10338
Coenzyme transport and metabolism	P62P	9479
Coenzyme transport and metabolism	P63	10147
Coenzyme transport and metabolism	P66	11738
Coenzyme transport and metabolism	P67	10437
Coenzyme transport and metabolism	P68	13565
Coenzyme transport and metabolism	P69	17378
Coenzyme transport and metabolism	P70	10450
Coenzyme transport and metabolism	P71	10452
Coenzyme transport and metabolism	P72	8810
Coenzyme transport and metabolism	P73	8511
Coenzyme transport and metabolism	P74	9769
Coenzyme transport and metabolism	P77	12977
Coenzyme transport and metabolism	P79	10267
Coenzyme transport and metabolism	P83	6887
Coenzyme transport and metabolism	P85	7555
Coenzyme transport and metabolism	P87	12972
Coenzyme transport and metabolism	P8	7917
Coenzyme transport and metabolism	P88	11045
Coenzyme transport and metabolism	P94	9509
Coenzyme transport and metabolism	P95II	5672
Coenzyme transport and metabolism	P9	6399
Coenzyme transport and metabolism	P99	11418
Cytoskeleton	C102	273
Cytoskeleton	C103	761
Cytoskeleton	C104	1393
Cytoskeleton	C105	838
Cytoskeleton	C107	730
Cytoskeleton	C111	1030
Cytoskeleton	C114	734
Cytoskeleton	C116	318
Cytoskeleton	C118	882
Cytoskeleton	C119	554
Cytoskeleton	C123	806
Cytoskeleton	C124	981
Cytoskeleton	C134	1032
Cytoskeleton	C135	990
Cytoskeleton	C136	830
Cytoskeleton	C137	423
Cytoskeleton	C140	996
Cytoskeleton	C142	1178
Cytoskeleton	C146	796
Cytoskeleton	C147	1239
Cytoskeleton	C148	464
Cytoskeleton	C152IIP	742
Cytoskeleton	C15	568
Cytoskeleton	C18	1070
Cytoskeleton	C1	940
Cytoskeleton	C19	985
Cytoskeleton	C20	840
Cytoskeleton	C21	1713
Cytoskeleton	C23	799
Cytoskeleton	C24	948
Cytoskeleton	C26	644
Cytoskeleton	C28	1118
Cytoskeleton	C30	746
Cytoskeleton	C32	577
Cytoskeleton	C33	223
Cytoskeleton	C34old	831
Cytoskeleton	C35	1071
Cytoskeleton	C40	1473
Cytoskeleton	C44	1044
Cytoskeleton	C46	1258
Cytoskeleton	C47	832
Cytoskeleton	C48	598
Cytoskeleton	C49	255
Cytoskeleton	C5	1229
Cytoskeleton	C51	337
Cytoskeleton	C54	1230
Cytoskeleton	C59	341
Cytoskeleton	C65	514
Cytoskeleton	C68	1468
Cytoskeleton	C69	768
Cytoskeleton	C70	742
Cytoskeleton	C7	1247
Cytoskeleton	C72	1218
Cytoskeleton	C74	585
Cytoskeleton	C75	515
Cytoskeleton	C76II	1318
Cytoskeleton	C80	693
Cytoskeleton	C82	691
Cytoskeleton	C85	601
Cytoskeleton	C86	742
Cytoskeleton	C87	686
Cytoskeleton	C88	363
Cytoskeleton	C89	993
Cytoskeleton	C90	1020
Cytoskeleton	C95	1385
Cytoskeleton	C96	1288
Cytoskeleton	C9	708
Cytoskeleton	C98	313
Cytoskeleton	P100	344
Cytoskeleton	P103	1053
Cytoskeleton	P104IIP	1731
Cytoskeleton	P105	700
Cytoskeleton	P107	1746
Cytoskeleton	P10old	1068
Cytoskeleton	P114	735
Cytoskeleton	P115	618
Cytoskeleton	P116	546
Cytoskeleton	P118	605
Cytoskeleton	P119	659
Cytoskeleton	P11old	585
Cytoskeleton	P120	386
Cytoskeleton	P12	431
Cytoskeleton	P14	882
Cytoskeleton	P15	319
Cytoskeleton	P16	587
Cytoskeleton	P17	778
Cytoskeleton	P18	810
Cytoskeleton	P19	642
Cytoskeleton	P20	972
Cytoskeleton	P24	763
Cytoskeleton	P26	300
Cytoskeleton	P28	751
Cytoskeleton	P31	575
Cytoskeleton	P34	566
Cytoskeleton	P37	417
Cytoskeleton	P38	795
Cytoskeleton	P42	1098
Cytoskeleton	P43	487
Cytoskeleton	P4	459
Cytoskeleton	P45	907
Cytoskeleton	P46	486
Cytoskeleton	P47	861
Cytoskeleton	P48	747
Cytoskeleton	P50	469
Cytoskeleton	P51	592
Cytoskeleton	P52	508
Cytoskeleton	P53	331
Cytoskeleton	P56	611
Cytoskeleton	P57	1132
Cytoskeleton	P5	850
Cytoskeleton	P58	706
Cytoskeleton	P59	463
Cytoskeleton	P60	877
Cytoskeleton	P61	791
Cytoskeleton	P62P	540
Cytoskeleton	P63	749
Cytoskeleton	P66	903
Cytoskeleton	P67	567
Cytoskeleton	P68	1017
Cytoskeleton	P69	1122
Cytoskeleton	P70	556
Cytoskeleton	P71	686
Cytoskeleton	P72	353
Cytoskeleton	P73	770
Cytoskeleton	P74	867
Cytoskeleton	P77	694
Cytoskeleton	P79	1070
Cytoskeleton	P83	222
Cytoskeleton	P8	391
Cytoskeleton	P85	326
Cytoskeleton	P87	998
Cytoskeleton	P88	850
Cytoskeleton	P9	264
Cytoskeleton	P94	488
Cytoskeleton	P95II	171
Cytoskeleton	P99	508
Defense mechanisms	C102	8495
Defense mechanisms	C103	10120
Defense mechanisms	C104	19390
Defense mechanisms	C105	11967
Defense mechanisms	C107	12633
Defense mechanisms	C111	14456
Defense mechanisms	C114	14651
Defense mechanisms	C1	16561
Defense mechanisms	C116	6834
Defense mechanisms	C118	13389
Defense mechanisms	C119	6932
Defense mechanisms	C123	14664
Defense mechanisms	C124	19450
Defense mechanisms	C134	15875
Defense mechanisms	C135	8914
Defense mechanisms	C136	12093
Defense mechanisms	C137	8192
Defense mechanisms	C140	13832
Defense mechanisms	C142	18548
Defense mechanisms	C146	15268
Defense mechanisms	C147	17404
Defense mechanisms	C148	9881
Defense mechanisms	C15	10209
Defense mechanisms	C152IIP	13998
Defense mechanisms	C18	14470
Defense mechanisms	C19	12857
Defense mechanisms	C20	15343
Defense mechanisms	C21	23880
Defense mechanisms	C23	13045
Defense mechanisms	C24	13610
Defense mechanisms	C26	12148
Defense mechanisms	C28	17225
Defense mechanisms	C30	12677
Defense mechanisms	C32	9816
Defense mechanisms	C33	6294
Defense mechanisms	C34old	14289
Defense mechanisms	C35	18622
Defense mechanisms	C40	22896
Defense mechanisms	C44	16388
Defense mechanisms	C46	19635
Defense mechanisms	C47	14690
Defense mechanisms	C48	11877
Defense mechanisms	C49	7439
Defense mechanisms	C5	15741
Defense mechanisms	C51	9460
Defense mechanisms	C54	18541
Defense mechanisms	C59	9567
Defense mechanisms	C65	9978
Defense mechanisms	C68	18719
Defense mechanisms	C69	11358
Defense mechanisms	C70	16718
Defense mechanisms	C7	21286
Defense mechanisms	C72	23734
Defense mechanisms	C74	11122
Defense mechanisms	C75	9233
Defense mechanisms	C76II	19863
Defense mechanisms	C80	11376
Defense mechanisms	C82	10494
Defense mechanisms	C85	10636
Defense mechanisms	C86	13926
Defense mechanisms	C87	13254
Defense mechanisms	C88	8689
Defense mechanisms	C89	18033
Defense mechanisms	C90	14749
Defense mechanisms	C9	17045
Defense mechanisms	C95	20030
Defense mechanisms	C96	19571
Defense mechanisms	C98	5139
Defense mechanisms	P100	8181
Defense mechanisms	P103	13807
Defense mechanisms	P104IIP	24700
Defense mechanisms	P105	12238
Defense mechanisms	P107	25897
Defense mechanisms	P10old	16823
Defense mechanisms	P114	12958
Defense mechanisms	P115	11725
Defense mechanisms	P116	11191
Defense mechanisms	P118	10211
Defense mechanisms	P119	12989
Defense mechanisms	P11old	11104
Defense mechanisms	P120	7925
Defense mechanisms	P12	11488
Defense mechanisms	P14	14031
Defense mechanisms	P15	8708
Defense mechanisms	P16	12959
Defense mechanisms	P17	10315
Defense mechanisms	P18	10952
Defense mechanisms	P19	11411
Defense mechanisms	P20	14560
Defense mechanisms	P24	10973
Defense mechanisms	P26	8603
Defense mechanisms	P28	12399
Defense mechanisms	P31	7555
Defense mechanisms	P34	11229
Defense mechanisms	P37	9311
Defense mechanisms	P38	9967
Defense mechanisms	P4	10886
Defense mechanisms	P42	13473
Defense mechanisms	P43	10713
Defense mechanisms	P45	14821
Defense mechanisms	P46	8515
Defense mechanisms	P47	12224
Defense mechanisms	P48	11446
Defense mechanisms	P50	11528
Defense mechanisms	P5	11289
Defense mechanisms	P51	9790
Defense mechanisms	P52	12674
Defense mechanisms	P53	7999
Defense mechanisms	P56	11423
Defense mechanisms	P57	16931
Defense mechanisms	P58	12403
Defense mechanisms	P59	9687
Defense mechanisms	P60	15854
Defense mechanisms	P61	10723
Defense mechanisms	P62P	9926
Defense mechanisms	P63	10940
Defense mechanisms	P66	12596
Defense mechanisms	P67	11731
Defense mechanisms	P68	15173
Defense mechanisms	P69	18519
Defense mechanisms	P70	11511
Defense mechanisms	P71	10354
Defense mechanisms	P72	8814
Defense mechanisms	P73	9284
Defense mechanisms	P74	10689
Defense mechanisms	P77	14589
Defense mechanisms	P79	11313
Defense mechanisms	P83	7017
Defense mechanisms	P85	8518
Defense mechanisms	P87	14202
Defense mechanisms	P88	12012
Defense mechanisms	P8	8483
Defense mechanisms	P94	9933
Defense mechanisms	P95II	6314
Defense mechanisms	P9	6706
Defense mechanisms	P99	11526
Energy production and conversion	C102	10529
Energy production and conversion	C103	11002
Energy production and conversion	C104	23772
Energy production and conversion	C105	14868
Energy production and conversion	C107	14588
Energy production and conversion	C111	18121
Energy production and conversion	C114	18386
Energy production and conversion	C116	8202
Energy production and conversion	C118	15517
Energy production and conversion	C119	8182
Energy production and conversion	C1	20321
Energy production and conversion	C123	16881
Energy production and conversion	C124	23730
Energy production and conversion	C134	19509
Energy production and conversion	C135	9775
Energy production and conversion	C136	14324
Energy production and conversion	C137	10403
Energy production and conversion	C140	16468
Energy production and conversion	C142	22503
Energy production and conversion	C146	17669
Energy production and conversion	C147	20992
Energy production and conversion	C148	11156
Energy production and conversion	C15	12289
Energy production and conversion	C152IIP	17138
Energy production and conversion	C18	16598
Energy production and conversion	C19	14340
Energy production and conversion	C20	19134
Energy production and conversion	C21	27935
Energy production and conversion	C23	15759
Energy production and conversion	C24	15428
Energy production and conversion	C26	14309
Energy production and conversion	C28	21116
Energy production and conversion	C30	14109
Energy production and conversion	C32	11620
Energy production and conversion	C33	7051
Energy production and conversion	C34old	17462
Energy production and conversion	C35	23028
Energy production and conversion	C40	28995
Energy production and conversion	C44	19933
Energy production and conversion	C46	22304
Energy production and conversion	C47	17617
Energy production and conversion	C48	13531
Energy production and conversion	C49	8846
Energy production and conversion	C51	11250
Energy production and conversion	C5	18225
Energy production and conversion	C54	23530
Energy production and conversion	C59	11222
Energy production and conversion	C65	11668
Energy production and conversion	C68	22338
Energy production and conversion	C69	12561
Energy production and conversion	C70	20839
Energy production and conversion	C72	29035
Energy production and conversion	C7	26789
Energy production and conversion	C74	13090
Energy production and conversion	C75	10778
Energy production and conversion	C76II	24900
Energy production and conversion	C80	12375
Energy production and conversion	C82	12452
Energy production and conversion	C85	12529
Energy production and conversion	C86	17139
Energy production and conversion	C87	15823
Energy production and conversion	C88	10434
Energy production and conversion	C89	22693
Energy production and conversion	C90	17374
Energy production and conversion	C9	22128
Energy production and conversion	C95	24437
Energy production and conversion	C96	23703
Energy production and conversion	C98	6698
Energy production and conversion	P100	9481
Energy production and conversion	P103	16738
Energy production and conversion	P104IIP	30333
Energy production and conversion	P105	14799
Energy production and conversion	P107	33793
Energy production and conversion	P10old	21200
Energy production and conversion	P114	15396
Energy production and conversion	P115	13739
Energy production and conversion	P116	12918
Energy production and conversion	P118	12035
Energy production and conversion	P119	14892
Energy production and conversion	P11old	13302
Energy production and conversion	P120	8624
Energy production and conversion	P12	14161
Energy production and conversion	P14	17285
Energy production and conversion	P15	10652
Energy production and conversion	P16	16397
Energy production and conversion	P17	11740
Energy production and conversion	P18	13186
Energy production and conversion	P19	12871
Energy production and conversion	P20	18034
Energy production and conversion	P24	12327
Energy production and conversion	P26	10242
Energy production and conversion	P28	14344
Energy production and conversion	P31	8352
Energy production and conversion	P34	13125
Energy production and conversion	P37	10421
Energy production and conversion	P38	12325
Energy production and conversion	P4	11929
Energy production and conversion	P42	16220
Energy production and conversion	P43	11683
Energy production and conversion	P45	17551
Energy production and conversion	P46	10005
Energy production and conversion	P47	13902
Energy production and conversion	P48	13847
Energy production and conversion	P50	13492
Energy production and conversion	P51	11704
Energy production and conversion	P5	13117
Energy production and conversion	P52	15411
Energy production and conversion	P53	9898
Energy production and conversion	P56	14576
Energy production and conversion	P57	19625
Energy production and conversion	P58	15061
Energy production and conversion	P59	11670
Energy production and conversion	P60	19031
Energy production and conversion	P61	12898
Energy production and conversion	P62P	11530
Energy production and conversion	P63	12235
Energy production and conversion	P66	14895
Energy production and conversion	P67	14124
Energy production and conversion	P68	17471
Energy production and conversion	P69	22563
Energy production and conversion	P70	13699
Energy production and conversion	P71	12351
Energy production and conversion	P72	10628
Energy production and conversion	P73	10761
Energy production and conversion	P74	12481
Energy production and conversion	P77	17189
Energy production and conversion	P79	12949
Energy production and conversion	P8	10610
Energy production and conversion	P83	8830
Energy production and conversion	P85	10753
Energy production and conversion	P87	17751
Energy production and conversion	P88	13793
Energy production and conversion	P94	11649
Energy production and conversion	P95II	7348
Energy production and conversion	P9	7957
Energy production and conversion	P99	14062
Extracellular structures	C102	614
Extracellular structures	C103	709
Extracellular structures	C104	1718
Extracellular structures	C105	794
Extracellular structures	C107	767
Extracellular structures	C1	1060
Extracellular structures	C111	1043
Extracellular structures	C114	1072
Extracellular structures	C116	430
Extracellular structures	C118	808
Extracellular structures	C119	378
Extracellular structures	C123	1230
Extracellular structures	C124	1418
Extracellular structures	C134	1086
Extracellular structures	C135	541
Extracellular structures	C136	844
Extracellular structures	C137	532
Extracellular structures	C140	1152
Extracellular structures	C142	1231
Extracellular structures	C146	1052
Extracellular structures	C147	1784
Extracellular structures	C148	668
Extracellular structures	C152IIP	812
Extracellular structures	C15	758
Extracellular structures	C18	1053
Extracellular structures	C19	1041
Extracellular structures	C20	1435
Extracellular structures	C21	1453
Extracellular structures	C23	920
Extracellular structures	C24	856
Extracellular structures	C26	933
Extracellular structures	C28	1385
Extracellular structures	C30	1202
Extracellular structures	C32	589
Extracellular structures	C33	429
Extracellular structures	C34old	1327
Extracellular structures	C35	1467
Extracellular structures	C40	1267
Extracellular structures	C44	1307
Extracellular structures	C46	1266
Extracellular structures	C47	789
Extracellular structures	C48	738
Extracellular structures	C49	426
Extracellular structures	C51	587
Extracellular structures	C54	1813
Extracellular structures	C59	523
Extracellular structures	C5	955
Extracellular structures	C65	651
Extracellular structures	C68	1648
Extracellular structures	C69	735
Extracellular structures	C70	1117
Extracellular structures	C7	1743
Extracellular structures	C72	1209
Extracellular structures	C74	1088
Extracellular structures	C75	828
Extracellular structures	C76II	1521
Extracellular structures	C80	954
Extracellular structures	C82	678
Extracellular structures	C85	762
Extracellular structures	C86	952
Extracellular structures	C87	777
Extracellular structures	C88	491
Extracellular structures	C89	1389
Extracellular structures	C90	981
Extracellular structures	C9	1283
Extracellular structures	C95	1667
Extracellular structures	C96	1620
Extracellular structures	C98	416
Extracellular structures	P100	602
Extracellular structures	P103	925
Extracellular structures	P104IIP	2166
Extracellular structures	P105	859
Extracellular structures	P107	2203
Extracellular structures	P10old	903
Extracellular structures	P114	837
Extracellular structures	P115	816
Extracellular structures	P116	724
Extracellular structures	P118	484
Extracellular structures	P119	845
Extracellular structures	P11old	577
Extracellular structures	P120	548
Extracellular structures	P12	782
Extracellular structures	P14	797
Extracellular structures	P15	707
Extracellular structures	P16	755
Extracellular structures	P17	585
Extracellular structures	P18	682
Extracellular structures	P19	702
Extracellular structures	P20	1328
Extracellular structures	P24	778
Extracellular structures	P26	502
Extracellular structures	P28	695
Extracellular structures	P31	467
Extracellular structures	P34	748
Extracellular structures	P37	527
Extracellular structures	P38	676
Extracellular structures	P42	876
Extracellular structures	P43	671
Extracellular structures	P4	539
Extracellular structures	P45	922
Extracellular structures	P46	559
Extracellular structures	P47	599
Extracellular structures	P48	1050
Extracellular structures	P50	718
Extracellular structures	P51	629
Extracellular structures	P52	882
Extracellular structures	P53	416
Extracellular structures	P56	980
Extracellular structures	P57	1363
Extracellular structures	P5	749
Extracellular structures	P58	674
Extracellular structures	P59	747
Extracellular structures	P60	1094
Extracellular structures	P61	836
Extracellular structures	P62P	636
Extracellular structures	P63	885
Extracellular structures	P66	845
Extracellular structures	P67	852
Extracellular structures	P68	1084
Extracellular structures	P69	1363
Extracellular structures	P70	785
Extracellular structures	P71	749
Extracellular structures	P72	642
Extracellular structures	P73	698
Extracellular structures	P74	705
Extracellular structures	P77	1166
Extracellular structures	P79	898
Extracellular structures	P83	518
Extracellular structures	P85	440
Extracellular structures	P8	549
Extracellular structures	P87	1386
Extracellular structures	P88	856
Extracellular structures	P9	395
Extracellular structures	P94	548
Extracellular structures	P95II	494
Extracellular structures	P99	676
Function unknown	C102	3660
Function unknown	C103	3767
Function unknown	C104	8212
Function unknown	C105	4714
Function unknown	C107	5052
Function unknown	C111	5879
Function unknown	C114	6317
Function unknown	C116	2811
Function unknown	C118	5485
Function unknown	C119	2627
Function unknown	C123	5892
Function unknown	C124	7993
Function unknown	C134	6658
Function unknown	C135	3436
Function unknown	C136	4794
Function unknown	C137	3517
Function unknown	C140	5719
Function unknown	C142	7664
Function unknown	C146	6599
Function unknown	C147	7208
Function unknown	C148	3989
Function unknown	C152IIP	5477
Function unknown	C15	4012
Function unknown	C1	6751
Function unknown	C18	6188
Function unknown	C19	5280
Function unknown	C20	6783
Function unknown	C21	9457
Function unknown	C23	5341
Function unknown	C24	5312
Function unknown	C26	4916
Function unknown	C28	7108
Function unknown	C30	5099
Function unknown	C32	3942
Function unknown	C33	2548
Function unknown	C34old	6056
Function unknown	C35	7714
Function unknown	C40	9591
Function unknown	C44	7159
Function unknown	C46	8017
Function unknown	C47	5800
Function unknown	C48	4794
Function unknown	C49	3020
Function unknown	C51	3815
Function unknown	C54	7915
Function unknown	C5	6197
Function unknown	C59	3529
Function unknown	C65	4031
Function unknown	C68	8291
Function unknown	C69	4433
Function unknown	C70	7154
Function unknown	C72	9590
Function unknown	C74	4657
Function unknown	C75	3792
Function unknown	C76II	8316
Function unknown	C7	8868
Function unknown	C80	4390
Function unknown	C82	4366
Function unknown	C85	4285
Function unknown	C86	5989
Function unknown	C87	5185
Function unknown	C88	3497
Function unknown	C89	7666
Function unknown	C90	6206
Function unknown	C95	8446
Function unknown	C96	8173
Function unknown	C9	7298
Function unknown	C98	2113
Function unknown	P100	3226
Function unknown	P103	5723
Function unknown	P104IIP	10492
Function unknown	P105	4822
Function unknown	P107	10843
Function unknown	P10old	7054
Function unknown	P114	4999
Function unknown	P115	4741
Function unknown	P116	4638
Function unknown	P118	4048
Function unknown	P119	5145
Function unknown	P11old	4577
Function unknown	P120	3120
Function unknown	P12	4753
Function unknown	P14	5678
Function unknown	P15	3614
Function unknown	P16	5747
Function unknown	P17	4093
Function unknown	P18	4579
Function unknown	P19	4714
Function unknown	P20	6272
Function unknown	P24	4605
Function unknown	P26	3504
Function unknown	P28	4941
Function unknown	P31	2924
Function unknown	P34	4525
Function unknown	P37	3612
Function unknown	P38	3971
Function unknown	P42	5504
Function unknown	P43	4298
Function unknown	P4	4160
Function unknown	P45	6386
Function unknown	P46	3427
Function unknown	P47	4868
Function unknown	P48	4786
Function unknown	P50	4689
Function unknown	P51	3704
Function unknown	P52	5206
Function unknown	P53	3425
Function unknown	P5	4934
Function unknown	P56	4950
Function unknown	P57	7061
Function unknown	P58	4829
Function unknown	P59	4141
Function unknown	P60	6443
Function unknown	P61	4459
Function unknown	P62P	4040
Function unknown	P63	4310
Function unknown	P66	5011
Function unknown	P67	4716
Function unknown	P68	5991
Function unknown	P69	7196
Function unknown	P70	4615
Function unknown	P71	4160
Function unknown	P72	3690
Function unknown	P73	3815
Function unknown	P74	4331
Function unknown	P77	5775
Function unknown	P79	4611
Function unknown	P83	2941
Function unknown	P8	3540
Function unknown	P85	3458
Function unknown	P87	6126
Function unknown	P88	4686
Function unknown	P9	2878
Function unknown	P94	4111
Function unknown	P95II	2668
Function unknown	P99	4859
General function prediction only	C102	14945
General function prediction only	C103	16391
General function prediction only	C104	35194
General function prediction only	C105	21181
General function prediction only	C107	21670
General function prediction only	C111	25888
General function prediction only	C114	25941
General function prediction only	C116	11878
General function prediction only	C118	23834
General function prediction only	C119	12067
General function prediction only	C123	25911
General function prediction only	C124	35252
General function prediction only	C1	29927
General function prediction only	C134	29018
General function prediction only	C135	15001
General function prediction only	C136	20324
General function prediction only	C137	14717
General function prediction only	C140	24408
General function prediction only	C142	33365
General function prediction only	C146	29255
General function prediction only	C147	31478
General function prediction only	C148	16929
General function prediction only	C15	18234
General function prediction only	C152IIP	24207
General function prediction only	C18	25812
General function prediction only	C19	22070
General function prediction only	C20	27728
General function prediction only	C21	42718
General function prediction only	C23	24650
General function prediction only	C24	23528
General function prediction only	C26	20956
General function prediction only	C28	31304
General function prediction only	C30	21502
General function prediction only	C32	17525
General function prediction only	C33	10427
General function prediction only	C34old	25946
General function prediction only	C35	33299
General function prediction only	C40	41669
General function prediction only	C44	29843
General function prediction only	C46	34167
General function prediction only	C47	25980
General function prediction only	C48	20401
General function prediction only	C49	12895
General function prediction only	C51	16616
General function prediction only	C5	27708
General function prediction only	C54	34354
General function prediction only	C59	16265
General function prediction only	C65	17287
General function prediction only	C68	35027
General function prediction only	C69	19787
General function prediction only	C70	30187
General function prediction only	C72	42457
General function prediction only	C7	38829
General function prediction only	C74	19641
General function prediction only	C75	16190
General function prediction only	C76II	37279
General function prediction only	C80	19179
General function prediction only	C82	19402
General function prediction only	C85	18637
General function prediction only	C86	25261
General function prediction only	C87	23264
General function prediction only	C88	14895
General function prediction only	C89	32025
General function prediction only	C90	28124
General function prediction only	C9	31359
General function prediction only	C95	36889
General function prediction only	C96	36055
General function prediction only	C98	9138
General function prediction only	P100	13736
General function prediction only	P103	24371
General function prediction only	P104IIP	46023
General function prediction only	P105	21026
General function prediction only	P107	47979
General function prediction only	P10old	30437
General function prediction only	P114	23071
General function prediction only	P115	20693
General function prediction only	P116	19630
General function prediction only	P118	17680
General function prediction only	P119	23017
General function prediction only	P11old	19733
General function prediction only	P120	13718
General function prediction only	P12	20030
General function prediction only	P14	25446
General function prediction only	P15	15411
General function prediction only	P16	24105
General function prediction only	P17	17254
General function prediction only	P18	19568
General function prediction only	P19	19661
General function prediction only	P20	26728
General function prediction only	P24	18778
General function prediction only	P26	14511
General function prediction only	P28	21436
General function prediction only	P31	12760
General function prediction only	P34	19692
General function prediction only	P37	15311
General function prediction only	P38	17868
General function prediction only	P4	18091
General function prediction only	P42	24770
General function prediction only	P43	18309
General function prediction only	P45	26866
General function prediction only	P46	14906
General function prediction only	P47	20903
General function prediction only	P48	20967
General function prediction only	P50	19636
General function prediction only	P51	16374
General function prediction only	P5	20269
General function prediction only	P52	22599
General function prediction only	P53	14612
General function prediction only	P56	20410
General function prediction only	P57	29641
General function prediction only	P58	21527
General function prediction only	P59	17078
General function prediction only	P60	28170
General function prediction only	P61	18642
General function prediction only	P62P	17780
General function prediction only	P63	18406
General function prediction only	P66	22087
General function prediction only	P67	20599
General function prediction only	P68	26605
General function prediction only	P69	33458
General function prediction only	P70	20017
General function prediction only	P71	19889
General function prediction only	P72	15299
General function prediction only	P73	16134
General function prediction only	P74	18389
General function prediction only	P77	26145
General function prediction only	P79	20249
General function prediction only	P8	14728
General function prediction only	P83	12342
General function prediction only	P85	14652
General function prediction only	P87	26365
General function prediction only	P88	21080
General function prediction only	P9	11110
General function prediction only	P94	17224
General function prediction only	P95II	10656
General function prediction only	P99	20154
Inorganic ion transport and metabolism	C102	9930
Inorganic ion transport and metabolism	C103	10440
Inorganic ion transport and metabolism	C104	22033
Inorganic ion transport and metabolism	C105	13206
Inorganic ion transport and metabolism	C107	14173
Inorganic ion transport and metabolism	C111	15981
Inorganic ion transport and metabolism	C114	16989
Inorganic ion transport and metabolism	C116	8675
Inorganic ion transport and metabolism	C118	14916
Inorganic ion transport and metabolism	C119	7057
Inorganic ion transport and metabolism	C1	20019
Inorganic ion transport and metabolism	C123	16069
Inorganic ion transport and metabolism	C124	21456
Inorganic ion transport and metabolism	C134	18333
Inorganic ion transport and metabolism	C135	9672
Inorganic ion transport and metabolism	C136	13754
Inorganic ion transport and metabolism	C137	9576
Inorganic ion transport and metabolism	C140	15090
Inorganic ion transport and metabolism	C142	21107
Inorganic ion transport and metabolism	C146	16715
Inorganic ion transport and metabolism	C147	18607
Inorganic ion transport and metabolism	C148	11537
Inorganic ion transport and metabolism	C15	11590
Inorganic ion transport and metabolism	C152IIP	15371
Inorganic ion transport and metabolism	C18	15797
Inorganic ion transport and metabolism	C19	14721
Inorganic ion transport and metabolism	C20	19292
Inorganic ion transport and metabolism	C21	25771
Inorganic ion transport and metabolism	C23	14633
Inorganic ion transport and metabolism	C24	14588
Inorganic ion transport and metabolism	C26	13845
Inorganic ion transport and metabolism	C28	19191
Inorganic ion transport and metabolism	C30	15063
Inorganic ion transport and metabolism	C32	11983
Inorganic ion transport and metabolism	C33	7273
Inorganic ion transport and metabolism	C34old	16851
Inorganic ion transport and metabolism	C35	20615
Inorganic ion transport and metabolism	C40	24477
Inorganic ion transport and metabolism	C44	18689
Inorganic ion transport and metabolism	C46	22304
Inorganic ion transport and metabolism	C47	15783
Inorganic ion transport and metabolism	C48	13359
Inorganic ion transport and metabolism	C49	9402
Inorganic ion transport and metabolism	C51	11006
Inorganic ion transport and metabolism	C5	15144
Inorganic ion transport and metabolism	C54	20698
Inorganic ion transport and metabolism	C59	11187
Inorganic ion transport and metabolism	C65	11905
Inorganic ion transport and metabolism	C68	20770
Inorganic ion transport and metabolism	C69	12754
Inorganic ion transport and metabolism	C70	18914
Inorganic ion transport and metabolism	C72	26063
Inorganic ion transport and metabolism	C7	24215
Inorganic ion transport and metabolism	C74	12140
Inorganic ion transport and metabolism	C75	10899
Inorganic ion transport and metabolism	C76II	22774
Inorganic ion transport and metabolism	C80	11773
Inorganic ion transport and metabolism	C82	11467
Inorganic ion transport and metabolism	C85	12122
Inorganic ion transport and metabolism	C86	17098
Inorganic ion transport and metabolism	C87	14369
Inorganic ion transport and metabolism	C88	10418
Inorganic ion transport and metabolism	C89	19989
Inorganic ion transport and metabolism	C90	16219
Inorganic ion transport and metabolism	C9	20374
Inorganic ion transport and metabolism	C95	22402
Inorganic ion transport and metabolism	C96	21361
Inorganic ion transport and metabolism	C98	7046
Inorganic ion transport and metabolism	P100	9910
Inorganic ion transport and metabolism	P103	14391
Inorganic ion transport and metabolism	P104IIP	27792
Inorganic ion transport and metabolism	P105	14352
Inorganic ion transport and metabolism	P107	29948
Inorganic ion transport and metabolism	P10old	18516
Inorganic ion transport and metabolism	P114	14765
Inorganic ion transport and metabolism	P115	13452
Inorganic ion transport and metabolism	P116	12288
Inorganic ion transport and metabolism	P118	10993
Inorganic ion transport and metabolism	P119	14207
Inorganic ion transport and metabolism	P11old	12588
Inorganic ion transport and metabolism	P120	8829
Inorganic ion transport and metabolism	P12	14153
Inorganic ion transport and metabolism	P14	16437
Inorganic ion transport and metabolism	P15	10294
Inorganic ion transport and metabolism	P16	15145
Inorganic ion transport and metabolism	P17	11964
Inorganic ion transport and metabolism	P18	12443
Inorganic ion transport and metabolism	P19	12526
Inorganic ion transport and metabolism	P20	16521
Inorganic ion transport and metabolism	P24	12112
Inorganic ion transport and metabolism	P26	10312
Inorganic ion transport and metabolism	P28	14182
Inorganic ion transport and metabolism	P31	9266
Inorganic ion transport and metabolism	P34	13211
Inorganic ion transport and metabolism	P37	10470
Inorganic ion transport and metabolism	P38	10315
Inorganic ion transport and metabolism	P4	11750
Inorganic ion transport and metabolism	P42	14030
Inorganic ion transport and metabolism	P43	11835
Inorganic ion transport and metabolism	P45	17427
Inorganic ion transport and metabolism	P46	10102
Inorganic ion transport and metabolism	P47	12963
Inorganic ion transport and metabolism	P48	13050
Inorganic ion transport and metabolism	P50	13815
Inorganic ion transport and metabolism	P51	11121
Inorganic ion transport and metabolism	P5	12244
Inorganic ion transport and metabolism	P52	15149
Inorganic ion transport and metabolism	P53	8994
Inorganic ion transport and metabolism	P56	13519
Inorganic ion transport and metabolism	P57	18518
Inorganic ion transport and metabolism	P58	13099
Inorganic ion transport and metabolism	P59	11590
Inorganic ion transport and metabolism	P60	17594
Inorganic ion transport and metabolism	P61	13394
Inorganic ion transport and metabolism	P62P	11526
Inorganic ion transport and metabolism	P63	12522
Inorganic ion transport and metabolism	P66	13723
Inorganic ion transport and metabolism	P67	13802
Inorganic ion transport and metabolism	P68	16506
Inorganic ion transport and metabolism	P69	20451
Inorganic ion transport and metabolism	P70	12730
Inorganic ion transport and metabolism	P71	12107
Inorganic ion transport and metabolism	P72	10728
Inorganic ion transport and metabolism	P73	10815
Inorganic ion transport and metabolism	P74	11529
Inorganic ion transport and metabolism	P77	16435
Inorganic ion transport and metabolism	P79	12360
Inorganic ion transport and metabolism	P8	10553
Inorganic ion transport and metabolism	P83	8687
Inorganic ion transport and metabolism	P85	10383
Inorganic ion transport and metabolism	P87	15129
Inorganic ion transport and metabolism	P88	13517
Inorganic ion transport and metabolism	P94	11760
Inorganic ion transport and metabolism	P95II	8181
Inorganic ion transport and metabolism	P9	8136
Inorganic ion transport and metabolism	P99	13947
Intracellular trafficking, secretion, and vesicular transport	C102	2415
Intracellular trafficking, secretion, and vesicular transport	C103	2688
Intracellular trafficking, secretion, and vesicular transport	C104	6033
Intracellular trafficking, secretion, and vesicular transport	C105	3416
Intracellular trafficking, secretion, and vesicular transport	C107	3378
Intracellular trafficking, secretion, and vesicular transport	C111	4299
Intracellular trafficking, secretion, and vesicular transport	C114	3955
Intracellular trafficking, secretion, and vesicular transport	C116	1930
Intracellular trafficking, secretion, and vesicular transport	C118	3620
Intracellular trafficking, secretion, and vesicular transport	C119	1806
Intracellular trafficking, secretion, and vesicular transport	C123	4330
Intracellular trafficking, secretion, and vesicular transport	C124	5839
Intracellular trafficking, secretion, and vesicular transport	C134	4681
Intracellular trafficking, secretion, and vesicular transport	C135	2432
Intracellular trafficking, secretion, and vesicular transport	C136	3332
Intracellular trafficking, secretion, and vesicular transport	C137	2258
Intracellular trafficking, secretion, and vesicular transport	C140	4128
Intracellular trafficking, secretion, and vesicular transport	C142	5201
Intracellular trafficking, secretion, and vesicular transport	C1	4540
Intracellular trafficking, secretion, and vesicular transport	C146	4513
Intracellular trafficking, secretion, and vesicular transport	C147	5724
Intracellular trafficking, secretion, and vesicular transport	C148	2731
Intracellular trafficking, secretion, and vesicular transport	C15	2997
Intracellular trafficking, secretion, and vesicular transport	C152IIP	3829
Intracellular trafficking, secretion, and vesicular transport	C18	4348
Intracellular trafficking, secretion, and vesicular transport	C19	3787
Intracellular trafficking, secretion, and vesicular transport	C20	4680
Intracellular trafficking, secretion, and vesicular transport	C21	6481
Intracellular trafficking, secretion, and vesicular transport	C23	3721
Intracellular trafficking, secretion, and vesicular transport	C24	3673
Intracellular trafficking, secretion, and vesicular transport	C26	3501
Intracellular trafficking, secretion, and vesicular transport	C28	5243
Intracellular trafficking, secretion, and vesicular transport	C30	3631
Intracellular trafficking, secretion, and vesicular transport	C32	2800
Intracellular trafficking, secretion, and vesicular transport	C33	1752
Intracellular trafficking, secretion, and vesicular transport	C34old	4396
Intracellular trafficking, secretion, and vesicular transport	C35	5100
Intracellular trafficking, secretion, and vesicular transport	C40	6043
Intracellular trafficking, secretion, and vesicular transport	C44	5182
Intracellular trafficking, secretion, and vesicular transport	C46	5511
Intracellular trafficking, secretion, and vesicular transport	C47	3899
Intracellular trafficking, secretion, and vesicular transport	C48	3235
Intracellular trafficking, secretion, and vesicular transport	C49	2041
Intracellular trafficking, secretion, and vesicular transport	C51	2551
Intracellular trafficking, secretion, and vesicular transport	C5	4345
Intracellular trafficking, secretion, and vesicular transport	C54	5999
Intracellular trafficking, secretion, and vesicular transport	C59	2250
Intracellular trafficking, secretion, and vesicular transport	C65	2676
Intracellular trafficking, secretion, and vesicular transport	C68	5834
Intracellular trafficking, secretion, and vesicular transport	C69	3107
Intracellular trafficking, secretion, and vesicular transport	C70	4751
Intracellular trafficking, secretion, and vesicular transport	C72	5971
Intracellular trafficking, secretion, and vesicular transport	C74	3394
Intracellular trafficking, secretion, and vesicular transport	C75	2730
Intracellular trafficking, secretion, and vesicular transport	C7	6455
Intracellular trafficking, secretion, and vesicular transport	C76II	5685
Intracellular trafficking, secretion, and vesicular transport	C80	3373
Intracellular trafficking, secretion, and vesicular transport	C82	3118
Intracellular trafficking, secretion, and vesicular transport	C85	2998
Intracellular trafficking, secretion, and vesicular transport	C86	3834
Intracellular trafficking, secretion, and vesicular transport	C87	3543
Intracellular trafficking, secretion, and vesicular transport	C88	2313
Intracellular trafficking, secretion, and vesicular transport	C89	5365
Intracellular trafficking, secretion, and vesicular transport	C90	4345
Intracellular trafficking, secretion, and vesicular transport	C9	4991
Intracellular trafficking, secretion, and vesicular transport	C95	6045
Intracellular trafficking, secretion, and vesicular transport	C96	6008
Intracellular trafficking, secretion, and vesicular transport	C98	1531
Intracellular trafficking, secretion, and vesicular transport	P100	2248
Intracellular trafficking, secretion, and vesicular transport	P103	3887
Intracellular trafficking, secretion, and vesicular transport	P104IIP	7790
Intracellular trafficking, secretion, and vesicular transport	P105	3326
Intracellular trafficking, secretion, and vesicular transport	P107	7899
Intracellular trafficking, secretion, and vesicular transport	P10old	4471
Intracellular trafficking, secretion, and vesicular transport	P114	3458
Intracellular trafficking, secretion, and vesicular transport	P115	3263
Intracellular trafficking, secretion, and vesicular transport	P116	3198
Intracellular trafficking, secretion, and vesicular transport	P118	2652
Intracellular trafficking, secretion, and vesicular transport	P119	3467
Intracellular trafficking, secretion, and vesicular transport	P11old	2922
Intracellular trafficking, secretion, and vesicular transport	P120	2197
Intracellular trafficking, secretion, and vesicular transport	P12	3130
Intracellular trafficking, secretion, and vesicular transport	P14	3838
Intracellular trafficking, secretion, and vesicular transport	P15	2611
Intracellular trafficking, secretion, and vesicular transport	P16	3322
Intracellular trafficking, secretion, and vesicular transport	P17	2695
Intracellular trafficking, secretion, and vesicular transport	P18	2928
Intracellular trafficking, secretion, and vesicular transport	P19	3098
Intracellular trafficking, secretion, and vesicular transport	P20	4492
Intracellular trafficking, secretion, and vesicular transport	P24	3135
Intracellular trafficking, secretion, and vesicular transport	P26	2261
Intracellular trafficking, secretion, and vesicular transport	P28	3426
Intracellular trafficking, secretion, and vesicular transport	P31	1978
Intracellular trafficking, secretion, and vesicular transport	P34	3215
Intracellular trafficking, secretion, and vesicular transport	P37	2355
Intracellular trafficking, secretion, and vesicular transport	P38	2906
Intracellular trafficking, secretion, and vesicular transport	P42	3855
Intracellular trafficking, secretion, and vesicular transport	P4	2731
Intracellular trafficking, secretion, and vesicular transport	P43	2867
Intracellular trafficking, secretion, and vesicular transport	P45	4190
Intracellular trafficking, secretion, and vesicular transport	P46	2350
Intracellular trafficking, secretion, and vesicular transport	P47	3126
Intracellular trafficking, secretion, and vesicular transport	P48	3696
Intracellular trafficking, secretion, and vesicular transport	P50	2844
Intracellular trafficking, secretion, and vesicular transport	P51	2520
Intracellular trafficking, secretion, and vesicular transport	P52	3532
Intracellular trafficking, secretion, and vesicular transport	P53	2013
Intracellular trafficking, secretion, and vesicular transport	P5	3237
Intracellular trafficking, secretion, and vesicular transport	P56	3419
Intracellular trafficking, secretion, and vesicular transport	P57	4981
Intracellular trafficking, secretion, and vesicular transport	P58	3119
Intracellular trafficking, secretion, and vesicular transport	P59	2744
Intracellular trafficking, secretion, and vesicular transport	P60	4543
Intracellular trafficking, secretion, and vesicular transport	P61	3090
Intracellular trafficking, secretion, and vesicular transport	P62P	2721
Intracellular trafficking, secretion, and vesicular transport	P63	3137
Intracellular trafficking, secretion, and vesicular transport	P66	3514
Intracellular trafficking, secretion, and vesicular transport	P67	3272
Intracellular trafficking, secretion, and vesicular transport	P68	4364
Intracellular trafficking, secretion, and vesicular transport	P69	5291
Intracellular trafficking, secretion, and vesicular transport	P70	3183
Intracellular trafficking, secretion, and vesicular transport	P71	2919
Intracellular trafficking, secretion, and vesicular transport	P72	2514
Intracellular trafficking, secretion, and vesicular transport	P73	2694
Intracellular trafficking, secretion, and vesicular transport	P74	2982
Intracellular trafficking, secretion, and vesicular transport	P77	4333
Intracellular trafficking, secretion, and vesicular transport	P79	3204
Intracellular trafficking, secretion, and vesicular transport	P8	2244
Intracellular trafficking, secretion, and vesicular transport	P83	2000
Intracellular trafficking, secretion, and vesicular transport	P85	2033
Intracellular trafficking, secretion, and vesicular transport	P87	4701
Intracellular trafficking, secretion, and vesicular transport	P88	3374
Intracellular trafficking, secretion, and vesicular transport	P9	1834
Intracellular trafficking, secretion, and vesicular transport	P94	2676
Intracellular trafficking, secretion, and vesicular transport	P95II	1689
Intracellular trafficking, secretion, and vesicular transport	P99	3128
Lipid transport and metabolism	C102	5734
Lipid transport and metabolism	C103	6025
Lipid transport and metabolism	C104	12900
Lipid transport and metabolism	C105	7506
Lipid transport and metabolism	C107	8112
Lipid transport and metabolism	C1	11250
Lipid transport and metabolism	C111	9486
Lipid transport and metabolism	C114	10082
Lipid transport and metabolism	C116	4224
Lipid transport and metabolism	C118	8635
Lipid transport and metabolism	C119	4513
Lipid transport and metabolism	C123	9296
Lipid transport and metabolism	C124	13095
Lipid transport and metabolism	C134	10747
Lipid transport and metabolism	C135	5422
Lipid transport and metabolism	C136	7583
Lipid transport and metabolism	C137	5884
Lipid transport and metabolism	C140	8860
Lipid transport and metabolism	C142	12574
Lipid transport and metabolism	C146	10526
Lipid transport and metabolism	C147	11545
Lipid transport and metabolism	C148	6306
Lipid transport and metabolism	C152IIP	8980
Lipid transport and metabolism	C15	6263
Lipid transport and metabolism	C18	9676
Lipid transport and metabolism	C19	8093
[truncated: 1,333 more rows]

## Sheet: TableS9
Supplementary Table S9. The occurence frequency of each COG annotation in each sample's whole genome set
COG Annotation	sample	Occurence frequency
1,2-phenylacetyl-CoA epoxidase, catalytic subunit	C102	1
1,2-phenylacetyl-CoA epoxidase, catalytic subunit	C104	3
1,2-phenylacetyl-CoA epoxidase, catalytic subunit	C114	2
1,2-phenylacetyl-CoA epoxidase, catalytic subunit	C135	1
1,2-phenylacetyl-CoA epoxidase, catalytic subunit	C140	2
1,2-phenylacetyl-CoA epoxidase, catalytic subunit	C15	2
1,2-phenylacetyl-CoA epoxidase, catalytic subunit	C20	4
1,2-phenylacetyl-CoA epoxidase, catalytic subunit	C35	2
1,2-phenylacetyl-CoA epoxidase, catalytic subunit	C40	2
1,2-phenylacetyl-CoA epoxidase, catalytic subunit	C44	1
1,2-phenylacetyl-CoA epoxidase, catalytic subunit	C48	2
1,2-phenylacetyl-CoA epoxidase, catalytic subunit	C68	2
1,2-phenylacetyl-CoA epoxidase, catalytic subunit	C72	2
1,2-phenylacetyl-CoA epoxidase, catalytic subunit	C85	2
1,2-phenylacetyl-CoA epoxidase, catalytic subunit	C86	2
1,2-phenylacetyl-CoA epoxidase, catalytic subunit	C89	2
1,2-phenylacetyl-CoA epoxidase, catalytic subunit	C9	1
1,2-phenylacetyl-CoA epoxidase, catalytic subunit	P103	2
1,2-phenylacetyl-CoA epoxidase, catalytic subunit	P104IIP	2
1,2-phenylacetyl-CoA epoxidase, catalytic subunit	P12	2
1,2-phenylacetyl-CoA epoxidase, catalytic subunit	P16	3
1,2-phenylacetyl-CoA epoxidase, catalytic subunit	P26	2
1,2-phenylacetyl-CoA epoxidase, catalytic subunit	P53	2
1,2-phenylacetyl-CoA epoxidase, catalytic subunit	P56	3
1,2-phenylacetyl-CoA epoxidase, catalytic subunit	P58	1
1,2-phenylacetyl-CoA epoxidase, catalytic subunit	P59	4
1,2-phenylacetyl-CoA epoxidase, catalytic subunit	P63	1
1,2-phenylacetyl-CoA epoxidase, catalytic subunit	P66	1
1,2-phenylacetyl-CoA epoxidase, catalytic subunit	P79	2
1,2-phenylacetyl-CoA epoxidase, catalytic subunit	P8	2
1,2-phenylacetyl-CoA epoxidase, catalytic subunit	P83	1
1,2-phenylacetyl-CoA epoxidase, catalytic subunit	P88	1
1,2-phenylacetyl-CoA epoxidase, PaaB subunit	C135	1
1,2-phenylacetyl-CoA epoxidase, PaaB subunit	C140	1
1,2-phenylacetyl-CoA epoxidase, PaaB subunit	C20	1
1,2-phenylacetyl-CoA epoxidase, PaaB subunit	C40	1
1,2-phenylacetyl-CoA epoxidase, PaaB subunit	C48	1
1,2-phenylacetyl-CoA epoxidase, PaaB subunit	C72	1
1,2-phenylacetyl-CoA epoxidase, PaaB subunit	C85	1
1,2-phenylacetyl-CoA epoxidase, PaaB subunit	C86	1
1,2-phenylacetyl-CoA epoxidase, PaaB subunit	C89	1
1,2-phenylacetyl-CoA epoxidase, PaaB subunit	P103	1
1,2-phenylacetyl-CoA epoxidase, PaaB subunit	P104IIP	1
1,2-phenylacetyl-CoA epoxidase, PaaB subunit	P12	1
1,2-phenylacetyl-CoA epoxidase, PaaB subunit	P26	1
1,2-phenylacetyl-CoA epoxidase, PaaB subunit	P53	1
1,2-phenylacetyl-CoA epoxidase, PaaB subunit	P56	1
1,2-phenylacetyl-CoA epoxidase, PaaB subunit	P59	1
1,2-phenylacetyl-CoA epoxidase, PaaB subunit	P8	1
1,2-phenylacetyl-CoA epoxidase, PaaB subunit	P88	1
1,4-alpha-glucan branching enzyme	C102	58
1,4-alpha-glucan branching enzyme	C103	31
1,4-alpha-glucan branching enzyme	C104	95
1,4-alpha-glucan branching enzyme	C105	60
1,4-alpha-glucan branching enzyme	C107	63
1,4-alpha-glucan branching enzyme	C1	103
1,4-alpha-glucan branching enzyme	C111	72
1,4-alpha-glucan branching enzyme	C114	87
1,4-alpha-glucan branching enzyme	C116	25
1,4-alpha-glucan branching enzyme	C118	68
1,4-alpha-glucan branching enzyme	C119	34
1,4-alpha-glucan branching enzyme	C123	69
1,4-alpha-glucan branching enzyme	C124	125
1,4-alpha-glucan branching enzyme	C134	96
1,4-alpha-glucan branching enzyme	C135	41
1,4-alpha-glucan branching enzyme	C136	52
1,4-alpha-glucan branching enzyme	C137	67
1,4-alpha-glucan branching enzyme	C140	61
1,4-alpha-glucan branching enzyme	C142	109
1,4-alpha-glucan branching enzyme	C146	124
1,4-alpha-glucan branching enzyme	C147	80
1,4-alpha-glucan branching enzyme	C148	46
1,4-alpha-glucan branching enzyme	C152IIP	67
1,4-alpha-glucan branching enzyme	C15	51
1,4-alpha-glucan branching enzyme	C18	100
1,4-alpha-glucan branching enzyme	C19	74
1,4-alpha-glucan branching enzyme	C20	111
1,4-alpha-glucan branching enzyme	C21	126
1,4-alpha-glucan branching enzyme	C23	59
1,4-alpha-glucan branching enzyme	C24	65
1,4-alpha-glucan branching enzyme	C26	63
1,4-alpha-glucan branching enzyme	C28	93
1,4-alpha-glucan branching enzyme	C30	66
1,4-alpha-glucan branching enzyme	C32	58
1,4-alpha-glucan branching enzyme	C33	43
1,4-alpha-glucan branching enzyme	C34old	85
1,4-alpha-glucan branching enzyme	C35	71
1,4-alpha-glucan branching enzyme	C40	123
1,4-alpha-glucan branching enzyme	C44	111
1,4-alpha-glucan branching enzyme	C46	152
1,4-alpha-glucan branching enzyme	C47	59
1,4-alpha-glucan branching enzyme	C48	68
1,4-alpha-glucan branching enzyme	C49	41
1,4-alpha-glucan branching enzyme	C51	56
1,4-alpha-glucan branching enzyme	C54	100
1,4-alpha-glucan branching enzyme	C59	33
1,4-alpha-glucan branching enzyme	C5	99
1,4-alpha-glucan branching enzyme	C65	56
1,4-alpha-glucan branching enzyme	C68	91
1,4-alpha-glucan branching enzyme	C69	58
1,4-alpha-glucan branching enzyme	C70	116
1,4-alpha-glucan branching enzyme	C7	144
1,4-alpha-glucan branching enzyme	C72	140
1,4-alpha-glucan branching enzyme	C74	52
1,4-alpha-glucan branching enzyme	C75	34
1,4-alpha-glucan branching enzyme	C76II	131
1,4-alpha-glucan branching enzyme	C80	73
1,4-alpha-glucan branching enzyme	C82	74
1,4-alpha-glucan branching enzyme	C85	58
1,4-alpha-glucan branching enzyme	C86	91
1,4-alpha-glucan branching enzyme	C87	74
1,4-alpha-glucan branching enzyme	C88	60
1,4-alpha-glucan branching enzyme	C89	67
1,4-alpha-glucan branching enzyme	C90	87
1,4-alpha-glucan branching enzyme	C9	134
1,4-alpha-glucan branching enzyme	C95	135
1,4-alpha-glucan branching enzyme	C96	103
1,4-alpha-glucan branching enzyme	C98	22
1,4-alpha-glucan branching enzyme	P100	23
1,4-alpha-glucan branching enzyme	P103	66
1,4-alpha-glucan branching enzyme	P104IIP	115
1,4-alpha-glucan branching enzyme	P105	49
1,4-alpha-glucan branching enzyme	P107	136
1,4-alpha-glucan branching enzyme	P10old	91
1,4-alpha-glucan branching enzyme	P114	49
1,4-alpha-glucan branching enzyme	P115	47
1,4-alpha-glucan branching enzyme	P116	65
1,4-alpha-glucan branching enzyme	P118	67
1,4-alpha-glucan branching enzyme	P119	61
1,4-alpha-glucan branching enzyme	P11old	71
1,4-alpha-glucan branching enzyme	P120	34
1,4-alpha-glucan branching enzyme	P12	47
1,4-alpha-glucan branching enzyme	P14	72
1,4-alpha-glucan branching enzyme	P15	48
1,4-alpha-glucan branching enzyme	P16	70
1,4-alpha-glucan branching enzyme	P17	55
1,4-alpha-glucan branching enzyme	P18	75
1,4-alpha-glucan branching enzyme	P19	51
1,4-alpha-glucan branching enzyme	P20	78
1,4-alpha-glucan branching enzyme	P24	59
1,4-alpha-glucan branching enzyme	P26	36
1,4-alpha-glucan branching enzyme	P28	55
1,4-alpha-glucan branching enzyme	P31	25
1,4-alpha-glucan branching enzyme	P34	55
1,4-alpha-glucan branching enzyme	P37	34
1,4-alpha-glucan branching enzyme	P38	38
1,4-alpha-glucan branching enzyme	P42	99
1,4-alpha-glucan branching enzyme	P43	51
1,4-alpha-glucan branching enzyme	P4	55
1,4-alpha-glucan branching enzyme	P45	73
1,4-alpha-glucan branching enzyme	P46	57
1,4-alpha-glucan branching enzyme	P47	71
1,4-alpha-glucan branching enzyme	P48	65
1,4-alpha-glucan branching enzyme	P50	44
1,4-alpha-glucan branching enzyme	P51	33
1,4-alpha-glucan branching enzyme	P52	75
1,4-alpha-glucan branching enzyme	P53	56
1,4-alpha-glucan branching enzyme	P56	60
1,4-alpha-glucan branching enzyme	P5	79
1,4-alpha-glucan branching enzyme	P57	93
1,4-alpha-glucan branching enzyme	P58	47
1,4-alpha-glucan branching enzyme	P59	46
1,4-alpha-glucan branching enzyme	P60	94
1,4-alpha-glucan branching enzyme	P61	53
1,4-alpha-glucan branching enzyme	P62P	56
1,4-alpha-glucan branching enzyme	P63	50
1,4-alpha-glucan branching enzyme	P66	67
1,4-alpha-glucan branching enzyme	P67	58
1,4-alpha-glucan branching enzyme	P68	63
1,4-alpha-glucan branching enzyme	P69	99
1,4-alpha-glucan branching enzyme	P70	39
1,4-alpha-glucan branching enzyme	P71	68
1,4-alpha-glucan branching enzyme	P72	53
1,4-alpha-glucan branching enzyme	P73	39
1,4-alpha-glucan branching enzyme	P74	50
1,4-alpha-glucan branching enzyme	P77	59
1,4-alpha-glucan branching enzyme	P79	46
1,4-alpha-glucan branching enzyme	P8	22
1,4-alpha-glucan branching enzyme	P83	27
1,4-alpha-glucan branching enzyme	P85	28
1,4-alpha-glucan branching enzyme	P87	59
1,4-alpha-glucan branching enzyme	P88	52
1,4-alpha-glucan branching enzyme	P9	34
1,4-alpha-glucan branching enzyme	P94	47
1,4-alpha-glucan branching enzyme	P95II	23
1,4-alpha-glucan branching enzyme	P99	72
1,4-dihydroxy-2-naphthoate polyprenyltransferase	C102	4
1,4-dihydroxy-2-naphthoate polyprenyltransferase	C104	4
1,4-dihydroxy-2-naphthoate polyprenyltransferase	C114	8
1,4-dihydroxy-2-naphthoate polyprenyltransferase	C116	2
1,4-dihydroxy-2-naphthoate polyprenyltransferase	C1	2
1,4-dihydroxy-2-naphthoate polyprenyltransferase	C136	2
1,4-dihydroxy-2-naphthoate polyprenyltransferase	C137	2
1,4-dihydroxy-2-naphthoate polyprenyltransferase	C140	2
1,4-dihydroxy-2-naphthoate polyprenyltransferase	C15	4
1,4-dihydroxy-2-naphthoate polyprenyltransferase	C18	2
1,4-dihydroxy-2-naphthoate polyprenyltransferase	C19	2
1,4-dihydroxy-2-naphthoate polyprenyltransferase	C20	6
1,4-dihydroxy-2-naphthoate polyprenyltransferase	C30	2
1,4-dihydroxy-2-naphthoate polyprenyltransferase	C34old	2
1,4-dihydroxy-2-naphthoate polyprenyltransferase	C35	2
1,4-dihydroxy-2-naphthoate polyprenyltransferase	C40	2
1,4-dihydroxy-2-naphthoate polyprenyltransferase	C44	6
1,4-dihydroxy-2-naphthoate polyprenyltransferase	C48	2
1,4-dihydroxy-2-naphthoate polyprenyltransferase	C68	2
1,4-dihydroxy-2-naphthoate polyprenyltransferase	C70	2
1,4-dihydroxy-2-naphthoate polyprenyltransferase	C72	2
1,4-dihydroxy-2-naphthoate polyprenyltransferase	C74	2
1,4-dihydroxy-2-naphthoate polyprenyltransferase	C76II	6
1,4-dihydroxy-2-naphthoate polyprenyltransferase	C85	2
1,4-dihydroxy-2-naphthoate polyprenyltransferase	C86	2
1,4-dihydroxy-2-naphthoate polyprenyltransferase	C89	2
1,4-dihydroxy-2-naphthoate polyprenyltransferase	C9	2
1,4-dihydroxy-2-naphthoate polyprenyltransferase	C95	2
1,4-dihydroxy-2-naphthoate polyprenyltransferase	P100	2
1,4-dihydroxy-2-naphthoate polyprenyltransferase	P103	2
1,4-dihydroxy-2-naphthoate polyprenyltransferase	P104IIP	2
1,4-dihydroxy-2-naphthoate polyprenyltransferase	P105	2
1,4-dihydroxy-2-naphthoate polyprenyltransferase	P10old	4
1,4-dihydroxy-2-naphthoate polyprenyltransferase	P12	2
1,4-dihydroxy-2-naphthoate polyprenyltransferase	P16	4
1,4-dihydroxy-2-naphthoate polyprenyltransferase	P24	2
1,4-dihydroxy-2-naphthoate polyprenyltransferase	P26	2
1,4-dihydroxy-2-naphthoate polyprenyltransferase	P28	2
1,4-dihydroxy-2-naphthoate polyprenyltransferase	P43	2
1,4-dihydroxy-2-naphthoate polyprenyltransferase	P48	2
1,4-dihydroxy-2-naphthoate polyprenyltransferase	P50	2
1,4-dihydroxy-2-naphthoate polyprenyltransferase	P5	2
1,4-dihydroxy-2-naphthoate polyprenyltransferase	P53	2
1,4-dihydroxy-2-naphthoate polyprenyltransferase	P56	4
1,4-dihydroxy-2-naphthoate polyprenyltransferase	P58	4
1,4-dihydroxy-2-naphthoate polyprenyltransferase	P59	4
1,4-dihydroxy-2-naphthoate polyprenyltransferase	P63	4
1,4-dihydroxy-2-naphthoate polyprenyltransferase	P67	2
1,4-dihydroxy-2-naphthoate polyprenyltransferase	P70	2
1,4-dihydroxy-2-naphthoate polyprenyltransferase	P72	2
1,4-dihydroxy-2-naphthoate polyprenyltransferase	P74	2
1,4-dihydroxy-2-naphthoate polyprenyltransferase	P79	2
1,4-dihydroxy-2-naphthoate polyprenyltransferase	P8	2
1,4-dihydroxy-2-naphthoate polyprenyltransferase	P83	4
1,4-dihydroxy-2-naphthoate polyprenyltransferase	P87	2
1,4-dihydroxy-2-naphthoate polyprenyltransferase	P88	2
1,4-dihydroxy-2-naphthoate polyprenyltransferase	P9	2
1,4-dihydroxy-2-naphthoate polyprenyltransferase	P94	2
1,4-dihydroxy-2-naphthoate polyprenyltransferase	P95II	2
1,4-dihydroxy-2-naphthoate polyprenyltransferase	P99	2
1,4-Dihydroxy-2-naphthoyl-CoA synthase	C102	10
1,4-Dihydroxy-2-naphthoyl-CoA synthase	C103	5
1,4-Dihydroxy-2-naphthoyl-CoA synthase	C104	8
1,4-Dihydroxy-2-naphthoyl-CoA synthase	C105	6
1,4-Dihydroxy-2-naphthoyl-CoA synthase	C107	8
1,4-Dihydroxy-2-naphthoyl-CoA synthase	C1	10
1,4-Dihydroxy-2-naphthoyl-CoA synthase	C111	6
1,4-Dihydroxy-2-naphthoyl-CoA synthase	C114	12
1,4-Dihydroxy-2-naphthoyl-CoA synthase	C116	10
1,4-Dihydroxy-2-naphthoyl-CoA synthase	C118	6
1,4-Dihydroxy-2-naphthoyl-CoA synthase	C119	3
1,4-Dihydroxy-2-naphthoyl-CoA synthase	C123	5
1,4-Dihydroxy-2-naphthoyl-CoA synthase	C124	12
1,4-Dihydroxy-2-naphthoyl-CoA synthase	C134	15
1,4-Dihydroxy-2-naphthoyl-CoA synthase	C135	7
1,4-Dihydroxy-2-naphthoyl-CoA synthase	C136	11
1,4-Dihydroxy-2-naphthoyl-CoA synthase	C137	6
1,4-Dihydroxy-2-naphthoyl-CoA synthase	C140	7
1,4-Dihydroxy-2-naphthoyl-CoA synthase	C142	11
1,4-Dihydroxy-2-naphthoyl-CoA synthase	C146	6
1,4-Dihydroxy-2-naphthoyl-CoA synthase	C147	12
1,4-Dihydroxy-2-naphthoyl-CoA synthase	C148	8
1,4-Dihydroxy-2-naphthoyl-CoA synthase	C152IIP	5
1,4-Dihydroxy-2-naphthoyl-CoA synthase	C15	8
1,4-Dihydroxy-2-naphthoyl-CoA synthase	C18	12
1,4-Dihydroxy-2-naphthoyl-CoA synthase	C19	12
1,4-Dihydroxy-2-naphthoyl-CoA synthase	C20	18
1,4-Dihydroxy-2-naphthoyl-CoA synthase	C21	11
1,4-Dihydroxy-2-naphthoyl-CoA synthase	C23	5
1,4-Dihydroxy-2-naphthoyl-CoA synthase	C24	9
1,4-Dihydroxy-2-naphthoyl-CoA synthase	C26	8
1,4-Dihydroxy-2-naphthoyl-CoA synthase	C28	13
1,4-Dihydroxy-2-naphthoyl-CoA synthase	C30	7
1,4-Dihydroxy-2-naphthoyl-CoA synthase	C32	11
1,4-Dihydroxy-2-naphthoyl-CoA synthase	C33	5
1,4-Dihydroxy-2-naphthoyl-CoA synthase	C34old	14
1,4-Dihydroxy-2-naphthoyl-CoA synthase	C35	13
1,4-Dihydroxy-2-naphthoyl-CoA synthase	C40	7
1,4-Dihydroxy-2-naphthoyl-CoA synthase	C44	15
1,4-Dihydroxy-2-naphthoyl-CoA synthase	C46	17
1,4-Dihydroxy-2-naphthoyl-CoA synthase	C47	10
1,4-Dihydroxy-2-naphthoyl-CoA synthase	C48	8
1,4-Dihydroxy-2-naphthoyl-CoA synthase	C49	7
1,4-Dihydroxy-2-naphthoyl-CoA synthase	C51	5
1,4-Dihydroxy-2-naphthoyl-CoA synthase	C54	13
1,4-Dihydroxy-2-naphthoyl-CoA synthase	C5	5
1,4-Dihydroxy-2-naphthoyl-CoA synthase	C59	7
1,4-Dihydroxy-2-naphthoyl-CoA synthase	C65	6
1,4-Dihydroxy-2-naphthoyl-CoA synthase	C68	10
1,4-Dihydroxy-2-naphthoyl-CoA synthase	C69	6
1,4-Dihydroxy-2-naphthoyl-CoA synthase	C70	14
1,4-Dihydroxy-2-naphthoyl-CoA synthase	C7	15
1,4-Dihydroxy-2-naphthoyl-CoA synthase	C72	13
1,4-Dihydroxy-2-naphthoyl-CoA synthase	C74	8
1,4-Dihydroxy-2-naphthoyl-CoA synthase	C75	5
1,4-Dihydroxy-2-naphthoyl-CoA synthase	C76II	18
1,4-Dihydroxy-2-naphthoyl-CoA synthase	C80	7
1,4-Dihydroxy-2-naphthoyl-CoA synthase	C82	6
1,4-Dihydroxy-2-naphthoyl-CoA synthase	C85	8
1,4-Dihydroxy-2-naphthoyl-CoA synthase	C86	12
1,4-Dihydroxy-2-naphthoyl-CoA synthase	C87	6
1,4-Dihydroxy-2-naphthoyl-CoA synthase	C88	7
1,4-Dihydroxy-2-naphthoyl-CoA synthase	C89	10
1,4-Dihydroxy-2-naphthoyl-CoA synthase	C90	9
1,4-Dihydroxy-2-naphthoyl-CoA synthase	C9	14
1,4-Dihydroxy-2-naphthoyl-CoA synthase	C95	12
1,4-Dihydroxy-2-naphthoyl-CoA synthase	C96	8
1,4-Dihydroxy-2-naphthoyl-CoA synthase	C98	5
1,4-Dihydroxy-2-naphthoyl-CoA synthase	P100	8
1,4-Dihydroxy-2-naphthoyl-CoA synthase	P103	5
1,4-Dihydroxy-2-naphthoyl-CoA synthase	P104IIP	11
1,4-Dihydroxy-2-naphthoyl-CoA synthase	P105	12
1,4-Dihydroxy-2-naphthoyl-CoA synthase	P107	11
1,4-Dihydroxy-2-naphthoyl-CoA synthase	P10old	11
1,4-Dihydroxy-2-naphthoyl-CoA synthase	P114	10
1,4-Dihydroxy-2-naphthoyl-CoA synthase	P115	9
1,4-Dihydroxy-2-naphthoyl-CoA synthase	P116	7
1,4-Dihydroxy-2-naphthoyl-CoA synthase	P118	3
1,4-Dihydroxy-2-naphthoyl-CoA synthase	P119	7
1,4-Dihydroxy-2-naphthoyl-CoA synthase	P11old	8
1,4-Dihydroxy-2-naphthoyl-CoA synthase	P120	5
1,4-Dihydroxy-2-naphthoyl-CoA synthase	P12	16
1,4-Dihydroxy-2-naphthoyl-CoA synthase	P14	14
1,4-Dihydroxy-2-naphthoyl-CoA synthase	P15	7
1,4-Dihydroxy-2-naphthoyl-CoA synthase	P16	8
1,4-Dihydroxy-2-naphthoyl-CoA synthase	P17	9
1,4-Dihydroxy-2-naphthoyl-CoA synthase	P18	8
1,4-Dihydroxy-2-naphthoyl-CoA synthase	P19	13
1,4-Dihydroxy-2-naphthoyl-CoA synthase	P20	10
1,4-Dihydroxy-2-naphthoyl-CoA synthase	P24	8
1,4-Dihydroxy-2-naphthoyl-CoA synthase	P26	6
1,4-Dihydroxy-2-naphthoyl-CoA synthase	P28	9
1,4-Dihydroxy-2-naphthoyl-CoA synthase	P31	3
1,4-Dihydroxy-2-naphthoyl-CoA synthase	P34	8
1,4-Dihydroxy-2-naphthoyl-CoA synthase	P37	9
1,4-Dihydroxy-2-naphthoyl-CoA synthase	P38	3
1,4-Dihydroxy-2-naphthoyl-CoA synthase	P42	6
1,4-Dihydroxy-2-naphthoyl-CoA synthase	P43	11
1,4-Dihydroxy-2-naphthoyl-CoA synthase	P45	6
1,4-Dihydroxy-2-naphthoyl-CoA synthase	P4	6
1,4-Dihydroxy-2-naphthoyl-CoA synthase	P46	7
1,4-Dihydroxy-2-naphthoyl-CoA synthase	P47	6
1,4-Dihydroxy-2-naphthoyl-CoA synthase	P48	6
1,4-Dihydroxy-2-naphthoyl-CoA synthase	P50	10
1,4-Dihydroxy-2-naphthoyl-CoA synthase	P51	9
1,4-Dihydroxy-2-naphthoyl-CoA synthase	P52	17
1,4-Dihydroxy-2-naphthoyl-CoA synthase	P53	5
1,4-Dihydroxy-2-naphthoyl-CoA synthase	P5	6
1,4-Dihydroxy-2-naphthoyl-CoA synthase	P56	10
1,4-Dihydroxy-2-naphthoyl-CoA synthase	P57	10
1,4-Dihydroxy-2-naphthoyl-CoA synthase	P58	5
1,4-Dihydroxy-2-naphthoyl-CoA synthase	P59	8
1,4-Dihydroxy-2-naphthoyl-CoA synthase	P60	15
1,4-Dihydroxy-2-naphthoyl-CoA synthase	P61	7
1,4-Dihydroxy-2-naphthoyl-CoA synthase	P62P	7
1,4-Dihydroxy-2-naphthoyl-CoA synthase	P63	9
1,4-Dihydroxy-2-naphthoyl-CoA synthase	P66	9
1,4-Dihydroxy-2-naphthoyl-CoA synthase	P67	10
1,4-Dihydroxy-2-naphthoyl-CoA synthase	P68	7
1,4-Dihydroxy-2-naphthoyl-CoA synthase	P69	11
1,4-Dihydroxy-2-naphthoyl-CoA synthase	P70	7
1,4-Dihydroxy-2-naphthoyl-CoA synthase	P71	7
1,4-Dihydroxy-2-naphthoyl-CoA synthase	P72	10
1,4-Dihydroxy-2-naphthoyl-CoA synthase	P73	11
1,4-Dihydroxy-2-naphthoyl-CoA synthase	P74	7
1,4-Dihydroxy-2-naphthoyl-CoA synthase	P77	9
1,4-Dihydroxy-2-naphthoyl-CoA synthase	P79	7
1,4-Dihydroxy-2-naphthoyl-CoA synthase	P83	8
1,4-Dihydroxy-2-naphthoyl-CoA synthase	P85	6
1,4-Dihydroxy-2-naphthoyl-CoA synthase	P87	9
1,4-Dihydroxy-2-naphthoyl-CoA synthase	P88	9
1,4-Dihydroxy-2-naphthoyl-CoA synthase	P8	9
1,4-Dihydroxy-2-naphthoyl-CoA synthase	P94	11
1,4-Dihydroxy-2-naphthoyl-CoA synthase	P95II	12
1,4-Dihydroxy-2-naphthoyl-CoA synthase	P9	7
1,4-Dihydroxy-2-naphthoyl-CoA synthase	P99	7
1,4-dihydroxy-6-naphtoate synthase (menaquinone biosynthesis, futalosine pathway)	P16	1
1,6-Anhydro-N-acetylmuramate kinase	C102	7
1,6-Anhydro-N-acetylmuramate kinase	C103	10
1,6-Anhydro-N-acetylmuramate kinase	C104	22
1,6-Anhydro-N-acetylmuramate kinase	C105	8
1,6-Anhydro-N-acetylmuramate kinase	C107	13
1,6-Anhydro-N-acetylmuramate kinase	C111	9
1,6-Anhydro-N-acetylmuramate kinase	C114	9
1,6-Anhydro-N-acetylmuramate kinase	C116	6
1,6-Anhydro-N-acetylmuramate kinase	C1	17
1,6-Anhydro-N-acetylmuramate kinase	C118	12
1,6-Anhydro-N-acetylmuramate kinase	C119	2
1,6-Anhydro-N-acetylmuramate kinase	C123	8
1,6-Anhydro-N-acetylmuramate kinase	C124	20
1,6-Anhydro-N-acetylmuramate kinase	C134	11
1,6-Anhydro-N-acetylmuramate kinase	C135	7
1,6-Anhydro-N-acetylmuramate kinase	C136	15
1,6-Anhydro-N-acetylmuramate kinase	C137	5
1,6-Anhydro-N-acetylmuramate kinase	C140	11
1,6-Anhydro-N-acetylmuramate kinase	C142	14
1,6-Anhydro-N-acetylmuramate kinase	C146	8
1,6-Anhydro-N-acetylmuramate kinase	C147	22
1,6-Anhydro-N-acetylmuramate kinase	C148	7
1,6-Anhydro-N-acetylmuramate kinase	C152IIP	13
1,6-Anhydro-N-acetylmuramate kinase	C15	9
1,6-Anhydro-N-acetylmuramate kinase	C18	9
1,6-Anhydro-N-acetylmuramate kinase	C19	5
1,6-Anhydro-N-acetylmuramate kinase	C20	15
1,6-Anhydro-N-acetylmuramate kinase	C21	17
1,6-Anhydro-N-acetylmuramate kinase	C23	6
1,6-Anhydro-N-acetylmuramate kinase	C24	8
1,6-Anhydro-N-acetylmuramate kinase	C26	11
1,6-Anhydro-N-acetylmuramate kinase	C28	16
1,6-Anhydro-N-acetylmuramate kinase	C30	12
1,6-Anhydro-N-acetylmuramate kinase	C32	3
1,6-Anhydro-N-acetylmuramate kinase	C33	5
1,6-Anhydro-N-acetylmuramate kinase	C34old	14
1,6-Anhydro-N-acetylmuramate kinase	C35	19
1,6-Anhydro-N-acetylmuramate kinase	C40	24
1,6-Anhydro-N-acetylmuramate kinase	C44	21
1,6-Anhydro-N-acetylmuramate kinase	C46	14
1,6-Anhydro-N-acetylmuramate kinase	C47	12
1,6-Anhydro-N-acetylmuramate kinase	C48	8
1,6-Anhydro-N-acetylmuramate kinase	C49	6
1,6-Anhydro-N-acetylmuramate kinase	C5	10
1,6-Anhydro-N-acetylmuramate kinase	C51	5
1,6-Anhydro-N-acetylmuramate kinase	C54	16
1,6-Anhydro-N-acetylmuramate kinase	C59	7
1,6-Anhydro-N-acetylmuramate kinase	C65	3
1,6-Anhydro-N-acetylmuramate kinase	C68	18
1,6-Anhydro-N-acetylmuramate kinase	C69	7
1,6-Anhydro-N-acetylmuramate kinase	C70	18
1,6-Anhydro-N-acetylmuramate kinase	C7	18
1,6-Anhydro-N-acetylmuramate kinase	C72	21
1,6-Anhydro-N-acetylmuramate kinase	C74	9
1,6-Anhydro-N-acetylmuramate kinase	C75	6
1,6-Anhydro-N-acetylmuramate kinase	C76II	18
1,6-Anhydro-N-acetylmuramate kinase	C80	10
1,6-Anhydro-N-acetylmuramate kinase	C82	5
1,6-Anhydro-N-acetylmuramate kinase	C85	11
1,6-Anhydro-N-acetylmuramate kinase	C86	9
1,6-Anhydro-N-acetylmuramate kinase	C87	14
1,6-Anhydro-N-acetylmuramate kinase	C88	5
1,6-Anhydro-N-acetylmuramate kinase	C89	19
1,6-Anhydro-N-acetylmuramate kinase	C90	11
1,6-Anhydro-N-acetylmuramate kinase	C9	14
1,6-Anhydro-N-acetylmuramate kinase	C95	13
1,6-Anhydro-N-acetylmuramate kinase	C96	15
1,6-Anhydro-N-acetylmuramate kinase	C98	4
1,6-Anhydro-N-acetylmuramate kinase	P100	8
1,6-Anhydro-N-acetylmuramate kinase	P103	10
1,6-Anhydro-N-acetylmuramate kinase	P104IIP	24
1,6-Anhydro-N-acetylmuramate kinase	P105	10
1,6-Anhydro-N-acetylmuramate kinase	P107	29
1,6-Anhydro-N-acetylmuramate kinase	P10old	22
1,6-Anhydro-N-acetylmuramate kinase	P114	12
1,6-Anhydro-N-acetylmuramate kinase	P115	13
1,6-Anhydro-N-acetylmuramate kinase	P116	8
1,6-Anhydro-N-acetylmuramate kinase	P118	7
1,6-Anhydro-N-acetylmuramate kinase	P119	7
1,6-Anhydro-N-acetylmuramate kinase	P11old	10
1,6-Anhydro-N-acetylmuramate kinase	P120	3
1,6-Anhydro-N-acetylmuramate kinase	P12	11
1,6-Anhydro-N-acetylmuramate kinase	P14	11
1,6-Anhydro-N-acetylmuramate kinase	P15	9
1,6-Anhydro-N-acetylmuramate kinase	P16	7
1,6-Anhydro-N-acetylmuramate kinase	P17	9
1,6-Anhydro-N-acetylmuramate kinase	P18	7
1,6-Anhydro-N-acetylmuramate kinase	P19	11
1,6-Anhydro-N-acetylmuramate kinase	P20	11
1,6-Anhydro-N-acetylmuramate kinase	P24	13
1,6-Anhydro-N-acetylmuramate kinase	P26	7
1,6-Anhydro-N-acetylmuramate kinase	P28	12
1,6-Anhydro-N-acetylmuramate kinase	P31	4
1,6-Anhydro-N-acetylmuramate kinase	P34	10
1,6-Anhydro-N-acetylmuramate kinase	P37	4
1,6-Anhydro-N-acetylmuramate kinase	P38	7
1,6-Anhydro-N-acetylmuramate kinase	P42	9
1,6-Anhydro-N-acetylmuramate kinase	P43	7
1,6-Anhydro-N-acetylmuramate kinase	P4	5
1,6-Anhydro-N-acetylmuramate kinase	P45	9
1,6-Anhydro-N-acetylmuramate kinase	P46	5
1,6-Anhydro-N-acetylmuramate kinase	P47	10
1,6-Anhydro-N-acetylmuramate kinase	P48	13
1,6-Anhydro-N-acetylmuramate kinase	P50	12
1,6-Anhydro-N-acetylmuramate kinase	P5	10
1,6-Anhydro-N-acetylmuramate kinase	P51	8
1,6-Anhydro-N-acetylmuramate kinase	P52	17
1,6-Anhydro-N-acetylmuramate kinase	P53	13
1,6-Anhydro-N-acetylmuramate kinase	P56	11
1,6-Anhydro-N-acetylmuramate kinase	P57	19
1,6-Anhydro-N-acetylmuramate kinase	P58	14
1,6-Anhydro-N-acetylmuramate kinase	P59	11
1,6-Anhydro-N-acetylmuramate kinase	P60	14
1,6-Anhydro-N-acetylmuramate kinase	P61	11
1,6-Anhydro-N-acetylmuramate kinase	P62P	5
1,6-Anhydro-N-acetylmuramate kinase	P63	9
1,6-Anhydro-N-acetylmuramate kinase	P66	12
1,6-Anhydro-N-acetylmuramate kinase	P67	17
1,6-Anhydro-N-acetylmuramate kinase	P68	13
1,6-Anhydro-N-acetylmuramate kinase	P69	15
1,6-Anhydro-N-acetylmuramate kinase	P70	12
1,6-Anhydro-N-acetylmuramate kinase	P71	3
1,6-Anhydro-N-acetylmuramate kinase	P72	7
1,6-Anhydro-N-acetylmuramate kinase	P73	7
1,6-Anhydro-N-acetylmuramate kinase	P74	14
1,6-Anhydro-N-acetylmuramate kinase	P77	12
1,6-Anhydro-N-acetylmuramate kinase	P79	7
1,6-Anhydro-N-acetylmuramate kinase	P8	11
1,6-Anhydro-N-acetylmuramate kinase	P83	8
1,6-Anhydro-N-acetylmuramate kinase	P85	10
1,6-Anhydro-N-acetylmuramate kinase	P87	21
1,6-Anhydro-N-acetylmuramate kinase	P88	7
1,6-Anhydro-N-acetylmuramate kinase	P94	6
1,6-Anhydro-N-acetylmuramate kinase	P9	5
1,6-Anhydro-N-acetylmuramate kinase	P95II	9
1,6-Anhydro-N-acetylmuramate kinase	P99	9
16S rRNA A1518 and A1519 N6-dimethyltransferase RsmA/KsgA/DIM1 (may also have DNA glycosylase/AP lyase activity)	C102	65
16S rRNA A1518 and A1519 N6-dimethyltransferase RsmA/KsgA/DIM1 (may also have DNA glycosylase/AP lyase activity)	C103	65
16S rRNA A1518 and A1519 N6-dimethyltransferase RsmA/KsgA/DIM1 (may also have DNA glycosylase/AP lyase activity)	C104	177
16S rRNA A1518 and A1519 N6-dimethyltransferase RsmA/KsgA/DIM1 (may also have DNA glycosylase/AP lyase activity)	C105	108
16S rRNA A1518 and A1519 N6-dimethyltransferase RsmA/KsgA/DIM1 (may also have DNA glycosylase/AP lyase activity)	C107	94
16S rRNA A1518 and A1519 N6-dimethyltransferase RsmA/KsgA/DIM1 (may also have DNA glycosylase/AP lyase activity)	C111	125
16S rRNA A1518 and A1519 N6-dimethyltransferase RsmA/KsgA/DIM1 (may also have DNA glycosylase/AP lyase activity)	C114	134
16S rRNA A1518 and A1519 N6-dimethyltransferase RsmA/KsgA/DIM1 (may also have DNA glycosylase/AP lyase activity)	C1	148
16S rRNA A1518 and A1519 N6-dimethyltransferase RsmA/KsgA/DIM1 (may also have DNA glycosylase/AP lyase activity)	C116	54
16S rRNA A1518 and A1519 N6-dimethyltransferase RsmA/KsgA/DIM1 (may also have DNA glycosylase/AP lyase activity)	C118	120
16S rRNA A1518 and A1519 N6-dimethyltransferase RsmA/KsgA/DIM1 (may also have DNA glycosylase/AP lyase activity)	C119	52
16S rRNA A1518 and A1519 N6-dimethyltransferase RsmA/KsgA/DIM1 (may also have DNA glycosylase/AP lyase activity)	C123	125
16S rRNA A1518 and A1519 N6-dimethyltransferase RsmA/KsgA/DIM1 (may also have DNA glycosylase/AP lyase activity)	C124	203
16S rRNA A1518 and A1519 N6-dimethyltransferase RsmA/KsgA/DIM1 (may also have DNA glycosylase/AP lyase activity)	C134	152
16S rRNA A1518 and A1519 N6-dimethyltransferase RsmA/KsgA/DIM1 (may also have DNA glycosylase/AP lyase activity)	C135	69
16S rRNA A1518 and A1519 N6-dimethyltransferase RsmA/KsgA/DIM1 (may also have DNA glycosylase/AP lyase activity)	C136	95
16S rRNA A1518 and A1519 N6-dimethyltransferase RsmA/KsgA/DIM1 (may also have DNA glycosylase/AP lyase activity)	C137	69
16S rRNA A1518 and A1519 N6-dimethyltransferase RsmA/KsgA/DIM1 (may also have DNA glycosylase/AP lyase activity)	C140	130
16S rRNA A1518 and A1519 N6-dimethyltransferase RsmA/KsgA/DIM1 (may also have DNA glycosylase/AP lyase activity)	C142	172
16S rRNA A1518 and A1519 N6-dimethyltransferase RsmA/KsgA/DIM1 (may also have DNA glycosylase/AP lyase activity)	C146	156
16S rRNA A1518 and A1519 N6-dimethyltransferase RsmA/KsgA/DIM1 (may also have DNA glycosylase/AP lyase activity)	C147	167
16S rRNA A1518 and A1519 N6-dimethyltransferase RsmA/KsgA/DIM1 (may also have DNA glycosylase/AP lyase activity)	C148	94
16S rRNA A1518 and A1519 N6-dimethyltransferase RsmA/KsgA/DIM1 (may also have DNA glycosylase/AP lyase activity)	C152IIP	120
16S rRNA A1518 and A1519 N6-dimethyltransferase RsmA/KsgA/DIM1 (may also have DNA glycosylase/AP lyase activity)	C15	77
16S rRNA A1518 and A1519 N6-dimethyltransferase RsmA/KsgA/DIM1 (may also have DNA glycosylase/AP lyase activity)	C18	137
16S rRNA A1518 and A1519 N6-dimethyltransferase RsmA/KsgA/DIM1 (may also have DNA glycosylase/AP lyase activity)	C19	99
16S rRNA A1518 and A1519 N6-dimethyltransferase RsmA/KsgA/DIM1 (may also have DNA glycosylase/AP lyase activity)	C20	136
16S rRNA A1518 and A1519 N6-dimethyltransferase RsmA/KsgA/DIM1 (may also have DNA glycosylase/AP lyase activity)	C21	208
16S rRNA A1518 and A1519 N6-dimethyltransferase RsmA/KsgA/DIM1 (may also have DNA glycosylase/AP lyase activity)	C23	108
16S rRNA A1518 and A1519 N6-dimethyltransferase RsmA/KsgA/DIM1 (may also have DNA glycosylase/AP lyase activity)	C24	116
16S rRNA A1518 and A1519 N6-dimethyltransferase RsmA/KsgA/DIM1 (may also have DNA glycosylase/AP lyase activity)	C26	107
16S rRNA A1518 and A1519 N6-dimethyltransferase RsmA/KsgA/DIM1 (may also have DNA glycosylase/AP lyase activity)	C28	171
16S rRNA A1518 and A1519 N6-dimethyltransferase RsmA/KsgA/DIM1 (may also have DNA glycosylase/AP lyase activity)	C30	119
16S rRNA A1518 and A1519 N6-dimethyltransferase RsmA/KsgA/DIM1 (may also have DNA glycosylase/AP lyase activity)	C32	84
16S rRNA A1518 and A1519 N6-dimethyltransferase RsmA/KsgA/DIM1 (may also have DNA glycosylase/AP lyase activity)	C33	57
16S rRNA A1518 and A1519 N6-dimethyltransferase RsmA/KsgA/DIM1 (may also have DNA glycosylase/AP lyase activity)	C34old	137
16S rRNA A1518 and A1519 N6-dimethyltransferase RsmA/KsgA/DIM1 (may also have DNA glycosylase/AP lyase activity)	C35	153
16S rRNA A1518 and A1519 N6-dimethyltransferase RsmA/KsgA/DIM1 (may also have DNA glycosylase/AP lyase activity)	C40	199
16S rRNA A1518 and A1519 N6-dimethyltransferase RsmA/KsgA/DIM1 (may also have DNA glycosylase/AP lyase activity)	C44	165
16S rRNA A1518 and A1519 N6-dimethyltransferase RsmA/KsgA/DIM1 (may also have DNA glycosylase/AP lyase activity)	C46	183
16S rRNA A1518 and A1519 N6-dimethyltransferase RsmA/KsgA/DIM1 (may also have DNA glycosylase/AP lyase activity)	C47	129
16S rRNA A1518 and A1519 N6-dimethyltransferase RsmA/KsgA/DIM1 (may also have DNA glycosylase/AP lyase activity)	C48	100
16S rRNA A1518 and A1519 N6-dimethyltransferase RsmA/KsgA/DIM1 (may also have DNA glycosylase/AP lyase activity)	C49	60
16S rRNA A1518 and A1519 N6-dimethyltransferase RsmA/KsgA/DIM1 (may also have DNA glycosylase/AP lyase activity)	C5	131
16S rRNA A1518 and A1519 N6-dimethyltransferase RsmA/KsgA/DIM1 (may also have DNA glycosylase/AP lyase activity)	C51	86
16S rRNA A1518 and A1519 N6-dimethyltransferase RsmA/KsgA/DIM1 (may also have DNA glycosylase/AP lyase activity)	C54	193
16S rRNA A1518 and A1519 N6-dimethyltransferase RsmA/KsgA/DIM1 (may also have DNA glycosylase/AP lyase activity)	C59	76
16S rRNA A1518 and A1519 N6-dimethyltransferase RsmA/KsgA/DIM1 (may also have DNA glycosylase/AP lyase activity)	C65	92
16S rRNA A1518 and A1519 N6-dimethyltransferase RsmA/KsgA/DIM1 (may also have DNA glycosylase/AP lyase activity)	C68	188
16S rRNA A1518 and A1519 N6-dimethyltransferase RsmA/KsgA/DIM1 (may also have DNA glycosylase/AP lyase activity)	C69	92
16S rRNA A1518 and A1519 N6-dimethyltransferase RsmA/KsgA/DIM1 (may also have DNA glycosylase/AP lyase activity)	C70	165
16S rRNA A1518 and A1519 N6-dimethyltransferase RsmA/KsgA/DIM1 (may also have DNA glycosylase/AP lyase activity)	C7	202
16S rRNA A1518 and A1519 N6-dimethyltransferase RsmA/KsgA/DIM1 (may also have DNA glycosylase/AP lyase activity)	C72	201
16S rRNA A1518 and A1519 N6-dimethyltransferase RsmA/KsgA/DIM1 (may also have DNA glycosylase/AP lyase activity)	C74	97
16S rRNA A1518 and A1519 N6-dimethyltransferase RsmA/KsgA/DIM1 (may also have DNA glycosylase/AP lyase activity)	C75	74
16S rRNA A1518 and A1519 N6-dimethyltransferase RsmA/KsgA/DIM1 (may also have DNA glycosylase/AP lyase activity)	C76II	186
16S rRNA A1518 and A1519 N6-dimethyltransferase RsmA/KsgA/DIM1 (may also have DNA glycosylase/AP lyase activity)	C80	109
16S rRNA A1518 and A1519 N6-dimethyltransferase RsmA/KsgA/DIM1 (may also have DNA glycosylase/AP lyase activity)	C82	109
16S rRNA A1518 and A1519 N6-dimethyltransferase RsmA/KsgA/DIM1 (may also have DNA glycosylase/AP lyase activity)	C85	93
16S rRNA A1518 and A1519 N6-dimethyltransferase RsmA/KsgA/DIM1 (may also have DNA glycosylase/AP lyase activity)	C86	137
16S rRNA A1518 and A1519 N6-dimethyltransferase RsmA/KsgA/DIM1 (may also have DNA glycosylase/AP lyase activity)	C87	114
16S rRNA A1518 and A1519 N6-dimethyltransferase RsmA/KsgA/DIM1 (may also have DNA glycosylase/AP lyase activity)	C88	74
16S rRNA A1518 and A1519 N6-dimethyltransferase RsmA/KsgA/DIM1 (may also have DNA glycosylase/AP lyase activity)	C89	173
16S rRNA A1518 and A1519 N6-dimethyltransferase RsmA/KsgA/DIM1 (may also have DNA glycosylase/AP lyase activity)	C90	134
16S rRNA A1518 and A1519 N6-dimethyltransferase RsmA/KsgA/DIM1 (may also have DNA glycosylase/AP lyase activity)	C9	164
16S rRNA A1518 and A1519 N6-dimethyltransferase RsmA/KsgA/DIM1 (may also have DNA glycosylase/AP lyase activity)	C95	204
16S rRNA A1518 and A1519 N6-dimethyltransferase RsmA/KsgA/DIM1 (may also have DNA glycosylase/AP lyase activity)	C96	186
16S rRNA A1518 and A1519 N6-dimethyltransferase RsmA/KsgA/DIM1 (may also have DNA glycosylase/AP lyase activity)	C98	48
16S rRNA A1518 and A1519 N6-dimethyltransferase RsmA/KsgA/DIM1 (may also have DNA glycosylase/AP lyase activity)	P100	55
16S rRNA A1518 and A1519 N6-dimethyltransferase RsmA/KsgA/DIM1 (may also have DNA glycosylase/AP lyase activity)	P103	119
16S rRNA A1518 and A1519 N6-dimethyltransferase RsmA/KsgA/DIM1 (may also have DNA glycosylase/AP lyase activity)	P104IIP	249
16S rRNA A1518 and A1519 N6-dimethyltransferase RsmA/KsgA/DIM1 (may also have DNA glycosylase/AP lyase activity)	P105	99
16S rRNA A1518 and A1519 N6-dimethyltransferase RsmA/KsgA/DIM1 (may also have DNA glycosylase/AP lyase activity)	P107	265
16S rRNA A1518 and A1519 N6-dimethyltransferase RsmA/KsgA/DIM1 (may also have DNA glycosylase/AP lyase activity)	P10old	149
16S rRNA A1518 and A1519 N6-dimethyltransferase RsmA/KsgA/DIM1 (may also have DNA glycosylase/AP lyase activity)	P114	103
16S rRNA A1518 and A1519 N6-dimethyltransferase RsmA/KsgA/DIM1 (may also have DNA glycosylase/AP lyase activity)	P115	101
16S rRNA A1518 and A1519 N6-dimethyltransferase RsmA/KsgA/DIM1 (may also have DNA glycosylase/AP lyase activity)	P116	111
16S rRNA A1518 and A1519 N6-dimethyltransferase RsmA/KsgA/DIM1 (may also have DNA glycosylase/AP lyase activity)	P118	93
16S rRNA A1518 and A1519 N6-dimethyltransferase RsmA/KsgA/DIM1 (may also have DNA glycosylase/AP lyase activity)	P119	119
16S rRNA A1518 and A1519 N6-dimethyltransferase RsmA/KsgA/DIM1 (may also have DNA glycosylase/AP lyase activity)	P11old	89
16S rRNA A1518 and A1519 N6-dimethyltransferase RsmA/KsgA/DIM1 (may also have DNA glycosylase/AP lyase activity)	P120	67
16S rRNA A1518 and A1519 N6-dimethyltransferase RsmA/KsgA/DIM1 (may also have DNA glycosylase/AP lyase activity)	P12	91
16S rRNA A1518 and A1519 N6-dimethyltransferase RsmA/KsgA/DIM1 (may also have DNA glycosylase/AP lyase activity)	P14	130
16S rRNA A1518 and A1519 N6-dimethyltransferase RsmA/KsgA/DIM1 (may also have DNA glycosylase/AP lyase activity)	P15	75
16S rRNA A1518 and A1519 N6-dimethyltransferase RsmA/KsgA/DIM1 (may also have DNA glycosylase/AP lyase activity)	P16	104
16S rRNA A1518 and A1519 N6-dimethyltransferase RsmA/KsgA/DIM1 (may also have DNA glycosylase/AP lyase activity)	P17	88
16S rRNA A1518 and A1519 N6-dimethyltransferase RsmA/KsgA/DIM1 (may also have DNA glycosylase/AP lyase activity)	P18	97
16S rRNA A1518 and A1519 N6-dimethyltransferase RsmA/KsgA/DIM1 (may also have DNA glycosylase/AP lyase activity)	P19	105
16S rRNA A1518 and A1519 N6-dimethyltransferase RsmA/KsgA/DIM1 (may also have DNA glycosylase/AP lyase activity)	P20	129
16S rRNA A1518 and A1519 N6-dimethyltransferase RsmA/KsgA/DIM1 (may also have DNA glycosylase/AP lyase activity)	P24	92
16S rRNA A1518 and A1519 N6-dimethyltransferase RsmA/KsgA/DIM1 (may also have DNA glycosylase/AP lyase activity)	P26	69
16S rRNA A1518 and A1519 N6-dimethyltransferase RsmA/KsgA/DIM1 (may also have DNA glycosylase/AP lyase activity)	P28	99
16S rRNA A1518 and A1519 N6-dimethyltransferase RsmA/KsgA/DIM1 (may also have DNA glycosylase/AP lyase activity)	P31	48
16S rRNA A1518 and A1519 N6-dimethyltransferase RsmA/KsgA/DIM1 (may also have DNA glycosylase/AP lyase activity)	P34	109
16S rRNA A1518 and A1519 N6-dimethyltransferase RsmA/KsgA/DIM1 (may also have DNA glycosylase/AP lyase activity)	P37	78
16S rRNA A1518 and A1519 N6-dimethyltransferase RsmA/KsgA/DIM1 (may also have DNA glycosylase/AP lyase activity)	P38	92
16S rRNA A1518 and A1519 N6-dimethyltransferase RsmA/KsgA/DIM1 (may also have DNA glycosylase/AP lyase activity)	P42	128
16S rRNA A1518 and A1519 N6-dimethyltransferase RsmA/KsgA/DIM1 (may also have DNA glycosylase/AP lyase activity)	P43	92
16S rRNA A1518 and A1519 N6-dimethyltransferase RsmA/KsgA/DIM1 (may also have DNA glycosylase/AP lyase activity)	P45	128
16S rRNA A1518 and A1519 N6-dimethyltransferase RsmA/KsgA/DIM1 (may also have DNA glycosylase/AP lyase activity)	P46	74
16S rRNA A1518 and A1519 N6-dimethyltransferase RsmA/KsgA/DIM1 (may also have DNA glycosylase/AP lyase activity)	P47	107
16S rRNA A1518 and A1519 N6-dimethyltransferase RsmA/KsgA/DIM1 (may also have DNA glycosylase/AP lyase activity)	P48	113
16S rRNA A1518 and A1519 N6-dimethyltransferase RsmA/KsgA/DIM1 (may also have DNA glycosylase/AP lyase activity)	P4	86
16S rRNA A1518 and A1519 N6-dimethyltransferase RsmA/KsgA/DIM1 (may also have DNA glycosylase/AP lyase activity)	P50	84
16S rRNA A1518 and A1519 N6-dimethyltransferase RsmA/KsgA/DIM1 (may also have DNA glycosylase/AP lyase activity)	P5	103
16S rRNA A1518 and A1519 N6-dimethyltransferase RsmA/KsgA/DIM1 (may also have DNA glycosylase/AP lyase activity)	P51	81
16S rRNA A1518 and A1519 N6-dimethyltransferase RsmA/KsgA/DIM1 (may also have DNA glycosylase/AP lyase activity)	P52	116
16S rRNA A1518 and A1519 N6-dimethyltransferase RsmA/KsgA/DIM1 (may also have DNA glycosylase/AP lyase activity)	P53	71
16S rRNA A1518 and A1519 N6-dimethyltransferase RsmA/KsgA/DIM1 (may also have DNA glycosylase/AP lyase activity)	P56	103
16S rRNA A1518 and A1519 N6-dimethyltransferase RsmA/KsgA/DIM1 (may also have DNA glycosylase/AP lyase activity)	P57	157
16S rRNA A1518 and A1519 N6-dimethyltransferase RsmA/KsgA/DIM1 (may also have DNA glycosylase/AP lyase activity)	P58	104
16S rRNA A1518 and A1519 N6-dimethyltransferase RsmA/KsgA/DIM1 (may also have DNA glycosylase/AP lyase activity)	P59	78
16S rRNA A1518 and A1519 N6-dimethyltransferase RsmA/KsgA/DIM1 (may also have DNA glycosylase/AP lyase activity)	P60	155
16S rRNA A1518 and A1519 N6-dimethyltransferase RsmA/KsgA/DIM1 (may also have DNA glycosylase/AP lyase activity)	P61	96
16S rRNA A1518 and A1519 N6-dimethyltransferase RsmA/KsgA/DIM1 (may also have DNA glycosylase/AP lyase activity)	P62P	80
16S rRNA A1518 and A1519 N6-dimethyltransferase RsmA/KsgA/DIM1 (may also have DNA glycosylase/AP lyase activity)	P63	84
16S rRNA A1518 and A1519 N6-dimethyltransferase RsmA/KsgA/DIM1 (may also have DNA glycosylase/AP lyase activity)	P66	111
16S rRNA A1518 and A1519 N6-dimethyltransferase RsmA/KsgA/DIM1 (may also have DNA glycosylase/AP lyase activity)	P67	90
16S rRNA A1518 and A1519 N6-dimethyltransferase RsmA/KsgA/DIM1 (may also have DNA glycosylase/AP lyase activity)	P68	136
16S rRNA A1518 and A1519 N6-dimethyltransferase RsmA/KsgA/DIM1 (may also have DNA glycosylase/AP lyase activity)	P69	177
16S rRNA A1518 and A1519 N6-dimethyltransferase RsmA/KsgA/DIM1 (may also have DNA glycosylase/AP lyase activity)	P70	103
16S rRNA A1518 and A1519 N6-dimethyltransferase RsmA/KsgA/DIM1 (may also have DNA glycosylase/AP lyase activity)	P71	91
16S rRNA A1518 and A1519 N6-dimethyltransferase RsmA/KsgA/DIM1 (may also have DNA glycosylase/AP lyase activity)	P72	80
16S rRNA A1518 and A1519 N6-dimethyltransferase RsmA/KsgA/DIM1 (may also have DNA glycosylase/AP lyase activity)	P73	81
16S rRNA A1518 and A1519 N6-dimethyltransferase RsmA/KsgA/DIM1 (may also have DNA glycosylase/AP lyase activity)	P74	81
16S rRNA A1518 and A1519 N6-dimethyltransferase RsmA/KsgA/DIM1 (may also have DNA glycosylase/AP lyase activity)	P77	116
16S rRNA A1518 and A1519 N6-dimethyltransferase RsmA/KsgA/DIM1 (may also have DNA glycosylase/AP lyase activity)	P79	91
16S rRNA A1518 and A1519 N6-dimethyltransferase RsmA/KsgA/DIM1 (may also have DNA glycosylase/AP lyase activity)	P83	55
16S rRNA A1518 and A1519 N6-dimethyltransferase RsmA/KsgA/DIM1 (may also have DNA glycosylase/AP lyase activity)	P85	65
16S rRNA A1518 and A1519 N6-dimethyltransferase RsmA/KsgA/DIM1 (may also have DNA glycosylase/AP lyase activity)	P8	70
16S rRNA A1518 and A1519 N6-dimethyltransferase RsmA/KsgA/DIM1 (may also have DNA glycosylase/AP lyase activity)	P87	141
16S rRNA A1518 and A1519 N6-dimethyltransferase RsmA/KsgA/DIM1 (may also have DNA glycosylase/AP lyase activity)	P88	103
16S rRNA A1518 and A1519 N6-dimethyltransferase RsmA/KsgA/DIM1 (may also have DNA glycosylase/AP lyase activity)	P94	91
16S rRNA A1518 and A1519 N6-dimethyltransferase RsmA/KsgA/DIM1 (may also have DNA glycosylase/AP lyase activity)	P9	52
16S rRNA A1518 and A1519 N6-dimethyltransferase RsmA/KsgA/DIM1 (may also have DNA glycosylase/AP lyase activity)	P95II	48
16S rRNA A1518 and A1519 N6-dimethyltransferase RsmA/KsgA/DIM1 (may also have DNA glycosylase/AP lyase activity)	P99	104
16S rRNA C1402 N4-methylase RsmH	C102	47
16S rRNA C1402 N4-methylase RsmH	C103	29
16S rRNA C1402 N4-methylase RsmH	C104	108
16S rRNA C1402 N4-methylase RsmH	C105	64
16S rRNA C1402 N4-methylase RsmH	C107	71
16S rRNA C1402 N4-methylase RsmH	C1	105
16S rRNA C1402 N4-methylase RsmH	C111	69
16S rRNA C1402 N4-methylase RsmH	C114	90
16S rRNA C1402 N4-methylase RsmH	C116	38
16S rRNA C1402 N4-methylase RsmH	C118	70
16S rRNA C1402 N4-methylase RsmH	C119	33
16S rRNA C1402 N4-methylase RsmH	C123	65
16S rRNA C1402 N4-methylase RsmH	C124	152
16S rRNA C1402 N4-methylase RsmH	C134	101
16S rRNA C1402 N4-methylase RsmH	C135	39
16S rRNA C1402 N4-methylase RsmH	C136	61
16S rRNA C1402 N4-methylase RsmH	C137	53
16S rRNA C1402 N4-methylase RsmH	C140	61
16S rRNA C1402 N4-methylase RsmH	C142	120
16S rRNA C1402 N4-methylase RsmH	C146	108
16S rRNA C1402 N4-methylase RsmH	C147	103
16S rRNA C1402 N4-methylase RsmH	C148	58
16S rRNA C1402 N4-methylase RsmH	C152IIP	77
16S rRNA C1402 N4-methylase RsmH	C15	45
16S rRNA C1402 N4-methylase RsmH	C18	100
16S rRNA C1402 N4-methylase RsmH	C19	71
16S rRNA C1402 N4-methylase RsmH	C20	96
16S rRNA C1402 N4-methylase RsmH	C21	143
16S rRNA C1402 N4-methylase RsmH	C23	65
16S rRNA C1402 N4-methylase RsmH	C24	61
16S rRNA C1402 N4-methylase RsmH	C26	67
16S rRNA C1402 N4-methylase RsmH	C28	105
16S rRNA C1402 N4-methylase RsmH	C30	61
16S rRNA C1402 N4-methylase RsmH	C32	51
16S rRNA C1402 N4-methylase RsmH	C33	37
16S rRNA C1402 N4-methylase RsmH	C34old	99
16S rRNA C1402 N4-methylase RsmH	C35	88
16S rRNA C1402 N4-methylase RsmH	C40	134
16S rRNA C1402 N4-methylase RsmH	C44	114
16S rRNA C1402 N4-methylase RsmH	C46	144
16S rRNA C1402 N4-methylase RsmH	C47	78
16S rRNA C1402 N4-methylase RsmH	C48	64
16S rRNA C1402 N4-methylase RsmH	C49	43
16S rRNA C1402 N4-methylase RsmH	C51	61
16S rRNA C1402 N4-methylase RsmH	C54	134
16S rRNA C1402 N4-methylase RsmH	C5	90
16S rRNA C1402 N4-methylase RsmH	C59	46
16S rRNA C1402 N4-methylase RsmH	C65	57
16S rRNA C1402 N4-methylase RsmH	C68	113
16S rRNA C1402 N4-methylase RsmH	C69	55
16S rRNA C1402 N4-methylase RsmH	C70	120
16S rRNA C1402 N4-methylase RsmH	C7	137
16S rRNA C1402 N4-methylase RsmH	C72	147
16S rRNA C1402 N4-methylase RsmH	C74	58
16S rRNA C1402 N4-methylase RsmH	C75	46
16S rRNA C1402 N4-methylase RsmH	C76II	132
16S rRNA C1402 N4-methylase RsmH	C80	69
16S rRNA C1402 N4-methylase RsmH	C82	68
16S rRNA C1402 N4-methylase RsmH	C85	61
16S rRNA C1402 N4-methylase RsmH	C86	79
16S rRNA C1402 N4-methylase RsmH	C87	76
16S rRNA C1402 N4-methylase RsmH	C88	52
16S rRNA C1402 N4-methylase RsmH	C89	95
16S rRNA C1402 N4-methylase RsmH	C90	85
16S rRNA C1402 N4-methylase RsmH	C9	123
16S rRNA C1402 N4-methylase RsmH	C95	134
16S rRNA C1402 N4-methylase RsmH	C96	110
16S rRNA C1402 N4-methylase RsmH	C98	28
16S rRNA C1402 N4-methylase RsmH	P100	39
16S rRNA C1402 N4-methylase RsmH	P103	78
16S rRNA C1402 N4-methylase RsmH	P104IIP	165
16S rRNA C1402 N4-methylase RsmH	P105	57
16S rRNA C1402 N4-methylase RsmH	P107	181
16S rRNA C1402 N4-methylase RsmH	P10old	105
16S rRNA C1402 N4-methylase RsmH	P114	68
16S rRNA C1402 N4-methylase RsmH	P115	57
16S rRNA C1402 N4-methylase RsmH	P116	66
16S rRNA C1402 N4-methylase RsmH	P118	53
16S rRNA C1402 N4-methylase RsmH	P119	75
16S rRNA C1402 N4-methylase RsmH	P11old	64
16S rRNA C1402 N4-methylase RsmH	P120	40
16S rRNA C1402 N4-methylase RsmH	P12	60
16S rRNA C1402 N4-methylase RsmH	P14	80
16S rRNA C1402 N4-methylase RsmH	P15	52
16S rRNA C1402 N4-methylase RsmH	P16	63
16S rRNA C1402 N4-methylase RsmH	P17	55
16S rRNA C1402 N4-methylase RsmH	P18	74
16S rRNA C1402 N4-methylase RsmH	P19	59
16S rRNA C1402 N4-methylase RsmH	P20	89
16S rRNA C1402 N4-methylase RsmH	P24	64
16S rRNA C1402 N4-methylase RsmH	P26	42
16S rRNA C1402 N4-methylase RsmH	P28	74
16S rRNA C1402 N4-methylase RsmH	P31	30
16S rRNA C1402 N4-methylase RsmH	P34	68
16S rRNA C1402 N4-methylase RsmH	P37	42
16S rRNA C1402 N4-methylase RsmH	P38	52
16S rRNA C1402 N4-methylase RsmH	P42	84
16S rRNA C1402 N4-methylase RsmH	P43	54
16S rRNA C1402 N4-methylase RsmH	P4	52
16S rRNA C1402 N4-methylase RsmH	P45	84
16S rRNA C1402 N4-methylase RsmH	P46	52
16S rRNA C1402 N4-methylase RsmH	P47	79
16S rRNA C1402 N4-methylase RsmH	P48	71
16S rRNA C1402 N4-methylase RsmH	P50	49
16S rRNA C1402 N4-methylase RsmH	P51	44
16S rRNA C1402 N4-methylase RsmH	P52	77
16S rRNA C1402 N4-methylase RsmH	P53	49
16S rRNA C1402 N4-methylase RsmH	P56	66
16S rRNA C1402 N4-methylase RsmH	P5	71
16S rRNA C1402 N4-methylase RsmH	P57	98
16S rRNA C1402 N4-methylase RsmH	P58	53
16S rRNA C1402 N4-methylase RsmH	P59	60
16S rRNA C1402 N4-methylase RsmH	P60	99
16S rRNA C1402 N4-methylase RsmH	P61	65
16S rRNA C1402 N4-methylase RsmH	P62P	55
16S rRNA C1402 N4-methylase RsmH	P63	47
16S rRNA C1402 N4-methylase RsmH	P66	71
16S rRNA C1402 N4-methylase RsmH	P67	72
16S rRNA C1402 N4-methylase RsmH	P68	71
16S rRNA C1402 N4-methylase RsmH	P69	119
16S rRNA C1402 N4-methylase RsmH	P70	61
16S rRNA C1402 N4-methylase RsmH	P71	59
16S rRNA C1402 N4-methylase RsmH	P72	58
16S rRNA C1402 N4-methylase RsmH	P73	56
16S rRNA C1402 N4-methylase RsmH	P74	57
16S rRNA C1402 N4-methylase RsmH	P77	74
16S rRNA C1402 N4-methylase RsmH	P79	53
16S rRNA C1402 N4-methylase RsmH	P83	39
16S rRNA C1402 N4-methylase RsmH	P8	39
16S rRNA C1402 N4-methylase RsmH	P85	40
16S rRNA C1402 N4-methylase RsmH	P87	87
16S rRNA C1402 N4-methylase RsmH	P88	65
16S rRNA C1402 N4-methylase RsmH	P9	35
16S rRNA C1402 N4-methylase RsmH	P94	53
16S rRNA C1402 N4-methylase RsmH	P95II	34
16S rRNA C1402 N4-methylase RsmH	P99	67
16S rRNA C1402 (ribose-2'-O) methylase RsmI	C102	55
16S rRNA C1402 (ribose-2'-O) methylase RsmI	C103	53
16S rRNA C1402 (ribose-2'-O) methylase RsmI	C104	130
16S rRNA C1402 (ribose-2'-O) methylase RsmI	C105	81
16S rRNA C1402 (ribose-2'-O) methylase RsmI	C107	83
16S rRNA C1402 (ribose-2'-O) methylase RsmI	C111	100
16S rRNA C1402 (ribose-2'-O) methylase RsmI	C1	123
16S rRNA C1402 (ribose-2'-O) methylase RsmI	C114	105
16S rRNA C1402 (ribose-2'-O) methylase RsmI	C116	46
16S rRNA C1402 (ribose-2'-O) methylase RsmI	C118	96
16S rRNA C1402 (ribose-2'-O) methylase RsmI	C119	43
16S rRNA C1402 (ribose-2'-O) methylase RsmI	C123	95
16S rRNA C1402 (ribose-2'-O) methylase RsmI	C124	167
16S rRNA C1402 (ribose-2'-O) methylase RsmI	C134	122
16S rRNA C1402 (ribose-2'-O) methylase RsmI	C135	48
16S rRNA C1402 (ribose-2'-O) methylase RsmI	C136	80
16S rRNA C1402 (ribose-2'-O) methylase RsmI	C137	60
16S rRNA C1402 (ribose-2'-O) methylase RsmI	C140	94
16S rRNA C1402 (ribose-2'-O) methylase RsmI	C142	143
16S rRNA C1402 (ribose-2'-O) methylase RsmI	C146	131
16S rRNA C1402 (ribose-2'-O) methylase RsmI	C147	127
16S rRNA C1402 (ribose-2'-O) methylase RsmI	C148	65
16S rRNA C1402 (ribose-2'-O) methylase RsmI	C152IIP	91
16S rRNA C1402 (ribose-2'-O) methylase RsmI	C15	58
16S rRNA C1402 (ribose-2'-O) methylase RsmI	C18	105
16S rRNA C1402 (ribose-2'-O) methylase RsmI	C19	80
16S rRNA C1402 (ribose-2'-O) methylase RsmI	C20	106
16S rRNA C1402 (ribose-2'-O) methylase RsmI	C21	171
16S rRNA C1402 (ribose-2'-O) methylase RsmI	C23	88
16S rRNA C1402 (ribose-2'-O) methylase RsmI	C24	90
16S rRNA C1402 (ribose-2'-O) methylase RsmI	C26	82
16S rRNA C1402 (ribose-2'-O) methylase RsmI	C28	132
16S rRNA C1402 (ribose-2'-O) methylase RsmI	C30	80
16S rRNA C1402 (ribose-2'-O) methylase RsmI	C32	68
16S rRNA C1402 (ribose-2'-O) methylase RsmI	C33	43
16S rRNA C1402 (ribose-2'-O) methylase RsmI	C34old	110
16S rRNA C1402 (ribose-2'-O) methylase RsmI	C35	111
16S rRNA C1402 (ribose-2'-O) methylase RsmI	C40	157
16S rRNA C1402 (ribose-2'-O) methylase RsmI	C44	137
16S rRNA C1402 (ribose-2'-O) methylase RsmI	C46	151
16S rRNA C1402 (ribose-2'-O) methylase RsmI	C47	105
16S rRNA C1402 (ribose-2'-O) methylase RsmI	C48	74
16S rRNA C1402 (ribose-2'-O) methylase RsmI	C49	51
16S rRNA C1402 (ribose-2'-O) methylase RsmI	C51	61
16S rRNA C1402 (ribose-2'-O) methylase RsmI	C54	168
16S rRNA C1402 (ribose-2'-O) methylase RsmI	C59	52
16S rRNA C1402 (ribose-2'-O) methylase RsmI	C5	99
16S rRNA C1402 (ribose-2'-O) methylase RsmI	C65	63
16S rRNA C1402 (ribose-2'-O) methylase RsmI	C68	146
16S rRNA C1402 (ribose-2'-O) methylase RsmI	C69	73
16S rRNA C1402 (ribose-2'-O) methylase RsmI	C70	142
16S rRNA C1402 (ribose-2'-O) methylase RsmI	C7	164
16S rRNA C1402 (ribose-2'-O) methylase RsmI	C72	159
16S rRNA C1402 (ribose-2'-O) methylase RsmI	C74	74
16S rRNA C1402 (ribose-2'-O) methylase RsmI	C75	61
16S rRNA C1402 (ribose-2'-O) methylase RsmI	C76II	146
16S rRNA C1402 (ribose-2'-O) methylase RsmI	C80	87
16S rRNA C1402 (ribose-2'-O) methylase RsmI	C82	82
16S rRNA C1402 (ribose-2'-O) methylase RsmI	C85	80
16S rRNA C1402 (ribose-2'-O) methylase RsmI	C86	102
16S rRNA C1402 (ribose-2'-O) methylase RsmI	C87	93
16S rRNA C1402 (ribose-2'-O) methylase RsmI	C88	62
16S rRNA C1402 (ribose-2'-O) methylase RsmI	C89	130
16S rRNA C1402 (ribose-2'-O) methylase RsmI	C90	108
16S rRNA C1402 (ribose-2'-O) methylase RsmI	C9	131
16S rRNA C1402 (ribose-2'-O) methylase RsmI	C95	167
16S rRNA C1402 (ribose-2'-O) methylase RsmI	C96	146
16S rRNA C1402 (ribose-2'-O) methylase RsmI	C98	33
16S rRNA C1402 (ribose-2'-O) methylase RsmI	P100	44
16S rRNA C1402 (ribose-2'-O) methylase RsmI	P103	93
16S rRNA C1402 (ribose-2'-O) methylase RsmI	P104IIP	191
16S rRNA C1402 (ribose-2'-O) methylase RsmI	P105	74
16S rRNA C1402 (ribose-2'-O) methylase RsmI	P107	219
16S rRNA C1402 (ribose-2'-O) methylase RsmI	P10old	122
16S rRNA C1402 (ribose-2'-O) methylase RsmI	P114	83
16S rRNA C1402 (ribose-2'-O) methylase RsmI	P115	74
16S rRNA C1402 (ribose-2'-O) methylase RsmI	P116	76
16S rRNA C1402 (ribose-2'-O) methylase RsmI	P118	66
16S rRNA C1402 (ribose-2'-O) methylase RsmI	P119	98
16S rRNA C1402 (ribose-2'-O) methylase RsmI	P11old	72
16S rRNA C1402 (ribose-2'-O) methylase RsmI	P120	50
16S rRNA C1402 (ribose-2'-O) methylase RsmI	P12	81
16S rRNA C1402 (ribose-2'-O) methylase RsmI	P14	102
16S rRNA C1402 (ribose-2'-O) methylase RsmI	P15	62
16S rRNA C1402 (ribose-2'-O) methylase RsmI	P16	84
16S rRNA C1402 (ribose-2'-O) methylase RsmI	P17	71
16S rRNA C1402 (ribose-2'-O) methylase RsmI	P18	77
16S rRNA C1402 (ribose-2'-O) methylase RsmI	P19	78
16S rRNA C1402 (ribose-2'-O) methylase RsmI	P20	111
16S rRNA C1402 (ribose-2'-O) methylase RsmI	P24	75
16S rRNA C1402 (ribose-2'-O) methylase RsmI	P26	49
16S rRNA C1402 (ribose-2'-O) methylase RsmI	P28	81
16S rRNA C1402 (ribose-2'-O) methylase RsmI	P31	34
16S rRNA C1402 (ribose-2'-O) methylase RsmI	P34	92
16S rRNA C1402 (ribose-2'-O) methylase RsmI	P37	59
16S rRNA C1402 (ribose-2'-O) methylase RsmI	P38	76
16S rRNA C1402 (ribose-2'-O) methylase RsmI	P42	101
16S rRNA C1402 (ribose-2'-O) methylase RsmI	P43	72
16S rRNA C1402 (ribose-2'-O) methylase RsmI	P45	109
16S rRNA C1402 (ribose-2'-O) methylase RsmI	P4	60
16S rRNA C1402 (ribose-2'-O) methylase RsmI	P46	57
16S rRNA C1402 (ribose-2'-O) methylase RsmI	P47	90
16S rRNA C1402 (ribose-2'-O) methylase RsmI	P48	95
16S rRNA C1402 (ribose-2'-O) methylase RsmI	P50	65
16S rRNA C1402 (ribose-2'-O) methylase RsmI	P51	53
16S rRNA C1402 (ribose-2'-O) methylase RsmI	P52	101
16S rRNA C1402 (ribose-2'-O) methylase RsmI	P53	55
16S rRNA C1402 (ribose-2'-O) methylase RsmI	P56	77
16S rRNA C1402 (ribose-2'-O) methylase RsmI	P57	136
16S rRNA C1402 (ribose-2'-O) methylase RsmI	P5	87
16S rRNA C1402 (ribose-2'-O) methylase RsmI	P58	71
16S rRNA C1402 (ribose-2'-O) methylase RsmI	P59	63
16S rRNA C1402 (ribose-2'-O) methylase RsmI	P60	123
16S rRNA C1402 (ribose-2'-O) methylase RsmI	P61	76
16S rRNA C1402 (ribose-2'-O) methylase RsmI	P62P	57
16S rRNA C1402 (ribose-2'-O) methylase RsmI	P63	59
16S rRNA C1402 (ribose-2'-O) methylase RsmI	P66	89
16S rRNA C1402 (ribose-2'-O) methylase RsmI	P67	84
16S rRNA C1402 (ribose-2'-O) methylase RsmI	P68	88
16S rRNA C1402 (ribose-2'-O) methylase RsmI	P69	133
16S rRNA C1402 (ribose-2'-O) methylase RsmI	P70	75
16S rRNA C1402 (ribose-2'-O) methylase RsmI	P71	75
16S rRNA C1402 (ribose-2'-O) methylase RsmI	P72	71
16S rRNA C1402 (ribose-2'-O) methylase RsmI	P73	63
16S rRNA C1402 (ribose-2'-O) methylase RsmI	P74	66
16S rRNA C1402 (ribose-2'-O) methylase RsmI	P77	96
16S rRNA C1402 (ribose-2'-O) methylase RsmI	P79	63
16S rRNA C1402 (ribose-2'-O) methylase RsmI	P83	40
16S rRNA C1402 (ribose-2'-O) methylase RsmI	P8	46
16S rRNA C1402 (ribose-2'-O) methylase RsmI	P85	47
16S rRNA C1402 (ribose-2'-O) methylase RsmI	P87	112
16S rRNA C1402 (ribose-2'-O) methylase RsmI	P88	82
16S rRNA C1402 (ribose-2'-O) methylase RsmI	P94	68
16S rRNA C1402 (ribose-2'-O) methylase RsmI	P9	47
16S rRNA C1402 (ribose-2'-O) methylase RsmI	P95II	41
16S rRNA C1402 (ribose-2'-O) methylase RsmI	P99	88
16S rRNA C967 or C1407 C5-methylase, RsmB/RsmF family	C102	173
16S rRNA C967 or C1407 C5-methylase, RsmB/RsmF family	C103	236
16S rRNA C967 or C1407 C5-methylase, RsmB/RsmF family	C104	519
16S rRNA C967 or C1407 C5-methylase, RsmB/RsmF family	C105	327
16S rRNA C967 or C1407 C5-methylase, RsmB/RsmF family	C107	339
16S rRNA C967 or C1407 C5-methylase, RsmB/RsmF family	C111	403
16S rRNA C967 or C1407 C5-methylase, RsmB/RsmF family	C114	340
16S rRNA C967 or C1407 C5-methylase, RsmB/RsmF family	C116	148
16S rRNA C967 or C1407 C5-methylase, RsmB/RsmF family	C118	372
16S rRNA C967 or C1407 C5-methylase, RsmB/RsmF family	C119	171
16S rRNA C967 or C1407 C5-methylase, RsmB/RsmF family	C123	390
16S rRNA C967 or C1407 C5-methylase, RsmB/RsmF family	C124	526
16S rRNA C967 or C1407 C5-methylase, RsmB/RsmF family	C134	452
16S rRNA C967 or C1407 C5-methylase, RsmB/RsmF family	C135	256
16S rRNA C967 or C1407 C5-methylase, RsmB/RsmF family	C136	270
16S rRNA C967 or C1407 C5-methylase, RsmB/RsmF family	C137	204
16S rRNA C967 or C1407 C5-methylase, RsmB/RsmF family	C140	410
16S rRNA C967 or C1407 C5-methylase, RsmB/RsmF family	C142	487
16S rRNA C967 or C1407 C5-methylase, RsmB/RsmF family	C1	429
16S rRNA C967 or C1407 C5-methylase, RsmB/RsmF family	C146	440
16S rRNA C967 or C1407 C5-methylase, RsmB/RsmF family	C147	486
16S rRNA C967 or C1407 C5-methylase, RsmB/RsmF family	C148	307
16S rRNA C967 or C1407 C5-methylase, RsmB/RsmF family	C15	272
16S rRNA C967 or C1407 C5-methylase, RsmB/RsmF family	C152IIP	358
16S rRNA C967 or C1407 C5-methylase, RsmB/RsmF family	C18	401
16S rRNA C967 or C1407 C5-methylase, RsmB/RsmF family	C19	379
16S rRNA C967 or C1407 C5-methylase, RsmB/RsmF family	C20	398
16S rRNA C967 or C1407 C5-methylase, RsmB/RsmF family	C21	622
16S rRNA C967 or C1407 C5-methylase, RsmB/RsmF family	C23	346
16S rRNA C967 or C1407 C5-methylase, RsmB/RsmF family	C24	366
16S rRNA C967 or C1407 C5-methylase, RsmB/RsmF family	C26	286
16S rRNA C967 or C1407 C5-methylase, RsmB/RsmF family	C28	484
16S rRNA C967 or C1407 C5-methylase, RsmB/RsmF family	C30	348
16S rRNA C967 or C1407 C5-methylase, RsmB/RsmF family	C32	291
16S rRNA C967 or C1407 C5-methylase, RsmB/RsmF family	C33	157
16S rRNA C967 or C1407 C5-methylase, RsmB/RsmF family	C34old	391
16S rRNA C967 or C1407 C5-methylase, RsmB/RsmF family	C35	468
16S rRNA C967 or C1407 C5-methylase, RsmB/RsmF family	C40	641
16S rRNA C967 or C1407 C5-methylase, RsmB/RsmF family	C44	472
16S rRNA C967 or C1407 C5-methylase, RsmB/RsmF family	C46	431
16S rRNA C967 or C1407 C5-methylase, RsmB/RsmF family	C47	413
16S rRNA C967 or C1407 C5-methylase, RsmB/RsmF family	C48	320
16S rRNA C967 or C1407 C5-methylase, RsmB/RsmF family	C49	169
16S rRNA C967 or C1407 C5-methylase, RsmB/RsmF family	C51	257
16S rRNA C967 or C1407 C5-methylase, RsmB/RsmF family	C5	401
16S rRNA C967 or C1407 C5-methylase, RsmB/RsmF family	C54	511
16S rRNA C967 or C1407 C5-methylase, RsmB/RsmF family	C59	179
16S rRNA C967 or C1407 C5-methylase, RsmB/RsmF family	C65	258
16S rRNA C967 or C1407 C5-methylase, RsmB/RsmF family	C68	590
16S rRNA C967 or C1407 C5-methylase, RsmB/RsmF family	C69	324
16S rRNA C967 or C1407 C5-methylase, RsmB/RsmF family	C70	454
16S rRNA C967 or C1407 C5-methylase, RsmB/RsmF family	C72	575
16S rRNA C967 or C1407 C5-methylase, RsmB/RsmF family	C74	320
16S rRNA C967 or C1407 C5-methylase, RsmB/RsmF family	C75	239
16S rRNA C967 or C1407 C5-methylase, RsmB/RsmF family	C7	587
16S rRNA C967 or C1407 C5-methylase, RsmB/RsmF family	C76II	483
16S rRNA C967 or C1407 C5-methylase, RsmB/RsmF family	C80	264
16S rRNA C967 or C1407 C5-methylase, RsmB/RsmF family	C82	328
16S rRNA C967 or C1407 C5-methylase, RsmB/RsmF family	C85	290
16S rRNA C967 or C1407 C5-methylase, RsmB/RsmF family	C86	370
16S rRNA C967 or C1407 C5-methylase, RsmB/RsmF family	C87	328
16S rRNA C967 or C1407 C5-methylase, RsmB/RsmF family	C88	202
16S rRNA C967 or C1407 C5-methylase, RsmB/RsmF family	C89	459
16S rRNA C967 or C1407 C5-methylase, RsmB/RsmF family	C90	440
16S rRNA C967 or C1407 C5-methylase, RsmB/RsmF family	C9	437
16S rRNA C967 or C1407 C5-methylase, RsmB/RsmF family	C95	546
16S rRNA C967 or C1407 C5-methylase, RsmB/RsmF family	C96	548
16S rRNA C967 or C1407 C5-methylase, RsmB/RsmF family	C98	119
16S rRNA C967 or C1407 C5-methylase, RsmB/RsmF family	P100	193
16S rRNA C967 or C1407 C5-methylase, RsmB/RsmF family	P103	336
16S rRNA C967 or C1407 C5-methylase, RsmB/RsmF family	P104IIP	697
16S rRNA C967 or C1407 C5-methylase, RsmB/RsmF family	P105	308
16S rRNA C967 or C1407 C5-methylase, RsmB/RsmF family	P107	683
16S rRNA C967 or C1407 C5-methylase, RsmB/RsmF family	P10old	444
16S rRNA C967 or C1407 C5-methylase, RsmB/RsmF family	P114	318
16S rRNA C967 or C1407 C5-methylase, RsmB/RsmF family	P115	339
16S rRNA C967 or C1407 C5-methylase, RsmB/RsmF family	P116	303
16S rRNA C967 or C1407 C5-methylase, RsmB/RsmF family	P118	260
16S rRNA C967 or C1407 C5-methylase, RsmB/RsmF family	P119	337
16S rRNA C967 or C1407 C5-methylase, RsmB/RsmF family	P11old	283
16S rRNA C967 or C1407 C5-methylase, RsmB/RsmF family	P120	222
16S rRNA C967 or C1407 C5-methylase, RsmB/RsmF family	P12	260
16S rRNA C967 or C1407 C5-methylase, RsmB/RsmF family	P14	368
16S rRNA C967 or C1407 C5-methylase, RsmB/RsmF family	P15	239
16S rRNA C967 or C1407 C5-methylase, RsmB/RsmF family	P16	356
16S rRNA C967 or C1407 C5-methylase, RsmB/RsmF family	P17	246
16S rRNA C967 or C1407 C5-methylase, RsmB/RsmF family	P18	271
16S rRNA C967 or C1407 C5-methylase, RsmB/RsmF family	P19	269
16S rRNA C967 or C1407 C5-methylase, RsmB/RsmF family	P20	392
16S rRNA C967 or C1407 C5-methylase, RsmB/RsmF family	P24	269
16S rRNA C967 or C1407 C5-methylase, RsmB/RsmF family	P26	177
16S rRNA C967 or C1407 C5-methylase, RsmB/RsmF family	P28	300
16S rRNA C967 or C1407 C5-methylase, RsmB/RsmF family	P31	184
16S rRNA C967 or C1407 C5-methylase, RsmB/RsmF family	P34	271
16S rRNA C967 or C1407 C5-methylase, RsmB/RsmF family	P37	252
16S rRNA C967 or C1407 C5-methylase, RsmB/RsmF family	P38	273
16S rRNA C967 or C1407 C5-methylase, RsmB/RsmF family	P42	336
16S rRNA C967 or C1407 C5-methylase, RsmB/RsmF family	P4	282
16S rRNA C967 or C1407 C5-methylase, RsmB/RsmF family	P43	262
16S rRNA C967 or C1407 C5-methylase, RsmB/RsmF family	P45	441
16S rRNA C967 or C1407 C5-methylase, RsmB/RsmF family	P46	240
16S rRNA C967 or C1407 C5-methylase, RsmB/RsmF family	P47	326
16S rRNA C967 or C1407 C5-methylase, RsmB/RsmF family	P48	351
16S rRNA C967 or C1407 C5-methylase, RsmB/RsmF family	P50	259
16S rRNA C967 or C1407 C5-methylase, RsmB/RsmF family	P51	235
16S rRNA C967 or C1407 C5-methylase, RsmB/RsmF family	P52	307
16S rRNA C967 or C1407 C5-methylase, RsmB/RsmF family	P53	200
16S rRNA C967 or C1407 C5-methylase, RsmB/RsmF family	P5	352
16S rRNA C967 or C1407 C5-methylase, RsmB/RsmF family	P56	289
16S rRNA C967 or C1407 C5-methylase, RsmB/RsmF family	P57	443
16S rRNA C967 or C1407 C5-methylase, RsmB/RsmF family	P58	310
16S rRNA C967 or C1407 C5-methylase, RsmB/RsmF family	P59	226
16S rRNA C967 or C1407 C5-methylase, RsmB/RsmF family	P60	397
16S rRNA C967 or C1407 C5-methylase, RsmB/RsmF family	P61	299
16S rRNA C967 or C1407 C5-methylase, RsmB/RsmF family	P62P	261
16S rRNA C967 or C1407 C5-methylase, RsmB/RsmF family	P63	281
16S rRNA C967 or C1407 C5-methylase, RsmB/RsmF family	P66	312
16S rRNA C967 or C1407 C5-methylase, RsmB/RsmF family	P67	265
16S rRNA C967 or C1407 C5-methylase, RsmB/RsmF family	P68	413
16S rRNA C967 or C1407 C5-methylase, RsmB/RsmF family	P69	499
16S rRNA C967 or C1407 C5-methylase, RsmB/RsmF family	P70	258
16S rRNA C967 or C1407 C5-methylase, RsmB/RsmF family	P71	262
16S rRNA C967 or C1407 C5-methylase, RsmB/RsmF family	P72	207
16S rRNA C967 or C1407 C5-methylase, RsmB/RsmF family	P73	237
16S rRNA C967 or C1407 C5-methylase, RsmB/RsmF family	P74	297
16S rRNA C967 or C1407 C5-methylase, RsmB/RsmF family	P77	373
16S rRNA C967 or C1407 C5-methylase, RsmB/RsmF family	P79	315
16S rRNA C967 or C1407 C5-methylase, RsmB/RsmF family	P8	209
16S rRNA C967 or C1407 C5-methylase, RsmB/RsmF family	P83	159
16S rRNA C967 or C1407 C5-methylase, RsmB/RsmF family	P85	194
16S rRNA C967 or C1407 C5-methylase, RsmB/RsmF family	P87	389
16S rRNA C967 or C1407 C5-methylase, RsmB/RsmF family	P88	292
16S rRNA C967 or C1407 C5-methylase, RsmB/RsmF family	P9	148
16S rRNA C967 or C1407 C5-methylase, RsmB/RsmF family	P94	261
16S rRNA C967 or C1407 C5-methylase, RsmB/RsmF family	P95II	117
16S rRNA C967 or C1407 C5-methylase, RsmB/RsmF family	P99	284
16S rRNA G1207 methylase RsmC	C102	19
16S rRNA G1207 methylase RsmC	C103	19
16S rRNA G1207 methylase RsmC	C104	48
16S rRNA G1207 methylase RsmC	C105	28
16S rRNA G1207 methylase RsmC	C107	16
16S rRNA G1207 methylase RsmC	C111	36
16S rRNA G1207 methylase RsmC	C114	28
16S rRNA G1207 methylase RsmC	C116	9
16S rRNA G1207 methylase RsmC	C118	22
16S rRNA G1207 methylase RsmC	C119	8
16S rRNA G1207 methylase RsmC	C123	20
16S rRNA G1207 methylase RsmC	C124	49
16S rRNA G1207 methylase RsmC	C134	43
16S rRNA G1207 methylase RsmC	C135	21
16S rRNA G1207 methylase RsmC	C136	23
16S rRNA G1207 methylase RsmC	C137	8
16S rRNA G1207 methylase RsmC	C1	40
16S rRNA G1207 methylase RsmC	C140	22
16S rRNA G1207 methylase RsmC	C142	36
16S rRNA G1207 methylase RsmC	C146	24
16S rRNA G1207 methylase RsmC	C147	38
16S rRNA G1207 methylase RsmC	C148	22
16S rRNA G1207 methylase RsmC	C15	16
16S rRNA G1207 methylase RsmC	C152IIP	26
16S rRNA G1207 methylase RsmC	C18	28
16S rRNA G1207 methylase RsmC	C19	23
16S rRNA G1207 methylase RsmC	C20	38
16S rRNA G1207 methylase RsmC	C21	49
16S rRNA G1207 methylase RsmC	C23	26
16S rRNA G1207 methylase RsmC	C24	20
16S rRNA G1207 methylase RsmC	C26	21
16S rRNA G1207 methylase RsmC	C28	23
16S rRNA G1207 methylase RsmC	C30	20
16S rRNA G1207 methylase RsmC	C32	16
16S rRNA G1207 methylase RsmC	C33	14
16S rRNA G1207 methylase RsmC	C34old	32
16S rRNA G1207 methylase RsmC	C35	40
16S rRNA G1207 methylase RsmC	C40	71
16S rRNA G1207 methylase RsmC	C44	45
16S rRNA G1207 methylase RsmC	C46	18
16S rRNA G1207 methylase RsmC	C47	51
16S rRNA G1207 methylase RsmC	C48	21
16S rRNA G1207 methylase RsmC	C49	12
16S rRNA G1207 methylase RsmC	C51	12
16S rRNA G1207 methylase RsmC	C5	35
16S rRNA G1207 methylase RsmC	C54	45
16S rRNA G1207 methylase RsmC	C59	19
16S rRNA G1207 methylase RsmC	C65	9
16S rRNA G1207 methylase RsmC	C68	52
16S rRNA G1207 methylase RsmC	C69	16
16S rRNA G1207 methylase RsmC	C70	40
16S rRNA G1207 methylase RsmC	C72	58
16S rRNA G1207 methylase RsmC	C7	39
16S rRNA G1207 methylase RsmC	C74	22
16S rRNA G1207 methylase RsmC	C75	8
16S rRNA G1207 methylase RsmC	C76II	44
16S rRNA G1207 methylase RsmC	C80	24
16S rRNA G1207 methylase RsmC	C82	18
16S rRNA G1207 methylase RsmC	C85	14
16S rRNA G1207 methylase RsmC	C86	27
16S rRNA G1207 methylase RsmC	C87	25
16S rRNA G1207 methylase RsmC	C88	11
16S rRNA G1207 methylase RsmC	C89	69
16S rRNA G1207 methylase RsmC	C90	22
16S rRNA G1207 methylase RsmC	C9	39
16S rRNA G1207 methylase RsmC	C95	41
16S rRNA G1207 methylase RsmC	C96	55
16S rRNA G1207 methylase RsmC	C98	7
16S rRNA G1207 methylase RsmC	P100	23
16S rRNA G1207 methylase RsmC	P103	40
16S rRNA G1207 methylase RsmC	P104IIP	82
16S rRNA G1207 methylase RsmC	P105	30
16S rRNA G1207 methylase RsmC	P107	71
16S rRNA G1207 methylase RsmC	P10old	65
16S rRNA G1207 methylase RsmC	P114	26
16S rRNA G1207 methylase RsmC	P115	23
16S rRNA G1207 methylase RsmC	P116	19
16S rRNA G1207 methylase RsmC	P118	14
16S rRNA G1207 methylase RsmC	P119	26
16S rRNA G1207 methylase RsmC	P11old	23
16S rRNA G1207 methylase RsmC	P120	8
16S rRNA G1207 methylase RsmC	P12	19
16S rRNA G1207 methylase RsmC	P14	19
16S rRNA G1207 methylase RsmC	P15	14
16S rRNA G1207 methylase RsmC	P16	44
16S rRNA G1207 methylase RsmC	P17	11
16S rRNA G1207 methylase RsmC	P18	16
16S rRNA G1207 methylase RsmC	P19	37
16S rRNA G1207 methylase RsmC	P20	28
16S rRNA G1207 methylase RsmC	P24	23
16S rRNA G1207 methylase RsmC	P26	18
16S rRNA G1207 methylase RsmC	P28	23
16S rRNA G1207 methylase RsmC	P31	11
16S rRNA G1207 methylase RsmC	P34	22
16S rRNA G1207 methylase RsmC	P37	23
16S rRNA G1207 methylase RsmC	P38	28
16S rRNA G1207 methylase RsmC	P4	11
16S rRNA G1207 methylase RsmC	P42	36
16S rRNA G1207 methylase RsmC	P43	20
16S rRNA G1207 methylase RsmC	P45	46
16S rRNA G1207 methylase RsmC	P46	7
16S rRNA G1207 methylase RsmC	P47	37
16S rRNA G1207 methylase RsmC	P48	26
16S rRNA G1207 methylase RsmC	P50	36
16S rRNA G1207 methylase RsmC	P51	22
16S rRNA G1207 methylase RsmC	P5	17
16S rRNA G1207 methylase RsmC	P52	17
16S rRNA G1207 methylase RsmC	P53	17
16S rRNA G1207 methylase RsmC	P56	28
16S rRNA G1207 methylase RsmC	P57	38
16S rRNA G1207 methylase RsmC	P58	41
16S rRNA G1207 methylase RsmC	P59	18
16S rRNA G1207 methylase RsmC	P60	30
16S rRNA G1207 methylase RsmC	P61	24
16S rRNA G1207 methylase RsmC	P62P	14
16S rRNA G1207 methylase RsmC	P63	15
16S rRNA G1207 methylase RsmC	P66	28
16S rRNA G1207 methylase RsmC	P67	29
16S rRNA G1207 methylase RsmC	P68	34
16S rRNA G1207 methylase RsmC	P69	33
16S rRNA G1207 methylase RsmC	P70	40
16S rRNA G1207 methylase RsmC	P71	19
16S rRNA G1207 methylase RsmC	P72	13
16S rRNA G1207 methylase RsmC	P73	19
16S rRNA G1207 methylase RsmC	P74	23
16S rRNA G1207 methylase RsmC	P77	40
16S rRNA G1207 methylase RsmC	P79	23
16S rRNA G1207 methylase RsmC	P83	18
16S rRNA G1207 methylase RsmC	P8	33
16S rRNA G1207 methylase RsmC	P85	16
16S rRNA G1207 methylase RsmC	P87	47
16S rRNA G1207 methylase RsmC	P88	30
16S rRNA G1207 methylase RsmC	P94	19
16S rRNA G1207 methylase RsmC	P95II	12
16S rRNA G1207 methylase RsmC	P9	8
16S rRNA G1207 methylase RsmC	P99	21
16S rRNA G527 N7-methylase RsmG (former glucose-inhibited division protein B)	C102	60
16S rRNA G527 N7-methylase RsmG (former glucose-inhibited division protein B)	C103	59
16S rRNA G527 N7-methylase RsmG (former glucose-inhibited division protein B)	C104	166
16S rRNA G527 N7-methylase RsmG (former glucose-inhibited division protein B)	C105	92
16S rRNA G527 N7-methylase RsmG (former glucose-inhibited division protein B)	C107	89
16S rRNA G527 N7-methylase RsmG (former glucose-inhibited division protein B)	C111	116
16S rRNA G527 N7-methylase RsmG (former glucose-inhibited division protein B)	C114	119
16S rRNA G527 N7-methylase RsmG (former glucose-inhibited division protein B)	C1	149
16S rRNA G527 N7-methylase RsmG (former glucose-inhibited division protein B)	C116	50
16S rRNA G527 N7-methylase RsmG (former glucose-inhibited division protein B)	C118	110
16S rRNA G527 N7-methylase RsmG (former glucose-inhibited division protein B)	C119	38
16S rRNA G527 N7-methylase RsmG (former glucose-inhibited division protein B)	C123	123
16S rRNA G527 N7-methylase RsmG (former glucose-inhibited division protein B)	C124	186
16S rRNA G527 N7-methylase RsmG (former glucose-inhibited division protein B)	C134	138
16S rRNA G527 N7-methylase RsmG (former glucose-inhibited division protein B)	C135	55
16S rRNA G527 N7-methylase RsmG (former glucose-inhibited division protein B)	C136	84
16S rRNA G527 N7-methylase RsmG (former glucose-inhibited division protein B)	C137	64
16S rRNA G527 N7-methylase RsmG (former glucose-inhibited division protein B)	C140	108
16S rRNA G527 N7-methylase RsmG (former glucose-inhibited division protein B)	C142	152
16S rRNA G527 N7-methylase RsmG (former glucose-inhibited division protein B)	C146	143
16S rRNA G527 N7-methylase RsmG (former glucose-inhibited division protein B)	C147	159
16S rRNA G527 N7-methylase RsmG (former glucose-inhibited division protein B)	C148	76
16S rRNA G527 N7-methylase RsmG (former glucose-inhibited division protein B)	C152IIP	101
16S rRNA G527 N7-methylase RsmG (former glucose-inhibited division protein B)	C15	69
16S rRNA G527 N7-methylase RsmG (former glucose-inhibited division protein B)	C18	123
16S rRNA G527 N7-methylase RsmG (former glucose-inhibited division protein B)	C19	96
16S rRNA G527 N7-methylase RsmG (former glucose-inhibited division protein B)	C20	119
16S rRNA G527 N7-methylase RsmG (former glucose-inhibited division protein B)	C21	192
16S rRNA G527 N7-methylase RsmG (former glucose-inhibited division protein B)	C23	100
16S rRNA G527 N7-methylase RsmG (former glucose-inhibited division protein B)	C24	98
16S rRNA G527 N7-methylase RsmG (former glucose-inhibited division protein B)	C26	92
16S rRNA G527 N7-methylase RsmG (former glucose-inhibited division protein B)	C28	142
16S rRNA G527 N7-methylase RsmG (former glucose-inhibited division protein B)	C30	107
16S rRNA G527 N7-methylase RsmG (former glucose-inhibited division protein B)	C32	68
16S rRNA G527 N7-methylase RsmG (former glucose-inhibited division protein B)	C33	47
16S rRNA G527 N7-methylase RsmG (former glucose-inhibited division protein B)	C34old	130
16S rRNA G527 N7-methylase RsmG (former glucose-inhibited division protein B)	C35	150
16S rRNA G527 N7-methylase RsmG (former glucose-inhibited division protein B)	C40	194
16S rRNA G527 N7-methylase RsmG (former glucose-inhibited division protein B)	C44	150
16S rRNA G527 N7-methylase RsmG (former glucose-inhibited division protein B)	C46	168
16S rRNA G527 N7-methylase RsmG (former glucose-inhibited division protein B)	C47	126
16S rRNA G527 N7-methylase RsmG (former glucose-inhibited division protein B)	C48	86
16S rRNA G527 N7-methylase RsmG (former glucose-inhibited division protein B)	C49	54
16S rRNA G527 N7-methylase RsmG (former glucose-inhibited division protein B)	C5	117
16S rRNA G527 N7-methylase RsmG (former glucose-inhibited division protein B)	C51	67
16S rRNA G527 N7-methylase RsmG (former glucose-inhibited division protein B)	C54	183
16S rRNA G527 N7-methylase RsmG (former glucose-inhibited division protein B)	C59	62
16S rRNA G527 N7-methylase RsmG (former glucose-inhibited division protein B)	C65	79
16S rRNA G527 N7-methylase RsmG (former glucose-inhibited division protein B)	C68	178
16S rRNA G527 N7-methylase RsmG (former glucose-inhibited division protein B)	C69	93
16S rRNA G527 N7-methylase RsmG (former glucose-inhibited division protein B)	C70	147
16S rRNA G527 N7-methylase RsmG (former glucose-inhibited division protein B)	C7	182
16S rRNA G527 N7-methylase RsmG (former glucose-inhibited division protein B)	C72	184
16S rRNA G527 N7-methylase RsmG (former glucose-inhibited division protein B)	C74	91
16S rRNA G527 N7-methylase RsmG (former glucose-inhibited division protein B)	C75	66
16S rRNA G527 N7-methylase RsmG (former glucose-inhibited division protein B)	C76II	175
16S rRNA G527 N7-methylase RsmG (former glucose-inhibited division protein B)	C80	99
16S rRNA G527 N7-methylase RsmG (former glucose-inhibited division protein B)	C82	99
16S rRNA G527 N7-methylase RsmG (former glucose-inhibited division protein B)	C85	89
16S rRNA G527 N7-methylase RsmG (former glucose-inhibited division protein B)	C86	108
16S rRNA G527 N7-methylase RsmG (former glucose-inhibited division protein B)	C87	100
16S rRNA G527 N7-methylase RsmG (former glucose-inhibited division protein B)	C88	71
16S rRNA G527 N7-methylase RsmG (former glucose-inhibited division protein B)	C89	149
16S rRNA G527 N7-methylase RsmG (former glucose-inhibited division protein B)	C90	125
16S rRNA G527 N7-methylase RsmG (former glucose-inhibited division protein B)	C9	155
16S rRNA G527 N7-methylase RsmG (former glucose-inhibited division protein B)	C95	193
16S rRNA G527 N7-methylase RsmG (former glucose-inhibited division protein B)	C96	190
16S rRNA G527 N7-methylase RsmG (former glucose-inhibited division protein B)	C98	34
16S rRNA G527 N7-methylase RsmG (former glucose-inhibited division protein B)	P100	57
16S rRNA G527 N7-methylase RsmG (former glucose-inhibited division protein B)	P103	120
16S rRNA G527 N7-methylase RsmG (former glucose-inhibited division protein B)	P104IIP	228
16S rRNA G527 N7-methylase RsmG (former glucose-inhibited division protein B)	P105	98
16S rRNA G527 N7-methylase RsmG (former glucose-inhibited division protein B)	P107	249
16S rRNA G527 N7-methylase RsmG (former glucose-inhibited division protein B)	P10old	136
16S rRNA G527 N7-methylase RsmG (former glucose-inhibited division protein B)	P114	93
16S rRNA G527 N7-methylase RsmG (former glucose-inhibited division protein B)	P115	90
16S rRNA G527 N7-methylase RsmG (former glucose-inhibited division protein B)	P116	92
16S rRNA G527 N7-methylase RsmG (former glucose-inhibited division protein B)	P118	84
16S rRNA G527 N7-methylase RsmG (former glucose-inhibited division protein B)	P119	102
16S rRNA G527 N7-methylase RsmG (former glucose-inhibited division protein B)	P11old	91
16S rRNA G527 N7-methylase RsmG (former glucose-inhibited division protein B)	P120	60
16S rRNA G527 N7-methylase RsmG (former glucose-inhibited division protein B)	P12	85
16S rRNA G527 N7-methylase RsmG (former glucose-inhibited division protein B)	P14	118
16S rRNA G527 N7-methylase RsmG (former glucose-inhibited division protein B)	P15	68
16S rRNA G527 N7-methylase RsmG (former glucose-inhibited division protein B)	P16	99
16S rRNA G527 N7-methylase RsmG (former glucose-inhibited division protein B)	P17	80
16S rRNA G527 N7-methylase RsmG (former glucose-inhibited division protein B)	P18	89
16S rRNA G527 N7-methylase RsmG (former glucose-inhibited division protein B)	P19	94
16S rRNA G527 N7-methylase RsmG (former glucose-inhibited division protein B)	P20	125
16S rRNA G527 N7-methylase RsmG (former glucose-inhibited division protein B)	P24	84
16S rRNA G527 N7-methylase RsmG (former glucose-inhibited division protein B)	P26	48
16S rRNA G527 N7-methylase RsmG (former glucose-inhibited division protein B)	P28	97
16S rRNA G527 N7-methylase RsmG (former glucose-inhibited division protein B)	P31	49
16S rRNA G527 N7-methylase RsmG (former glucose-inhibited division protein B)	P34	96
16S rRNA G527 N7-methylase RsmG (former glucose-inhibited division protein B)	P37	66
16S rRNA G527 N7-methylase RsmG (former glucose-inhibited division protein B)	P38	84
16S rRNA G527 N7-methylase RsmG (former glucose-inhibited division protein B)	P42	117
16S rRNA G527 N7-methylase RsmG (former glucose-inhibited division protein B)	P43	88
16S rRNA G527 N7-methylase RsmG (former glucose-inhibited division protein B)	P45	126
16S rRNA G527 N7-methylase RsmG (former glucose-inhibited division protein B)	P46	72
16S rRNA G527 N7-methylase RsmG (former glucose-inhibited division protein B)	P47	103
16S rRNA G527 N7-methylase RsmG (former glucose-inhibited division protein B)	P48	110
16S rRNA G527 N7-methylase RsmG (former glucose-inhibited division protein B)	P4	91
16S rRNA G527 N7-methylase RsmG (former glucose-inhibited division protein B)	P50	75
16S rRNA G527 N7-methylase RsmG (former glucose-inhibited division protein B)	P51	60
16S rRNA G527 N7-methylase RsmG (former glucose-inhibited division protein B)	P52	116
16S rRNA G527 N7-methylase RsmG (former glucose-inhibited division protein B)	P53	62
16S rRNA G527 N7-methylase RsmG (former glucose-inhibited division protein B)	P56	99
16S rRNA G527 N7-methylase RsmG (former glucose-inhibited division protein B)	P57	148
16S rRNA G527 N7-methylase RsmG (former glucose-inhibited division protein B)	P58	91
16S rRNA G527 N7-methylase RsmG (former glucose-inhibited division protein B)	P59	73
16S rRNA G527 N7-methylase RsmG (former glucose-inhibited division protein B)	P5	99
16S rRNA G527 N7-methylase RsmG (former glucose-inhibited division protein B)	P60	134
16S rRNA G527 N7-methylase RsmG (former glucose-inhibited division protein B)	P61	96
16S rRNA G527 N7-methylase RsmG (former glucose-inhibited division protein B)	P62P	70
16S rRNA G527 N7-methylase RsmG (former glucose-inhibited division protein B)	P63	88
16S rRNA G527 N7-methylase RsmG (former glucose-inhibited division protein B)	P66	97
16S rRNA G527 N7-methylase RsmG (former glucose-inhibited division protein B)	P67	86
16S rRNA G527 N7-methylase RsmG (former glucose-inhibited division protein B)	P68	130
16S rRNA G527 N7-methylase RsmG (former glucose-inhibited division protein B)	P69	170
16S rRNA G527 N7-methylase RsmG (former glucose-inhibited division protein B)	P70	96
16S rRNA G527 N7-methylase RsmG (former glucose-inhibited division protein B)	P71	76
16S rRNA G527 N7-methylase RsmG (former glucose-inhibited division protein B)	P72	77
16S rRNA G527 N7-methylase RsmG (former glucose-inhibited division protein B)	P73	73
16S rRNA G527 N7-methylase RsmG (former glucose-inhibited division protein B)	P74	70
16S rRNA G527 N7-methylase RsmG (former glucose-inhibited division protein B)	P77	113
16S rRNA G527 N7-methylase RsmG (former glucose-inhibited division protein B)	P79	71
16S rRNA G527 N7-methylase RsmG (former glucose-inhibited division protein B)	P83	52
16S rRNA G527 N7-methylase RsmG (former glucose-inhibited division protein B)	P85	52
16S rRNA G527 N7-methylase RsmG (former glucose-inhibited division protein B)	P8	63
16S rRNA G527 N7-methylase RsmG (former glucose-inhibited division protein B)	P87	138
16S rRNA G527 N7-methylase RsmG (former glucose-inhibited division protein B)	P88	97
16S rRNA G527 N7-methylase RsmG (former glucose-inhibited division protein B)	P94	74
16S rRNA G527 N7-methylase RsmG (former glucose-inhibited division protein B)	P9	48
16S rRNA G527 N7-methylase RsmG (former glucose-inhibited division protein B)	P95II	40
16S rRNA G527 N7-methylase RsmG (former glucose-inhibited division protein B)	P99	97
16S rRNA G966 N2-methylase RsmD	C102	37
16S rRNA G966 N2-methylase RsmD	C103	23
16S rRNA G966 N2-methylase RsmD	C104	73
16S rRNA G966 N2-methylase RsmD	C105	47
16S rRNA G966 N2-methylase RsmD	C107	43
16S rRNA G966 N2-methylase RsmD	C111	48
16S rRNA G966 N2-methylase RsmD	C114	64
16S rRNA G966 N2-methylase RsmD	C116	21
16S rRNA G966 N2-methylase RsmD	C118	43
16S rRNA G966 N2-methylase RsmD	C119	24
16S rRNA G966 N2-methylase RsmD	C123	50
16S rRNA G966 N2-methylase RsmD	C124	98
16S rRNA G966 N2-methylase RsmD	C134	72
16S rRNA G966 N2-methylase RsmD	C135	21
16S rRNA G966 N2-methylase RsmD	C136	41
16S rRNA G966 N2-methylase RsmD	C137	35
16S rRNA G966 N2-methylase RsmD	C140	37
[truncated: 198,646+ more rows]
