# Supplementary material for: Metagenome-assembled microbial genomes from Parkinson’s disease fecal samples
Source: Sci Rep. 2024 Aug 14;14:18906. doi: 10.1038/s41598-024-69742-4 (PMC11324757; doi:10.1038/s41598-024-69742-4)
Supplement: Supplementary file 7 — Supplementary Information 7. [file 41598_2024_69742_MOESM7_ESM.xlsx]

## Sheet: all_phage_mag_NEW_taxa_fixed
Supplementary Table S13. The list of all predicted phage contigs. If a phage contig found in a MAG, the column Host_MAG is filled. If the contig is not found in a MAG, Host_MAG column left blank
Sample	Phage_contig	vibrant_quality	phage_type	phage_length	phage_order	phage_family	Host_MAG	Host_MAG_taxa
C102	C102-NODE_7018_length_3437_cov_2.856594	low quality draft	lytic	3437
C102	C102-NODE_5814_length_4323_cov_5.353561	low quality draft	lytic	4323
C102	C102-NODE_7216_length_3330_cov_3.552977	low quality draft	lytic	3330
C102	C102-NODE_4698_length_5699_cov_7.655209	low quality draft	lytic	5699
C102	C102-NODE_2944_length_11058_cov_323.208765	low quality draft	lytic	11058	Caudovirales	Podoviridae	C102.maxbin.C102.003.fasta.contigs.fa	d__Bacteria;p__Bacteroidota;c__Bacteroidia;o__Bacteroidales;f__Bacteroidaceae;g__Phocaeicola;s__Phocaeicola dorei
C102	C102-NODE_2635_length_13002_cov_4.209392	low quality draft	lytic	13002
C102	C102-NODE_6064_length_4096_cov_28.928978	low quality draft	lysogenic	4096			C102.maxbin.C102.025.fasta.contigs.fa	d__Bacteria;p__Firmicutes_A;c__Clostridia;o__Lachnospirales;f__Lachnospiraceae;g__Faecalimonas;s__Faecalimonas umbilicata
C102	C102-NODE_2221_length_16748_cov_403.799557	complete circular	lysogenic	16748
C102	C102-NODE_6310_length_3897_cov_4.135346	low quality draft	lytic	3897
C102	C102-NODE_9306_length_2546_cov_3.387796	low quality draft	lytic	2546
C102	C102-NODE_2144_length_17390_cov_55.284453	low quality draft	lytic	17390	Caudovirales	Siphoviridae	C102.maxbin.C102.019.fasta.contigs.fa	d__Bacteria;p__Firmicutes_A;c__Clostridia;o__Lachnospirales;f__Lachnospiraceae;g__Enterocloster;s__Enterocloster clostridioformis
C102	C102-NODE_14038_length_1710_cov_3.627190	low quality draft	lytic	1710
C102	C102-NODE_4783_length_5567_cov_4.529935	low quality draft	lytic	5567	Caudovirales	Myoviridae
C102	C102-NODE_5173_length_5000_cov_82.689990	low quality draft	lytic	5000
C102	C102-NODE_12928_length_1842_cov_190.050364	low quality draft	lytic	1842			C102.concoct.27_sub.contigs.fa	d__Bacteria;p__Proteobacteria;c__Gammaproteobacteria;o__Burkholderiales;f__Burkholderiaceae;g__Parasutterella;s__Parasutterella sp900552195
C102	C102-NODE_7404_length_3239_cov_115.879397	low quality draft	lytic	3239
C102	C102-NODE_4871_length_5441_cov_64.194207	complete circular	lytic	5441	Petitvirales	Microviridae	C102.maxbin.C102.024.fasta_sub.contigs.fa	d__Bacteria;p__Bacteroidota;c__Bacteroidia;o__Bacteroidales;f__Bacteroidaceae;g__Bacteroides;s__Bacteroides thetaiotaomicron
C102	C102-NODE_7278_length_3296_cov_2.363777	low quality draft	lytic	3296
C102	C102-NODE_475_length_75913_cov_12.091263_fragment_2	low quality draft	lysogenic	13348			C102.metabat.bin.17_sub.contigs.fa	d__Bacteria;p__Firmicutes_A;c__Clostridia;o__Lachnospirales;f__Lachnospiraceae;g__Eisenbergiella;s__Eisenbergiella tayi
C102	C102-NODE_9521_length_2487_cov_4.061678	low quality draft	lytic	2487
C102	C102-NODE_643_length_59074_cov_69.575832_fragment_1	low quality draft	lysogenic	36382	Caudovirales	Myoviridae	C102.maxbin.C102.013.fasta_sub.contigs.fa	d__Bacteria;p__Bacteroidota;c__Bacteroidia;o__Bacteroidales;f__Bacteroidaceae;g__Bacteroides;s__Bacteroides sp902362375
C102	C102-NODE_12273_length_1934_cov_3.226716	low quality draft	lytic	1934
C102	C102-NODE_567_length_65763_cov_8.260927_fragment_3	low quality draft	lysogenic	7481
C102	C102-NODE_9366_length_2528_cov_2.995148	low quality draft	lytic	2528	Caudovirales	Siphoviridae
C102	C102-NODE_1006_length_40003_cov_50.555973	low quality draft	lysogenic	40003			C102.maxbin.C102.021.fasta.contigs.fa	d__Bacteria;p__Firmicutes_A;c__Clostridia;o__Lachnospirales;f__Lachnospiraceae;g__Agathobacter;s__Agathobacter faecis
C102	C102-NODE_7139_length_3366_cov_3.987617	low quality draft	lytic	3366			C102.concoct.2_sub.contigs.fa	d__Bacteria;p__Actinobacteriota;c__Actinomycetia;o__Actinomycetales;f__Bifidobacteriaceae;g__Bifidobacterium;s__Bifidobacterium longum
C102	C102-NODE_8346_length_2858_cov_3.174813	low quality draft	lytic	2858
C102	C102-NODE_2182_length_17037_cov_5.411200	low quality draft	lytic	17037
C102	C102-NODE_6278_length_3918_cov_3.829148	low quality draft	lytic	3918
C102	C102-NODE_7249_length_3309_cov_3.775968	low quality draft	lytic	3309
C102	C102-NODE_2015_length_19079_cov_19.723928	high quality draft	lysogenic	19079
C102	C102-NODE_20467_length_1218_cov_1.571797	low quality draft	lytic	1218
C102	C102-NODE_180_length_145464_cov_33.787620_fragment_1	medium quality draft	lysogenic	61838	Caudovirales	Siphoviridae
C102	C102-NODE_17772_length_1384_cov_3.247555	low quality draft	lytic	1384	Caudovirales
C102	C102-NODE_11655_length_2034_cov_3.757959	low quality draft	lytic	2034
C102	C102-NODE_5471_length_4647_cov_2.777221	low quality draft	lytic	4647
C102	C102-NODE_7073_length_3407_cov_175.814737	low quality draft	lytic	3407			C102.concoct.27_sub.contigs.fa	d__Bacteria;p__Proteobacteria;c__Gammaproteobacteria;o__Burkholderiales;f__Burkholderiaceae;g__Parasutterella;s__Parasutterella sp900552195
C102	C102-NODE_4080_length_6822_cov_4.545737	low quality draft	lytic	6822
C102	C102-NODE_10760_length_2204_cov_2.497441	low quality draft	lytic	2204
C102	C102-NODE_8236_length_2899_cov_4.108650	low quality draft	lytic	2899
C102	C102-NODE_2101_length_17881_cov_4.756704	medium quality draft	lytic	17881
C102	C102-NODE_8537_length_2774_cov_3.851416	low quality draft	lytic	2774
C102	C102-NODE_1146_length_35945_cov_285.981165_fragment_1	low quality draft	lysogenic	29475	Caudovirales	Siphoviridae	C102.mycc.Cluster.23_sub.contigs.fa	d__Bacteria;p__Proteobacteria;c__Gammaproteobacteria;o__Enterobacterales;f__Enterobacteriaceae;g__Escherichia;s__Escherichia coli
C102	C102-NODE_451_length_78819_cov_9.272231_fragment_2	low quality draft	lysogenic	5503	Caudovirales	Siphoviridae	C102.metabat.bin.58.contigs.fa	d__Bacteria;p__Firmicutes_A;c__Clostridia;o__Oscillospirales;f__Acutalibacteraceae;g__UMGS1071;s__UMGS1071 sp900542375
C102	C102-NODE_7193_length_3340_cov_5.518721	low quality draft	lytic	3340
C102	C102-NODE_2839_length_11572_cov_49.059304	low quality draft	lytic	11572			C102.maxbin.C102.024.fasta_sub.contigs.fa	d__Bacteria;p__Bacteroidota;c__Bacteroidia;o__Bacteroidales;f__Bacteroidaceae;g__Bacteroides;s__Bacteroides thetaiotaomicron
C102	C102-NODE_5025_length_5177_cov_3.817454	low quality draft	lytic	5177	Caudovirales	Siphoviridae
C102	C102-NODE_469_length_76410_cov_5.241792	medium quality draft	lytic	76410	Caudovirales	Podoviridae
C102	C102-NODE_10525_length_2253_cov_2.248408	low quality draft	lytic	2253	Caudovirales	Siphoviridae
C102	C102-NODE_10733_length_2209_cov_4.314299	low quality draft	lytic	2209			C102.maxbin.C102.036.fasta_sub.contigs.fa	d__Bacteria;p__Firmicutes_A;c__Clostridia;o__Lachnospirales;f__Lachnospiraceae;g__RUG115;s__RUG115 sp900066395
C102	C102-NODE_777_length_51275_cov_202.467727_fragment_1	low quality draft	lysogenic	25187	Caudovirales	Siphoviridae	C102.mycc.Cluster.23_sub.contigs.fa	d__Bacteria;p__Proteobacteria;c__Gammaproteobacteria;o__Enterobacterales;f__Enterobacteriaceae;g__Escherichia;s__Escherichia coli
C102	C102-NODE_10608_length_2236_cov_3.537827	low quality draft	lytic	2236
C102	C102-NODE_5174_length_5000_cov_5.090799	low quality draft	lytic	5000
C102	C102-NODE_5937_length_4198_cov_2.768042	low quality draft	lytic	4198	Caudovirales	Myoviridae
C102	C102-NODE_10903_length_2176_cov_3.383781	low quality draft	lytic	2176
C102	C102-NODE_5089_length_5096_cov_4.931561	low quality draft	lytic	5096
C102	C102-NODE_2_length_825437_cov_179.961491_fragment_5	medium quality draft	lysogenic	42436	Caudovirales	Siphoviridae	C102.maxbin.C102.005.fasta.contigs.fa	d__Bacteria;p__Actinobacteriota;c__Actinomycetia;o__Actinomycetales;f__Bifidobacteriaceae;g__Bifidobacterium;s__Bifidobacterium adolescentis
C102	C102-NODE_1156_length_35588_cov_16.662229	medium quality draft	lysogenic	35588	Caudovirales	Siphoviridae	C102.concoct.2_sub.contigs.fa	d__Bacteria;p__Actinobacteriota;c__Actinomycetia;o__Actinomycetales;f__Bifidobacteriaceae;g__Bifidobacterium;s__Bifidobacterium longum
C102	C102-NODE_6369_length_3851_cov_2.216807	low quality draft	lytic	3851
C102	C102-NODE_11209_length_2114_cov_2.953861	low quality draft	lytic	2114
C102	C102-NODE_9484_length_2497_cov_2.711712	low quality draft	lytic	2497
C102	C102-NODE_12568_length_1888_cov_67.764321	low quality draft	lytic	1888
C102	C102-NODE_342_length_97075_cov_34.114286_fragment_3	low quality draft	lysogenic	22754			C102.maxbin.C102.023.fasta.contigs.fa	d__Bacteria;p__Firmicutes_A;c__Clostridia;o__Lachnospirales;f__Lachnospiraceae;g__Hungatella;s__Hungatella effluvii
C102	C102-NODE_13566_length_1765_cov_2.377778	low quality draft	lytic	1765
C102	C102-NODE_6057_length_4106_cov_4.082942	low quality draft	lysogenic	4106
C102	C102-NODE_6213_length_3972_cov_3.929793	low quality draft	lytic	3972
C102	C102-NODE_47_length_268711_cov_15.995407_fragment_2	low quality draft	lysogenic	35384	Caudovirales	Siphoviridae	C102.maxbin.C102.029.fasta.contigs.fa	d__Bacteria;p__Firmicutes_C;c__Negativicutes;o__Veillonellales;f__Megasphaeraceae;g__Anaeroglobus;s__Anaeroglobus geminatus
C102	C102-NODE_848_length_47079_cov_106.417106	medium quality draft	lytic	47079			C102.maxbin.C102.008.fasta_sub.contigs.fa	d__Bacteria;p__Bacteroidota;c__Bacteroidia;o__Bacteroidales;f__Bacteroidaceae;g__Bacteroides;s__Bacteroides uniformis
C102	C102-NODE_17471_length_1406_cov_5.162102	low quality draft	lytic	1406
C102	C102-NODE_8183_length_2915_cov_81.344755	low quality draft	lytic	2915			C102.concoct.27_sub.contigs.fa	d__Bacteria;p__Proteobacteria;c__Gammaproteobacteria;o__Burkholderiales;f__Burkholderiaceae;g__Parasutterella;s__Parasutterella sp900552195
C102	C102-NODE_4630_length_5799_cov_2.723015	low quality draft	lytic	5799	Caudovirales	Siphoviridae
C102	C102-NODE_1361_length_30159_cov_79.875864	low quality draft	lytic	30159	Caudovirales	Herelleviridae	C102.maxbin.C102.013.fasta_sub.contigs.fa	d__Bacteria;p__Bacteroidota;c__Bacteroidia;o__Bacteroidales;f__Bacteroidaceae;g__Bacteroides;s__Bacteroides sp902362375
C102	C102-NODE_2721_length_12375_cov_6.717289	low quality draft	lysogenic	12375
C102	C102-NODE_4051_length_6886_cov_2.790660	low quality draft	lytic	6886	Caudovirales	Siphoviridae
C102	C102-NODE_3797_length_7574_cov_116.542492	low quality draft	lytic	7574			C102.concoct.27_sub.contigs.fa	d__Bacteria;p__Proteobacteria;c__Gammaproteobacteria;o__Burkholderiales;f__Burkholderiaceae;g__Parasutterella;s__Parasutterella sp900552195
C102	C102-NODE_4434_length_6143_cov_5.692346	low quality draft	lytic	6143			C102.metabat.bin.44.contigs.fa	d__Bacteria;p__Firmicutes_A;c__Clostridia;o__Oscillospirales;f__Butyricicoccaceae;g__Agathobaculum;s__Agathobaculum butyriciproducens
C102	C102-NODE_113_length_182866_cov_70.256899_fragment_1	low quality draft	lysogenic	9225			C102.maxbin.C102.014.fasta.contigs.fa	d__Bacteria;p__Firmicutes_A;c__Clostridia;o__Oscillospirales;f__Oscillospiraceae;g__ER4;s__ER4 sp000765235
C102	C102-NODE_1901_length_20305_cov_141.273926_fragment_1	low quality draft	lysogenic	16275	Caudovirales	Siphoviridae	C102.mycc.Cluster.23_sub.contigs.fa	d__Bacteria;p__Proteobacteria;c__Gammaproteobacteria;o__Enterobacterales;f__Enterobacteriaceae;g__Escherichia;s__Escherichia coli
C102	C102-NODE_528_length_69616_cov_9.062089_fragment_1	high quality draft	lysogenic	55250	Caudovirales	Myoviridae	C102.concoct.21_sub.contigs.fa	d__Bacteria;p__Firmicutes_A;c__Clostridia;o__Lachnospirales;f__Lachnospiraceae;g__Enterocloster;s__Enterocloster aldenensis
C102	C102-NODE_9628_length_2459_cov_3.271215	low quality draft	lytic	2459
C102	C102-NODE_7272_length_3300_cov_3.194145	low quality draft	lytic	3300
C102	C102-NODE_5083_length_5104_cov_8.308378	low quality draft	lytic	5104
C102	C102-NODE_8751_length_2711_cov_3.353539	low quality draft	lytic	2711
C102	C102-NODE_8043_length_2970_cov_3.457290	low quality draft	lysogenic	2970
C102	C102-NODE_10060_length_2360_cov_8.231670	low quality draft	lytic	2360
C102	C102-NODE_5084_length_5104_cov_4.639929	low quality draft	lytic	5104
C102	C102-NODE_335_length_98353_cov_110.927496_fragment_1	low quality draft	lysogenic	67534			C102.maxbin.C102.009.fasta.contigs.fa	d__Bacteria;p__Firmicutes_A;c__Clostridia;o__Oscillospirales;f__Oscillospiraceae;g__Flavonifractor;s__Flavonifractor plautii
C102	C102-NODE_5963_length_4178_cov_4.890614	low quality draft	lytic	4178
C102	C102-NODE_1748_length_22818_cov_12.478144	low quality draft	lysogenic	22818
C102	C102-NODE_4166_length_6602_cov_9.100962	low quality draft	lytic	6602	Caudovirales	Herelleviridae
C102	C102-NODE_272_length_109437_cov_52.994048_fragment_1	medium quality draft	lysogenic	61285	Caudovirales	Podoviridae	C102.maxbin.C102.018.fasta.contigs.fa	d__Bacteria;p__Bacteroidota;c__Bacteroidia;o__Bacteroidales;f__Tannerellaceae;g__Parabacteroides;s__Parabacteroides distasonis
C102	C102-NODE_102_length_187885_cov_136.070223_fragment_1	low quality draft	lysogenic	34735	Caudovirales	Siphoviridae	C102.maxbin.C102.008.fasta_sub.contigs.fa	d__Bacteria;p__Bacteroidota;c__Bacteroidia;o__Bacteroidales;f__Bacteroidaceae;g__Bacteroides;s__Bacteroides uniformis
C102	C102-NODE_2643_length_12899_cov_5.574042	low quality draft	lytic	12899
C102	C102-NODE_5063_length_5137_cov_197.000984	low quality draft	lytic	5137
C102	C102-NODE_1355_length_30352_cov_12.180447	high quality draft	lytic	30352	Caudovirales	Siphoviridae	C102.maxbin.C102.031.fasta.contigs.fa	d__Bacteria;p__Firmicutes_A;c__Clostridia;o__Oscillospirales;f__Acutalibacteraceae;g__Eubacterium_R;s__Eubacterium_R faecale
C102	C102-NODE_4679_length_5722_cov_4.302806	low quality draft	lytic	5722
C102	C102-NODE_4964_length_5283_cov_10.497513	low quality draft	lytic	5283
C102	C102-NODE_9970_length_2380_cov_3.799570	low quality draft	lytic	2380
C102	C102-NODE_4326_length_6334_cov_11.236343	complete circular	lytic	6334			C102.maxbin.C102.036.fasta_sub.contigs.fa	d__Bacteria;p__Firmicutes_A;c__Clostridia;o__Lachnospirales;f__Lachnospiraceae;g__RUG115;s__RUG115 sp900066395
C102	C102-NODE_6326_length_3885_cov_6.893473	low quality draft	lytic	3885
C102	C102-NODE_5660_length_4466_cov_3.435502	low quality draft	lytic	4466	Caudovirales	Siphoviridae
C102	C102-NODE_1872_length_20697_cov_8.659771_fragment_1	low quality draft	lysogenic	13982
C102	C102-NODE_8265_length_2888_cov_2.323685	low quality draft	lytic	2888
C102	C102-NODE_4559_length_5911_cov_80.901810	low quality draft	lytic	5911
C102	C102-NODE_7400_length_3243_cov_3.161230	low quality draft	lytic	3243
C102	C102-NODE_2811_length_11799_cov_15.816587	low quality draft	lytic	11799			C102.maxbin.C102.027.fasta.contigs.fa	d__Bacteria;p__Firmicutes_A;c__Clostridia;o__Oscillospirales;f__Acutalibacteraceae;g__Clostridium_A;s__Clostridium_A leptum
C102	C102-NODE_4595_length_5853_cov_5.437220	low quality draft	lytic	5853
C102	C102-NODE_4114_length_6728_cov_9.230031	low quality draft	lytic	6728
C102	C102-NODE_11200_length_2116_cov_5.778263	low quality draft	lytic	2116
C102	C102-NODE_3408_length_8962_cov_95.673403	low quality draft	lytic	8962			C102.concoct.21_sub.contigs.fa	d__Bacteria;p__Firmicutes_A;c__Clostridia;o__Lachnospirales;f__Lachnospiraceae;g__Enterocloster;s__Enterocloster aldenensis
C102	C102-NODE_2006_length_19185_cov_16.791009	low quality draft	lytic	19185			C102.maxbin.C102.027.fasta.contigs.fa	d__Bacteria;p__Firmicutes_A;c__Clostridia;o__Oscillospirales;f__Acutalibacteraceae;g__Clostridium_A;s__Clostridium_A leptum
C102	C102-NODE_1104_length_37146_cov_262.040279	high quality draft	lysogenic	37146	Caudovirales	Podoviridae	C102.mycc.Cluster.23_sub.contigs.fa	d__Bacteria;p__Proteobacteria;c__Gammaproteobacteria;o__Enterobacterales;f__Enterobacteriaceae;g__Escherichia;s__Escherichia coli
C102	C102-NODE_1846_length_21198_cov_15.857825	high quality draft	lytic	21198	Caudovirales	Siphoviridae	C102.concoct.21_sub.contigs.fa	d__Bacteria;p__Firmicutes_A;c__Clostridia;o__Lachnospirales;f__Lachnospiraceae;g__Enterocloster;s__Enterocloster aldenensis
C102	C102-NODE_4428_length_6159_cov_6.179391	complete circular	lytic	6159
C102	C102-NODE_1107_length_36964_cov_47.028150_fragment_2	low quality draft	lysogenic	10542			C102.maxbin.C102.019.fasta.contigs.fa	d__Bacteria;p__Firmicutes_A;c__Clostridia;o__Lachnospirales;f__Lachnospiraceae;g__Enterocloster;s__Enterocloster clostridioformis
C102	C102-NODE_11769_length_2015_cov_3.605102	complete circular	lytic	2015
C102	C102-NODE_5266_length_4888_cov_81.097041	low quality draft	lytic	4888			C102.concoct.27_sub.contigs.fa	d__Bacteria;p__Proteobacteria;c__Gammaproteobacteria;o__Burkholderiales;f__Burkholderiaceae;g__Parasutterella;s__Parasutterella sp900552195
C102	C102-NODE_418_length_84392_cov_196.564355	high quality draft	lytic	84392	Caudovirales	Podoviridae
C102	C102-NODE_925_length_43387_cov_111.991807_fragment_1	low quality draft	lysogenic	16816			C102.concoct.27_sub.contigs.fa	d__Bacteria;p__Proteobacteria;c__Gammaproteobacteria;o__Burkholderiales;f__Burkholderiaceae;g__Parasutterella;s__Parasutterella sp900552195
C102	C102-NODE_4589_length_5870_cov_38.856750	low quality draft	lysogenic	5870
C102	C102-NODE_10768_length_2203_cov_2.747672	low quality draft	lytic	2203
C102	C102-NODE_8713_length_2723_cov_2.673913	low quality draft	lytic	2723
C102	C102-NODE_2602_length_13284_cov_4.274548	low quality draft	lytic	13284			C102.metabat.bin.17_sub.contigs.fa	d__Bacteria;p__Firmicutes_A;c__Clostridia;o__Lachnospirales;f__Lachnospiraceae;g__Eisenbergiella;s__Eisenbergiella tayi
C102	C102-NODE_10328_length_2294_cov_2.919160	low quality draft	lytic	2294
C102	C102-NODE_2571_length_13542_cov_52.803366	low quality draft	lytic	13542			C102.maxbin.C102.021.fasta.contigs.fa	d__Bacteria;p__Firmicutes_A;c__Clostridia;o__Lachnospirales;f__Lachnospiraceae;g__Agathobacter;s__Agathobacter faecis
C102	C102-NODE_12606_length_1884_cov_2.481684	low quality draft	lytic	1884			C102.maxbin.C102.036.fasta_sub.contigs.fa	d__Bacteria;p__Firmicutes_A;c__Clostridia;o__Lachnospirales;f__Lachnospiraceae;g__RUG115;s__RUG115 sp900066395
C102	C102-NODE_7732_length_3091_cov_3.812582	low quality draft	lytic	3091
C102	C102-NODE_2748_length_12139_cov_4.103774	low quality draft	lytic	12139	Caudovirales	Myoviridae
C102	C102-NODE_2314_length_15802_cov_204.371817	low quality draft	lytic	15802	Caudovirales	Siphoviridae	C102.mycc.Cluster.24.contigs.fa	d__Bacteria;p__Firmicutes_A;c__Clostridia;o__Lachnospirales;f__Lachnospiraceae;g__Mediterraneibacter;s__Mediterraneibacter torques
C102	C102-NODE_5715_length_4422_cov_3.204488	low quality draft	lytic	4422
C102	C102-NODE_644_length_58978_cov_195.784600_fragment_1	low quality draft	lysogenic	25071	Caudovirales	Myoviridae	C102.mycc.Cluster.23_sub.contigs.fa	d__Bacteria;p__Proteobacteria;c__Gammaproteobacteria;o__Enterobacterales;f__Enterobacteriaceae;g__Escherichia;s__Escherichia coli
C102	C102-NODE_6_length_542903_cov_64.418946_fragment_1	high quality draft	lysogenic	49981	Caudovirales	Podoviridae	C102.maxbin.C102.016.fasta_sub.contigs.fa	d__Bacteria;p__Bacteroidota;c__Bacteroidia;o__Bacteroidales;f__Bacteroidaceae;g__Bacteroides;s__Bacteroides fragilis
C102	C102-NODE_3509_length_8553_cov_4.133561	low quality draft	lytic	8553	Caudovirales	Myoviridae
C102	C102-NODE_14348_length_1676_cov_4.046885	low quality draft	lytic	1676
C102	C102-NODE_5651_length_4474_cov_2.421589	low quality draft	lytic	4474			C102.metabat.bin.17_sub.contigs.fa	d__Bacteria;p__Firmicutes_A;c__Clostridia;o__Lachnospirales;f__Lachnospiraceae;g__Eisenbergiella;s__Eisenbergiella tayi
C102	C102-NODE_3390_length_9029_cov_3.502563	low quality draft	lytic	9029
C102	C102-NODE_984_length_40874_cov_17.038315	medium quality draft	lysogenic	40874	Caudovirales	Siphoviridae
C102	C102-NODE_10871_length_2184_cov_2.070456	low quality draft	lytic	2184
C102	C102-NODE_6649_length_3646_cov_3.243386	low quality draft	lytic	3646
C102	C102-NODE_1300_length_31689_cov_44.273219	high quality draft	lytic	31689	Caudovirales	Siphoviridae
C102	C102-NODE_1485_length_27627_cov_23.996337	high quality draft	lytic	27627	Caudovirales		C102.maxbin.C102.026.fasta.contigs.fa	d__Bacteria;p__Firmicutes_A;c__Clostridia;o__Lachnospirales;f__Lachnospiraceae;g__Lachnospira;s__Lachnospira sp000437735
C102	C102-NODE_13825_length_1734_cov_3.954735	low quality draft	lytic	1734
C102	C102-NODE_3287_length_9426_cov_3.858713	low quality draft	lytic	9426
C102	C102-NODE_969_length_41495_cov_75.351617	medium quality draft	lysogenic	41495	Caudovirales	Myoviridae	C102.concoct.21_sub.contigs.fa	d__Bacteria;p__Firmicutes_A;c__Clostridia;o__Lachnospirales;f__Lachnospiraceae;g__Enterocloster;s__Enterocloster aldenensis
C102	C102-NODE_5524_length_4595_cov_3.390529	low quality draft	lysogenic	4595
C102	C102-NODE_4997_length_5227_cov_3.721578	low quality draft	lytic	5227
C102	C102-NODE_3082_length_10368_cov_4.492097	low quality draft	lytic	10368
C102	C102-NODE_1065_length_38343_cov_252.809418	high quality draft	lysogenic	38343	Lactobacillales	Lactobacillaceae	C102.concoct.21_sub.contigs.fa	d__Bacteria;p__Firmicutes_A;c__Clostridia;o__Lachnospirales;f__Lachnospiraceae;g__Enterocloster;s__Enterocloster aldenensis
C102	C102-NODE_6338_length_3872_cov_3.715745	low quality draft	lytic	3872
C102	C102-NODE_1207_length_34136_cov_201.744462_fragment_1	low quality draft	lysogenic	10346			C102.mycc.Cluster.24.contigs.fa	d__Bacteria;p__Firmicutes_A;c__Clostridia;o__Lachnospirales;f__Lachnospiraceae;g__Mediterraneibacter;s__Mediterraneibacter torques
C102	C102-NODE_185_length_143433_cov_35.181053_fragment_3	medium quality draft	lysogenic	45466	Caudovirales	Siphoviridae	C102.maxbin.C102.021.fasta.contigs.fa	d__Bacteria;p__Firmicutes_A;c__Clostridia;o__Lachnospirales;f__Lachnospiraceae;g__Agathobacter;s__Agathobacter faecis
C102	C102-NODE_10699_length_2216_cov_57.965757	low quality draft	lytic	2216
C102	C102-NODE_3399_length_9004_cov_10.200581	low quality draft	lytic	9004	Caudovirales	Siphoviridae
C102	C102-NODE_8661_length_2735_cov_7.233209	low quality draft	lytic	2735
C102	C102-NODE_7847_length_3048_cov_3.064818	low quality draft	lytic	3048			C102.metabat.bin.59.contigs.fa	d__Bacteria;p__Firmicutes_A;c__Clostridia;o__Lachnospirales;f__Lachnospiraceae;g__Anaerostipes;s__Anaerostipes hadrus
C102	C102-NODE_8101_length_2948_cov_3.245074	low quality draft	lytic	2948
C102	C102-NODE_2993_length_10833_cov_5.511041	low quality draft	lytic	10833	Caudovirales	Podoviridae
C102	C102-NODE_5037_length_5166_cov_7.153395	low quality draft	lytic	5166
C102	C102-NODE_1785_length_22182_cov_182.046640	low quality draft	lytic	22182	Caudovirales	Myoviridae	C102.maxbin.C102.005.fasta.contigs.fa	d__Bacteria;p__Actinobacteriota;c__Actinomycetia;o__Actinomycetales;f__Bifidobacteriaceae;g__Bifidobacterium;s__Bifidobacterium adolescentis
C102	C102-NODE_2306_length_15849_cov_6.720337	low quality draft	lysogenic	15849
C102	C102-NODE_13275_length_1799_cov_2.568807	low quality draft	lytic	1799			C102.maxbin.C102.036.fasta_sub.contigs.fa	d__Bacteria;p__Firmicutes_A;c__Clostridia;o__Lachnospirales;f__Lachnospiraceae;g__RUG115;s__RUG115 sp900066395
C102	C102-NODE_751_length_52442_cov_16.706969_fragment_1	medium quality draft	lysogenic	33742	Caudovirales	Myoviridae	C102.concoct.21_sub.contigs.fa	d__Bacteria;p__Firmicutes_A;c__Clostridia;o__Lachnospirales;f__Lachnospiraceae;g__Enterocloster;s__Enterocloster aldenensis
C102	C102-NODE_13951_length_1718_cov_2.528563	low quality draft	lytic	1718
C102	C102-NODE_4178_length_6575_cov_3.096012	low quality draft	lytic	6575			C102.metabat.bin.17_sub.contigs.fa	d__Bacteria;p__Firmicutes_A;c__Clostridia;o__Lachnospirales;f__Lachnospiraceae;g__Eisenbergiella;s__Eisenbergiella tayi
C102	C102-NODE_788_length_50630_cov_55.356836_fragment_1	medium quality draft	lysogenic	26178	Caudovirales	Siphoviridae	C102.maxbin.C102.019.fasta.contigs.fa	d__Bacteria;p__Firmicutes_A;c__Clostridia;o__Lachnospirales;f__Lachnospiraceae;g__Enterocloster;s__Enterocloster clostridioformis
C102	C102-NODE_7341_length_3267_cov_3.213885	low quality draft	lytic	3267
C102	C102-NODE_9842_length_2407_cov_2.281463	low quality draft	lytic	2407	Caudovirales	Siphoviridae
C102	C102-NODE_25149_length_1010_cov_2.384293	low quality draft	lytic	1010
C102	C102-NODE_8256_length_2894_cov_2.890102	low quality draft	lytic	2894	Caudovirales	Siphoviridae
C102	C102-NODE_16969_length_1442_cov_2.806056	low quality draft	lytic	1442
C102	C102-NODE_7414_length_3236_cov_3.113172	low quality draft	lytic	3236
C102	C102-NODE_1136_length_36155_cov_22.802438	medium quality draft	lysogenic	36155	Caudovirales		C102.mycc.Cluster.12.contigs.fa	d__Bacteria;p__Firmicutes_C;c__Negativicutes;o__Veillonellales;f__Veillonellaceae;g__Veillonella;s__Veillonella parvula_A
C102	C102-NODE_6327_length_3884_cov_22.106033	low quality draft	lytic	3884
C102	C102-NODE_56_length_251556_cov_20.031467_fragment_2	high quality draft	lysogenic	48387	Caudovirales	Myoviridae	C102.maxbin.C102.027.fasta.contigs.fa	d__Bacteria;p__Firmicutes_A;c__Clostridia;o__Oscillospirales;f__Acutalibacteraceae;g__Clostridium_A;s__Clostridium_A leptum
C102	C102-NODE_11357_length_2087_cov_2.362205	low quality draft	lytic	2087
C102	C102-NODE_4236_length_6484_cov_33.270649	low quality draft	lytic	6484
C102	C102-NODE_10379_length_2282_cov_3.553211	low quality draft	lytic	2282
C102	C102-NODE_11_length_456264_cov_60.438672_fragment_2	medium quality draft	lysogenic	43836	Caudovirales	Siphoviridae	C102.mycc.Cluster.12.contigs.fa	d__Bacteria;p__Firmicutes_C;c__Negativicutes;o__Veillonellales;f__Veillonellaceae;g__Veillonella;s__Veillonella parvula_A
C102	C102-NODE_10821_length_2194_cov_2.776999	low quality draft	lytic	2194
C102	C102-NODE_5618_length_4504_cov_3.153518	low quality draft	lytic	4504
C102	C102-NODE_16817_length_1452_cov_3.093772	low quality draft	lytic	1452
C102	C102-NODE_10242_length_2318_cov_2.404331	low quality draft	lytic	2318	Caudovirales	Siphoviridae
C102	C102-NODE_5830_length_4308_cov_3.379967	low quality draft	lytic	4308
C102	C102-NODE_4066_length_6849_cov_79.085958	low quality draft	lytic	6849
C102	C102-NODE_16020_length_1517_cov_3.653215	low quality draft	lytic	1517
C102	C102-NODE_3958_length_7101_cov_3.749645	low quality draft	lytic	7101
C102	C102-NODE_10201_length_2325_cov_2.929075	low quality draft	lytic	2325
C102	C102-NODE_23_length_354908_cov_134.665058_fragment_5	medium quality draft	lysogenic	30548			C102.maxbin.C102.008.fasta_sub.contigs.fa	d__Bacteria;p__Bacteroidota;c__Bacteroidia;o__Bacteroidales;f__Bacteroidaceae;g__Bacteroides;s__Bacteroides uniformis
C102	C102-NODE_23_length_354908_cov_134.665058_fragment_1	high quality draft	lysogenic	52064	Caudovirales	Siphoviridae	C102.maxbin.C102.008.fasta_sub.contigs.fa	d__Bacteria;p__Bacteroidota;c__Bacteroidia;o__Bacteroidales;f__Bacteroidaceae;g__Bacteroides;s__Bacteroides uniformis
C102	C102-NODE_1241_length_32780_cov_15.685164_fragment_1	medium quality draft	lysogenic	16214	Caudovirales	Myoviridae	C102.maxbin.C102.027.fasta.contigs.fa	d__Bacteria;p__Firmicutes_A;c__Clostridia;o__Oscillospirales;f__Acutalibacteraceae;g__Clostridium_A;s__Clostridium_A leptum
C102	C102-NODE_1286_length_31895_cov_7.431093	medium quality draft	lysogenic	31895	Caudovirales	Podoviridae
C102	C102-NODE_8028_length_2976_cov_3.163300	low quality draft	lytic	2976	Caudovirales	Siphoviridae
C102	C102-NODE_2599_length_13307_cov_80.421295	medium quality draft	lytic	13307			C102.concoct.27_sub.contigs.fa	d__Bacteria;p__Proteobacteria;c__Gammaproteobacteria;o__Burkholderiales;f__Burkholderiaceae;g__Parasutterella;s__Parasutterella sp900552195
C102	C102-NODE_14363_length_1675_cov_2.837037	low quality draft	lysogenic	1675
C102	C102-NODE_1582_length_25658_cov_27.094403_fragment_1	low quality draft	lysogenic	8837			C102.maxbin.C102.027.fasta.contigs.fa	d__Bacteria;p__Firmicutes_A;c__Clostridia;o__Oscillospirales;f__Acutalibacteraceae;g__Clostridium_A;s__Clostridium_A leptum
C102	C102-NODE_7930_length_3014_cov_3.553227	low quality draft	lysogenic	3014
C102	C102-NODE_5298_length_4855_cov_34.601875	low quality draft	lytic	4855			C102.maxbin.C102.024.fasta_sub.contigs.fa	d__Bacteria;p__Bacteroidota;c__Bacteroidia;o__Bacteroidales;f__Bacteroidaceae;g__Bacteroides;s__Bacteroides thetaiotaomicron
C102	C102-NODE_9723_length_2439_cov_4.257131	low quality draft	lysogenic	2439
C102	C102-NODE_958_length_41868_cov_7.704350_fragment_1	low quality draft	lysogenic	15492	Caudovirales	Myoviridae
C102	C102-NODE_19581_length_1266_cov_3.375723	low quality draft	lytic	1266
C102	C102-NODE_8362_length_2849_cov_2.151754	low quality draft	lytic	2849			C102.metabat.bin.59.contigs.fa	d__Bacteria;p__Firmicutes_A;c__Clostridia;o__Lachnospirales;f__Lachnospiraceae;g__Anaerostipes;s__Anaerostipes hadrus
C102	C102-NODE_5158_length_5019_cov_4.045528	low quality draft	lytic	5019
C102	C102-NODE_8229_length_2902_cov_2.816298	low quality draft	lytic	2902
C102	C102-NODE_890_length_45179_cov_9.284128	high quality draft	lysogenic	45179			C102.metabat.bin.17_sub.contigs.fa	d__Bacteria;p__Firmicutes_A;c__Clostridia;o__Lachnospirales;f__Lachnospiraceae;g__Eisenbergiella;s__Eisenbergiella tayi
C102	C102-NODE_6596_length_3684_cov_101.738771	low quality draft	lytic	3684
C102	C102-NODE_10282_length_2306_cov_3.046646	low quality draft	lytic	2306
C102	C102-NODE_4864_length_5450_cov_3.817238	low quality draft	lytic	5450	Caudovirales	Siphoviridae
C102	C102-NODE_15348_length_1580_cov_2.467541	low quality draft	lytic	1580	Caudovirales	Siphoviridae
C102	C102-NODE_7940_length_3010_cov_3.600677	low quality draft	lytic	3010
C102	C102-NODE_1453_length_28370_cov_17.581282	high quality draft	lytic	28370	Caudovirales	Myoviridae	C102.maxbin.C102.027.fasta.contigs.fa	d__Bacteria;p__Firmicutes_A;c__Clostridia;o__Oscillospirales;f__Acutalibacteraceae;g__Clostridium_A;s__Clostridium_A leptum
C102	C102-NODE_5482_length_4639_cov_5.225785	low quality draft	lytic	4639
C102	C102-NODE_3079_length_10384_cov_4.511279	low quality draft	lytic	10384	Caudovirales	Podoviridae
C102	C102-NODE_4981_length_5253_cov_4.111197	low quality draft	lytic	5253
C102	C102-NODE_11937_length_1987_cov_2.042443	low quality draft	lytic	1987
C102	C102-NODE_6176_length_4007_cov_3.145749	low quality draft	lytic	4007
C102	C102-NODE_6308_length_3897_cov_549.910463	low quality draft	lytic	3897			C102.concoct.27_sub.contigs.fa	d__Bacteria;p__Proteobacteria;c__Gammaproteobacteria;o__Burkholderiales;f__Burkholderiaceae;g__Parasutterella;s__Parasutterella sp900552195
C102	C102-NODE_371_length_92064_cov_111.581367_fragment_1	low quality draft	lysogenic	8827			C102.maxbin.C102.009.fasta.contigs.fa	d__Bacteria;p__Firmicutes_A;c__Clostridia;o__Oscillospirales;f__Oscillospiraceae;g__Flavonifractor;s__Flavonifractor plautii
C102	C102-NODE_6302_length_3902_cov_2.756434	low quality draft	lytic	3902
C102	C102-NODE_9201_length_2578_cov_2.331748	low quality draft	lytic	2578	Caudovirales	Myoviridae
C102	C102-NODE_9553_length_2479_cov_3.015264	low quality draft	lysogenic	2479
C102	C102-NODE_3436_length_8864_cov_84.709161	low quality draft	lytic	8864			C102.metabat.bin.2.contigs.fa	d__Bacteria;p__Firmicutes_A;c__Clostridia;o__Oscillospirales;f__Ruminococcaceae;g__Ruthenibacterium;s__Ruthenibacterium lactatiformans
C102	C102-NODE_6255_length_3935_cov_3.937887	low quality draft	lytic	3935			C102.metabat.bin.17_sub.contigs.fa	d__Bacteria;p__Firmicutes_A;c__Clostridia;o__Lachnospirales;f__Lachnospiraceae;g__Eisenbergiella;s__Eisenbergiella tayi
C102	C102-NODE_4504_length_6021_cov_2.990781	low quality draft	lytic	6021
C102	C102-NODE_3770_length_7652_cov_3.425036	low quality draft	lytic	7652			C102.mycc.Cluster.11_sub.contigs.fa	d__Bacteria;p__Firmicutes_C;c__Negativicutes;o__Veillonellales;f__Dialisteraceae;g__Dialister;s__Dialister invisus
C102	C102-NODE_12622_length_1882_cov_2.864806	low quality draft	lytic	1882
C102	C102-NODE_10631_length_2230_cov_19.024368	low quality draft	lytic	2230			C102.maxbin.C102.027.fasta.contigs.fa	d__Bacteria;p__Firmicutes_A;c__Clostridia;o__Oscillospirales;f__Acutalibacteraceae;g__Clostridium_A;s__Clostridium_A leptum
C102	C102-NODE_1017_length_39700_cov_571.697944	complete circular	lysogenic	39700	Caudovirales	Siphoviridae	C102.maxbin.C102.005.fasta.contigs.fa	d__Bacteria;p__Actinobacteriota;c__Actinomycetia;o__Actinomycetales;f__Bifidobacteriaceae;g__Bifidobacterium;s__Bifidobacterium adolescentis
C102	C102-NODE_11983_length_1980_cov_2.728831	low quality draft	lytic	1980
C102	C102-NODE_6328_length_3881_cov_6.210925	low quality draft	lytic	3881
C102	C102-NODE_129_length_170998_cov_13.978233_fragment_2	low quality draft	lysogenic	24637	Caudovirales	Podoviridae	C102.maxbin.C102.031.fasta.contigs.fa	d__Bacteria;p__Firmicutes_A;c__Clostridia;o__Oscillospirales;f__Acutalibacteraceae;g__Eubacterium_R;s__Eubacterium_R faecale
C102	C102-NODE_3310_length_9333_cov_104.746820	low quality draft	lytic	9333			C102.maxbin.C102.008.fasta_sub.contigs.fa	d__Bacteria;p__Bacteroidota;c__Bacteroidia;o__Bacteroidales;f__Bacteroidaceae;g__Bacteroides;s__Bacteroides uniformis
C102	C102-NODE_495_length_73324_cov_172.456892_fragment_1	high quality draft	lysogenic	40476	Caudovirales	Myoviridae	C102.mycc.Cluster.23_sub.contigs.fa	d__Bacteria;p__Proteobacteria;c__Gammaproteobacteria;o__Enterobacterales;f__Enterobacteriaceae;g__Escherichia;s__Escherichia coli
C102	C102-NODE_2774_length_11990_cov_6.639129	low quality draft	lytic	11990
C102	C102-NODE_4319_length_6343_cov_60.493480	low quality draft	lytic	6343			C102.maxbin.C102.019.fasta.contigs.fa	d__Bacteria;p__Firmicutes_A;c__Clostridia;o__Lachnospirales;f__Lachnospiraceae;g__Enterocloster;s__Enterocloster clostridioformis
C102	C102-NODE_8285_length_2882_cov_8.436859	low quality draft	lytic	2882
C102	C102-NODE_17207_length_1425_cov_2.238686	low quality draft	lytic	1425
C102	C102-NODE_12624_length_1882_cov_2.596059	low quality draft	lytic	1882
C102	C102-NODE_4431_length_6157_cov_4.403966	low quality draft	lytic	6157
C102	C102-NODE_3887_length_7295_cov_52.289917	low quality draft	lytic	7295
C102	C102-NODE_58_length_248220_cov_173.355650_fragment_2	low quality draft	lysogenic	18534	Caudovirales	Podoviridae	C102.maxbin.C102.008.fasta_sub.contigs.fa	d__Bacteria;p__Bacteroidota;c__Bacteroidia;o__Bacteroidales;f__Bacteroidaceae;g__Bacteroides;s__Bacteroides uniformis
C102	C102-NODE_339_length_97602_cov_8.097553_fragment_1	low quality draft	lysogenic	46736	Caudovirales		C102.concoct.21_sub.contigs.fa	d__Bacteria;p__Firmicutes_A;c__Clostridia;o__Lachnospirales;f__Lachnospiraceae;g__Enterocloster;s__Enterocloster aldenensis
C102	C102-NODE_1710_length_23348_cov_34.332117	low quality draft	lytic	23348	Caudovirales		C102.maxbin.C102.023.fasta.contigs.fa	d__Bacteria;p__Firmicutes_A;c__Clostridia;o__Lachnospirales;f__Lachnospiraceae;g__Hungatella;s__Hungatella effluvii
C102	C102-NODE_9274_length_2556_cov_2.797681	low quality draft	lytic	2556	Caudovirales	Siphoviridae
C102	C102-NODE_5519_length_4602_cov_53.265230	low quality draft	lysogenic	4602
C102	C102-NODE_603_length_62875_cov_364.831869	medium quality draft	lytic	62875	Caudovirales	Siphoviridae	C102.maxbin.C102.003.fasta.contigs.fa	d__Bacteria;p__Bacteroidota;c__Bacteroidia;o__Bacteroidales;f__Bacteroidaceae;g__Phocaeicola;s__Phocaeicola dorei
C102	C102-NODE_71_length_216636_cov_31.474298_fragment_1	medium quality draft	lysogenic	98523			C102.maxbin.C102.023.fasta.contigs.fa	d__Bacteria;p__Firmicutes_A;c__Clostridia;o__Lachnospirales;f__Lachnospiraceae;g__Hungatella;s__Hungatella effluvii
C102	C102-NODE_20008_length_1243_cov_2.060606	low quality draft	lytic	1243
C102	C102-NODE_4758_length_5598_cov_3.255638	low quality draft	lytic	5598			C102.metabat.bin.17_sub.contigs.fa	d__Bacteria;p__Firmicutes_A;c__Clostridia;o__Lachnospirales;f__Lachnospiraceae;g__Eisenbergiella;s__Eisenbergiella tayi
C102	C102-NODE_12485_length_1898_cov_3.786218	low quality draft	lytic	1898
C102	C102-NODE_12980_length_1836_cov_7.039304	low quality draft	lytic	1836
C102	C102-NODE_11158_length_2125_cov_3.557488	low quality draft	lytic	2125	Caudovirales
C102	C102-NODE_4785_length_5564_cov_72.399528	low quality draft	lytic	5564			C102.maxbin.C102.019.fasta.contigs.fa	d__Bacteria;p__Firmicutes_A;c__Clostridia;o__Lachnospirales;f__Lachnospiraceae;g__Enterocloster;s__Enterocloster clostridioformis
C102	C102-NODE_13720_length_1746_cov_3.532229	low quality draft	lytic	1746
C102	C102-NODE_953_length_42347_cov_98.085997_fragment_1	low quality draft	lysogenic	36362	Caudovirales		C102.maxbin.C102.009.fasta.contigs.fa	d__Bacteria;p__Firmicutes_A;c__Clostridia;o__Oscillospirales;f__Oscillospiraceae;g__Flavonifractor;s__Flavonifractor plautii
C102	C102-NODE_8736_length_2715_cov_2.886842	low quality draft	lytic	2715
C102	C102-NODE_504_length_71880_cov_55.087741_fragment_1	low quality draft	lysogenic	34803			C102.maxbin.C102.016.fasta_sub.contigs.fa	d__Bacteria;p__Bacteroidota;c__Bacteroidia;o__Bacteroidales;f__Bacteroidaceae;g__Bacteroides;s__Bacteroides fragilis
C102	C102-NODE_313_length_101581_cov_9.662599_fragment_2	low quality draft	lysogenic	9195	Caudovirales	Podoviridae
C102	C102-NODE_351_length_95367_cov_129.173168_fragment_1	medium quality draft	lysogenic	33133	Caudovirales	Myoviridae	C102.maxbin.C102.008.fasta_sub.contigs.fa	d__Bacteria;p__Bacteroidota;c__Bacteroidia;o__Bacteroidales;f__Bacteroidaceae;g__Bacteroides;s__Bacteroides uniformis
C102	C102-NODE_5429_length_4690_cov_5.236030	low quality draft	lytic	4690
C102	C102-NODE_518_length_70844_cov_7.496970_fragment_1	medium quality draft	lysogenic	36438	Caudovirales	Siphoviridae
C102	C102-NODE_7287_length_3292_cov_4.667285	low quality draft	lytic	3292
C102	C102-NODE_5283_length_4869_cov_3.904030	low quality draft	lytic	4869
C102	C102-NODE_9534_length_2484_cov_2.615480	low quality draft	lytic	2484
C102	C102-NODE_1000_length_40394_cov_30.696423	medium quality draft	lytic	40394	Caudovirales	Siphoviridae	C102.maxbin.C102.024.fasta_sub.contigs.fa	d__Bacteria;p__Bacteroidota;c__Bacteroidia;o__Bacteroidales;f__Bacteroidaceae;g__Bacteroides;s__Bacteroides thetaiotaomicron
C102	C102-NODE_3993_length_7032_cov_4.201519	low quality draft	lytic	7032	Caudovirales	Siphoviridae
C102	C102-NODE_13344_length_1792_cov_2.611975	low quality draft	lytic	1792
C102	C102-NODE_9287_length_2552_cov_3.451342	low quality draft	lytic	2552	Caudovirales	Podoviridae
C102	C102-NODE_2299_length_15894_cov_16.355831	low quality draft	lytic	15894	Caudovirales	Siphoviridae	C102.maxbin.C102.027.fasta.contigs.fa	d__Bacteria;p__Firmicutes_A;c__Clostridia;o__Oscillospirales;f__Acutalibacteraceae;g__Clostridium_A;s__Clostridium_A leptum
C102	C102-NODE_3640_length_8061_cov_3.531976	low quality draft	lytic	8061
C102	C102-NODE_6392_length_3833_cov_3.508999	low quality draft	lytic	3833
C102	C102-NODE_5748_length_4385_cov_4.732102	low quality draft	lytic	4385	Caudovirales	Myoviridae
C102	C102-NODE_3180_length_9884_cov_7.298199	low quality draft	lysogenic	9884
C102	C102-NODE_9830_length_2409_cov_4.528887	low quality draft	lytic	2409
C102	C102-NODE_7788_length_3069_cov_49.977770	low quality draft	lytic	3069			C102.maxbin.C102.027.fasta.contigs.fa	d__Bacteria;p__Firmicutes_A;c__Clostridia;o__Oscillospirales;f__Acutalibacteraceae;g__Clostridium_A;s__Clostridium_A leptum
C102	C102-NODE_5248_length_4900_cov_3.934985	low quality draft	lysogenic	4900
C102	C102-NODE_1876_length_20657_cov_6.394573	low quality draft	lytic	20657	Caudovirales	Podoviridae
C102	C102-NODE_4510_length_6009_cov_4.759993	low quality draft	lytic	6009
C102	C102-NODE_3192_length_9843_cov_4.324275	low quality draft	lytic	9843	Caudovirales	Siphoviridae
C102	C102-NODE_7730_length_3092_cov_3.391834	low quality draft	lytic	3092
C102	C102-NODE_6150_length_4027_cov_5.129154	low quality draft	lytic	4027
C102	C102-NODE_131_length_170706_cov_11.718572_fragment_2	high quality draft	lysogenic	62952	Caudovirales	Myoviridae	C102.metabat.bin.49.contigs.fa	d__Bacteria;p__Firmicutes;c__Bacilli;o__Erysipelotrichales;f__Erysipelotrichaceae;g__Clostridium_AQ;s__Clostridium_AQ innocuum
C102	C102-NODE_8809_length_2693_cov_3.843442	low quality draft	lytic	2693
C102	C102-NODE_2735_length_12301_cov_4.592765	low quality draft	lytic	12301	Caudovirales	Podoviridae
C102	C102-NODE_1027_length_39493_cov_46.321974	high quality draft	lysogenic	39493	Caudovirales	Siphoviridae	C102.maxbin.C102.019.fasta.contigs.fa	d__Bacteria;p__Firmicutes_A;c__Clostridia;o__Lachnospirales;f__Lachnospiraceae;g__Enterocloster;s__Enterocloster clostridioformis
C102	C102-NODE_5157_length_5020_cov_6.505337	low quality draft	lysogenic	5020
C102	C102-NODE_2340_length_15570_cov_4.461811	low quality draft	lytic	15570	Caudovirales	Siphoviridae	C102.concoct.2_sub.contigs.fa	d__Bacteria;p__Actinobacteriota;c__Actinomycetia;o__Actinomycetales;f__Bifidobacteriaceae;g__Bifidobacterium;s__Bifidobacterium longum
C102	C102-NODE_5290_length_4865_cov_4.901871	complete circular	lytic	4865	Petitvirales	Microviridae
C102	C102-NODE_10372_length_2284_cov_3.105877	low quality draft	lytic	2284	Caudovirales	Siphoviridae
C102	C102-NODE_23404_length_1077_cov_2.877691	low quality draft	lytic	1077
C102	C102-NODE_1121_length_36625_cov_212.633798_fragment_1	low quality draft	lysogenic	9097	Caudovirales	Siphoviridae	C102.mycc.Cluster.23_sub.contigs.fa	d__Bacteria;p__Proteobacteria;c__Gammaproteobacteria;o__Enterobacterales;f__Enterobacteriaceae;g__Escherichia;s__Escherichia coli
C102	C102-NODE_5587_length_4530_cov_3.263687	low quality draft	lytic	4530
C102	C102-NODE_357_length_93917_cov_69.027647	complete circular	lytic	93917	Caudovirales	Podoviridae
C102	C102-NODE_3133_length_10112_cov_7.492194	low quality draft	lytic	10112
C102	C102-NODE_11979_length_1980_cov_4.090909	low quality draft	lytic	1980
C102	C102-NODE_3812_length_7485_cov_4.110094	low quality draft	lytic	7485
C102	C102-NODE_9750_length_2431_cov_3.543350	low quality draft	lytic	2431
C102	C102-NODE_2092_length_18051_cov_20.534174_fragment_1	low quality draft	lysogenic	6817			C102.concoct.2_sub.contigs.fa	d__Bacteria;p__Actinobacteriota;c__Actinomycetia;o__Actinomycetales;f__Bifidobacteriaceae;g__Bifidobacterium;s__Bifidobacterium longum
C102	C102-NODE_15631_length_1551_cov_2.708556	low quality draft	lytic	1551
C102	C102-NODE_108_length_185897_cov_147.220720_fragment_1	medium quality draft	lysogenic	28887			C102.maxbin.C102.008.fasta_sub.contigs.fa	d__Bacteria;p__Bacteroidota;c__Bacteroidia;o__Bacteroidales;f__Bacteroidaceae;g__Bacteroides;s__Bacteroides uniformis
C102	C102-NODE_14920_length_1620_cov_37.635144	low quality draft	lytic	1620			C102.maxbin.C102.026.fasta.contigs.fa	d__Bacteria;p__Firmicutes_A;c__Clostridia;o__Lachnospirales;f__Lachnospiraceae;g__Lachnospira;s__Lachnospira sp000437735
C102	C102-NODE_2305_length_15853_cov_108.900241	low quality draft	lytic	15853			C102.maxbin.C102.013.fasta_sub.contigs.fa	d__Bacteria;p__Bacteroidota;c__Bacteroidia;o__Bacteroidales;f__Bacteroidaceae;g__Bacteroides;s__Bacteroides sp902362375
C102	C102-NODE_12474_length_1903_cov_2.992965	low quality draft	lytic	1903
C102	C102-NODE_3531_length_8481_cov_3.555068	low quality draft	lytic	8481	Caudovirales	Myoviridae	C102.mycc.Cluster.11_sub.contigs.fa	d__Bacteria;p__Firmicutes_C;c__Negativicutes;o__Veillonellales;f__Dialisteraceae;g__Dialister;s__Dialister invisus
C102	C102-NODE_4780_length_5571_cov_4.010334	low quality draft	lytic	5571			C102.mycc.Cluster.11_sub.contigs.fa	d__Bacteria;p__Firmicutes_C;c__Negativicutes;o__Veillonellales;f__Dialisteraceae;g__Dialister;s__Dialister invisus
C102	C102-NODE_8081_length_2956_cov_2.898311	low quality draft	lytic	2956
C102	C102-NODE_4539_length_5954_cov_51.335142	low quality draft	lysogenic	5954
C102	C102-NODE_5104_length_5078_cov_3.731834	low quality draft	lytic	5078
C102	C102-NODE_4999_length_5218_cov_17.438892	low quality draft	lysogenic	5218
C102	C102-NODE_3442_length_8831_cov_4.365314	low quality draft	lytic	8831			C102.maxbin.C102.036.fasta_sub.contigs.fa	d__Bacteria;p__Firmicutes_A;c__Clostridia;o__Lachnospirales;f__Lachnospiraceae;g__RUG115;s__RUG115 sp900066395
C102	C102-NODE_15320_length_1582_cov_3.555337	low quality draft	lytic	1582
C102	C102-NODE_3904_length_7254_cov_4.199333	low quality draft	lytic	7254
C102	C102-NODE_2708_length_12452_cov_105.194805	low quality draft	lytic	12452			C102.maxbin.C102.013.fasta_sub.contigs.fa	d__Bacteria;p__Bacteroidota;c__Bacteroidia;o__Bacteroidales;f__Bacteroidaceae;g__Bacteroides;s__Bacteroides sp902362375
C102	C102-NODE_4671_length_5728_cov_4.583113	low quality draft	lytic	5728
C102	C102-NODE_4857_length_5457_cov_4.402999	low quality draft	lytic	5457
C102	C102-NODE_11181_length_2121_cov_3.102614	low quality draft	lytic	2121
C102	C102-NODE_9453_length_2505_cov_3.581633	low quality draft	lytic	2505	Caudovirales	Herelleviridae
C102	C102-NODE_13161_length_1813_cov_3.155290	low quality draft	lytic	1813
C102	C102-NODE_9_length_511721_cov_285.830460_fragment_8	low quality draft	lysogenic	64603	Caudovirales	Siphoviridae	C102.maxbin.C102.003.fasta.contigs.fa	d__Bacteria;p__Bacteroidota;c__Bacteroidia;o__Bacteroidales;f__Bacteroidaceae;g__Phocaeicola;s__Phocaeicola dorei
C102	C102-NODE_7711_length_3101_cov_3.343401	low quality draft	lytic	3101
C102	C102-NODE_13726_length_1745_cov_3.440237	low quality draft	lytic	1745
C102	C102-NODE_6312_length_3896_cov_4.564697	low quality draft	lytic	3896
C102	C102-NODE_10323_length_2295_cov_46.810714	low quality draft	lytic	2295
C102	C102-NODE_11054_length_2147_cov_3.752868	low quality draft	lytic	2147
C102	C102-NODE_9867_length_2403_cov_2.376491	low quality draft	lytic	2403
C102	C102-NODE_18581_length_1328_cov_3.498036	low quality draft	lytic	1328
C102	C102-NODE_1504_length_27333_cov_50.555869	low quality draft	lytic	27333	Caudovirales	Myoviridae	C102.maxbin.C102.019.fasta.contigs.fa	d__Bacteria;p__Firmicutes_A;c__Clostridia;o__Lachnospirales;f__Lachnospiraceae;g__Enterocloster;s__Enterocloster clostridioformis
C102	C102-NODE_6562_length_3702_cov_3.915273	low quality draft	lytic	3702
C102	C102-NODE_12147_length_1952_cov_4.812335	low quality draft	lytic	1952
C102	C102-NODE_785_length_50731_cov_5.268668	medium quality draft	lytic	50731
C102	C102-NODE_5869_length_4271_cov_2.288899	low quality draft	lytic	4271
C102	C102-NODE_5732_length_4404_cov_349.948264	low quality draft	lytic	4404
C102	C102-NODE_396_length_88423_cov_364.669552_fragment_1	medium quality draft	lysogenic	48866	Caudovirales	Siphoviridae	C102.maxbin.C102.003.fasta.contigs.fa	d__Bacteria;p__Bacteroidota;c__Bacteroidia;o__Bacteroidales;f__Bacteroidaceae;g__Phocaeicola;s__Phocaeicola dorei
C102	C102-NODE_5888_length_4253_cov_18.084088	low quality draft	lysogenic	4253			C102.concoct.2_sub.contigs.fa	d__Bacteria;p__Actinobacteriota;c__Actinomycetia;o__Actinomycetales;f__Bifidobacteriaceae;g__Bifidobacterium;s__Bifidobacterium longum
C102	C102-NODE_14775_length_1636_cov_2.412397	low quality draft	lytic	1636
C102	C102-NODE_5840_length_4299_cov_2.608624	low quality draft	lytic	4299
C102	C102-NODE_8816_length_2690_cov_5.338140	low quality draft	lytic	2690
C102	C102-NODE_3485_length_8646_cov_5.375975	low quality draft	lytic	8646
C102	C102-NODE_3805_length_7533_cov_5.093742	low quality draft	lytic	7533
C102	C102-NODE_2359_length_15402_cov_46.408353	low quality draft	lytic	15402			C102.maxbin.C102.019.fasta.contigs.fa	d__Bacteria;p__Firmicutes_A;c__Clostridia;o__Lachnospirales;f__Lachnospiraceae;g__Enterocloster;s__Enterocloster clostridioformis
C102	C102-NODE_4875_length_5438_cov_2.990340	low quality draft	lytic	5438
C102	C102-NODE_17039_length_1437_cov_3.099132	low quality draft	lytic	1437	Caudovirales	Siphoviridae
C102	C102-NODE_9707_length_2442_cov_38.346460	low quality draft	lytic	2442			C102.maxbin.C102.021.fasta.contigs.fa	d__Bacteria;p__Firmicutes_A;c__Clostridia;o__Lachnospirales;f__Lachnospiraceae;g__Agathobacter;s__Agathobacter faecis
C102	C102-NODE_1773_length_22422_cov_48.552063	low quality draft	lytic	22422			C102.maxbin.C102.021.fasta.contigs.fa	d__Bacteria;p__Firmicutes_A;c__Clostridia;o__Lachnospirales;f__Lachnospiraceae;g__Agathobacter;s__Agathobacter faecis
C102	C102-NODE_2082_length_18163_cov_7.805887	low quality draft	lytic	18163
C102	C102-NODE_532_length_69245_cov_45.799740	low quality draft	lysogenic	69245	Caudovirales	Siphoviridae
C102	C102-NODE_8134_length_2936_cov_2.079139	low quality draft	lytic	2936	Caudovirales	Myoviridae
C102	C102-NODE_161_length_151318_cov_50.161090_fragment_2	medium quality draft	lysogenic	17567	Caudovirales	Siphoviridae	C102.maxbin.C102.019.fasta.contigs.fa	d__Bacteria;p__Firmicutes_A;c__Clostridia;o__Lachnospirales;f__Lachnospiraceae;g__Enterocloster;s__Enterocloster clostridioformis
C102	C102-NODE_12205_length_1943_cov_2.970869	low quality draft	lytic	1943
C102	C102-NODE_9053_length_2620_cov_3.407018	low quality draft	lytic	2620			C102.mycc.Cluster.11_sub.contigs.fa	d__Bacteria;p__Firmicutes_C;c__Negativicutes;o__Veillonellales;f__Dialisteraceae;g__Dialister;s__Dialister invisus
C102	C102-NODE_1266_length_32393_cov_132.688385_fragment_2	low quality draft	lysogenic	12789			C102.maxbin.C102.009.fasta.contigs.fa	d__Bacteria;p__Firmicutes_A;c__Clostridia;o__Oscillospirales;f__Oscillospiraceae;g__Flavonifractor;s__Flavonifractor plautii
C102	C102-NODE_1248_length_32678_cov_200.323882_fragment_1	low quality draft	lysogenic	14365	Caudovirales		C102.mycc.Cluster.24.contigs.fa	d__Bacteria;p__Firmicutes_A;c__Clostridia;o__Lachnospirales;f__Lachnospiraceae;g__Mediterraneibacter;s__Mediterraneibacter torques
C102	C102-NODE_36_length_300753_cov_52.414685_fragment_5	low quality draft	lysogenic	40041			C102.maxbin.C102.016.fasta_sub.contigs.fa	d__Bacteria;p__Bacteroidota;c__Bacteroidia;o__Bacteroidales;f__Bacteroidaceae;g__Bacteroides;s__Bacteroides fragilis
C102	C102-NODE_7092_length_3394_cov_5.442647	low quality draft	lytic	3394
C102	C102-NODE_1191_length_34408_cov_42.992519	low quality draft	lysogenic	34408
C102	C102-NODE_13606_length_1761_cov_2.752052	low quality draft	lytic	1761
C102	C102-NODE_8650_length_2737_cov_3.810962	low quality draft	lytic	2737
C102	C102-NODE_4453_length_6117_cov_159.856483	low quality draft	lytic	6117
C102	C102-NODE_3025_length_10628_cov_6.537028	low quality draft	lysogenic	10628	Caudovirales	Siphoviridae
C102	C102-NODE_4502_length_6024_cov_4.628078	low quality draft	lytic	6024	Caudovirales	Podoviridae
C102	C102-NODE_5708_length_4428_cov_49.822547	low quality draft	lytic	4428
C102	C102-NODE_5251_length_4899_cov_4.185797	low quality draft	lytic	4899	Caudovirales	Podoviridae
C102	C102-NODE_13561_length_1765_cov_3.354386	low quality draft	lytic	1765
C102	C102-NODE_13432_length_1782_cov_2.324262	low quality draft	lytic	1782
C102	C102-NODE_16568_length_1473_cov_2.122708	low quality draft	lytic	1473
C102	C102-NODE_7344_length_3266_cov_4.353472	low quality draft	lytic	3266
C102	C102-NODE_1689_length_23739_cov_7.018282	medium quality draft	lytic	23739	Caudovirales	Myoviridae
C102	C102-NODE_6451_length_3788_cov_3.045540	low quality draft	lytic	3788
C102	C102-NODE_3668_length_7956_cov_4.734970	low quality draft	lytic	7956
C102	C102-NODE_1256_length_32513_cov_27.073171	medium quality draft	lysogenic	32513			C102.concoct.21_sub.contigs.fa	d__Bacteria;p__Firmicutes_A;c__Clostridia;o__Lachnospirales;f__Lachnospiraceae;g__Enterocloster;s__Enterocloster aldenensis
C102	C102-NODE_197_length_136963_cov_50.460251_fragment_1	low quality draft	lysogenic	11927			C102.maxbin.C102.018.fasta.contigs.fa	d__Bacteria;p__Bacteroidota;c__Bacteroidia;o__Bacteroidales;f__Tannerellaceae;g__Parabacteroides;s__Parabacteroides distasonis
C102	C102-NODE_3252_length_9589_cov_24.497588	low quality draft	lysogenic	9589
C102	C102-NODE_6193_length_3990_cov_2.934943	low quality draft	lytic	3990
C102	C102-NODE_3209_length_9768_cov_3.320395	low quality draft	lytic	9768
C102	C102-NODE_4668_length_5731_cov_3.767794	low quality draft	lytic	5731			C102.mycc.Cluster.11_sub.contigs.fa	d__Bacteria;p__Firmicutes_C;c__Negativicutes;o__Veillonellales;f__Dialisteraceae;g__Dialister;s__Dialister invisus
C102	C102-NODE_781_length_51089_cov_6.517400_fragment_1	medium quality draft	lysogenic	42739	Caudovirales	Myoviridae	C102.mycc.Cluster.16_sub.contigs.fa	d__Bacteria;p__Firmicutes_A;c__Clostridia;o__Lachnospirales;f__Lachnospiraceae;g__Blautia;s__Blautia sp900539145
C102	C102-NODE_920_length_43450_cov_15.784399	complete circular	lysogenic	43450	Caudovirales	Siphoviridae	C102.concoct.21_sub.contigs.fa	d__Bacteria;p__Firmicutes_A;c__Clostridia;o__Lachnospirales;f__Lachnospiraceae;g__Enterocloster;s__Enterocloster aldenensis
C102	C102-NODE_2863_length_11464_cov_3.690770	low quality draft	lytic	11464	Caudovirales	Myoviridae
C102	C102-NODE_386_length_90171_cov_26.241222_fragment_1	medium quality draft	lysogenic	29926			C102.maxbin.C102.024.fasta_sub.contigs.fa	d__Bacteria;p__Bacteroidota;c__Bacteroidia;o__Bacteroidales;f__Bacteroidaceae;g__Bacteroides;s__Bacteroides thetaiotaomicron
C102	C102-NODE_5568_length_4549_cov_4.144192	low quality draft	lytic	4549
C102	C102-NODE_6536_length_3724_cov_4.170619	low quality draft	lytic	3724
C102	C102-NODE_5882_length_4256_cov_58.075696	low quality draft	lytic	4256			C102.maxbin.C102.016.fasta_sub.contigs.fa	d__Bacteria;p__Bacteroidota;c__Bacteroidia;o__Bacteroidales;f__Bacteroidaceae;g__Bacteroides;s__Bacteroides fragilis
C102	C102-NODE_8188_length_2914_cov_75.992655	low quality draft	lytic	2914			C102.concoct.27_sub.contigs.fa	d__Bacteria;p__Proteobacteria;c__Gammaproteobacteria;o__Burkholderiales;f__Burkholderiaceae;g__Parasutterella;s__Parasutterella sp900552195
C102	C102-NODE_1141_length_36022_cov_163.947368	high quality draft	lysogenic	36022	Caudovirales	Myoviridae	C102.mycc.Cluster.23_sub.contigs.fa	d__Bacteria;p__Proteobacteria;c__Gammaproteobacteria;o__Enterobacterales;f__Enterobacteriaceae;g__Escherichia;s__Escherichia coli
C102	C102-NODE_721_length_54459_cov_6.134733_fragment_1	low quality draft	lysogenic	11025
C102	C102-NODE_5966_length_4176_cov_3.825042	low quality draft	lytic	4176
C102	C102-NODE_412_length_85562_cov_172.399874_fragment_1	high quality draft	lysogenic	47773	Caudovirales	Podoviridae	C102.mycc.Cluster.23_sub.contigs.fa	d__Bacteria;p__Proteobacteria;c__Gammaproteobacteria;o__Enterobacterales;f__Enterobacteriaceae;g__Escherichia;s__Escherichia coli
C102	C102-NODE_7086_length_3396_cov_3.341814	low quality draft	lytic	3396
C102	C102-NODE_7924_length_3016_cov_3.424519	low quality draft	lytic	3016
C102	C102-NODE_6333_length_3877_cov_5.303506	low quality draft	lytic	3877
C102	C102-NODE_34_length_308444_cov_70.130757_fragment_1	medium quality draft	lysogenic	116738	Caudovirales	Podoviridae	C102.maxbin.C102.013.fasta_sub.contigs.fa	d__Bacteria;p__Bacteroidota;c__Bacteroidia;o__Bacteroidales;f__Bacteroidaceae;g__Bacteroides;s__Bacteroides sp902362375
C102	C102-NODE_10219_length_2321_cov_3.431156	low quality draft	lytic	2321			C102.maxbin.C102.036.fasta_sub.contigs.fa	d__Bacteria;p__Firmicutes_A;c__Clostridia;o__Lachnospirales;f__Lachnospiraceae;g__RUG115;s__RUG115 sp900066395
C102	C102-NODE_5102_length_5078_cov_114.972526	low quality draft	lytic	5078	Caudovirales	Siphoviridae	C102.concoct.27_sub.contigs.fa	d__Bacteria;p__Proteobacteria;c__Gammaproteobacteria;o__Burkholderiales;f__Burkholderiaceae;g__Parasutterella;s__Parasutterella sp900552195
C102	C102-NODE_7655_length_3127_cov_2.308919	low quality draft	lytic	3127
C102	C102-NODE_11824_length_2004_cov_3.186249	low quality draft	lytic	2004
C102	C102-NODE_13913_length_1723_cov_2.949640	low quality draft	lytic	1723
C102	C102-NODE_3707_length_7823_cov_56.848610	low quality draft	lytic	7823			C102.concoct.21_sub.contigs.fa	d__Bacteria;p__Firmicutes_A;c__Clostridia;o__Lachnospirales;f__Lachnospiraceae;g__Enterocloster;s__Enterocloster aldenensis
C102	C102-NODE_1990_length_19422_cov_158.184231_fragment_1	low quality draft	lysogenic	7591	Caudovirales		C102.mycc.Cluster.23_sub.contigs.fa	d__Bacteria;p__Proteobacteria;c__Gammaproteobacteria;o__Enterobacterales;f__Enterobacteriaceae;g__Escherichia;s__Escherichia coli
C102	C102-NODE_8506_length_2788_cov_5.941090	low quality draft	lytic	2788
C102	C102-NODE_10351_length_2289_cov_3.177261	low quality draft	lytic	2289
C102	C102-NODE_7625_length_3139_cov_3.565175	low quality draft	lytic	3139
C102	C102-NODE_11991_length_1979_cov_3.426715	low quality draft	lytic	1979
C102	C102-NODE_323_length_99870_cov_202.894435_fragment_2	low quality draft	lysogenic	11767			C102.mycc.Cluster.24.contigs.fa	d__Bacteria;p__Firmicutes_A;c__Clostridia;o__Lachnospirales;f__Lachnospiraceae;g__Mediterraneibacter;s__Mediterraneibacter torques
C102	C102-NODE_853_length_46974_cov_241.571091_fragment_1	low quality draft	lysogenic	22466	Caudovirales		C102.mycc.Cluster.23_sub.contigs.fa	d__Bacteria;p__Proteobacteria;c__Gammaproteobacteria;o__Enterobacterales;f__Enterobacteriaceae;g__Escherichia;s__Escherichia coli
C102	C102-NODE_382_length_90346_cov_7.057381_fragment_1	low quality draft	lysogenic	36571	Caudovirales	Podoviridae
C102	C102-NODE_822_length_48484_cov_216.303661	high quality draft	lysogenic	48484	Caudovirales	Siphoviridae	C102.concoct.21_sub.contigs.fa	d__Bacteria;p__Firmicutes_A;c__Clostridia;o__Lachnospirales;f__Lachnospiraceae;g__Enterocloster;s__Enterocloster aldenensis
C102	C102-NODE_1849_length_21160_cov_5.045203	medium quality draft	lytic	21160	Caudovirales	Myoviridae
C102	C102-NODE_16_length_390254_cov_37.361654_fragment_2	low quality draft	lysogenic	42197	Caudovirales	Siphoviridae	C102.maxbin.C102.023.fasta.contigs.fa	d__Bacteria;p__Firmicutes_A;c__Clostridia;o__Lachnospirales;f__Lachnospiraceae;g__Hungatella;s__Hungatella effluvii
C102	C102-NODE_798_length_49872_cov_144.841159_fragment_1	medium quality draft	lysogenic	30109	Caudovirales	Myoviridae	C102.maxbin.C102.009.fasta.contigs.fa	d__Bacteria;p__Firmicutes_A;c__Clostridia;o__Oscillospirales;f__Oscillospiraceae;g__Flavonifractor;s__Flavonifractor plautii
C102	C102-NODE_13229_length_1805_cov_2.869143	low quality draft	lytic	1805
C102	C102-NODE_4974_length_5269_cov_3.090142	low quality draft	lysogenic	5269			C102.metabat.bin.17_sub.contigs.fa	d__Bacteria;p__Firmicutes_A;c__Clostridia;o__Lachnospirales;f__Lachnospiraceae;g__Eisenbergiella;s__Eisenbergiella tayi
C102	C102-NODE_7825_length_3054_cov_60.941647	low quality draft	lytic	3054
C102	C102-NODE_19579_length_1266_cov_4.006606	low quality draft	lytic	1266	Caudovirales
C102	C102-NODE_3767_length_7664_cov_4.987121	low quality draft	lytic	7664	Caudovirales	Myoviridae
C102	C102-NODE_593_length_63500_cov_8.039294_fragment_1	high quality draft	lysogenic	30251	Caudovirales	Myoviridae
C102	C102-NODE_5738_length_4396_cov_19.051371	low quality draft	lytic	4396			C102.metabat.bin.58.contigs.fa	d__Bacteria;p__Firmicutes_A;c__Clostridia;o__Oscillospirales;f__Acutalibacteraceae;g__UMGS1071;s__UMGS1071 sp900542375
C102	C102-NODE_3098_length_10271_cov_4.329875	low quality draft	lytic	10271
C102	C102-NODE_4282_length_6406_cov_3.803023	low quality draft	lysogenic	6406	Caudovirales	Siphoviridae	C102.metabat.bin.17_sub.contigs.fa	d__Bacteria;p__Firmicutes_A;c__Clostridia;o__Lachnospirales;f__Lachnospiraceae;g__Eisenbergiella;s__Eisenbergiella tayi
C102	C102-NODE_2010_length_19174_cov_5.690674_fragment_1	low quality draft	lysogenic	5395			C102.concoct.21_sub.contigs.fa	d__Bacteria;p__Firmicutes_A;c__Clostridia;o__Lachnospirales;f__Lachnospiraceae;g__Enterocloster;s__Enterocloster aldenensis
C102	C102-NODE_6791_length_3562_cov_4.150556	low quality draft	lytic	3562
C102	C102-NODE_4470_length_6084_cov_7.069663	low quality draft	lytic	6084	Caudovirales	Herelleviridae
C102	C102-NODE_841_length_47518_cov_61.902071_fragment_1	low quality draft	lysogenic	9868			C102.metabat.bin.2.contigs.fa	d__Bacteria;p__Firmicutes_A;c__Clostridia;o__Oscillospirales;f__Ruminococcaceae;g__Ruthenibacterium;s__Ruthenibacterium lactatiformans
C102	C102-NODE_361_length_93631_cov_216.426285_fragment_1	medium quality draft	lysogenic	53768	Caudovirales	Podoviridae	C102.mycc.Cluster.23_sub.contigs.fa	d__Bacteria;p__Proteobacteria;c__Gammaproteobacteria;o__Enterobacterales;f__Enterobacteriaceae;g__Escherichia;s__Escherichia coli
C102	C102-NODE_1466_length_28065_cov_5.576187	high quality draft	lytic	28065	Caudovirales	Siphoviridae
C102	C102-NODE_12504_length_1896_cov_2.324823	low quality draft	lytic	1896
C102	C102-NODE_15012_length_1611_cov_4.246144	low quality draft	lytic	1611
C102	C102-NODE_8157_length_2924_cov_2.994772	low quality draft	lytic	2924
C102	C102-NODE_2257_length_16350_cov_6.754219	low quality draft	lytic	16350
C102	C102-NODE_334_length_98437_cov_8.353022_fragment_1	high quality draft	lysogenic	60199	Caudovirales	Myoviridae	C102.concoct.21_sub.contigs.fa	d__Bacteria;p__Firmicutes_A;c__Clostridia;o__Lachnospirales;f__Lachnospiraceae;g__Enterocloster;s__Enterocloster aldenensis
C102	C102-NODE_3999_length_7022_cov_4.052677	low quality draft	lytic	7022
C102	C102-NODE_9847_length_2406_cov_2.403658	low quality draft	lytic	2406
C102	C102-NODE_3820_length_7470_cov_80.728928	low quality draft	lytic	7470			C102.concoct.27_sub.contigs.fa	d__Bacteria;p__Proteobacteria;c__Gammaproteobacteria;o__Burkholderiales;f__Burkholderiaceae;g__Parasutterella;s__Parasutterella sp900552195
C102	C102-NODE_5765_length_4372_cov_3.645124	low quality draft	lytic	4372
C102	C102-NODE_1469_length_28011_cov_108.611425	low quality draft	lytic	28011	Caudovirales	Podoviridae	C102.maxbin.C102.008.fasta_sub.contigs.fa	d__Bacteria;p__Bacteroidota;c__Bacteroidia;o__Bacteroidales;f__Bacteroidaceae;g__Bacteroides;s__Bacteroides uniformis
C102	C102-NODE_192_length_140869_cov_46.247504_fragment_1	medium quality draft	lysogenic	37432	Caudovirales	Siphoviridae	C102.metabat.bin.42.contigs.fa	d__Bacteria;p__Actinobacteriota;c__Coriobacteriia;o__Coriobacteriales;f__Coriobacteriaceae;g__Collinsella;s__Collinsella aerofaciens_M
C102	C102-NODE_7470_length_3216_cov_2.916798	low quality draft	lytic	3216
C102	C102-NODE_151_length_155750_cov_17.415916_fragment_1	medium quality draft	lysogenic	29086	Caudovirales	Siphoviridae	C102.maxbin.C102.027.fasta.contigs.fa	d__Bacteria;p__Firmicutes_A;c__Clostridia;o__Oscillospirales;f__Acutalibacteraceae;g__Clostridium_A;s__Clostridium_A leptum
C102	C102-NODE_21485_length_1166_cov_28.696670	low quality draft	lytic	1166
C102	C102-NODE_12154_length_1951_cov_3.141878	low quality draft	lytic	1951
C102	C102-NODE_10696_length_2217_cov_2.742831	low quality draft	lytic	2217
C102	C102-NODE_5043_length_5163_cov_11.298160	low quality draft	lytic	5163
C102	C102-NODE_3669_length_7955_cov_3.328481	low quality draft	lytic	7955
C102	C102-NODE_3722_length_7792_cov_3.614838	low quality draft	lytic	7792
C102	C102-NODE_3556_length_8388_cov_147.209648	low quality draft	lysogenic	8388
C102	C102-NODE_7128_length_3373_cov_3.056359	low quality draft	lytic	3373	Caudovirales	Siphoviridae
C102	C102-NODE_10300_length_2301_cov_59.296082	low quality draft	lytic	2301
C102	C102-NODE_55_length_252307_cov_20.325131_fragment_1	low quality draft	lysogenic	16387	Caudovirales	Siphoviridae	C102.maxbin.C102.027.fasta.contigs.fa	d__Bacteria;p__Firmicutes_A;c__Clostridia;o__Oscillospirales;f__Acutalibacteraceae;g__Clostridium_A;s__Clostridium_A leptum
C102	C102-NODE_3020_length_10639_cov_5.068500	low quality draft	lytic	10639
C102	C102-NODE_15539_length_1560_cov_3.777409	low quality draft	lytic	1560
C102	C102-NODE_10660_length_2224_cov_2.218073	low quality draft	lytic	2224
C102	C102-NODE_8408_length_2826_cov_49.188380	low quality draft	lytic	2826
C103	C103-NODE_5304_length_4546_cov_5.698953	low quality draft	lytic	4546	Caudovirales	Siphoviridae
C103	C103-NODE_3419_length_6434_cov_5.752469	low quality draft	lytic	6434
C103	C103-NODE_6156_length_4057_cov_2.940030	low quality draft	lysogenic	4057
C103	C103-NODE_3691_length_6088_cov_5.699983	low quality draft	lytic	6088
C103	C103-NODE_4888_length_4851_cov_3.126147	low quality draft	lytic	4851
C103	C103-NODE_4974_length_4788_cov_4.538982	low quality draft	lytic	4788			C103.concoct.60.contigs.fa	d__Bacteria;p__Bacteroidota;c__Bacteroidia;o__Bacteroidales;f__Rikenellaceae;g__Tidjanibacter;s__Tidjanibacter inops_A
C103	C103-NODE_6938_length_3697_cov_3.177650	low quality draft	lytic	3697
C103	C103-NODE_6763_length_3769_cov_4.502154	low quality draft	lytic	3769
C103	C103-NODE_8448_length_3188_cov_2.927865	low quality draft	lytic	3188
C103	C103-NODE_4281_length_5419_cov_4.702461	low quality draft	lytic	5419
C103	C103-NODE_5629_length_4350_cov_4.258906	low quality draft	lytic	4350
C103	C103-NODE_1222_length_14200_cov_4.065465	low quality draft	lytic	14200
C103	C103-NODE_3349_length_6524_cov_3.425104	low quality draft	lytic	6524	Caudovirales	Siphoviridae	C103.mycc.Cluster.15_sub.contigs.fa	d__Bacteria;p__Firmicutes_A;c__Clostridia;o__Oscillospirales;f__Acutalibacteraceae;g__Ruminococcus_E;s__Ruminococcus_E bromii
C103	C103-NODE_1799_length_10409_cov_5.836681	low quality draft	lytic	10409	Caudovirales	Myoviridae	C103.mycc.Cluster.51_sub.contigs.fa	d__Bacteria;p__Firmicutes_C;c__Negativicutes;o__Veillonellales;f__Dialisteraceae;g__Dialister;s__Dialister invisus
C103	C103-NODE_7475_length_3484_cov_2.682415	low quality draft	lytic	3484
C103	C103-NODE_6251_length_4007_cov_6.591093	low quality draft	lytic	4007
C103	C103-NODE_11707_length_2486_cov_3.909914	low quality draft	lytic	2486	Caudovirales	Siphoviridae
C103	C103-NODE_2401_length_8311_cov_4.608769	low quality draft	lytic	8311	Caudovirales	Myoviridae
C103	C103-NODE_940_length_17567_cov_7.799966	low quality draft	lytic	17567	Caudovirales	Siphoviridae	C103.mycc.Cluster.27.contigs.fa	d__Bacteria;p__Bacteroidota;c__Bacteroidia;o__Bacteroidales;f__Rikenellaceae;g__Alistipes;s__Alistipes merdavium
C103	C103-NODE_9884_length_2827_cov_3.101732	low quality draft	lytic	2827
C103	C103-NODE_10645_length_2673_cov_93.239878	low quality draft	lytic	2673			C103.mycc.Cluster.51_sub.contigs.fa	d__Bacteria;p__Firmicutes_C;c__Negativicutes;o__Veillonellales;f__Dialisteraceae;g__Dialister;s__Dialister invisus
C103	C103-NODE_3774_length_5991_cov_3.419137	low quality draft	lysogenic	5991	Caudovirales	Myoviridae	C103.mycc.Cluster.51_sub.contigs.fa	d__Bacteria;p__Firmicutes_C;c__Negativicutes;o__Veillonellales;f__Dialisteraceae;g__Dialister;s__Dialister invisus
C103	C103-NODE_7950_length_3331_cov_6.583333	low quality draft	lytic	3331			C103.mycc.Cluster.51_sub.contigs.fa	d__Bacteria;p__Firmicutes_C;c__Negativicutes;o__Veillonellales;f__Dialisteraceae;g__Dialister;s__Dialister invisus
C103	C103-NODE_3800_length_5960_cov_3.744793	low quality draft	lytic	5960	Caudovirales	Myoviridae
C103	C103-NODE_7140_length_3616_cov_2.815501	low quality draft	lytic	3616	Caudovirales	Siphoviridae	C103.mycc.Cluster.40.contigs.fa	d__Bacteria;p__Firmicutes_A;c__Clostridia;o__Lachnospirales;f__Lachnospiraceae;g__Acetatifactor;s__Acetatifactor sp900066565
C103	C103-NODE_860_length_19108_cov_5.208314	medium quality draft	lytic	19108
C103	C103-NODE_14120_length_2147_cov_3.951721	low quality draft	lytic	2147
C103	C103-NODE_14644_length_2083_cov_4.884615	low quality draft	lytic	2083
C103	C103-NODE_3873_length_5858_cov_5.728589	low quality draft	lytic	5858
C103	C103-NODE_1280_length_13714_cov_4.885277	low quality draft	lytic	13714	Caudovirales	Siphoviridae	C103.mycc.Cluster.51_sub.contigs.fa	d__Bacteria;p__Firmicutes_C;c__Negativicutes;o__Veillonellales;f__Dialisteraceae;g__Dialister;s__Dialister invisus
C103	C103-NODE_1389_length_12910_cov_15.264100	low quality draft	lytic	12910	Caudovirales	Myoviridae
C103	C103-NODE_225_length_51679_cov_6.647645_fragment_1	high quality draft	lysogenic	36644	Caudovirales	Siphoviridae
C103	C103-NODE_7333_length_3544_cov_2.209802	low quality draft	lytic	3544
C103	C103-NODE_1498_length_12112_cov_4.731359	low quality draft	lytic	12112	Caudovirales	Siphoviridae
C103	C103-NODE_13128_length_2272_cov_6.656743	low quality draft	lytic	2272	Caudovirales	Myoviridae
C103	C103-NODE_5809_length_4235_cov_5.149761	low quality draft	lytic	4235	Caudovirales	Siphoviridae
C103	C103-NODE_3128_length_6856_cov_4.246140	low quality draft	lytic	6856
C103	C103-NODE_20074_length_1637_cov_2.188369	low quality draft	lytic	1637	Caudovirales	Siphoviridae
C103	C103-NODE_8852_length_3077_cov_7.344474	low quality draft	lysogenic	3077
C103	C103-NODE_3045_length_6981_cov_3.773751	low quality draft	lytic	6981
C103	C103-NODE_4275_length_5422_cov_4.210732	low quality draft	lytic	5422			C103.concoct.33.contigs.fa	d__Bacteria;p__Bacteroidota;c__Bacteroidia;o__Bacteroidales;f__UBA11471;g__UBA11471;s__UBA11471 sp000434215
C103	C103-NODE_3598_length_6194_cov_4.874898	low quality draft	lysogenic	6194			C103.concoct.33.contigs.fa	d__Bacteria;p__Bacteroidota;c__Bacteroidia;o__Bacteroidales;f__UBA11471;g__UBA11471;s__UBA11471 sp000434215
C103	C103-NODE_8530_length_3163_cov_8.439833	low quality draft	lysogenic	3163
C103	C103-NODE_423_length_33222_cov_8.852022	low quality draft	lysogenic	33222
C103	C103-NODE_162_length_63999_cov_11.541270	high quality draft	lytic	63999	Caudovirales	Myoviridae
C103	C103-NODE_3114_length_6880_cov_4.861245	low quality draft	lytic	6880	Caudovirales	Siphoviridae	C103.mycc.Cluster.51_sub.contigs.fa	d__Bacteria;p__Firmicutes_C;c__Negativicutes;o__Veillonellales;f__Dialisteraceae;g__Dialister;s__Dialister invisus
C103	C103-NODE_6572_length_3845_cov_3.711609	low quality draft	lytic	3845
C103	C103-NODE_6128_length_4070_cov_3.331507	low quality draft	lytic	4070
C103	C103-NODE_1912_length_9961_cov_21.591561	medium quality draft	lytic	9961			C103.maxbin.C103.005.fasta.contigs.fa	d__Bacteria;p__Firmicutes_A;c__Clostridia;o__Oscillospirales;f__Ruminococcaceae;g__Ruminiclostridium_E;s__Ruminiclostridium_E siraeum
C103	C103-NODE_4921_length_4825_cov_4.395388	low quality draft	lytic	4825
C103	C103-NODE_7864_length_3359_cov_4.078390	low quality draft	lytic	3359	Caudovirales	Siphoviridae
C103	C103-NODE_3999_length_5707_cov_4.480892	low quality draft	lytic	5707	Caudovirales	Myoviridae	C103.concoct.52.contigs.fa	d__Bacteria;p__Firmicutes_A;c__Clostridia;o__Oscillospirales;f__Oscillospiraceae;g__CAG-83;s__CAG-83 sp000431575
C103	C103-NODE_15412_length_2005_cov_3.203077	low quality draft	lytic	2005
C103	C103-NODE_26055_length_1334_cov_4.293980	low quality draft	lysogenic	1334
C103	C103-NODE_6866_length_3724_cov_4.815754	low quality draft	lysogenic	3724
C103	C103-NODE_13147_length_2270_cov_4.650113	low quality draft	lytic	2270
C103	C103-NODE_180_length_58048_cov_9.165244	medium quality draft	lytic	58048	Caudovirales	Myoviridae
C103	C103-NODE_9977_length_2810_cov_3.761162	low quality draft	lytic	2810			C103.mycc.Cluster.51_sub.contigs.fa	d__Bacteria;p__Firmicutes_C;c__Negativicutes;o__Veillonellales;f__Dialisteraceae;g__Dialister;s__Dialister invisus
C103	C103-NODE_717_length_22224_cov_16.982363_fragment_1	low quality draft	lysogenic	11176	Caudovirales	Myoviridae
C103	C103-NODE_19265_length_1690_cov_2.451988	low quality draft	lytic	1690
C103	C103-NODE_11178_length_2574_cov_63.408495	low quality draft	lytic	2574
C103	C103-NODE_561_length_27051_cov_5.616721	low quality draft	lytic	27051	Caudovirales	Myoviridae	C103.mycc.Cluster.51_sub.contigs.fa	d__Bacteria;p__Firmicutes_C;c__Negativicutes;o__Veillonellales;f__Dialisteraceae;g__Dialister;s__Dialister invisus
C103	C103-NODE_3463_length_6353_cov_5.632423	low quality draft	lytic	6353
C103	C103-NODE_18891_length_1715_cov_3.138554	low quality draft	lytic	1715	Caudovirales	Myoviridae
C103	C103-NODE_27725_length_1271_cov_2.685855	low quality draft	lytic	1271			C103.mycc.Cluster.40.contigs.fa	d__Bacteria;p__Firmicutes_A;c__Clostridia;o__Lachnospirales;f__Lachnospiraceae;g__Acetatifactor;s__Acetatifactor sp900066565
C103	C103-NODE_1921_length_9943_cov_3.609122	low quality draft	lytic	9943
C103	C103-NODE_3694_length_6086_cov_4.772509	low quality draft	lytic	6086
C103	C103-NODE_1672_length_11035_cov_5.048725	low quality draft	lytic	11035			C103.concoct.33.contigs.fa	d__Bacteria;p__Bacteroidota;c__Bacteroidia;o__Bacteroidales;f__UBA11471;g__UBA11471;s__UBA11471 sp000434215
C103	C103-NODE_11803_length_2471_cov_2.644868	low quality draft	lytic	2471
C103	C103-NODE_9097_length_3009_cov_8.459039	low quality draft	lytic	3009			C103.mycc.Cluster.51_sub.contigs.fa	d__Bacteria;p__Firmicutes_C;c__Negativicutes;o__Veillonellales;f__Dialisteraceae;g__Dialister;s__Dialister invisus
C103	C103-NODE_6716_length_3785_cov_2.369169	low quality draft	lytic	3785			C103.mycc.Cluster.15_sub.contigs.fa	d__Bacteria;p__Firmicutes_A;c__Clostridia;o__Oscillospirales;f__Acutalibacteraceae;g__Ruminococcus_E;s__Ruminococcus_E bromii
C103	C103-NODE_5402_length_4479_cov_15.800181	low quality draft	lysogenic	4479
C103	C103-NODE_315_length_40957_cov_8.017970	high quality draft	lytic	40957			C103.concoct.60.contigs.fa	d__Bacteria;p__Bacteroidota;c__Bacteroidia;o__Bacteroidales;f__Rikenellaceae;g__Tidjanibacter;s__Tidjanibacter inops_A
C103	C103-NODE_13811_length_2185_cov_2.267136	low quality draft	lytic	2185			C103.mycc.Cluster.40.contigs.fa	d__Bacteria;p__Firmicutes_A;c__Clostridia;o__Lachnospirales;f__Lachnospiraceae;g__Acetatifactor;s__Acetatifactor sp900066565
C103	C103-NODE_2622_length_7770_cov_6.719248	low quality draft	lysogenic	7770
C103	C103-NODE_13984_length_2163_cov_2.612903	low quality draft	lytic	2163
C103	C103-NODE_11075_length_2593_cov_2.533885	low quality draft	lysogenic	2593
C103	C103-NODE_8355_length_3211_cov_4.496515	low quality draft	lytic	3211
C103	C103-NODE_5397_length_4483_cov_4.661924	low quality draft	lytic	4483			C103.metabat.bin.32.contigs.fa	d__Bacteria;p__Firmicutes_A;c__Clostridia;o__Oscillospirales;f__Oscillospiraceae;g__Lawsonibacter;s__Lawsonibacter asaccharolyticus
C103	C103-NODE_21171_length_1571_cov_2.704485	low quality draft	lytic	1571
C103	C103-NODE_2494_length_8071_cov_3.091567	low quality draft	lytic	8071
C103	C103-NODE_4903_length_4835_cov_10.007113	low quality draft	lysogenic	4835
C103	C103-NODE_1620_length_11348_cov_4.411759	low quality draft	lytic	11348	Caudovirales	Herelleviridae	C103.concoct.60.contigs.fa	d__Bacteria;p__Bacteroidota;c__Bacteroidia;o__Bacteroidales;f__Rikenellaceae;g__Tidjanibacter;s__Tidjanibacter inops_A
C103	C103-NODE_1805_length_10377_cov_4.132532	low quality draft	lytic	10377	Caudovirales	Myoviridae
C103	C103-NODE_3039_length_6990_cov_3.157895	low quality draft	lytic	6990	Caudovirales	Siphoviridae
C103	C103-NODE_3667_length_6120_cov_5.750041	low quality draft	lytic	6120	Caudovirales	Myoviridae
C103	C103-NODE_1360_length_13097_cov_4.676890	low quality draft	lytic	13097
C103	C103-NODE_20329_length_1622_cov_1.858328	low quality draft	lytic	1622
C103	C103-NODE_9485_length_2922_cov_2.748518	low quality draft	lytic	2922
C103	C103-NODE_2998_length_7068_cov_4.908028	low quality draft	lytic	7068
C103	C103-NODE_2603_length_7814_cov_6.235984	low quality draft	lytic	7814	Caudovirales	Siphoviridae
C103	C103-NODE_21345_length_1560_cov_5.973422	low quality draft	lytic	1560			C103.concoct.6_sub.contigs.fa	d__Bacteria;p__Firmicutes_A;c__Clostridia;o__Oscillospirales;f__Ruminococcaceae;g__UBA1394;s__UBA1394 sp900538575
C103	C103-NODE_28_length_145903_cov_8.175361_fragment_1	low quality draft	lysogenic	63937	Caudovirales	Myoviridae	C103.metabat.bin.29.contigs.fa	d__Bacteria;p__Firmicutes_A;c__Clostridia;o__Oscillospirales;f__Oscillospiraceae;g__ER4;s__ER4 sp900317525
C103	C103-NODE_5892_length_4192_cov_2.884457	low quality draft	lytic	4192
C103	C103-NODE_6357_length_3952_cov_3.268412	low quality draft	lytic	3952
C103	C103-NODE_117_length_76758_cov_23.309545_fragment_1	low quality draft	lysogenic	15108			C103.metabat.bin.49.contigs.fa	d__Bacteria;p__Firmicutes_A;c__Clostridia;o__Oscillospirales;f__Oscillospiraceae;g__CAG-170;s__CAG-170 sp000432135
C103	C103-NODE_3626_length_6156_cov_4.049172	low quality draft	lytic	6156	Caudovirales	Siphoviridae	C103.mycc.Cluster.51_sub.contigs.fa	d__Bacteria;p__Firmicutes_C;c__Negativicutes;o__Veillonellales;f__Dialisteraceae;g__Dialister;s__Dialister invisus
C103	C103-NODE_4636_length_5075_cov_7.547410	low quality draft	lytic	5075			C103.mycc.Cluster.51_sub.contigs.fa	d__Bacteria;p__Firmicutes_C;c__Negativicutes;o__Veillonellales;f__Dialisteraceae;g__Dialister;s__Dialister invisus
C103	C103-NODE_22037_length_1522_cov_3.008862	low quality draft	lytic	1522
C103	C103-NODE_6464_length_3904_cov_4.106261	low quality draft	lytic	3904			C103.concoct.60.contigs.fa	d__Bacteria;p__Bacteroidota;c__Bacteroidia;o__Bacteroidales;f__Rikenellaceae;g__Tidjanibacter;s__Tidjanibacter inops_A
C103	C103-NODE_2908_length_7221_cov_6.084985	low quality draft	lytic	7221
C103	C103-NODE_3417_length_6435_cov_4.220063	low quality draft	lytic	6435
C103	C103-NODE_2472_length_8126_cov_5.181390	low quality draft	lytic	8126			C103.mycc.Cluster.51_sub.contigs.fa	d__Bacteria;p__Firmicutes_C;c__Negativicutes;o__Veillonellales;f__Dialisteraceae;g__Dialister;s__Dialister invisus
C103	C103-NODE_7620_length_3435_cov_8.266568	low quality draft	lytic	3435			C103.mycc.Cluster.19_sub.contigs.fa	d__Bacteria;p__Bacteroidota;c__Bacteroidia;o__Bacteroidales;f__Bacteroidaceae;g__Prevotella;s__Prevotella rara
C103	C103-NODE_42_length_119528_cov_22.368267_fragment_1	low quality draft	lysogenic	44873			C103.maxbin.C103.003.fasta_sub.contigs.fa	d__Bacteria;p__Bacteroidota;c__Bacteroidia;o__Bacteroidales;f__Bacteroidaceae;g__Bacteroides;s__Bacteroides uniformis
C103	C103-NODE_17842_length_1792_cov_11.600461	low quality draft	lytic	1792
C103	C103-NODE_11574_length_2508_cov_2.132083	low quality draft	lytic	2508
C103	C103-NODE_4107_length_5592_cov_3.255373	low quality draft	lytic	5592
C103	C103-NODE_24566_length_1397_cov_3.651267	low quality draft	lytic	1397
C103	C103-NODE_808_length_20089_cov_8.274334_fragment_1	low quality draft	lysogenic	12772			C103.metabat.bin.29.contigs.fa	d__Bacteria;p__Firmicutes_A;c__Clostridia;o__Oscillospirales;f__Oscillospiraceae;g__ER4;s__ER4 sp900317525
C103	C103-NODE_2578_length_7872_cov_3.228604	low quality draft	lytic	7872	Caudovirales	Myoviridae
C103	C103-NODE_4801_length_4928_cov_10.599425	low quality draft	lytic	4928
C103	C103-NODE_15029_length_2041_cov_6.974320	low quality draft	lytic	2041
C103	C103-NODE_9591_length_2897_cov_3.660099	low quality draft	lytic	2897
C103	C103-NODE_2562_length_7915_cov_5.670738	low quality draft	lytic	7915	Caudovirales	Podoviridae
C103	C103-NODE_37714_length_1004_cov_1.433087	low quality draft	lytic	1004	Caudovirales	Siphoviridae
C103	C103-NODE_9401_length_2941_cov_4.068261	low quality draft	lytic	2941
C103	C103-NODE_26157_length_1330_cov_2.709804	low quality draft	lytic	1330
C103	C103-NODE_5486_length_4430_cov_4.361143	low quality draft	lytic	4430	Caudovirales	Myoviridae	C103.mycc.Cluster.51_sub.contigs.fa	d__Bacteria;p__Firmicutes_C;c__Negativicutes;o__Veillonellales;f__Dialisteraceae;g__Dialister;s__Dialister invisus
C103	C103-NODE_19891_length_1649_cov_2.277290	low quality draft	lytic	1649
C103	C103-NODE_71_length_97653_cov_7.244011	high quality draft	lysogenic	97653	Caudovirales	Siphoviridae	C103.mycc.Cluster.51_sub.contigs.fa	d__Bacteria;p__Firmicutes_C;c__Negativicutes;o__Veillonellales;f__Dialisteraceae;g__Dialister;s__Dialister invisus
C103	C103-NODE_5120_length_4689_cov_5.300820	low quality draft	lytic	4689
C103	C103-NODE_7811_length_3375_cov_3.403313	low quality draft	lytic	3375
C103	C103-NODE_5867_length_4203_cov_2.871504	low quality draft	lytic	4203
C103	C103-NODE_716_length_22240_cov_4.508046	low quality draft	lytic	22240
C103	C103-NODE_5295_length_4551_cov_3.417037	low quality draft	lytic	4551
C103	C103-NODE_8487_length_3176_cov_3.194489	low quality draft	lytic	3176			C103.mycc.Cluster.51_sub.contigs.fa	d__Bacteria;p__Firmicutes_C;c__Negativicutes;o__Veillonellales;f__Dialisteraceae;g__Dialister;s__Dialister invisus
C103	C103-NODE_10249_length_2757_cov_3.029608	low quality draft	lytic	2757			C103.metabat.bin.32.contigs.fa	d__Bacteria;p__Firmicutes_A;c__Clostridia;o__Oscillospirales;f__Oscillospiraceae;g__Lawsonibacter;s__Lawsonibacter asaccharolyticus
C103	C103-NODE_2397_length_8320_cov_5.539746	low quality draft	lytic	8320	Caudovirales	Siphoviridae	C103.mycc.Cluster.27.contigs.fa	d__Bacteria;p__Bacteroidota;c__Bacteroidia;o__Bacteroidales;f__Rikenellaceae;g__Alistipes;s__Alistipes merdavium
C103	C103-NODE_317_length_40881_cov_11.547396	high quality draft	lytic	40881	Caudovirales	Siphoviridae
C103	C103-NODE_8661_length_3128_cov_4.206638	low quality draft	lytic	3128			C103.concoct.33.contigs.fa	d__Bacteria;p__Bacteroidota;c__Bacteroidia;o__Bacteroidales;f__UBA11471;g__UBA11471;s__UBA11471 sp000434215
C103	C103-NODE_2032_length_9484_cov_5.340121	low quality draft	lytic	9484			C103.mycc.Cluster.27.contigs.fa	d__Bacteria;p__Bacteroidota;c__Bacteroidia;o__Bacteroidales;f__Rikenellaceae;g__Alistipes;s__Alistipes merdavium
C103	C103-NODE_20515_length_1610_cov_2.346624	low quality draft	lytic	1610
C103	C103-NODE_3909_length_5823_cov_6.063280	low quality draft	lytic	5823
C103	C103-NODE_10193_length_2767_cov_3.650811	low quality draft	lytic	2767
C103	C103-NODE_8230_length_3247_cov_5.236842	low quality draft	lytic	3247			C103.concoct.60.contigs.fa	d__Bacteria;p__Bacteroidota;c__Bacteroidia;o__Bacteroidales;f__Rikenellaceae;g__Tidjanibacter;s__Tidjanibacter inops_A
C103	C103-NODE_2001_length_9604_cov_6.237721	complete circular	lytic	9604
C103	C103-NODE_11038_length_2599_cov_2.329403	low quality draft	lytic	2599
C103	C103-NODE_15690_length_1978_cov_2.980239	low quality draft	lytic	1978
C103	C103-NODE_6698_length_3792_cov_3.960396	low quality draft	lytic	3792
C103	C103-NODE_19056_length_1704_cov_3.559733	low quality draft	lytic	1704
C103	C103-NODE_732_length_21879_cov_6.531158_fragment_1	low quality draft	lysogenic	15720			C103.concoct.52.contigs.fa	d__Bacteria;p__Firmicutes_A;c__Clostridia;o__Oscillospirales;f__Oscillospiraceae;g__CAG-83;s__CAG-83 sp000431575
C103	C103-NODE_220_length_51985_cov_23.821587	medium quality draft	lytic	51985	Caudovirales	Myoviridae
C103	C103-NODE_12974_length_2293_cov_3.781948	low quality draft	lytic	2293	Caudovirales	Siphoviridae	C103.mycc.Cluster.51_sub.contigs.fa	d__Bacteria;p__Firmicutes_C;c__Negativicutes;o__Veillonellales;f__Dialisteraceae;g__Dialister;s__Dialister invisus
C103	C103-NODE_7943_length_3335_cov_3.242073	low quality draft	lytic	3335
C103	C103-NODE_5036_length_4748_cov_4.021308	low quality draft	lytic	4748	Caudovirales	Myoviridae	C103.mycc.Cluster.27.contigs.fa	d__Bacteria;p__Bacteroidota;c__Bacteroidia;o__Bacteroidales;f__Rikenellaceae;g__Alistipes;s__Alistipes merdavium
C103	C103-NODE_17098_length_1851_cov_2.311804	low quality draft	lysogenic	1851			C103.mycc.Cluster.51_sub.contigs.fa	d__Bacteria;p__Firmicutes_C;c__Negativicutes;o__Veillonellales;f__Dialisteraceae;g__Dialister;s__Dialister invisus
C103	C103-NODE_27274_length_1288_cov_1.784266	low quality draft	lytic	1288
C103	C103-NODE_9_length_220055_cov_22.201627_fragment_2	low quality draft	lysogenic	10895
C103	C103-NODE_5951_length_4159_cov_4.118908	low quality draft	lytic	4159
C103	C103-NODE_22552_length_1494_cov_2.797776	low quality draft	lytic	1494
C103	C103-NODE_4668_length_5044_cov_6.406695	low quality draft	lytic	5044
C103	C103-NODE_270_length_44651_cov_22.851018_fragment_1	low quality draft	lysogenic	28250	Caudovirales	Siphoviridae	C103.maxbin.C103.005.fasta.contigs.fa	d__Bacteria;p__Firmicutes_A;c__Clostridia;o__Oscillospirales;f__Ruminococcaceae;g__Ruminiclostridium_E;s__Ruminiclostridium_E siraeum
C103	C103-NODE_1607_length_11378_cov_6.196238	low quality draft	lytic	11378
C103	C103-NODE_14490_length_2101_cov_2.985337	low quality draft	lytic	2101			C103.mycc.Cluster.51_sub.contigs.fa	d__Bacteria;p__Firmicutes_C;c__Negativicutes;o__Veillonellales;f__Dialisteraceae;g__Dialister;s__Dialister invisus
C103	C103-NODE_3916_length_5815_cov_4.465104	low quality draft	lytic	5815			C103.maxbin.C103.031.fasta_sub.contigs.fa	d__Bacteria;p__Firmicutes_A;c__Clostridia;o__Lachnospirales;f__Lachnospiraceae;g__Blautia_A;s__Blautia_A faecis
C103	C103-NODE_18310_length_1756_cov_4.718401	low quality draft	lytic	1756
C103	C103-NODE_8359_length_3211_cov_2.861850	low quality draft	lytic	3211
C103	C103-NODE_5845_length_4213_cov_4.237133	low quality draft	lytic	4213
C103	C103-NODE_2407_length_8302_cov_3.689463	low quality draft	lytic	8302	Caudovirales	Myoviridae	C103.mycc.Cluster.27.contigs.fa	d__Bacteria;p__Bacteroidota;c__Bacteroidia;o__Bacteroidales;f__Rikenellaceae;g__Alistipes;s__Alistipes merdavium
C103	C103-NODE_18494_length_1744_cov_3.258733	low quality draft	lytic	1744			C103.mycc.Cluster.51_sub.contigs.fa	d__Bacteria;p__Firmicutes_C;c__Negativicutes;o__Veillonellales;f__Dialisteraceae;g__Dialister;s__Dialister invisus
C103	C103-NODE_13267_length_2255_cov_2.897727	low quality draft	lytic	2255	Caudovirales	Podoviridae
C103	C103-NODE_2716_length_7576_cov_5.884590	low quality draft	lytic	7576	Caudovirales	Siphoviridae
C103	C103-NODE_21821_length_1534_cov_3.018256	low quality draft	lytic	1534
C103	C103-NODE_12923_length_2299_cov_3.842246	low quality draft	lytic	2299
C103	C103-NODE_7027_length_3667_cov_3.240864	low quality draft	lytic	3667
C103	C103-NODE_3299_length_6587_cov_4.155389	low quality draft	lytic	6587			C103.concoct.33.contigs.fa	d__Bacteria;p__Bacteroidota;c__Bacteroidia;o__Bacteroidales;f__UBA11471;g__UBA11471;s__UBA11471 sp000434215
C103	C103-NODE_7245_length_3574_cov_4.468883	low quality draft	lytic	3574
C103	C103-NODE_5222_length_4608_cov_3.979794	low quality draft	lytic	4608
C103	C103-NODE_4845_length_4891_cov_4.579818	low quality draft	lytic	4891
C103	C103-NODE_1627_length_11293_cov_6.038708	low quality draft	lytic	11293
C103	C103-NODE_10704_length_2661_cov_3.354950	low quality draft	lytic	2661			C103.concoct.33.contigs.fa	d__Bacteria;p__Bacteroidota;c__Bacteroidia;o__Bacteroidales;f__UBA11471;g__UBA11471;s__UBA11471 sp000434215
C103	C103-NODE_4212_length_5485_cov_4.527440	low quality draft	lytic	5485	Caudovirales	Siphoviridae	C103.mycc.Cluster.15_sub.contigs.fa	d__Bacteria;p__Firmicutes_A;c__Clostridia;o__Oscillospirales;f__Acutalibacteraceae;g__Ruminococcus_E;s__Ruminococcus_E bromii
C103	C103-NODE_477_length_30628_cov_20.853465	medium quality draft	lytic	30628			C103.maxbin.C103.005.fasta.contigs.fa	d__Bacteria;p__Firmicutes_A;c__Clostridia;o__Oscillospirales;f__Ruminococcaceae;g__Ruminiclostridium_E;s__Ruminiclostridium_E siraeum
C103	C103-NODE_13537_length_2219_cov_3.775878	low quality draft	lytic	2219
C103	C103-NODE_11518_length_2518_cov_2.878603	low quality draft	lytic	2518			C103.mycc.Cluster.51_sub.contigs.fa	d__Bacteria;p__Firmicutes_C;c__Negativicutes;o__Veillonellales;f__Dialisteraceae;g__Dialister;s__Dialister invisus
C103	C103-NODE_18081_length_1775_cov_1.968023	low quality draft	lytic	1775			C103.mycc.Cluster.51_sub.contigs.fa	d__Bacteria;p__Firmicutes_C;c__Negativicutes;o__Veillonellales;f__Dialisteraceae;g__Dialister;s__Dialister invisus
C103	C103-NODE_1634_length_11260_cov_3.891209	low quality draft	lytic	11260
C103	C103-NODE_9765_length_2853_cov_2.841315	low quality draft	lytic	2853	Caudovirales	Siphoviridae
C103	C103-NODE_5016_length_4761_cov_4.961326	low quality draft	lytic	4761	Caudovirales	Siphoviridae
C103	C103-NODE_10589_length_2684_cov_4.147965	low quality draft	lytic	2684
C103	C103-NODE_13089_length_2278_cov_2.299145	low quality draft	lytic	2278	Caudovirales	Siphoviridae
C103	C103-NODE_1622_length_11340_cov_5.063713	low quality draft	lytic	11340
C103	C103-NODE_9020_length_3034_cov_3.722726	low quality draft	lytic	3034	Caudovirales	Podoviridae
C103	C103-NODE_10908_length_2621_cov_3.033905	low quality draft	lytic	2621			C103.concoct.6_sub.contigs.fa	d__Bacteria;p__Firmicutes_A;c__Clostridia;o__Oscillospirales;f__Ruminococcaceae;g__UBA1394;s__UBA1394 sp900538575
C103	C103-NODE_4978_length_4787_cov_4.281065	low quality draft	lytic	4787	Caudovirales	Siphoviridae
C103	C103-NODE_4708_length_5006_cov_3.522723	low quality draft	lytic	5006	Caudovirales	Siphoviridae
C103	C103-NODE_3160_length_6808_cov_8.933511	low quality draft	lytic	6808			C103.mycc.Cluster.51_sub.contigs.fa	d__Bacteria;p__Firmicutes_C;c__Negativicutes;o__Veillonellales;f__Dialisteraceae;g__Dialister;s__Dialister invisus
C103	C103-NODE_4972_length_4788_cov_5.965772	low quality draft	lysogenic	4788
C103	C103-NODE_6290_length_3987_cov_5.735504	low quality draft	lytic	3987
C103	C103-NODE_7874_length_3356_cov_8.286277	low quality draft	lytic	3356	Caudovirales	Myoviridae	C103.mycc.Cluster.51_sub.contigs.fa	d__Bacteria;p__Firmicutes_C;c__Negativicutes;o__Veillonellales;f__Dialisteraceae;g__Dialister;s__Dialister invisus
C103	C103-NODE_2067_length_9385_cov_5.333441	low quality draft	lytic	9385			C103.mycc.Cluster.51_sub.contigs.fa	d__Bacteria;p__Firmicutes_C;c__Negativicutes;o__Veillonellales;f__Dialisteraceae;g__Dialister;s__Dialister invisus
C103	C103-NODE_169_length_60832_cov_8.799003_fragment_1	medium quality draft	lysogenic	41144	Caudovirales	Myoviridae	C103.metabat.bin.29.contigs.fa	d__Bacteria;p__Firmicutes_A;c__Clostridia;o__Oscillospirales;f__Oscillospiraceae;g__ER4;s__ER4 sp900317525
C103	C103-NODE_6115_length_4080_cov_3.599752	low quality draft	lytic	4080	Caudovirales	Siphoviridae	C103.mycc.Cluster.51_sub.contigs.fa	d__Bacteria;p__Firmicutes_C;c__Negativicutes;o__Veillonellales;f__Dialisteraceae;g__Dialister;s__Dialister invisus
C103	C103-NODE_26267_length_1326_cov_2.264359	low quality draft	lytic	1326
C103	C103-NODE_3578_length_6230_cov_4.168421	low quality draft	lytic	6230
C103	C103-NODE_23_length_162743_cov_23.729378_fragment_2	low quality draft	lysogenic	15615			C103.maxbin.C103.005.fasta.contigs.fa	d__Bacteria;p__Firmicutes_A;c__Clostridia;o__Oscillospirales;f__Ruminococcaceae;g__Ruminiclostridium_E;s__Ruminiclostridium_E siraeum
C103	C103-NODE_242_length_47905_cov_22.945204_fragment_2	low quality draft	lysogenic	17274	Caudovirales	Siphoviridae	C103.metabat.bin.49.contigs.fa	d__Bacteria;p__Firmicutes_A;c__Clostridia;o__Oscillospirales;f__Oscillospiraceae;g__CAG-170;s__CAG-170 sp000432135
C103	C103-NODE_541_length_27613_cov_4.512410	low quality draft	lysogenic	27613			C103.concoct.60.contigs.fa	d__Bacteria;p__Bacteroidota;c__Bacteroidia;o__Bacteroidales;f__Rikenellaceae;g__Tidjanibacter;s__Tidjanibacter inops_A
C103	C103-NODE_2723_length_7554_cov_4.055207	low quality draft	lytic	7554			C103.concoct.60.contigs.fa	d__Bacteria;p__Bacteroidota;c__Bacteroidia;o__Bacteroidales;f__Rikenellaceae;g__Tidjanibacter;s__Tidjanibacter inops_A
C103	C103-NODE_30144_length_1190_cov_1.870485	low quality draft	lytic	1190
C103	C103-NODE_3201_length_6738_cov_3.547509	low quality draft	lytic	6738	Caudovirales	Myoviridae
C103	C103-NODE_3679_length_6107_cov_3.984964	low quality draft	lytic	6107	Caudovirales	Siphoviridae	C103.concoct.60.contigs.fa	d__Bacteria;p__Bacteroidota;c__Bacteroidia;o__Bacteroidales;f__Rikenellaceae;g__Tidjanibacter;s__Tidjanibacter inops_A
C103	C103-NODE_3234_length_6696_cov_3.985996	low quality draft	lytic	6696
C103	C103-NODE_9007_length_3036_cov_3.209997	low quality draft	lytic	3036
C103	C103-NODE_2084_length_9328_cov_4.151299	low quality draft	lytic	9328
C103	C103-NODE_7545_length_3463_cov_4.514085	low quality draft	lytic	3463	Caudovirales	Myoviridae	C103.mycc.Cluster.27.contigs.fa	d__Bacteria;p__Bacteroidota;c__Bacteroidia;o__Bacteroidales;f__Rikenellaceae;g__Alistipes;s__Alistipes merdavium
C103	C103-NODE_914_length_18068_cov_18.822406	low quality draft	lytic	18068	Caudovirales	Myoviridae
C103	C103-NODE_15658_length_1981_cov_3.397715	low quality draft	lytic	1981			C103.concoct.9_sub.contigs.fa	d__Bacteria;p__Cyanobacteria;c__Vampirovibrionia;o__Gastranaerophilales;f__Gastranaerophilaceae;g__Spyradomonas;s__Spyradomonas excrementavium
C103	C103-NODE_7731_length_3402_cov_5.231252	low quality draft	lytic	3402
C103	C103-NODE_10569_length_2688_cov_6.147360	low quality draft	lytic	2688			C103.concoct.6_sub.contigs.fa	d__Bacteria;p__Firmicutes_A;c__Clostridia;o__Oscillospirales;f__Ruminococcaceae;g__UBA1394;s__UBA1394 sp900538575
C103	C103-NODE_12204_length_2404_cov_3.316731	low quality draft	lytic	2404
C103	C103-NODE_4388_length_5325_cov_3.436812	low quality draft	lytic	5325			C103.concoct.6_sub.contigs.fa	d__Bacteria;p__Firmicutes_A;c__Clostridia;o__Oscillospirales;f__Ruminococcaceae;g__UBA1394;s__UBA1394 sp900538575
C103	C103-NODE_2683_length_7648_cov_4.149611	low quality draft	lytic	7648	Caudovirales	Myoviridae
C103	C103-NODE_23053_length_1469_cov_3.568600	low quality draft	lytic	1469
C103	C103-NODE_8868_length_3073_cov_2.940689	low quality draft	lytic	3073
C103	C103-NODE_23588_length_1443_cov_3.910663	low quality draft	lytic	1443	Caudovirales	Myoviridae	C103.mycc.Cluster.15_sub.contigs.fa	d__Bacteria;p__Firmicutes_A;c__Clostridia;o__Oscillospirales;f__Acutalibacteraceae;g__Ruminococcus_E;s__Ruminococcus_E bromii
C103	C103-NODE_10744_length_2651_cov_12.985362	low quality draft	lytic	2651			C103.maxbin.C103.007.fasta_sub.contigs.fa	d__Bacteria;p__Bacteroidota;c__Bacteroidia;o__Bacteroidales;f__Bacteroidaceae;g__Bacteroides;s__Bacteroides cellulosilyticus
C103	C103-NODE_3121_length_6872_cov_8.668036	low quality draft	lysogenic	6872			C103.mycc.Cluster.51_sub.contigs.fa	d__Bacteria;p__Firmicutes_C;c__Negativicutes;o__Veillonellales;f__Dialisteraceae;g__Dialister;s__Dialister invisus
C103	C103-NODE_8696_length_3120_cov_2.792822	low quality draft	lytic	3120
C103	C103-NODE_4254_length_5441_cov_10.807649	low quality draft	lytic	5441	Caudovirales	Siphoviridae
C103	C103-NODE_1390_length_12905_cov_4.927626	low quality draft	lytic	12905	Caudovirales	Podoviridae
C103	C103-NODE_2780_length_7447_cov_5.192641	low quality draft	lytic	7447
C103	C103-NODE_510_length_28885_cov_9.871245	low quality draft	lytic	28885	Caudovirales	Myoviridae
C103	C103-NODE_21106_length_1575_cov_3.300000	low quality draft	lytic	1575			C103.maxbin.C103.031.fasta_sub.contigs.fa	d__Bacteria;p__Firmicutes_A;c__Clostridia;o__Lachnospirales;f__Lachnospiraceae;g__Blautia_A;s__Blautia_A faecis
C103	C103-NODE_7444_length_3492_cov_8.043934	low quality draft	lytic	3492			C103.mycc.Cluster.51_sub.contigs.fa	d__Bacteria;p__Firmicutes_C;c__Negativicutes;o__Veillonellales;f__Dialisteraceae;g__Dialister;s__Dialister invisus
C103	C103-NODE_22065_length_1520_cov_6.461433	low quality draft	lytic	1520
C103	C103-NODE_7603_length_3441_cov_4.189309	low quality draft	lytic	3441
C103	C103-NODE_3623_length_6159_cov_4.093709	low quality draft	lytic	6159
C103	C103-NODE_12099_length_2422_cov_4.694128	low quality draft	lytic	2422	Caudovirales	Siphoviridae
C103	C103-NODE_9443_length_2932_cov_3.052833	low quality draft	lytic	2932
C103	C103-NODE_5468_length_4439_cov_6.795392	low quality draft	lytic	4439
C103	C103-NODE_7998_length_3314_cov_14.797484	low quality draft	lysogenic	3314			C103.mycc.Cluster.51_sub.contigs.fa	d__Bacteria;p__Firmicutes_C;c__Negativicutes;o__Veillonellales;f__Dialisteraceae;g__Dialister;s__Dialister invisus
C103	C103-NODE_2499_length_8052_cov_11.667625	low quality draft	lysogenic	8052			C103.concoct.60.contigs.fa	d__Bacteria;p__Bacteroidota;c__Bacteroidia;o__Bacteroidales;f__Rikenellaceae;g__Tidjanibacter;s__Tidjanibacter inops_A
C103	C103-NODE_416_length_33675_cov_31.303748	low quality draft	lytic	33675	Caudovirales	Podoviridae
C103	C103-NODE_6083_length_4092_cov_5.639832	low quality draft	lytic	4092
C103	C103-NODE_2255_length_8722_cov_6.427368	low quality draft	lytic	8722			C103.mycc.Cluster.51_sub.contigs.fa	d__Bacteria;p__Firmicutes_C;c__Negativicutes;o__Veillonellales;f__Dialisteraceae;g__Dialister;s__Dialister invisus
C103	C103-NODE_958_length_17223_cov_5.172530	low quality draft	lytic	17223	Caudovirales	Siphoviridae
C103	C103-NODE_11548_length_2512_cov_7.507530	low quality draft	lytic	2512
C103	C103-NODE_3411_length_6440_cov_6.784652	low quality draft	lytic	6440	Caudovirales	Myoviridae
C103	C103-NODE_7749_length_3396_cov_4.515415	low quality draft	lytic	3396	Caudovirales	Siphoviridae	C103.metabat.bin.11.contigs.fa	d__Bacteria;p__Proteobacteria;c__Gammaproteobacteria;o__Burkholderiales;f__Burkholderiaceae;g__Duodenibacillus;s__Duodenibacillus intestinavium
C103	C103-NODE_10373_length_2731_cov_4.377429	low quality draft	lytic	2731	Caudovirales	Myoviridae
C103	C103-NODE_2230_length_8811_cov_4.544769	low quality draft	lytic	8811	Caudovirales	Siphoviridae	C103.concoct.18.contigs.fa	d__Bacteria;p__Firmicutes_A;c__Clostridia;o__Lachnospirales;f__Lachnospiraceae;g__Agathobacter;s__Agathobacter rectalis
C103	C103-NODE_6618_length_3826_cov_5.740387	low quality draft	lytic	3826
C103	C103-NODE_986_length_16902_cov_7.128035	low quality draft	lytic	16902	Caudovirales	Myoviridae
C103	C103-NODE_8991_length_3040_cov_5.051591	low quality draft	lytic	3040
C103	C103-NODE_6679_length_3803_cov_3.772946	low quality draft	lytic	3803	Caudovirales	Siphoviridae
C103	C103-NODE_17190_length_1843_cov_2.887025	low quality draft	lytic	1843	Caudovirales	Myoviridae
C103	C103-NODE_8616_length_3141_cov_3.730395	low quality draft	lytic	3141
C103	C103-NODE_1355_length_13126_cov_5.391630	low quality draft	lytic	13126	Caudovirales	Siphoviridae
C103	C103-NODE_3425_length_6424_cov_4.705291	low quality draft	lytic	6424			C103.concoct.60.contigs.fa	d__Bacteria;p__Bacteroidota;c__Bacteroidia;o__Bacteroidales;f__Rikenellaceae;g__Tidjanibacter;s__Tidjanibacter inops_A
C103	C103-NODE_3998_length_5708_cov_3.075889	low quality draft	lytic	5708
C103	C103-NODE_2244_length_8752_cov_4.128895	low quality draft	lytic	8752			C103.maxbin.C103.031.fasta_sub.contigs.fa	d__Bacteria;p__Firmicutes_A;c__Clostridia;o__Lachnospirales;f__Lachnospiraceae;g__Blautia_A;s__Blautia_A faecis
C103	C103-NODE_4910_length_4832_cov_4.335566	low quality draft	lytic	4832			C103.mycc.Cluster.51_sub.contigs.fa	d__Bacteria;p__Firmicutes_C;c__Negativicutes;o__Veillonellales;f__Dialisteraceae;g__Dialister;s__Dialister invisus
C103	C103-NODE_14111_length_2148_cov_3.141424	low quality draft	lytic	2148	Caudovirales	Siphoviridae
C103	C103-NODE_9846_length_2834_cov_2.538323	low quality draft	lytic	2834
C103	C103-NODE_22145_length_1516_cov_2.338125	low quality draft	lytic	1516			C103.mycc.Cluster.15_sub.contigs.fa	d__Bacteria;p__Firmicutes_A;c__Clostridia;o__Oscillospirales;f__Acutalibacteraceae;g__Ruminococcus_E;s__Ruminococcus_E bromii
C103	C103-NODE_21944_length_1527_cov_5.338315	low quality draft	lytic	1527			C103.mycc.Cluster.51_sub.contigs.fa	d__Bacteria;p__Firmicutes_C;c__Negativicutes;o__Veillonellales;f__Dialisteraceae;g__Dialister;s__Dialister invisus
C103	C103-NODE_9296_length_2964_cov_5.899966	low quality draft	lytic	2964
C103	C103-NODE_9368_length_2947_cov_3.998271	low quality draft	lytic	2947
C103	C103-NODE_4243_length_5450_cov_4.528823	low quality draft	lytic	5450			C103.concoct.60.contigs.fa	d__Bacteria;p__Bacteroidota;c__Bacteroidia;o__Bacteroidales;f__Rikenellaceae;g__Tidjanibacter;s__Tidjanibacter inops_A
C103	C103-NODE_2695_length_7612_cov_9.876141	low quality draft	lytic	7612	Caudovirales	Myoviridae
C103	C103-NODE_9243_length_2976_cov_2.995207	low quality draft	lytic	2976
C103	C103-NODE_1635_length_11257_cov_8.170327	low quality draft	lytic	11257			C103.mycc.Cluster.27.contigs.fa	d__Bacteria;p__Bacteroidota;c__Bacteroidia;o__Bacteroidales;f__Rikenellaceae;g__Alistipes;s__Alistipes merdavium
C103	C103-NODE_12006_length_2439_cov_2.947987	low quality draft	lytic	2439	Caudovirales	Myoviridae
C103	C103-NODE_12770_length_2322_cov_2.973974	low quality draft	lytic	2322
C103	C103-NODE_2647_length_7730_cov_3.647687	low quality draft	lytic	7730
C103	C103-NODE_2083_length_9336_cov_4.903782	low quality draft	lytic	9336
C103	C103-NODE_6838_length_3735_cov_4.563859	low quality draft	lytic	3735	Caudovirales	Siphoviridae
C103	C103-NODE_17627_length_1810_cov_4.127635	low quality draft	lytic	1810
C103	C103-NODE_630_length_24788_cov_10.109004	medium quality draft	lytic	24788	Caudovirales	Siphoviridae
C103	C103-NODE_6478_length_3896_cov_2.893517	low quality draft	lytic	3896
C103	C103-NODE_6672_length_3806_cov_4.180485	low quality draft	lytic	3806	Caudovirales	Siphoviridae
C103	C103-NODE_4967_length_4793_cov_4.084213	low quality draft	lytic	4793			C103.concoct.33.contigs.fa	d__Bacteria;p__Bacteroidota;c__Bacteroidia;o__Bacteroidales;f__UBA11471;g__UBA11471;s__UBA11471 sp000434215
C103	C103-NODE_22991_length_1472_cov_2.782639	low quality draft	lytic	1472
C103	C103-NODE_698_length_22577_cov_6.454889	low quality draft	lytic	22577			C103.concoct.18.contigs.fa	d__Bacteria;p__Firmicutes_A;c__Clostridia;o__Lachnospirales;f__Lachnospiraceae;g__Agathobacter;s__Agathobacter rectalis
C103	C103-NODE_7795_length_3379_cov_2.781588	low quality draft	lytic	3379	Caudovirales	Siphoviridae
C103	C103-NODE_34121_length_1083_cov_1.547665	low quality draft	lytic	1083	Caudovirales	Siphoviridae
C103	C103-NODE_13806_length_2185_cov_3.860563	low quality draft	lytic	2185	Caudovirales	Siphoviridae
C103	C103-NODE_1470_length_12301_cov_38.449255	low quality draft	lytic	12301	Caudovirales	Salasmaviridae
C103	C103-NODE_2504_length_8037_cov_8.130669	low quality draft	lytic	8037	Caudovirales	Siphoviridae
C103	C103-NODE_9123_length_3003_cov_3.914179	low quality draft	lytic	3003			C103.mycc.Cluster.15_sub.contigs.fa	d__Bacteria;p__Firmicutes_A;c__Clostridia;o__Oscillospirales;f__Acutalibacteraceae;g__Ruminococcus_E;s__Ruminococcus_E bromii
C103	C103-NODE_979_length_16987_cov_5.725254	low quality draft	lytic	16987	Caudovirales	Herelleviridae	C103.mycc.Cluster.51_sub.contigs.fa	d__Bacteria;p__Firmicutes_C;c__Negativicutes;o__Veillonellales;f__Dialisteraceae;g__Dialister;s__Dialister invisus
C103	C103-NODE_28709_length_1237_cov_2.654822	low quality draft	lytic	1237
C103	C103-NODE_24579_length_1396_cov_5.507084	low quality draft	lytic	1396			C103.mycc.Cluster.27.contigs.fa	d__Bacteria;p__Bacteroidota;c__Bacteroidia;o__Bacteroidales;f__Rikenellaceae;g__Alistipes;s__Alistipes merdavium
C103	C103-NODE_17307_length_1834_cov_2.739179	low quality draft	lytic	1834
C103	C103-NODE_7638_length_3429_cov_3.534677	low quality draft	lytic	3429	Caudovirales	Siphoviridae	C103.mycc.Cluster.51_sub.contigs.fa	d__Bacteria;p__Firmicutes_C;c__Negativicutes;o__Veillonellales;f__Dialisteraceae;g__Dialister;s__Dialister invisus
C103	C103-NODE_27216_length_1289_cov_5.937601	low quality draft	lytic	1289	Caudovirales	Siphoviridae
C103	C103-NODE_13108_length_2276_cov_2.307969	low quality draft	lytic	2276
C103	C103-NODE_22862_length_1478_cov_3.789178	low quality draft	lytic	1478
C103	C103-NODE_3877_length_5855_cov_3.791379	low quality draft	lytic	5855
C103	C103-NODE_16382_length_1910_cov_14.250674	low quality draft	lytic	1910
C103	C103-NODE_11752_length_2478_cov_4.908791	low quality draft	lytic	2478
C103	C103-NODE_1183_length_14508_cov_5.010655	low quality draft	lytic	14508			C103.mycc.Cluster.51_sub.contigs.fa	d__Bacteria;p__Firmicutes_C;c__Negativicutes;o__Veillonellales;f__Dialisteraceae;g__Dialister;s__Dialister invisus
C103	C103-NODE_27267_length_1288_cov_2.108678	low quality draft	lytic	1288
C103	C103-NODE_11767_length_2477_cov_1.904211	low quality draft	lytic	2477
C103	C103-NODE_3398_length_6454_cov_4.798719	low quality draft	lytic	6454
C103	C103-NODE_15544_length_1992_cov_2.892101	low quality draft	lytic	1992
C103	C103-NODE_13298_length_2251_cov_3.644353	low quality draft	lytic	2251
C103	C103-NODE_93_length_88333_cov_8.493453	low quality draft	lytic	88333	Caudovirales	Podoviridae
C103	C103-NODE_9864_length_2831_cov_3.558718	low quality draft	lytic	2831			C103.mycc.Cluster.51_sub.contigs.fa	d__Bacteria;p__Firmicutes_C;c__Negativicutes;o__Veillonellales;f__Dialisteraceae;g__Dialister;s__Dialister invisus
C103	C103-NODE_24194_length_1413_cov_2.769514	low quality draft	lytic	1413	Caudovirales	Siphoviridae
C103	C103-NODE_2531_length_7988_cov_3.918694	low quality draft	lytic	7988	Caudovirales	Siphoviridae
C103	C103-NODE_7873_length_3356_cov_36.579218	low quality draft	lytic	3356
C103	C103-NODE_19991_length_1642_cov_2.533081	low quality draft	lytic	1642
C103	C103-NODE_5133_length_4678_cov_2.605884	low quality draft	lytic	4678			C103.concoct.9_sub.contigs.fa	d__Bacteria;p__Cyanobacteria;c__Vampirovibrionia;o__Gastranaerophilales;f__Gastranaerophilaceae;g__Spyradomonas;s__Spyradomonas excrementavium
C103	C103-NODE_5531_length_4407_cov_8.058364	low quality draft	lytic	4407
C103	C103-NODE_9310_length_2961_cov_6.056435	low quality draft	lytic	2961	Caudovirales	Myoviridae
C103	C103-NODE_9236_length_2976_cov_4.801096	low quality draft	lytic	2976
C103	C103-NODE_9673_length_2874_cov_3.191557	low quality draft	lytic	2874	Caudovirales	Myoviridae
C103	C103-NODE_7946_length_3333_cov_3.627212	low quality draft	lytic	3333
C103	C103-NODE_870_length_18908_cov_8.177425_fragment_1	low quality draft	lysogenic	7633
C103	C103-NODE_26_length_152902_cov_20.990932_fragment_1	low quality draft	lysogenic	54738	Caudovirales	Myoviridae	C103.metabat.bin.49.contigs.fa	d__Bacteria;p__Firmicutes_A;c__Clostridia;o__Oscillospirales;f__Oscillospiraceae;g__CAG-170;s__CAG-170 sp000432135
C103	C103-NODE_11020_length_2602_cov_5.950923	low quality draft	lytic	2602	Caudovirales	Siphoviridae
C103	C103-NODE_12771_length_2322_cov_2.742391	low quality draft	lytic	2322
C103	C103-NODE_10502_length_2704_cov_3.208003	low quality draft	lytic	2704
C103	C103-NODE_3837_length_5902_cov_4.743287	low quality draft	lytic	5902			C103.mycc.Cluster.51_sub.contigs.fa	d__Bacteria;p__Firmicutes_C;c__Negativicutes;o__Veillonellales;f__Dialisteraceae;g__Dialister;s__Dialister invisus
C103	C103-NODE_2777_length_7451_cov_4.933478	low quality draft	lytic	7451
C103	C103-NODE_16370_length_1911_cov_4.139009	low quality draft	lytic	1911			C103.concoct.33.contigs.fa	d__Bacteria;p__Bacteroidota;c__Bacteroidia;o__Bacteroidales;f__UBA11471;g__UBA11471;s__UBA11471 sp000434215
C103	C103-NODE_28538_length_1243_cov_3.102694	low quality draft	lytic	1243			C103.concoct.6_sub.contigs.fa	d__Bacteria;p__Firmicutes_A;c__Clostridia;o__Oscillospirales;f__Ruminococcaceae;g__UBA1394;s__UBA1394 sp900538575
C103	C103-NODE_18598_length_1737_cov_2.270511	low quality draft	lytic	1737
C103	C103-NODE_3870_length_5863_cov_4.967803	low quality draft	lytic	5863
C103	C103-NODE_7046_length_3657_cov_2.469184	low quality draft	lytic	3657			C103.concoct.73_sub.contigs.fa	d__Bacteria;p__Actinobacteriota;c__Coriobacteriia;o__Coriobacteriales;f__Eggerthellaceae;g__CAG-1427;s__
C103	C103-NODE_2713_length_7581_cov_10.867659	low quality draft	lytic	7581
C103	C103-NODE_5979_length_4143_cov_3.464286	low quality draft	lytic	4143	Caudovirales	Myoviridae
C103	C103-NODE_11561_length_2510_cov_3.362525	low quality draft	lytic	2510
C103	C103-NODE_2892_length_7250_cov_3.248089	low quality draft	lytic	7250
C103	C103-NODE_14983_length_2046_cov_2.426419	low quality draft	lytic	2046
C103	C103-NODE_4562_length_5156_cov_5.616350	low quality draft	lytic	5156
C103	C103-NODE_4723_length_4994_cov_5.794493	low quality draft	lytic	4994
C103	C103-NODE_3003_length_7063_cov_8.479167	low quality draft	lytic	7063
C103	C103-NODE_9473_length_2924_cov_2.731962	low quality draft	lytic	2924	Caudovirales	Siphoviridae
C103	C103-NODE_3210_length_6725_cov_5.754573	low quality draft	lytic	6725	Caudovirales	Myoviridae
C103	C103-NODE_4382_length_5329_cov_3.257110	low quality draft	lytic	5329
C103	C103-NODE_20172_length_1631_cov_2.970812	low quality draft	lytic	1631
C103	C103-NODE_13540_length_2219_cov_2.765250	low quality draft	lytic	2219
C103	C103-NODE_3372_length_6491_cov_10.507769	low quality draft	lytic	6491	Caudovirales	Myoviridae
C103	C103-NODE_10633_length_2675_cov_4.270611	low quality draft	lytic	2675
C103	C103-NODE_18986_length_1709_cov_2.730351	low quality draft	lytic	1709			C103.mycc.Cluster.51_sub.contigs.fa	d__Bacteria;p__Firmicutes_C;c__Negativicutes;o__Veillonellales;f__Dialisteraceae;g__Dialister;s__Dialister invisus
C103	C103-NODE_9177_length_2992_cov_4.211781	low quality draft	lytic	2992
C103	C103-NODE_2282_length_8641_cov_4.665386	low quality draft	lytic	8641	Caudovirales	Siphoviridae	C103.concoct.18.contigs.fa	d__Bacteria;p__Firmicutes_A;c__Clostridia;o__Lachnospirales;f__Lachnospiraceae;g__Agathobacter;s__Agathobacter rectalis
C103	C103-NODE_509_length_28885_cov_17.937912	medium quality draft	lytic	28885	Caudovirales	Myoviridae
C103	C103-NODE_5012_length_4762_cov_4.276822	low quality draft	lytic	4762
C103	C103-NODE_122_length_74561_cov_23.569551	high quality draft	lytic	74561	Caudovirales	Podoviridae
C103	C103-NODE_5064_length_4725_cov_4.864454	low quality draft	lytic	4725	Caudovirales	Myoviridae
C103	C103-NODE_9289_length_2966_cov_4.442803	low quality draft	lytic	2966	Caudovirales	Myoviridae
C103	C103-NODE_7542_length_3464_cov_3.963039	low quality draft	lytic	3464	Caudovirales	Siphoviridae
C103	C103-NODE_7156_length_3613_cov_2.429455	low quality draft	lytic	3613			C103.mycc.Cluster.19_sub.contigs.fa	d__Bacteria;p__Bacteroidota;c__Bacteroidia;o__Bacteroidales;f__Bacteroidaceae;g__Prevotella;s__Prevotella rara
C103	C103-NODE_17858_length_1791_cov_2.726959	low quality draft	lytic	1791			C103.mycc.Cluster.15_sub.contigs.fa	d__Bacteria;p__Firmicutes_A;c__Clostridia;o__Oscillospirales;f__Acutalibacteraceae;g__Ruminococcus_E;s__Ruminococcus_E bromii
C103	C103-NODE_7572_length_3452_cov_3.869885	low quality draft	lytic	3452	Caudovirales	Siphoviridae
C103	C103-NODE_4311_length_5401_cov_3.013281	low quality draft	lytic	5401
C103	C103-NODE_4144_length_5555_cov_3.843636	low quality draft	lytic	5555			C103.metabat.bin.11.contigs.fa	d__Bacteria;p__Proteobacteria;c__Gammaproteobacteria;o__Burkholderiales;f__Burkholderiaceae;g__Duodenibacillus;s__Duodenibacillus intestinavium
C103	C103-NODE_13030_length_2285_cov_3.142601	low quality draft	lytic	2285
C103	C103-NODE_4827_length_4909_cov_3.986815	low quality draft	lytic	4909
C103	C103-NODE_806_length_20133_cov_6.033768	low quality draft	lytic	20133	Caudovirales	Siphoviridae
C103	C103-NODE_2099_length_9262_cov_6.881069	low quality draft	lytic	9262	Caudovirales	Myoviridae	C103.mycc.Cluster.51_sub.contigs.fa	d__Bacteria;p__Firmicutes_C;c__Negativicutes;o__Veillonellales;f__Dialisteraceae;g__Dialister;s__Dialister invisus
C103	C103-NODE_3702_length_6075_cov_9.714286	low quality draft	lytic	6075	Caudovirales	Myoviridae
C103	C103-NODE_528_length_28082_cov_12.878010	low quality draft	lytic	28082	Caudovirales	Myoviridae
C103	C103-NODE_6219_length_4027_cov_4.671450	low quality draft	lytic	4027
C103	C103-NODE_4736_length_4984_cov_4.745384	low quality draft	lytic	4984			C103.concoct.6_sub.contigs.fa	d__Bacteria;p__Firmicutes_A;c__Clostridia;o__Oscillospirales;f__Ruminococcaceae;g__UBA1394;s__UBA1394 sp900538575
C103	C103-NODE_4762_length_4960_cov_2.906830	low quality draft	lytic	4960
C103	C103-NODE_1557_length_11754_cov_5.545517	low quality draft	lytic	11754	Caudovirales	Podoviridae
C103	C103-NODE_5038_length_4746_cov_3.639736	low quality draft	lytic	4746
C103	C103-NODE_10300_length_2748_cov_9.015596	low quality draft	lytic	2748			C103.maxbin.C103.007.fasta_sub.contigs.fa	d__Bacteria;p__Bacteroidota;c__Bacteroidia;o__Bacteroidales;f__Bacteroidaceae;g__Bacteroides;s__Bacteroides cellulosilyticus
C103	C103-NODE_1422_length_12657_cov_4.561498	low quality draft	lytic	12657
C103	C103-NODE_5393_length_4487_cov_4.358529	low quality draft	lytic	4487
C103	C103-NODE_24727_length_1389_cov_14.378561	low quality draft	lytic	1389
C103	C103-NODE_5713_length_4294_cov_3.616419	low quality draft	lytic	4294	Caudovirales	Myoviridae
C103	C103-NODE_658_length_23449_cov_5.193768	low quality draft	lytic	23449	Caudovirales	Siphoviridae
C103	C103-NODE_8847_length_3078_cov_5.510420	low quality draft	lytic	3078
C103	C103-NODE_17554_length_1816_cov_2.428166	low quality draft	lysogenic	1816
C103	C103-NODE_14739_length_2075_cov_3.453960	low quality draft	lytic	2075	Caudovirales	Siphoviridae
C103	C103-NODE_14424_length_2108_cov_2.747199	low quality draft	lytic	2108
C103	C103-NODE_737_length_21754_cov_8.972303	low quality draft	lytic	21754	Lactobacillales	Lactobacillaceae
C103	C103-NODE_8864_length_3073_cov_4.027170	low quality draft	lysogenic	3073
C103	C103-NODE_15285_length_2017_cov_2.955148	low quality draft	lytic	2017			C103.concoct.9_sub.contigs.fa	d__Bacteria;p__Cyanobacteria;c__Vampirovibrionia;o__Gastranaerophilales;f__Gastranaerophilaceae;g__Spyradomonas;s__Spyradomonas excrementavium
C103	C103-NODE_12495_length_2361_cov_2.473981	low quality draft	lytic	2361
C103	C103-NODE_19383_length_1681_cov_5.878844	low quality draft	lytic	1681			C103.mycc.Cluster.51_sub.contigs.fa	d__Bacteria;p__Firmicutes_C;c__Negativicutes;o__Veillonellales;f__Dialisteraceae;g__Dialister;s__Dialister invisus
C103	C103-NODE_12474_length_2363_cov_3.502166	low quality draft	lytic	2363
C103	C103-NODE_17576_length_1814_cov_2.703809	low quality draft	lytic	1814
C103	C103-NODE_4189_length_5518_cov_4.538349	low quality draft	lytic	5518	Caudovirales
C103	C103-NODE_3251_length_6668_cov_7.722214	low quality draft	lytic	6668			C103.concoct.60.contigs.fa	d__Bacteria;p__Bacteroidota;c__Bacteroidia;o__Bacteroidales;f__Rikenellaceae;g__Tidjanibacter;s__Tidjanibacter inops_A
C103	C103-NODE_264_length_45405_cov_21.953848	medium quality draft	lytic	45405	Caudovirales	Myoviridae
C103	C103-NODE_3175_length_6789_cov_4.027918	low quality draft	lytic	6789	Caudovirales	Myoviridae
C103	C103-NODE_4349_length_5353_cov_4.117592	low quality draft	lytic	5353
C103	C103-NODE_12330_length_2384_cov_4.657364	low quality draft	lytic	2384
C103	C103-NODE_9412_length_2939_cov_3.650832	low quality draft	lytic	2939			C103.concoct.6_sub.contigs.fa	d__Bacteria;p__Firmicutes_A;c__Clostridia;o__Oscillospirales;f__Ruminococcaceae;g__UBA1394;s__UBA1394 sp900538575
C103	C103-NODE_23799_length_1433_cov_2.761974	low quality draft	lytic	1433
C103	C103-NODE_18860_length_1717_cov_3.211191	low quality draft	lytic	1717
C103	C103-NODE_12468_length_2364_cov_3.454742	low quality draft	lytic	2364	Caudovirales	Myoviridae
C103	C103-NODE_5499_length_4422_cov_3.237234	low quality draft	lytic	4422			C103.mycc.Cluster.51_sub.contigs.fa	d__Bacteria;p__Firmicutes_C;c__Negativicutes;o__Veillonellales;f__Dialisteraceae;g__Dialister;s__Dialister invisus
C103	C103-NODE_4216_length_5480_cov_5.980092	low quality draft	lytic	5480
C103	C103-NODE_6786_length_3758_cov_3.678639	low quality draft	lytic	3758
C103	C103-NODE_2585_length_7848_cov_4.353907	low quality draft	lytic	7848			C103.metabat.bin.32.contigs.fa	d__Bacteria;p__Firmicutes_A;c__Clostridia;o__Oscillospirales;f__Oscillospiraceae;g__Lawsonibacter;s__Lawsonibacter asaccharolyticus
C103	C103-NODE_11657_length_2494_cov_3.225912	low quality draft	lytic	2494
C103	C103-NODE_33384_length_1100_cov_2.465072	low quality draft	lytic	1100
C103	C103-NODE_13449_length_2231_cov_3.007353	low quality draft	lytic	2231
C103	C103-NODE_1886_length_10055_cov_3.902300	low quality draft	lytic	10055	Caudovirales	Siphoviridae
C103	C103-NODE_21298_length_1563_cov_3.135279	low quality draft	lytic	1563			C103.maxbin.C103.031.fasta_sub.contigs.fa	d__Bacteria;p__Firmicutes_A;c__Clostridia;o__Lachnospirales;f__Lachnospiraceae;g__Blautia_A;s__Blautia_A faecis
C103	C103-NODE_5983_length_4141_cov_6.144885	low quality draft	lytic	4141			C103.concoct.68.contigs.fa	d__Bacteria;p__Firmicutes;c__Bacilli;o__ML615J-28;f__CAG-313;g__CAG-313;s__CAG-313 sp900539265
C103	C103-NODE_2262_length_8705_cov_4.617688	low quality draft	lytic	8705
C103	C103-NODE_2033_length_9481_cov_4.230851	low quality draft	lytic	9481
C103	C103-NODE_996_length_16625_cov_5.370851	low quality draft	lytic	16625
C103	C103-NODE_13140_length_2271_cov_5.215704	low quality draft	lytic	2271	Caudovirales	Siphoviridae
C103	C103-NODE_16631_length_1890_cov_5.777657	low quality draft	lytic	1890	Caudovirales	Siphoviridae
C103	C103-NODE_5928_length_4168_cov_3.973012	low quality draft	lytic	4168
C103	C103-NODE_2719_length_7562_cov_6.063141	low quality draft	lytic	7562
C103	C103-NODE_3613_length_6171_cov_5.243133	low quality draft	lytic	6171			C103.mycc.Cluster.51_sub.contigs.fa	d__Bacteria;p__Firmicutes_C;c__Negativicutes;o__Veillonellales;f__Dialisteraceae;g__Dialister;s__Dialister invisus
C103	C103-NODE_4028_length_5678_cov_5.308198	low quality draft	lysogenic	5678
C103	C103-NODE_10730_length_2654_cov_2.367064	low quality draft	lytic	2654
C103	C103-NODE_424_length_33180_cov_26.029977_fragment_1	low quality draft	lysogenic	6694			C103.maxbin.C103.003.fasta_sub.contigs.fa	d__Bacteria;p__Bacteroidota;c__Bacteroidia;o__Bacteroidales;f__Bacteroidaceae;g__Bacteroides;s__Bacteroides uniformis
C103	C103-NODE_3399_length_6452_cov_3.644365	low quality draft	lytic	6452	Caudovirales	Siphoviridae
C103	C103-NODE_5793_length_4248_cov_3.745767	low quality draft	lysogenic	4248
C103	C103-NODE_27845_length_1267_cov_1.665017	low quality draft	lytic	1267
C103	C103-NODE_6412_length_3931_cov_9.962848	low quality draft	lytic	3931	Caudovirales	Siphoviridae
C103	C103-NODE_15301_length_2016_cov_2.404386	low quality draft	lytic	2016
C103	C103-NODE_12088_length_2424_cov_2.987759	low quality draft	lytic	2424	Caudovirales	Myoviridae
C103	C103-NODE_19165_length_1697_cov_1.958587	low quality draft	lytic	1697
C103	C103-NODE_26617_length_1312_cov_4.191726	low quality draft	lytic	1312			C103.concoct.6_sub.contigs.fa	d__Bacteria;p__Firmicutes_A;c__Clostridia;o__Oscillospirales;f__Ruminococcaceae;g__UBA1394;s__UBA1394 sp900538575
C103	C103-NODE_2086_length_9320_cov_6.429034	low quality draft	lytic	9320
C103	C103-NODE_60_length_101578_cov_20.197738_fragment_1	low quality draft	lysogenic	24464
C103	C103-NODE_24_length_158228_cov_91.847306_fragment_3	medium quality draft	lysogenic	110126	Caudovirales	Myoviridae
C103	C103-NODE_7679_length_3417_cov_6.986615	low quality draft	lytic	3417			C103.metabat.bin.18.contigs.fa	d__Bacteria;p__Firmicutes_A;c__Clostridia;o__Oscillospirales;f__Oscillospiraceae;g__Scatomorpha;s__Scatomorpha sp900545405
C103	C103-NODE_1842_length_10228_cov_5.576428	low quality draft	lytic	10228
C103	C103-NODE_6570_length_3845_cov_6.878364	low quality draft	lysogenic	3845
C103	C103-NODE_1170_length_14637_cov_7.477369	low quality draft	lysogenic	14637	Caudovirales	Siphoviridae
C103	C103-NODE_15502_length_1997_cov_3.212667	low quality draft	lytic	1997
C103	C103-NODE_12735_length_2328_cov_3.032996	low quality draft	lytic	2328	Caudovirales	Siphoviridae
C103	C103-NODE_2381_length_8363_cov_5.002889	low quality draft	lytic	8363
C103	C103-NODE_6619_length_3826_cov_3.475736	low quality draft	lytic	3826
C103	C103-NODE_22_length_165789_cov_22.211284_fragment_2	high quality draft	lysogenic	50915	Caudovirales	Myoviridae	C103.maxbin.C103.005.fasta.contigs.fa	d__Bacteria;p__Firmicutes_A;c__Clostridia;o__Oscillospirales;f__Ruminococcaceae;g__Ruminiclostridium_E;s__Ruminiclostridium_E siraeum
C103	C103-NODE_15311_length_2015_cov_2.095408	low quality draft	lytic	2015	Caudovirales	Siphoviridae
C103	C103-NODE_113_length_77935_cov_8.288675_fragment_2	low quality draft	lysogenic	5867
C103	C103-NODE_1633_length_11267_cov_28.138512	low quality draft	lytic	11267
C103	C103-NODE_1757_length_10630_cov_5.897210	low quality draft	lytic	10630
C103	C103-NODE_7974_length_3320_cov_8.558959	low quality draft	lytic	3320
C103	C103-NODE_2128_length_9139_cov_5.851607	low quality draft	lytic	9139
C103	C103-NODE_1789_length_10454_cov_6.219060	low quality draft	lytic	10454			C103.maxbin.C103.021.fasta.contigs.fa	d__Bacteria;p__Proteobacteria;c__Alphaproteobacteria;o__RF32;f__CAG-239;g__Scatacola_A;s__Scatacola_A faecigallinarum
C103	C103-NODE_7626_length_3434_cov_3.144421	low quality draft	lytic	3434
C103	C103-NODE_8754_length_3105_cov_3.135738	low quality draft	lytic	3105	Caudovirales	Siphoviridae
C103	C103-NODE_4792_length_4934_cov_3.422833	low quality draft	lytic	4934
C103	C103-NODE_10363_length_2734_cov_3.939530	low quality draft	lytic	2734	Caudovirales	Siphoviridae
C103	C103-NODE_1391_length_12905_cov_4.666926	low quality draft	lytic	12905
C103	C103-NODE_2584_length_7854_cov_5.807411	low quality draft	lytic	7854	Caudovirales	Siphoviridae
C103	C103-NODE_17588_length_1813_cov_2.220705	low quality draft	lytic	1813
C103	C103-NODE_9999_length_2805_cov_18.797091	low quality draft	lytic	2805			C103.maxbin.C103.003.fasta_sub.contigs.fa	d__Bacteria;p__Bacteroidota;c__Bacteroidia;o__Bacteroidales;f__Bacteroidaceae;g__Bacteroides;s__Bacteroides uniformis
C103	C103-NODE_7828_length_3370_cov_3.702564	low quality draft	lytic	3370	Caudovirales	Siphoviridae
C103	C103-NODE_31195_length_1158_cov_2.475068	low quality draft	lytic	1158
C103	C103-NODE_10710_length_2659_cov_4.197005	low quality draft	lytic	2659	Caudovirales	Myoviridae
C103	C103-NODE_6946_length_3694_cov_12.533938	low quality draft	lytic	3694
C103	C103-NODE_28027_length_1261_cov_1.936982	low quality draft	lytic	1261
C103	C103-NODE_1603_length_11397_cov_4.995327	low quality draft	lytic	11397	Caudovirales	Myoviridae
C103	C103-NODE_3926_length_5807_cov_9.408727	low quality draft	lytic	5807
C103	C103-NODE_4891_length_4849_cov_3.448269	low quality draft	lytic	4849			C103.mycc.Cluster.40.contigs.fa	d__Bacteria;p__Firmicutes_A;c__Clostridia;o__Lachnospirales;f__Lachnospiraceae;g__Acetatifactor;s__Acetatifactor sp900066565
C103	C103-NODE_3172_length_6794_cov_4.278973	low quality draft	lytic	6794	Caudovirales	Myoviridae	C103.mycc.Cluster.27.contigs.fa	d__Bacteria;p__Bacteroidota;c__Bacteroidia;o__Bacteroidales;f__Rikenellaceae;g__Alistipes;s__Alistipes merdavium
C103	C103-NODE_15409_length_2005_cov_5.143077	low quality draft	lytic	2005
C103	C103-NODE_1758_length_10629_cov_5.738699	low quality draft	lytic	10629
C103	C103-NODE_12669_length_2336_cov_3.617712	low quality draft	lytic	2336			C103.mycc.Cluster.40.contigs.fa	d__Bacteria;p__Firmicutes_A;c__Clostridia;o__Lachnospirales;f__Lachnospiraceae;g__Acetatifactor;s__Acetatifactor sp900066565
C103	C103-NODE_2500_length_8052_cov_4.082281	low quality draft	lytic	8052	Caudovirales	Myoviridae
C103	C103-NODE_8312_length_3223_cov_4.619318	low quality draft	lytic	3223
C103	C103-NODE_9533_length_2911_cov_3.505602	low quality draft	lytic	2911
C103	C103-NODE_1110_length_15248_cov_6.420720	low quality draft	lytic	15248
C103	C103-NODE_649_length_23748_cov_20.408222	low quality draft	lytic	23748			C103.maxbin.C103.003.fasta_sub.contigs.fa	d__Bacteria;p__Bacteroidota;c__Bacteroidia;o__Bacteroidales;f__Bacteroidaceae;g__Bacteroides;s__Bacteroides uniformis
C103	C103-NODE_6749_length_3774_cov_4.543963	low quality draft	lytic	3774			C103.mycc.Cluster.51_sub.contigs.fa	d__Bacteria;p__Firmicutes_C;c__Negativicutes;o__Veillonellales;f__Dialisteraceae;g__Dialister;s__Dialister invisus
C103	C103-NODE_12291_length_2390_cov_4.109208	low quality draft	lytic	2390			C103.mycc.Cluster.15_sub.contigs.fa	d__Bacteria;p__Firmicutes_A;c__Clostridia;o__Oscillospirales;f__Acutalibacteraceae;g__Ruminococcus_E;s__Ruminococcus_E bromii
C103	C103-NODE_6611_length_3830_cov_3.505166	low quality draft	lytic	3830	Caudovirales	Siphoviridae	C103.metabat.bin.11.contigs.fa	d__Bacteria;p__Proteobacteria;c__Gammaproteobacteria;o__Burkholderiales;f__Burkholderiaceae;g__Duodenibacillus;s__Duodenibacillus intestinavium
C103	C103-NODE_1541_length_11828_cov_12.723435	low quality draft	lytic	11828
C103	C103-NODE_20916_length_1585_cov_2.389542	low quality draft	lytic	1585
C103	C103-NODE_12966_length_2294_cov_2.656990	low quality draft	lytic	2294
C103	C103-NODE_6484_length_3893_cov_21.827514	low quality draft	lytic	3893
C103	C103-NODE_11196_length_2571_cov_4.046502	low quality draft	lytic	2571			C103.metabat.bin.32.contigs.fa	d__Bacteria;p__Firmicutes_A;c__Clostridia;o__Oscillospirales;f__Oscillospiraceae;g__Lawsonibacter;s__Lawsonibacter asaccharolyticus
C103	C103-NODE_24778_length_1387_cov_3.454955	low quality draft	lytic	1387
C103	C103-NODE_29379_length_1214_cov_4.133736	low quality draft	lytic	1214
C103	C103-NODE_2018_length_9533_cov_14.761553	low quality draft	lytic	9533
C103	C103-NODE_129_length_71605_cov_21.487268_fragment_2	low quality draft	lysogenic	29650
C103	C103-NODE_1489_length_12151_cov_12.087632	low quality draft	lytic	12151	Caudovirales	Siphoviridae
C103	C103-NODE_18557_length_1739_cov_5.553444	low quality draft	lytic	1739
C103	C103-NODE_12807_length_2317_cov_3.160920	low quality draft	lytic	2317
C103	C103-NODE_11187_length_2573_cov_3.200159	low quality draft	lytic	2573			C103.mycc.Cluster.51_sub.contigs.fa	d__Bacteria;p__Firmicutes_C;c__Negativicutes;o__Veillonellales;f__Dialisteraceae;g__Dialister;s__Dialister invisus
C103	C103-NODE_5692_length_4308_cov_4.158241	low quality draft	lytic	4308
C103	C103-NODE_10800_length_2642_cov_3.729030	low quality draft	lytic	2642
C103	C103-NODE_3790_length_5975_cov_4.241554	low quality draft	lytic	5975
C103	C103-NODE_15448_length_2002_cov_2.989214	low quality draft	lytic	2002			C103.mycc.Cluster.40.contigs.fa	d__Bacteria;p__Firmicutes_A;c__Clostridia;o__Lachnospirales;f__Lachnospiraceae;g__Acetatifactor;s__Acetatifactor sp900066565
C103	C103-NODE_6928_length_3703_cov_2.956140	low quality draft	lytic	3703
C103	C103-NODE_2986_length_7075_cov_4.024074	low quality draft	lytic	7075
C103	C103-NODE_1861_length_10160_cov_6.063038	low quality draft	lytic	10160
C103	C103-NODE_15780_length_1968_cov_4.080502	low quality draft	lytic	1968	Caudovirales	Siphoviridae	C103.concoct.68.contigs.fa	d__Bacteria;p__Firmicutes;c__Bacilli;o__ML615J-28;f__CAG-313;g__CAG-313;s__CAG-313 sp900539265
C103	C103-NODE_2685_length_7639_cov_5.111419	low quality draft	lytic	7639	Caudovirales	Myoviridae	C103.metabat.bin.51.contigs.fa	d__Bacteria;p__Firmicutes_A;c__Clostridia;o__Christensenellales;f__CAG-314;g__CAG-314;s__CAG-314 sp000437915
C103	C103-NODE_5998_length_4128_cov_5.278910	low quality draft	lytic	4128	Caudovirales	Myoviridae
C103	C103-NODE_5999_length_4128_cov_3.743432	low quality draft	lytic	4128	Caudovirales	Myoviridae	C103.mycc.Cluster.27.contigs.fa	d__Bacteria;p__Bacteroidota;c__Bacteroidia;o__Bacteroidales;f__Rikenellaceae;g__Alistipes;s__Alistipes merdavium
C103	C103-NODE_5717_length_4292_cov_4.334435	low quality draft	lytic	4292	Caudovirales	Siphoviridae
C103	C103-NODE_23089_length_1467_cov_4.613314	low quality draft	lytic	1467	Caudovirales	Podoviridae
C103	C103-NODE_2939_length_7169_cov_31.575204	low quality draft	lytic	7169	Caudovirales	Siphoviridae
C103	C103-NODE_23363_length_1454_cov_2.355969	low quality draft	lytic	1454
C103	C103-NODE_6382_length_3941_cov_6.255790	low quality draft	lysogenic	3941
C103	C103-NODE_11725_length_2483_cov_7.465404	low quality draft	lytic	2483
C103	C103-NODE_4722_length_4997_cov_3.295629	low quality draft	lytic	4997			C103.concoct.71_sub.contigs.fa	d__Bacteria;p__Actinobacteriota;c__Actinomycetia;o__Actinomycetales;f__Bifidobacteriaceae;g__Bifidobacterium;s__Bifidobacterium longum
C103	C103-NODE_26531_length_1316_cov_2.421887	low quality draft	lytic	1316
C103	C103-NODE_764_length_21028_cov_4.214800	low quality draft	lytic	21028			C103.concoct.18.contigs.fa	d__Bacteria;p__Firmicutes_A;c__Clostridia;o__Lachnospirales;f__Lachnospiraceae;g__Agathobacter;s__Agathobacter rectalis
C103	C103-NODE_3041_length_6986_cov_5.695426	low quality draft	lytic	6986
C103	C103-NODE_2505_length_8036_cov_3.648666	low quality draft	lytic	8036			C103.mycc.Cluster.51_sub.contigs.fa	d__Bacteria;p__Firmicutes_C;c__Negativicutes;o__Veillonellales;f__Dialisteraceae;g__Dialister;s__Dialister invisus
C103	C103-NODE_249_length_46946_cov_10.538760_fragment_1	low quality draft	lysogenic	38539	Caudovirales	Siphoviridae
C103	C103-NODE_10068_length_2793_cov_2.569028	low quality draft	lytic	2793			C103.mycc.Cluster.40.contigs.fa	d__Bacteria;p__Firmicutes_A;c__Clostridia;o__Lachnospirales;f__Lachnospiraceae;g__Acetatifactor;s__Acetatifactor sp900066565
C103	C103-NODE_6645_length_3818_cov_2.930109	low quality draft	lytic	3818			C103.mycc.Cluster.15_sub.contigs.fa	d__Bacteria;p__Firmicutes_A;c__Clostridia;o__Oscillospirales;f__Acutalibacteraceae;g__Ruminococcus_E;s__Ruminococcus_E bromii
C103	C103-NODE_8993_length_3039_cov_3.937668	low quality draft	lytic	3039
C103	C103-NODE_4586_length_5133_cov_3.678023	low quality draft	lytic	5133
C103	C103-NODE_6879_length_3721_cov_2.259411	low quality draft	lytic	3721
C104	C104-NODE_17542_length_3571_cov_4.666098	low quality draft	lytic	3571	Caudovirales	Myoviridae
C104	C104-NODE_14164_length_4289_cov_3.461030	low quality draft	lytic	4289
C104	C104-NODE_7037_length_7922_cov_4.655523	low quality draft	lytic	7922	Caudovirales	Podoviridae
C104	C104-NODE_18068_length_3483_cov_4.724621	low quality draft	lysogenic	3483
C104	C104-NODE_17329_length_3607_cov_3.765484	low quality draft	lysogenic	3607			C104.concoct.105_sub.contigs.fa	d__Bacteria;p__Desulfobacterota_I;c__Desulfovibrionia;o__Desulfovibrionales;f__Desulfovibrionaceae;g__Desulfovibrio;s__Desulfovibrio fairfieldensis
C104	C104-NODE_193_length_109201_cov_7.101827_fragment_3	low quality draft	lysogenic	13348			C104.metabat.bin.68.contigs.fa	d__Bacteria;p__Cyanobacteria;c__Vampirovibrionia;o__Gastranaerophilales;f__Gastranaerophilaceae;g__Zag111;s__Zag111 sp002102825
C104	C104-NODE_19650_length_3243_cov_5.601631	low quality draft	lysogenic	3243
C104	C104-NODE_20238_length_3166_cov_60.634523	low quality draft	lytic	3166
C104	C104-NODE_9537_length_6062_cov_7.275845	low quality draft	lytic	6062	Caudovirales	Siphoviridae
C104	C104-NODE_16095_length_3834_cov_15.419423	low quality draft	lytic	3834
C104	C104-NODE_19440_length_3271_cov_8.134639	low quality draft	lytic	3271			C104.concoct.105_sub.contigs.fa	d__Bacteria;p__Desulfobacterota_I;c__Desulfovibrionia;o__Desulfovibrionales;f__Desulfovibrionaceae;g__Desulfovibrio;s__Desulfovibrio fairfieldensis
C104	C104-NODE_8613_length_6647_cov_3.144266	low quality draft	lytic	6647
C104	C104-NODE_40013_length_1820_cov_3.951275	low quality draft	lytic	1820
C104	C104-NODE_33134_length_2110_cov_14.333820	low quality draft	lytic	2110
C104	C104-NODE_5607_length_9636_cov_7.590961	low quality draft	lytic	9636
C104	C104-NODE_12325_length_4865_cov_3.572557	low quality draft	lytic	4865	Caudovirales	Myoviridae
C104	C104-NODE_25225_length_2639_cov_4.169118	low quality draft	lytic	2639	Caudovirales	Siphoviridae
C104	C104-NODE_35973_length_1978_cov_3.223089	low quality draft	lytic	1978
C104	C104-NODE_7383_length_7599_cov_3.762328	low quality draft	lytic	7599
C104	C104-NODE_3961_length_13148_cov_4.349347	low quality draft	lytic	13148			C104.metabat.bin.16.contigs.fa	d__Bacteria;p__Proteobacteria;c__Alphaproteobacteria;o__RF32;f__CAG-239;g__Scatocola;s__Scatocola faecipullorum
C104	C104-NODE_10031_length_5800_cov_74.464578	low quality draft	lytic	5800	Caudovirales	Myoviridae
C104	C104-NODE_14936_length_4099_cov_2.620673	low quality draft	lytic	4099
C104	C104-NODE_13176_length_4580_cov_3.036685	low quality draft	lytic	4580
C104	C104-NODE_27123_length_2486_cov_5.012752	low quality draft	lytic	2486
C104	C104-NODE_23890_length_2762_cov_3.891023	low quality draft	lytic	2762
C104	C104-NODE_19261_length_3298_cov_3.616405	low quality draft	lytic	3298	Caudovirales
C104	C104-NODE_15483_length_3973_cov_34.249362	low quality draft	lytic	3973	Caudovirales	Siphoviridae
C104	C104-NODE_6_length_318917_cov_27.667649_fragment_4	medium quality draft	lysogenic	27784	Caudovirales	Siphoviridae	C104.maxbin.C104.021.fasta.contigs.fa	d__Bacteria;p__Firmicutes_A;c__Clostridia;o__Oscillospirales;f__Ruminococcaceae;g__Ruminococcus_D;s__Ruminococcus_D bicirculans
C104	C104-NODE_38365_length_1880_cov_3.561644	low quality draft	lytic	1880
C104	C104-NODE_25876_length_2586_cov_7.615172	low quality draft	lytic	2586			C104.concoct.105_sub.contigs.fa	d__Bacteria;p__Desulfobacterota_I;c__Desulfovibrionia;o__Desulfovibrionales;f__Desulfovibrionaceae;g__Desulfovibrio;s__Desulfovibrio fairfieldensis
C104	C104-NODE_17774_length_3530_cov_3.604604	low quality draft	lytic	3530
C104	C104-NODE_2230_length_21828_cov_8.207367	low quality draft	lytic	21828	Caudovirales	Myoviridae
C104	C104-NODE_10429_length_5609_cov_3.969211	low quality draft	lytic	5609
C104	C104-NODE_13874_length_4378_cov_7.314365	low quality draft	lysogenic	4378	Caudovirales	Myoviridae	C104.maxbin.C104.060.fasta.contigs.fa	d__Bacteria;p__Firmicutes_A;c__Clostridia;o__TANB77;f__CAG-508;g__CAG-273;s__CAG-273 sp000435755
C104	C104-NODE_11422_length_5184_cov_3.389160	low quality draft	lytic	5184
C104	C104-NODE_19920_length_3209_cov_2.658846	low quality draft	lytic	3209	Caudovirales	Myoviridae
C104	C104-NODE_2894_length_17477_cov_9.179773	low quality draft	lytic	17477			C104.metabat.bin.3.contigs.fa	d__Bacteria;p__Bacteroidota;c__Bacteroidia;o__Bacteroidales;f__Rikenellaceae;g__Alistipes;s__Alistipes finegoldii
C104	C104-NODE_27013_length_2494_cov_1.918409	low quality draft	lytic	2494
C104	C104-NODE_19112_length_3319_cov_3.794424	low quality draft	lytic	3319
C104	C104-NODE_50087_length_1532_cov_2.180095	low quality draft	lytic	1532	Caudovirales	Myoviridae
C104	C104-NODE_4177_length_12520_cov_14.430726	medium quality draft	lytic	12520
C104	C104-NODE_18442_length_3426_cov_24.414120	low quality draft	lytic	3426	Caudovirales	Myoviridae
C104	C104-NODE_6781_length_8172_cov_4.461377	low quality draft	lytic	8172	Caudovirales	Myoviridae
C104	C104-NODE_47831_length_1586_cov_2.410843	low quality draft	lytic	1586	Caudovirales	Myoviridae
C104	C104-NODE_44292_length_1683_cov_3.050369	low quality draft	lytic	1683	Caudovirales	Siphoviridae
C104	C104-NODE_20401_length_3143_cov_11.059585	low quality draft	lytic	3143
C104	C104-NODE_12221_length_4896_cov_26.865317	low quality draft	lytic	4896	Caudovirales	Siphoviridae
C104	C104-NODE_48948_length_1559_cov_2.390957	low quality draft	lytic	1559
C104	C104-NODE_1310_length_35014_cov_24.099660_fragment_1	low quality draft	lysogenic	6760	Caudovirales	Siphoviridae	C104.metabat.bin.52.contigs.fa	d__Bacteria;p__Firmicutes_A;c__Clostridia;o__Oscillospirales;f__Oscillospiraceae;g__Faecousia;s__Faecousia sp900544945
C104	C104-NODE_44875_length_1667_cov_2.184243	low quality draft	lytic	1667
C104	C104-NODE_7820_length_7241_cov_12.407598	low quality draft	lytic	7241
C104	C104-NODE_1021_length_42187_cov_27.840715	low quality draft	lytic	42187	Caudovirales	Myoviridae	C104.maxbin.C104.007.fasta_sub.contigs.fa	d__Bacteria;p__Firmicutes_A;c__Clostridia;o__Oscillospirales;f__Ruminococcaceae;g__Faecalibacterium;s__
C104	C104-NODE_31169_length_2221_cov_12.060480	low quality draft	lytic	2221
C104	C104-NODE_24903_length_2667_cov_2.320061	low quality draft	lytic	2667
C104	C104-NODE_35285_length_2009_cov_3.653019	low quality draft	lytic	2009
C104	C104-NODE_22681_length_2879_cov_4.487252	low quality draft	lytic	2879			C104.metabat.bin.27.contigs.fa	d__Bacteria;p__Firmicutes_A;c__Clostridia;o__Lachnospirales;f__Lachnospiraceae;g__Lachnospira;s__Lachnospira sp900316325
C104	C104-NODE_25677_length_2602_cov_3.489203	low quality draft	lytic	2602	Caudovirales		C104.concoct.73_sub.contigs.fa	d__Bacteria;p__Proteobacteria;c__Gammaproteobacteria;o__Burkholderiales;f__Burkholderiaceae;g__Sutterella;s__Sutterella wadsworthensis
C104	C104-NODE_14585_length_4186_cov_2.388284	low quality draft	lysogenic	4186
C104	C104-NODE_9029_length_6368_cov_14.187233	low quality draft	lytic	6368			C104.concoct.71_sub.contigs.fa	d__Bacteria;p__Proteobacteria;c__Alphaproteobacteria;o__RF32;f__CAG-239;g__CAG-267;s__CAG-267 sp001917135
C104	C104-NODE_1093_length_40289_cov_7.956977	low quality draft	lytic	40289	Caudovirales	Siphoviridae
C104	C104-NODE_17059_length_3653_cov_2.406893	low quality draft	lytic	3653
C104	C104-NODE_3331_length_15342_cov_5.636816	low quality draft	lytic	15342			C104.concoct.113_sub.contigs.fa	d__Bacteria;p__Firmicutes_A;c__Clostridia;o__Oscillospirales;f__Ruminococcaceae;g__UBA1394;s__UBA1394 sp900066845
C104	C104-NODE_18838_length_3362_cov_2.749924	low quality draft	lytic	3362	Pimascovirales	Marseilleviridae
C104	C104-NODE_2888_length_17493_cov_6.386627	low quality draft	lytic	17493	Caudovirales	Myoviridae
C104	C104-NODE_1199_length_37472_cov_20.502926	medium quality draft	lysogenic	37472	Caudovirales	Myoviridae
C104	C104-NODE_35294_length_2009_cov_2.216479	low quality draft	lytic	2009
C104	C104-NODE_9873_length_5882_cov_8.529775	low quality draft	lytic	5882	Caudovirales	Siphoviridae
C104	C104-NODE_12496_length_4805_cov_48.546526	low quality draft	lytic	4805
C104	C104-NODE_13989_length_4345_cov_4.041958	low quality draft	lytic	4345	Caudovirales	Siphoviridae
C104	C104-NODE_22522_length_2896_cov_3.041535	low quality draft	lytic	2896
C104	C104-NODE_7605_length_7420_cov_19.464766	low quality draft	lytic	7420			C104.maxbin.C104.028.fasta_sub.contigs.fa	d__Bacteria;p__Firmicutes_A;c__Clostridia;o__Lachnospirales;f__Lachnospiraceae;g__Coprococcus;s__Coprococcus sp000154245
C104	C104-NODE_45470_length_1649_cov_3.259097	low quality draft	lytic	1649	Caudovirales	Myoviridae
C104	C104-NODE_17674_length_3546_cov_4.931825	low quality draft	lytic	3546
C104	C104-NODE_8370_length_6809_cov_5.309002	low quality draft	lytic	6809	Caudovirales	Siphoviridae
C104	C104-NODE_221_length_105173_cov_64.970890_fragment_1	low quality draft	lysogenic	28698			C104.concoct.77_sub.contigs.fa	d__Bacteria;p__Bacteroidota;c__Bacteroidia;o__Bacteroidales;f__Bacteroidaceae;g__Alloprevotella;s__
C104	C104-NODE_25958_length_2579_cov_2.838748	low quality draft	lytic	2579	Caudovirales	Myoviridae
C104	C104-NODE_44737_length_1671_cov_2.133045	low quality draft	lytic	1671	Caudovirales	Myoviridae
C104	C104-NODE_9576_length_6038_cov_4.817984	low quality draft	lytic	6038
C104	C104-NODE_40708_length_1795_cov_2.911494	low quality draft	lytic	1795
C104	C104-NODE_8390_length_6791_cov_13.248961	low quality draft	lytic	6791
C104	C104-NODE_8110_length_6989_cov_6.473753	low quality draft	lytic	6989			C104.concoct.105_sub.contigs.fa	d__Bacteria;p__Desulfobacterota_I;c__Desulfovibrionia;o__Desulfovibrionales;f__Desulfovibrionaceae;g__Desulfovibrio;s__Desulfovibrio fairfieldensis
C104	C104-NODE_18180_length_3466_cov_2.578130	low quality draft	lytic	3466			C104.concoct.104_sub.contigs.fa	d__Bacteria;p__Desulfobacterota_I;c__Desulfovibrionia;o__Desulfovibrionales;f__Desulfovibrionaceae;g__Bilophila;s__Bilophila wadsworthia
C104	C104-NODE_31416_length_2207_cov_2.986989	low quality draft	lytic	2207
C104	C104-NODE_11155_length_5299_cov_14.599924	low quality draft	lytic	5299
C104	C104-NODE_14968_length_4092_cov_2.739410	low quality draft	lytic	4092
C104	C104-NODE_863_length_47099_cov_9.015857	low quality draft	lysogenic	47099	Caudovirales		C104.metabat.bin.3.contigs.fa	d__Bacteria;p__Bacteroidota;c__Bacteroidia;o__Bacteroidales;f__Rikenellaceae;g__Alistipes;s__Alistipes finegoldii
C104	C104-NODE_21556_length_3003_cov_8.533921	low quality draft	lytic	3003			C104.concoct.105_sub.contigs.fa	d__Bacteria;p__Desulfobacterota_I;c__Desulfovibrionia;o__Desulfovibrionales;f__Desulfovibrionaceae;g__Desulfovibrio;s__Desulfovibrio fairfieldensis
C104	C104-NODE_3693_length_14082_cov_16.285449	low quality draft	lytic	14082			C104.maxbin.C104.036.fasta_sub.contigs.fa	d__Bacteria;p__Firmicutes_A;c__Clostridia;o__Oscillospirales;f__Ruminococcaceae;g__Gemmiger;s__Gemmiger formicilis
C104	C104-NODE_12361_length_4853_cov_8.415590	low quality draft	lytic	4853
C104	C104-NODE_12980_length_4648_cov_3.568691	low quality draft	lytic	4648
C104	C104-NODE_14314_length_4251_cov_2.629886	low quality draft	lytic	4251
C104	C104-NODE_7019_length_7937_cov_3.079548	low quality draft	lytic	7937
C104	C104-NODE_50151_length_1530_cov_3.258305	low quality draft	lytic	1530
C104	C104-NODE_11125_length_5311_cov_2.768645	low quality draft	lytic	5311
C104	C104-NODE_1693_length_28039_cov_9.193682	low quality draft	lytic	28039	Caudovirales	Siphoviridae	C104.maxbin.C104.060.fasta.contigs.fa	d__Bacteria;p__Firmicutes_A;c__Clostridia;o__TANB77;f__CAG-508;g__CAG-273;s__CAG-273 sp000435755
C104	C104-NODE_4544_length_11566_cov_4.200591	low quality draft	lytic	11566
C104	C104-NODE_42370_length_1740_cov_4.683680	low quality draft	lytic	1740			C104.concoct.105_sub.contigs.fa	d__Bacteria;p__Desulfobacterota_I;c__Desulfovibrionia;o__Desulfovibrionales;f__Desulfovibrionaceae;g__Desulfovibrio;s__Desulfovibrio fairfieldensis
C104	C104-NODE_19669_length_3241_cov_2.889831	low quality draft	lytic	3241	Caudovirales	Podoviridae
C104	C104-NODE_72886_length_1152_cov_6.624430	low quality draft	lytic	1152
C104	C104-NODE_41419_length_1771_cov_3.829837	low quality draft	lytic	1771
C104	C104-NODE_11504_length_5151_cov_6.247449	low quality draft	lytic	5151	Caudovirales		C104.maxbin.C104.077.fasta_sub.contigs.fa	d__Bacteria;p__Proteobacteria;c__Alphaproteobacteria;o__RF32;f__CAG-977;g__CAG-977;s__CAG-977 sp900553035
C104	C104-NODE_7184_length_7780_cov_13.168544	low quality draft	lytic	7780	Caudovirales	Myoviridae	C104.concoct.71_sub.contigs.fa	d__Bacteria;p__Proteobacteria;c__Alphaproteobacteria;o__RF32;f__CAG-239;g__CAG-267;s__CAG-267 sp001917135
C104	C104-NODE_36745_length_1945_cov_3.631217	low quality draft	lytic	1945
C104	C104-NODE_14477_length_4209_cov_19.803804	low quality draft	lytic	4209	Caudovirales	Podoviridae
C104	C104-NODE_5839_length_9309_cov_10.827210	low quality draft	lytic	9309
C104	C104-NODE_29226_length_2340_cov_3.892341	low quality draft	lysogenic	2340	Caudovirales		C104.concoct.105_sub.contigs.fa	d__Bacteria;p__Desulfobacterota_I;c__Desulfovibrionia;o__Desulfovibrionales;f__Desulfovibrionaceae;g__Desulfovibrio;s__Desulfovibrio fairfieldensis
C104	C104-NODE_18140_length_3471_cov_4.527518	low quality draft	lysogenic	3471			C104.maxbin.C104.060.fasta.contigs.fa	d__Bacteria;p__Firmicutes_A;c__Clostridia;o__TANB77;f__CAG-508;g__CAG-273;s__CAG-273 sp000435755
C104	C104-NODE_11447_length_5175_cov_68.666016	low quality draft	lytic	5175
C104	C104-NODE_22487_length_2899_cov_3.681786	low quality draft	lytic	2899	Caudovirales	Podoviridae
C104	C104-NODE_33325_length_2101_cov_6.542522	low quality draft	lytic	2101	Caudovirales	Siphoviridae	C104.mycc.Cluster.105.contigs.fa	d__Bacteria;p__Proteobacteria;c__Gammaproteobacteria;o__Burkholderiales;f__Burkholderiaceae;g__Comamonas;s__Comamonas kerstersii
C104	C104-NODE_9640_length_6002_cov_4.898100	low quality draft	lytic	6002			C104.concoct.105_sub.contigs.fa	d__Bacteria;p__Desulfobacterota_I;c__Desulfovibrionia;o__Desulfovibrionales;f__Desulfovibrionaceae;g__Desulfovibrio;s__Desulfovibrio fairfieldensis
C104	C104-NODE_6383_length_8614_cov_4.730225	low quality draft	lytic	8614	Caudovirales	Myoviridae
C104	C104-NODE_2854_length_17635_cov_302.261164	medium quality draft	lytic	17635	Caudovirales	Podoviridae
C104	C104-NODE_77996_length_1096_cov_2.234390	low quality draft	lytic	1096
C104	C104-NODE_25794_length_2592_cov_60.415057	low quality draft	lytic	2592			C104.maxbin.C104.007.fasta_sub.contigs.fa	d__Bacteria;p__Firmicutes_A;c__Clostridia;o__Oscillospirales;f__Ruminococcaceae;g__Faecalibacterium;s__
C104	C104-NODE_15392_length_3996_cov_4.323776	low quality draft	lytic	3996			C104.concoct.113_sub.contigs.fa	d__Bacteria;p__Firmicutes_A;c__Clostridia;o__Oscillospirales;f__Ruminococcaceae;g__UBA1394;s__UBA1394 sp900066845
C104	C104-NODE_34555_length_2043_cov_3.585010	low quality draft	lytic	2043	Caudovirales	Myoviridae	C104.mycc.Cluster.70.contigs.fa	d__Bacteria;p__Bacteroidota;c__Bacteroidia;o__Bacteroidales;f__Muribaculaceae;g__UBA7173;s__UBA7173 sp900548705
C104	C104-NODE_29119_length_2347_cov_13.137435	low quality draft	lytic	2347	Caudovirales	Myoviridae
C104	C104-NODE_7057_length_7906_cov_5.247357	low quality draft	lytic	7906	Caudovirales	Siphoviridae
C104	C104-NODE_9565_length_6047_cov_3.736649	low quality draft	lytic	6047	Caudovirales	Myoviridae	C104.maxbin.C104.077.fasta_sub.contigs.fa	d__Bacteria;p__Proteobacteria;c__Alphaproteobacteria;o__RF32;f__CAG-977;g__CAG-977;s__CAG-977 sp900553035
C104	C104-NODE_7492_length_7512_cov_3.155156	low quality draft	lytic	7512	Caudovirales	Myoviridae
C104	C104-NODE_20374_length_3147_cov_3.133571	low quality draft	lytic	3147	Caudovirales	Myoviridae
C104	C104-NODE_17381_length_3597_cov_2.511858	low quality draft	lytic	3597			C104.concoct.73_sub.contigs.fa	d__Bacteria;p__Proteobacteria;c__Gammaproteobacteria;o__Burkholderiales;f__Burkholderiaceae;g__Sutterella;s__Sutterella wadsworthensis
C104	C104-NODE_33381_length_2098_cov_3.323544	low quality draft	lytic	2098
C104	C104-NODE_6112_length_8923_cov_4.220568	low quality draft	lytic	8923
C104	C104-NODE_65334_length_1249_cov_2.304020	low quality draft	lytic	1249
C104	C104-NODE_30055_length_2287_cov_3.450269	low quality draft	lytic	2287			C104.concoct.104_sub.contigs.fa	d__Bacteria;p__Desulfobacterota_I;c__Desulfovibrionia;o__Desulfovibrionales;f__Desulfovibrionaceae;g__Bilophila;s__Bilophila wadsworthia
C104	C104-NODE_30859_length_2241_cov_1.992223	low quality draft	lytic	2241
C104	C104-NODE_5308_length_10093_cov_4.300060	low quality draft	lytic	10093	Caudovirales	Myoviridae
C104	C104-NODE_45458_length_1650_cov_1.882759	low quality draft	lytic	1650
C104	C104-NODE_38626_length_1870_cov_62.395592	low quality draft	lytic	1870			C104.maxbin.C104.007.fasta_sub.contigs.fa	d__Bacteria;p__Firmicutes_A;c__Clostridia;o__Oscillospirales;f__Ruminococcaceae;g__Faecalibacterium;s__
C104	C104-NODE_5215_length_10257_cov_5.225544	low quality draft	lytic	10257
C104	C104-NODE_5605_length_9640_cov_4.950443	low quality draft	lytic	9640	Caudovirales	Podoviridae
C104	C104-NODE_9144_length_6291_cov_4.148332	low quality draft	lytic	6291			C104.maxbin.C104.077.fasta_sub.contigs.fa	d__Bacteria;p__Proteobacteria;c__Alphaproteobacteria;o__RF32;f__CAG-977;g__CAG-977;s__CAG-977 sp900553035
C104	C104-NODE_17310_length_3611_cov_3.694038	low quality draft	lytic	3611	Caudovirales	Myoviridae
C104	C104-NODE_50440_length_1523_cov_1.707766	low quality draft	lytic	1523
C104	C104-NODE_17183_length_3633_cov_2.256009	low quality draft	lytic	3633	Caudovirales	Podoviridae
C104	C104-NODE_5315_length_10083_cov_10.605804	low quality draft	lytic	10083	Caudovirales	Siphoviridae
C104	C104-NODE_10579_length_5540_cov_26.542753	low quality draft	lytic	5540	Caudovirales	Myoviridae
C104	C104-NODE_43421_length_1708_cov_3.732002	low quality draft	lytic	1708	Caudovirales	Siphoviridae
C104	C104-NODE_10982_length_5369_cov_2.447121	low quality draft	lytic	5369
C104	C104-NODE_8623_length_6640_cov_4.554594	low quality draft	lytic	6640
C104	C104-NODE_12867_length_4684_cov_3.831713	low quality draft	lytic	4684	Caudovirales	Herelleviridae
C104	C104-NODE_6628_length_8341_cov_168.764905	low quality draft	lytic	8341
C104	C104-NODE_5764_length_9436_cov_5.044238	low quality draft	lysogenic	9436
C104	C104-NODE_14526_length_4198_cov_3.959208	low quality draft	lytic	4198
C104	C104-NODE_2368_length_20720_cov_37.888507	low quality draft	lytic	20720	Caudovirales	Myoviridae
C104	C104-NODE_40309_length_1809_cov_2.702965	low quality draft	lytic	1809	Caudovirales	Podoviridae
C104	C104-NODE_16286_length_3797_cov_2.250401	low quality draft	lytic	3797
C104	C104-NODE_4134_length_12628_cov_9.855007	medium quality draft	lytic	12628	Caudovirales	Siphoviridae
C104	C104-NODE_24359_length_2717_cov_3.339970	low quality draft	lytic	2717	Caudovirales	Siphoviridae	C104.concoct.105_sub.contigs.fa	d__Bacteria;p__Desulfobacterota_I;c__Desulfovibrionia;o__Desulfovibrionales;f__Desulfovibrionaceae;g__Desulfovibrio;s__Desulfovibrio fairfieldensis
C104	C104-NODE_8884_length_6466_cov_6.769147	low quality draft	lytic	6466
C104	C104-NODE_78_length_161117_cov_29.130453_fragment_3	high quality draft	lysogenic	53975	Caudovirales	Siphoviridae	C104.maxbin.C104.017.fasta.contigs.fa	d__Bacteria;p__Firmicutes_A;c__Clostridia;o__Oscillospirales;f__Ruminococcaceae;g__Ruminiclostridium_E;s__Ruminiclostridium_E siraeum
C104	C104-NODE_25216_length_2640_cov_2.952805	low quality draft	lytic	2640
C104	C104-NODE_19014_length_3334_cov_7.403782	low quality draft	lytic	3334
C104	C104-NODE_2861_length_17602_cov_5.041204	low quality draft	lytic	17602	Caudovirales	Siphoviridae
C104	C104-NODE_8788_length_6530_cov_5.900232	low quality draft	lytic	6530			C104.concoct.56.contigs.fa	d__Bacteria;p__Firmicutes_A;c__Clostridia;o__Oscillospirales;f__Ruminococcaceae;g__Gemmiger;s__Gemmiger qucibialis
C104	C104-NODE_1035_length_41837_cov_8.936288_fragment_1	low quality draft	lysogenic	11708
C104	C104-NODE_27629_length_2449_cov_4.497076	low quality draft	lytic	2449
C104	C104-NODE_24244_length_2728_cov_4.032922	low quality draft	lytic	2728			C104.metabat.bin.15_sub.contigs.fa	d__Bacteria;p__Firmicutes_A;c__Clostridia;o__Oscillospirales;f__Oscillospiraceae;g__CAG-103;s__CAG-103 sp900543625
C104	C104-NODE_6702_length_8266_cov_10.816466	low quality draft	lytic	8266
C104	C104-NODE_23788_length_2771_cov_2.240795	low quality draft	lytic	2771
C104	C104-NODE_42250_length_1744_cov_11.291297	low quality draft	lytic	1744
C104	C104-NODE_10877_length_5415_cov_5.757276	low quality draft	lytic	5415			C104.maxbin.C104.077.fasta_sub.contigs.fa	d__Bacteria;p__Proteobacteria;c__Alphaproteobacteria;o__RF32;f__CAG-977;g__CAG-977;s__CAG-977 sp900553035
C104	C104-NODE_14754_length_4142_cov_3.169073	low quality draft	lytic	4142
C104	C104-NODE_11817_length_5048_cov_3.570599	low quality draft	lytic	5048
C104	C104-NODE_27099_length_2488_cov_3.599671	low quality draft	lytic	2488	Caudovirales	Siphoviridae	C104.maxbin.C104.078.fasta_sub.contigs.fa	d__Bacteria;p__Proteobacteria;c__Gammaproteobacteria;o__Enterobacterales;f__Enterobacteriaceae;g__Escherichia;s__Escherichia coli
C104	C104-NODE_9327_length_6188_cov_5.023643	low quality draft	lytic	6188
C104	C104-NODE_25774_length_2594_cov_3.133123	low quality draft	lytic	2594
C104	C104-NODE_4581_length_11488_cov_11.788507	low quality draft	lytic	11488			C104.metabat.bin.10.contigs.fa	d__Bacteria;p__Bacteroidota;c__Bacteroidia;o__Bacteroidales;f__Bacteroidaceae;g__Paraprevotella;s__Paraprevotella clara
C104	C104-NODE_7852_length_7220_cov_29.127844	low quality draft	lysogenic	7220			C104.concoct.85.contigs.fa	d__Bacteria;p__Proteobacteria;c__Gammaproteobacteria;o__Burkholderiales;f__Burkholderiaceae;g__Duodenibacillus;s__Duodenibacillus massiliensis
C104	C104-NODE_21920_length_2963_cov_43.860385	low quality draft	lytic	2963			C104.maxbin.C104.007.fasta_sub.contigs.fa	d__Bacteria;p__Firmicutes_A;c__Clostridia;o__Oscillospirales;f__Ruminococcaceae;g__Faecalibacterium;s__
C104	C104-NODE_10026_length_5803_cov_3.682846	low quality draft	lytic	5803
C104	C104-NODE_17712_length_3540_cov_2.794835	low quality draft	lytic	3540	Caudovirales	Myoviridae
C104	C104-NODE_20015_length_3196_cov_4.505571	low quality draft	lytic	3196
C104	C104-NODE_1897_length_25145_cov_26.361817	low quality draft	lytic	25145	Caudovirales	Siphoviridae
C104	C104-NODE_12310_length_4869_cov_2.547777	low quality draft	lytic	4869			C104.mycc.Cluster.70.contigs.fa	d__Bacteria;p__Bacteroidota;c__Bacteroidia;o__Bacteroidales;f__Muribaculaceae;g__UBA7173;s__UBA7173 sp900548705
C104	C104-NODE_4823_length_11019_cov_5.622674	low quality draft	lytic	11019	Caudovirales	Siphoviridae
C104	C104-NODE_6585_length_8386_cov_19.539791	complete circular	lytic	8386			C104.maxbin.C104.060.fasta.contigs.fa	d__Bacteria;p__Firmicutes_A;c__Clostridia;o__TANB77;f__CAG-508;g__CAG-273;s__CAG-273 sp000435755
C104	C104-NODE_9140_length_6296_cov_3.532286	low quality draft	lytic	6296
C104	C104-NODE_18009_length_3494_cov_3.774062	low quality draft	lytic	3494			C104.concoct.60_sub.contigs.fa	d__Bacteria;p__Firmicutes_A;c__Clostridia;o__Christensenellales;f__CAG-138;g__SFEL01;s__SFEL01 sp004557245
C104	C104-NODE_20939_length_3078_cov_3.237512	low quality draft	lytic	3078
C104	C104-NODE_23235_length_2824_cov_4.539906	low quality draft	lytic	2824			C104.maxbin.C104.077.fasta_sub.contigs.fa	d__Bacteria;p__Proteobacteria;c__Alphaproteobacteria;o__RF32;f__CAG-977;g__CAG-977;s__CAG-977 sp900553035
C104	C104-NODE_15133_length_4051_cov_9.983233	low quality draft	lytic	4051
C104	C104-NODE_83054_length_1046_cov_2.387487	low quality draft	lytic	1046
C104	C104-NODE_46584_length_1619_cov_6.758951	low quality draft	lytic	1619	Caudovirales	Siphoviridae	C104.concoct.73_sub.contigs.fa	d__Bacteria;p__Proteobacteria;c__Gammaproteobacteria;o__Burkholderiales;f__Burkholderiaceae;g__Sutterella;s__Sutterella wadsworthensis
C104	C104-NODE_19551_length_3256_cov_5.337395	low quality draft	lytic	3256			C104.metabat.bin.16.contigs.fa	d__Bacteria;p__Proteobacteria;c__Alphaproteobacteria;o__RF32;f__CAG-239;g__Scatocola;s__Scatocola faecipullorum
C104	C104-NODE_9386_length_6154_cov_3.584850	low quality draft	lytic	6154			C104.concoct.71_sub.contigs.fa	d__Bacteria;p__Proteobacteria;c__Alphaproteobacteria;o__RF32;f__CAG-239;g__CAG-267;s__CAG-267 sp001917135
C104	C104-NODE_20268_length_3162_cov_2.669456	low quality draft	lytic	3162			C104.abawaca.13_sub.contigs.fa	d__Bacteria;p__Firmicutes_A;c__Clostridia;o__Oscillospirales;f__CAG-272;g__UMGS902;s__UMGS902 sp003343845
C104	C104-NODE_7233_length_7731_cov_4.628973	low quality draft	lytic	7731	Caudovirales	Siphoviridae
C104	C104-NODE_13394_length_4507_cov_3.647799	low quality draft	lytic	4507
C104	C104-NODE_585_length_62458_cov_13.476692_fragment_1	high quality draft	lysogenic	49049	Caudovirales	Siphoviridae	C104.maxbin.C104.032.fasta.contigs.fa	d__Bacteria;p__Firmicutes_A;c__Clostridia;o__Christensenellales;f__CAG-552;g__CAG-552;s__CAG-552 sp000435495
C104	C104-NODE_22178_length_2932_cov_2.453597	low quality draft	lytic	2932
C104	C104-NODE_8409_length_6780_cov_7.308401	low quality draft	lytic	6780			C104.concoct.71_sub.contigs.fa	d__Bacteria;p__Proteobacteria;c__Alphaproteobacteria;o__RF32;f__CAG-239;g__CAG-267;s__CAG-267 sp001917135
C104	C104-NODE_136_length_127824_cov_31.113611_fragment_1	low quality draft	lysogenic	6848			C104.maxbin.C104.018.fasta.contigs.fa	d__Bacteria;p__Firmicutes_A;c__Clostridia;o__Lachnospirales;f__Lachnospiraceae;g__Lachnospira;s__Lachnospira eligens_A
C104	C104-NODE_48904_length_1560_cov_2.586047	low quality draft	lytic	1560
C104	C104-NODE_4684_length_11296_cov_5.907037	low quality draft	lytic	11296
C104	C104-NODE_30643_length_2253_cov_22.404004	low quality draft	lytic	2253
C104	C104-NODE_22682_length_2879_cov_4.163244	low quality draft	lytic	2879
C104	C104-NODE_4308_length_12179_cov_10.592049	low quality draft	lysogenic	12179			C104.metabat.bin.36.contigs.fa	d__Bacteria;p__Firmicutes_A;c__Clostridia;o__Lachnospirales;f__Lachnospiraceae;g__Frisingicoccus;s__
C104	C104-NODE_12675_length_4746_cov_10.468557	low quality draft	lytic	4746
C104	C104-NODE_31626_length_2196_cov_2.699206	low quality draft	lytic	2196
C104	C104-NODE_19627_length_3245_cov_4.631034	low quality draft	lytic	3245			C104.mycc.Cluster.105.contigs.fa	d__Bacteria;p__Proteobacteria;c__Gammaproteobacteria;o__Burkholderiales;f__Burkholderiaceae;g__Comamonas;s__Comamonas kerstersii
C104	C104-NODE_923_length_44839_cov_6.058905	medium quality draft	lytic	44839	Caudovirales	Myoviridae
C104	C104-NODE_16194_length_3813_cov_2.679085	low quality draft	lysogenic	3813			C104.concoct.113_sub.contigs.fa	d__Bacteria;p__Firmicutes_A;c__Clostridia;o__Oscillospirales;f__Ruminococcaceae;g__UBA1394;s__UBA1394 sp900066845
C104	C104-NODE_12415_length_4836_cov_3.129680	low quality draft	lytic	4836	Caudovirales	Siphoviridae
C104	C104-NODE_2642_length_18859_cov_16.801266	low quality draft	lytic	18859
C104	C104-NODE_13576_length_4461_cov_4.615978	low quality draft	lytic	4461	Caudovirales	Siphoviridae
C104	C104-NODE_66295_length_1236_cov_1.344623	low quality draft	lytic	1236
C104	C104-NODE_1149_length_38582_cov_13.483946	low quality draft	lysogenic	38582	Caudovirales	Siphoviridae	C104.mycc.Cluster.14_sub.contigs.fa	d__Bacteria;p__Firmicutes_A;c__Clostridia;o__Lachnospirales;f__Lachnospiraceae;g__Acetatifactor;s__Acetatifactor intestinalis
C104	C104-NODE_5527_length_9753_cov_10.138998	low quality draft	lytic	9753
C104	C104-NODE_1681_length_28149_cov_63.856304_fragment_1	low quality draft	lysogenic	14189	Caudovirales	Siphoviridae	C104.metabat.bin.83.contigs.fa	d__Bacteria;p__Firmicutes_A;c__Clostridia;o__Oscillospirales;f__Oscillospiraceae;g__CAG-83;s__CAG-83 sp000435555
C104	C104-NODE_33101_length_2112_cov_4.224113	low quality draft	lytic	2112	Caudovirales	Siphoviridae	C104.maxbin.C104.078.fasta_sub.contigs.fa	d__Bacteria;p__Proteobacteria;c__Gammaproteobacteria;o__Enterobacterales;f__Enterobacteriaceae;g__Escherichia;s__Escherichia coli
C104	C104-NODE_26931_length_2499_cov_8.324059	low quality draft	lytic	2499
C104	C104-NODE_27435_length_2461_cov_11.263092	low quality draft	lytic	2461
C104	C104-NODE_28585_length_2384_cov_10.696436	low quality draft	lytic	2384
C104	C104-NODE_8215_length_6914_cov_3.535938	low quality draft	lytic	6914	Caudovirales	Siphoviridae
C104	C104-NODE_27711_length_2442_cov_7.464181	low quality draft	lytic	2442
C104	C104-NODE_17678_length_3546_cov_3.073045	low quality draft	lysogenic	3546	Caudovirales	Myoviridae
C104	C104-NODE_25538_length_2612_cov_5.268674	low quality draft	lytic	2612
C104	C104-NODE_3247_length_15679_cov_59.774578	medium quality draft	lytic	15679
C104	C104-NODE_21447_length_3016_cov_2.814927	low quality draft	lytic	3016
C104	C104-NODE_8906_length_6453_cov_2.716318	low quality draft	lytic	6453	Caudovirales	Podoviridae
C104	C104-NODE_25665_length_2603_cov_2.629513	low quality draft	lytic	2603			C104.mycc.Cluster.37_sub.contigs.fa	d__Bacteria;p__Firmicutes_A;c__Clostridia;o__Oscillospirales;f__CAG-272;g__CAG-448;s__CAG-448 sp003150135
C104	C104-NODE_15131_length_4052_cov_3.057543	low quality draft	lytic	4052
C104	C104-NODE_926_length_44778_cov_10.458176	medium quality draft	lysogenic	44778	Caudovirales	Siphoviridae
C104	C104-NODE_49702_length_1541_cov_1.753028	low quality draft	lytic	1541
C104	C104-NODE_4714_length_11244_cov_5.993029	low quality draft	lytic	11244
C104	C104-NODE_8584_length_6669_cov_3.868914	low quality draft	lytic	6669			C104.maxbin.C104.077.fasta_sub.contigs.fa	d__Bacteria;p__Proteobacteria;c__Alphaproteobacteria;o__RF32;f__CAG-977;g__CAG-977;s__CAG-977 sp900553035
C104	C104-NODE_5435_length_9902_cov_3.615010	low quality draft	lytic	9902	Caudovirales	Siphoviridae
C104	C104-NODE_23497_length_2799_cov_3.309402	low quality draft	lytic	2799
C104	C104-NODE_32_length_225511_cov_101.478705_fragment_2	low quality draft	lysogenic	8529			C104.metabat.bin.8.contigs.fa	d__Bacteria;p__Firmicutes_A;c__Clostridia;o__Christensenellales;f__CAG-74;g__UBA11524;s__UBA11524 sp000437595
C104	C104-NODE_12629_length_4762_cov_3.682388	low quality draft	lysogenic	4762	Caudovirales	Myoviridae	C104.maxbin.C104.060.fasta.contigs.fa	d__Bacteria;p__Firmicutes_A;c__Clostridia;o__TANB77;f__CAG-508;g__CAG-273;s__CAG-273 sp000435755
C104	C104-NODE_69510_length_1193_cov_3.390158	low quality draft	lytic	1193
C104	C104-NODE_11703_length_5086_cov_8.254423	low quality draft	lytic	5086			C104.concoct.105_sub.contigs.fa	d__Bacteria;p__Desulfobacterota_I;c__Desulfovibrionia;o__Desulfovibrionales;f__Desulfovibrionaceae;g__Desulfovibrio;s__Desulfovibrio fairfieldensis
C104	C104-NODE_7251_length_7716_cov_7.956664	low quality draft	lytic	7716	Caudovirales	Siphoviridae
C104	C104-NODE_2651_length_18773_cov_11.778021	low quality draft	lytic	18773	Caudovirales	Siphoviridae
C104	C104-NODE_19174_length_3312_cov_3.033773	low quality draft	lytic	3312
C104	C104-NODE_6746_length_8213_cov_5.780583	low quality draft	lysogenic	8213	Caudovirales	Siphoviridae	C104.concoct.56.contigs.fa	d__Bacteria;p__Firmicutes_A;c__Clostridia;o__Oscillospirales;f__Ruminococcaceae;g__Gemmiger;s__Gemmiger qucibialis
C104	C104-NODE_38194_length_1887_cov_3.037664	low quality draft	lytic	1887
C104	C104-NODE_2427_length_20355_cov_4.986207_fragment_1	low quality draft	lysogenic	5009
C104	C104-NODE_3877_length_13414_cov_7.175238	low quality draft	lytic	13414	Caudovirales	Myoviridae
C104	C104-NODE_6308_length_8700_cov_5.499364	low quality draft	lytic	8700
C104	C104-NODE_22790_length_2867_cov_4.541963	low quality draft	lytic	2867	Caudovirales	Autographiviridae
C104	C104-NODE_29912_length_2294_cov_33.654310	low quality draft	lytic	2294
C104	C104-NODE_17411_length_3593_cov_3.010458	low quality draft	lysogenic	3593
C104	C104-NODE_10503_length_5574_cov_4.340460	low quality draft	lytic	5574
C104	C104-NODE_32561_length_2142_cov_4.049832	low quality draft	lytic	2142	Caudovirales		C104.maxbin.C104.078.fasta_sub.contigs.fa	d__Bacteria;p__Proteobacteria;c__Gammaproteobacteria;o__Enterobacterales;f__Enterobacteriaceae;g__Escherichia;s__Escherichia coli
C104	C104-NODE_13711_length_4423_cov_5.374084	low quality draft	lytic	4423
C104	C104-NODE_1346_length_34218_cov_25.663232	high quality draft	lytic	34218	Caudovirales	Myoviridae
C104	C104-NODE_7793_length_7261_cov_3.771024	low quality draft	lytic	7261	Caudovirales	Siphoviridae
C104	C104-NODE_42263_length_1744_cov_2.666075	low quality draft	lytic	1744
C104	C104-NODE_11733_length_5074_cov_3.205619	low quality draft	lytic	5074
C104	C104-NODE_15555_length_3960_cov_4.461716	low quality draft	lytic	3960
C104	C104-NODE_8600_length_6660_cov_3.918849	low quality draft	lytic	6660	Caudovirales	Myoviridae
C104	C104-NODE_15777_length_3910_cov_4.043320	low quality draft	lytic	3910	Caudovirales	Myoviridae
C104	C104-NODE_1085_length_40459_cov_16.159167_fragment_1	high quality draft	lysogenic	22112	Caudovirales	Siphoviridae	C104.mycc.Cluster.8.contigs.fa	d__Bacteria;p__Firmicutes_C;c__Negativicutes;o__Veillonellales;f__Dialisteraceae;g__Dialister;s__Dialister succinatiphilus
C104	C104-NODE_24224_length_2730_cov_4.228037	low quality draft	lytic	2730
C104	C104-NODE_7543_length_7467_cov_7.595386	low quality draft	lytic	7467
C104	C104-NODE_7621_length_7405_cov_3.268435	low quality draft	lytic	7405
C104	C104-NODE_4202_length_12443_cov_5.484259	low quality draft	lytic	12443	Caudovirales	Siphoviridae	C104.concoct.113_sub.contigs.fa	d__Bacteria;p__Firmicutes_A;c__Clostridia;o__Oscillospirales;f__Ruminococcaceae;g__UBA1394;s__UBA1394 sp900066845
C104	C104-NODE_5658_length_9568_cov_3.791443	low quality draft	lytic	9568
C104	C104-NODE_57021_length_1386_cov_1.432757	low quality draft	lytic	1386	Caudovirales	Podoviridae
C104	C104-NODE_45764_length_1641_cov_2.559899	low quality draft	lytic	1641
C104	C104-NODE_113_length_139361_cov_16.733371_fragment_1	high quality draft	lysogenic	104240	Caudovirales	Myoviridae	C104.metabat.bin.41.contigs.fa	d__Bacteria;p__Firmicutes_A;c__Clostridia;o__Oscillospirales;f__Acutalibacteraceae;g__Pseudoruminococcus_A;s__Pseudoruminococcus_A massiliensis
C104	C104-NODE_19686_length_3238_cov_3.133208	low quality draft	lytic	3238	Caudovirales		C104.maxbin.C104.078.fasta_sub.contigs.fa	d__Bacteria;p__Proteobacteria;c__Gammaproteobacteria;o__Enterobacterales;f__Enterobacteriaceae;g__Escherichia;s__Escherichia coli
C104	C104-NODE_27660_length_2447_cov_3.192308	low quality draft	lytic	2447
C104	C104-NODE_12532_length_4794_cov_3.662376	low quality draft	lytic	4794
C104	C104-NODE_11807_length_5053_cov_6.043217	low quality draft	lytic	5053
C104	C104-NODE_10199_length_5716_cov_5.392334	low quality draft	lytic	5716	Petitvirales	Microviridae
C104	C104-NODE_1332_length_34463_cov_45.641653	high quality draft	lytic	34463	Caudovirales	Myoviridae	C104.concoct.85.contigs.fa	d__Bacteria;p__Proteobacteria;c__Gammaproteobacteria;o__Burkholderiales;f__Burkholderiaceae;g__Duodenibacillus;s__Duodenibacillus massiliensis
C104	C104-NODE_1873_length_25433_cov_4.853613	low quality draft	lytic	25433	Caudovirales	Siphoviridae
C104	C104-NODE_7582_length_7441_cov_3.619686	low quality draft	lytic	7441
C104	C104-NODE_5918_length_9212_cov_114.080922	low quality draft	lytic	9212	Caudovirales	Myoviridae	C104.metabat.bin.83.contigs.fa	d__Bacteria;p__Firmicutes_A;c__Clostridia;o__Oscillospirales;f__Oscillospiraceae;g__CAG-83;s__CAG-83 sp000435555
C104	C104-NODE_12969_length_4650_cov_22.536017	low quality draft	lytic	4650
C104	C104-NODE_77119_length_1105_cov_2.605714	low quality draft	lytic	1105
C104	C104-NODE_47979_length_1582_cov_8.335298	low quality draft	lytic	1582
C104	C104-NODE_543_length_65902_cov_20.937173	low quality draft	lytic	65902	Caudovirales	Siphoviridae
C104	C104-NODE_54510_length_1434_cov_2.372734	low quality draft	lytic	1434
C104	C104-NODE_8404_length_6784_cov_5.340169	low quality draft	lytic	6784
C104	C104-NODE_13608_length_4454_cov_3.372357	low quality draft	lytic	4454	Caudovirales	Siphoviridae	C104.maxbin.C104.078.fasta_sub.contigs.fa	d__Bacteria;p__Proteobacteria;c__Gammaproteobacteria;o__Enterobacterales;f__Enterobacteriaceae;g__Escherichia;s__Escherichia coli
C104	C104-NODE_9463_length_6109_cov_3.358276	low quality draft	lytic	6109	Caudovirales	Siphoviridae
C104	C104-NODE_6198_length_8829_cov_4.085936	low quality draft	lytic	8829	Caudovirales	Siphoviridae
C104	C104-NODE_8911_length_6445_cov_6.468858	low quality draft	lytic	6445	Caudovirales	Myoviridae
C104	C104-NODE_4839_length_10991_cov_11.672732	low quality draft	lytic	10991
C104	C104-NODE_31606_length_2197_cov_2.250700	low quality draft	lytic	2197	Caudovirales	Siphoviridae
C104	C104-NODE_16903_length_3680_cov_4.661241	low quality draft	lytic	3680	Caudovirales	Siphoviridae	C104.concoct.73_sub.contigs.fa	d__Bacteria;p__Proteobacteria;c__Gammaproteobacteria;o__Burkholderiales;f__Burkholderiaceae;g__Sutterella;s__Sutterella wadsworthensis
C104	C104-NODE_4596_length_11447_cov_36.376804	low quality draft	lytic	11447
C104	C104-NODE_1207_length_37233_cov_5.472080	low quality draft	lytic	37233			C104.concoct.56.contigs.fa	d__Bacteria;p__Firmicutes_A;c__Clostridia;o__Oscillospirales;f__Ruminococcaceae;g__Gemmiger;s__Gemmiger qucibialis
C104	C104-NODE_896_length_45688_cov_15.433787_fragment_1	low quality draft	lysogenic	8585			C104.metabat.bin.61.contigs.fa	d__Bacteria;p__Bacteroidota;c__Bacteroidia;o__Bacteroidales;f__Bacteroidaceae;g__Phocaeicola;s__Phocaeicola vulgatus
C104	C104-NODE_3705_length_14021_cov_5.109122	low quality draft	lytic	14021	Caudovirales
C104	C104-NODE_79859_length_1077_cov_2.384540	low quality draft	lytic	1077
C104	C104-NODE_400_length_77499_cov_9.154964_fragment_1	low quality draft	lysogenic	16229	Caudovirales	Myoviridae
C104	C104-NODE_17875_length_3515_cov_2.154624	low quality draft	lytic	3515	Caudovirales	Siphoviridae
C104	C104-NODE_3398_length_15100_cov_5.451778	low quality draft	lytic	15100
C104	C104-NODE_1920_length_24805_cov_10.016283	low quality draft	lytic	24805
C104	C104-NODE_30163_length_2281_cov_2.305031	low quality draft	lytic	2281
C104	C104-NODE_24246_length_2728_cov_3.644220	low quality draft	lytic	2728
C104	C104-NODE_14743_length_4145_cov_1.971394	low quality draft	lytic	4145
C104	C104-NODE_7386_length_7596_cov_3.129293	low quality draft	lytic	7596			C104.concoct.71_sub.contigs.fa	d__Bacteria;p__Proteobacteria;c__Alphaproteobacteria;o__RF32;f__CAG-239;g__CAG-267;s__CAG-267 sp001917135
C104	C104-NODE_33196_length_2108_cov_2.470044	low quality draft	lytic	2108
C104	C104-NODE_63371_length_1278_cov_2.050695	low quality draft	lytic	1278
C104	C104-NODE_43537_length_1705_cov_2.478788	low quality draft	lytic	1705	Caudovirales	Siphoviridae
C104	C104-NODE_470_length_71331_cov_29.647188_fragment_1	medium quality draft	lysogenic	40168			C104.metabat.bin.52.contigs.fa	d__Bacteria;p__Firmicutes_A;c__Clostridia;o__Oscillospirales;f__Oscillospiraceae;g__Faecousia;s__Faecousia sp900544945
C104	C104-NODE_4606_length_11434_cov_102.040162	low quality draft	lytic	11434	Caudovirales	Myoviridae
C104	C104-NODE_14598_length_4182_cov_3.471529	low quality draft	lytic	4182
C104	C104-NODE_350_length_83291_cov_39.714438_fragment_1	low quality draft	lysogenic	11430	Caudovirales	Siphoviridae	C104.maxbin.C104.007.fasta_sub.contigs.fa	d__Bacteria;p__Firmicutes_A;c__Clostridia;o__Oscillospirales;f__Ruminococcaceae;g__Faecalibacterium;s__
C104	C104-NODE_34437_length_2049_cov_3.661986	low quality draft	lytic	2049	Caudovirales	Siphoviridae	C104.maxbin.C104.078.fasta_sub.contigs.fa	d__Bacteria;p__Proteobacteria;c__Gammaproteobacteria;o__Enterobacterales;f__Enterobacteriaceae;g__Escherichia;s__Escherichia coli
C104	C104-NODE_2589_length_19141_cov_8.383999_fragment_2	low quality draft	lysogenic	4897			C104.maxbin.C104.060.fasta.contigs.fa	d__Bacteria;p__Firmicutes_A;c__Clostridia;o__TANB77;f__CAG-508;g__CAG-273;s__CAG-273 sp000435755
C104	C104-NODE_5087_length_10475_cov_6.124184	low quality draft	lytic	10475
C104	C104-NODE_20796_length_3094_cov_3.973676	low quality draft	lytic	3094
C104	C104-NODE_10457_length_5596_cov_4.312038	low quality draft	lytic	5596
C104	C104-NODE_7016_length_7938_cov_3.463783	low quality draft	lytic	7938
C104	C104-NODE_3235_length_15738_cov_7.402984	low quality draft	lytic	15738	Caudovirales	Myoviridae
C104	C104-NODE_3741_length_13877_cov_34.645710	low quality draft	lytic	13877	Caudovirales	Siphoviridae
C104	C104-NODE_19642_length_3244_cov_2.884917	low quality draft	lytic	3244
C104	C104-NODE_41065_length_1783_cov_2.521991	low quality draft	lytic	1783
C104	C104-NODE_6070_length_8991_cov_5.445949	low quality draft	lytic	8991
C104	C104-NODE_73_length_163710_cov_29.363686_fragment_1	low quality draft	lysogenic	6226			C104.maxbin.C104.013.fasta.contigs.fa	d__Bacteria;p__Bacteroidota;c__Bacteroidia;o__Bacteroidales;f__Bacteroidaceae;g__Prevotella;s__Prevotella sp015074785
C104	C104-NODE_8703_length_6584_cov_5.033696	low quality draft	lytic	6584
C104	C104-NODE_8198_length_6924_cov_3.532829	low quality draft	lytic	6924	Caudovirales
C104	C104-NODE_30168_length_2280_cov_20.660225	low quality draft	lytic	2280
C104	C104-NODE_1303_length_35256_cov_15.993693_fragment_1	low quality draft	lysogenic	14021	Caudovirales	Siphoviridae	C104.metabat.bin.100.contigs.fa	d__Bacteria;p__Firmicutes_A;c__Clostridia;o__Oscillospirales;f__Oscillospiraceae;g__ER4;s__ER4 sp900546295
C104	C104-NODE_11450_length_5175_cov_3.000586	low quality draft	lytic	5175
C104	C104-NODE_25455_length_2619_cov_4.535101	low quality draft	lytic	2619
C104	C104-NODE_10020_length_5804_cov_11.281614	complete circular	lytic	5804
C104	C104-NODE_20694_length_3106_cov_2.906588	low quality draft	lytic	3106
C104	C104-NODE_14393_length_4230_cov_14.479521	low quality draft	lytic	4230
C104	C104-NODE_9374_length_6158_cov_3.630837	low quality draft	lytic	6158
C104	C104-NODE_31990_length_2174_cov_30.536574	low quality draft	lytic	2174			C104.maxbin.C104.036.fasta_sub.contigs.fa	d__Bacteria;p__Firmicutes_A;c__Clostridia;o__Oscillospirales;f__Ruminococcaceae;g__Gemmiger;s__Gemmiger formicilis
C104	C104-NODE_12233_length_4892_cov_10.623940	low quality draft	lytic	4892
C104	C104-NODE_1026_length_42112_cov_11.421285	medium quality draft	lysogenic	42112	Caudovirales	Siphoviridae
C104	C104-NODE_19899_length_3211_cov_2.902725	low quality draft	lytic	3211
C104	C104-NODE_10105_length_5767_cov_4.198880	low quality draft	lytic	5767
C104	C104-NODE_31328_length_2211_cov_4.762523	low quality draft	lytic	2211
C104	C104-NODE_51973_length_1488_cov_3.511514	low quality draft	lytic	1488
C104	C104-NODE_18490_length_3416_cov_9.446891	low quality draft	lytic	3416
C104	C104-NODE_16399_length_3772_cov_12.458972	low quality draft	lysogenic	3772
C104	C104-NODE_38895_length_1861_cov_2.684385	low quality draft	lytic	1861			C104.concoct.104_sub.contigs.fa	d__Bacteria;p__Desulfobacterota_I;c__Desulfovibrionia;o__Desulfovibrionales;f__Desulfovibrionaceae;g__Bilophila;s__Bilophila wadsworthia
C104	C104-NODE_27326_length_2471_cov_2.756623	low quality draft	lytic	2471	Caudovirales	Ackermannviridae
C104	C104-NODE_19426_length_3272_cov_5.004352	low quality draft	lytic	3272			C104.concoct.105_sub.contigs.fa	d__Bacteria;p__Desulfobacterota_I;c__Desulfovibrionia;o__Desulfovibrionales;f__Desulfovibrionaceae;g__Desulfovibrio;s__Desulfovibrio fairfieldensis
C104	C104-NODE_8481_length_6733_cov_7.321054	low quality draft	lytic	6733
C104	C104-NODE_1913_length_24927_cov_29.682615	low quality draft	lytic	24927	Caudovirales	Myoviridae
C104	C104-NODE_13789_length_4401_cov_3.425449	low quality draft	lytic	4401
C104	C104-NODE_16032_length_3848_cov_3.472977	low quality draft	lytic	3848
C104	C104-NODE_85530_length_1023_cov_2.643595	low quality draft	lytic	1023
C104	C104-NODE_21934_length_2961_cov_13.046111	low quality draft	lytic	2961
C104	C104-NODE_46477_length_1622_cov_2.911934	low quality draft	lytic	1622
C104	C104-NODE_22802_length_2866_cov_3.483458	low quality draft	lytic	2866
C104	C104-NODE_19805_length_3223_cov_5.145202	low quality draft	lytic	3223			C104.concoct.105_sub.contigs.fa	d__Bacteria;p__Desulfobacterota_I;c__Desulfovibrionia;o__Desulfovibrionales;f__Desulfovibrionaceae;g__Desulfovibrio;s__Desulfovibrio fairfieldensis
C104	C104-NODE_18770_length_3372_cov_2.804643	low quality draft	lysogenic	3372
C104	C104-NODE_2919_length_17340_cov_13.223257	low quality draft	lytic	17340	Caudovirales
C104	C104-NODE_4334_length_12099_cov_8.910412	low quality draft	lytic	12099
C104	C104-NODE_6937_length_8015_cov_7.415704	low quality draft	lytic	8015	Caudovirales	Siphoviridae
C104	C104-NODE_16091_length_3835_cov_5.124339	low quality draft	lytic	3835
C104	C104-NODE_357_length_82574_cov_24.656079_fragment_3	low quality draft	lysogenic	14614	Caudovirales	Myoviridae	C104.maxbin.C104.026.fasta.contigs.fa	d__Bacteria;p__Firmicutes_A;c__Clostridia;o__Christensenellales;f__CAG-138;g__PeH17;s__PeH17 sp000435055
C104	C104-NODE_8628_length_6637_cov_16.993011	low quality draft	lytic	6637
C104	C104-NODE_26199_length_2560_cov_2.526946	low quality draft	lytic	2560
C104	C104-NODE_4230_length_12391_cov_4.193742	low quality draft	lytic	12391
C104	C104-NODE_53_length_185538_cov_31.664999_fragment_2	low quality draft	lysogenic	25015			C104.metabat.bin.51.contigs.fa	d__Bacteria;p__Bacteroidota;c__Bacteroidia;o__Bacteroidales;f__Rikenellaceae;g__Alistipes;s__Alistipes putredinis
C104	C104-NODE_29292_length_2336_cov_3.234546	low quality draft	lytic	2336			C104.maxbin.C104.078.fasta_sub.contigs.fa	d__Bacteria;p__Proteobacteria;c__Gammaproteobacteria;o__Enterobacterales;f__Enterobacteriaceae;g__Escherichia;s__Escherichia coli
C104	C104-NODE_30715_length_2249_cov_5.855971	low quality draft	lytic	2249	Caudovirales	Myoviridae
C104	C104-NODE_6869_length_8094_cov_4.300410	low quality draft	lytic	8094
C104	C104-NODE_32818_length_2128_cov_2.871201	low quality draft	lytic	2128			C104.concoct.60_sub.contigs.fa	d__Bacteria;p__Firmicutes_A;c__Clostridia;o__Christensenellales;f__CAG-138;g__SFEL01;s__SFEL01 sp004557245
C104	C104-NODE_914_length_44965_cov_19.565063	high quality draft	lytic	44965	Caudovirales	Myoviridae
C104	C104-NODE_1888_length_25283_cov_4.339068	low quality draft	lytic	25283
C104	C104-NODE_4715_length_11243_cov_5.286378	low quality draft	lytic	11243	Caudovirales	Siphoviridae	C104.concoct.56.contigs.fa	d__Bacteria;p__Firmicutes_A;c__Clostridia;o__Oscillospirales;f__Ruminococcaceae;g__Gemmiger;s__Gemmiger qucibialis
C104	C104-NODE_6468_length_8512_cov_6.772378	low quality draft	lytic	8512
C104	C104-NODE_1912_length_24965_cov_67.574067	low quality draft	lytic	24965	Caudovirales	Siphoviridae
C104	C104-NODE_5976_length_9135_cov_9.947026	low quality draft	lytic	9135	Caudovirales	Siphoviridae
C104	C104-NODE_2907_length_17402_cov_5.081513	low quality draft	lysogenic	17402
C104	C104-NODE_69410_length_1194_cov_7.119403	low quality draft	lytic	1194	Caudovirales	Siphoviridae
C104	C104-NODE_6348_length_8655_cov_4.472442	low quality draft	lytic	8655	Caudovirales	Myoviridae
C104	C104-NODE_39839_length_1827_cov_2.180587	low quality draft	lytic	1827			C104.mycc.Cluster.70.contigs.fa	d__Bacteria;p__Bacteroidota;c__Bacteroidia;o__Bacteroidales;f__Muribaculaceae;g__UBA7173;s__UBA7173 sp900548705
C104	C104-NODE_21293_length_3035_cov_3.448658	low quality draft	lytic	3035
C104	C104-NODE_972_length_43505_cov_9.084143	complete circular	lytic	43505
C104	C104-NODE_19709_length_3235_cov_4.243711	low quality draft	lytic	3235	Caudovirales	Myoviridae
C104	C104-NODE_10730_length_5479_cov_3.889381	low quality draft	lytic	5479			C104.metabat.bin.16.contigs.fa	d__Bacteria;p__Proteobacteria;c__Alphaproteobacteria;o__RF32;f__CAG-239;g__Scatocola;s__Scatocola faecipullorum
C104	C104-NODE_14914_length_4105_cov_3.235802	low quality draft	lytic	4105
C104	C104-NODE_943_length_44326_cov_14.916989_fragment_2	low quality draft	lysogenic	5750			C104.mycc.Cluster.8.contigs.fa	d__Bacteria;p__Firmicutes_C;c__Negativicutes;o__Veillonellales;f__Dialisteraceae;g__Dialister;s__Dialister succinatiphilus
C104	C104-NODE_2701_length_18518_cov_8.409197	low quality draft	lytic	18518	Caudovirales	Myoviridae
C104	C104-NODE_14032_length_4330_cov_5.789474	low quality draft	lytic	4330	Caudovirales	Myoviridae
C104	C104-NODE_71780_length_1166_cov_1.285329	low quality draft	lytic	1166
C104	C104-NODE_7587_length_7439_cov_3.766522	low quality draft	lytic	7439
C104	C104-NODE_28244_length_2407_cov_18.394983	low quality draft	lytic	2407
C104	C104-NODE_10215_length_5706_cov_6.051849	low quality draft	lytic	5706	Caudovirales	Siphoviridae	C104.concoct.56.contigs.fa	d__Bacteria;p__Firmicutes_A;c__Clostridia;o__Oscillospirales;f__Ruminococcaceae;g__Gemmiger;s__Gemmiger qucibialis
C104	C104-NODE_54621_length_1432_cov_2.079158	low quality draft	lytic	1432			C104.concoct.113_sub.contigs.fa	d__Bacteria;p__Firmicutes_A;c__Clostridia;o__Oscillospirales;f__Ruminococcaceae;g__UBA1394;s__UBA1394 sp900066845
C104	C104-NODE_6866_length_8097_cov_3.960706	low quality draft	lytic	8097
C104	C104-NODE_13227_length_4564_cov_3.226880	low quality draft	lytic	4564
C104	C104-NODE_78601_length_1090_cov_1.966184	low quality draft	lytic	1090
C104	C104-NODE_30698_length_2250_cov_4.184510	low quality draft	lytic	2250			C104.concoct.105_sub.contigs.fa	d__Bacteria;p__Desulfobacterota_I;c__Desulfovibrionia;o__Desulfovibrionales;f__Desulfovibrionaceae;g__Desulfovibrio;s__Desulfovibrio fairfieldensis
C104	C104-NODE_21802_length_2976_cov_3.796303	low quality draft	lytic	2976	Caudovirales	Siphoviridae	C104.maxbin.C104.078.fasta_sub.contigs.fa	d__Bacteria;p__Proteobacteria;c__Gammaproteobacteria;o__Enterobacterales;f__Enterobacteriaceae;g__Escherichia;s__Escherichia coli
C104	C104-NODE_26180_length_2561_cov_3.636872	low quality draft	lytic	2561
C104	C104-NODE_8233_length_6904_cov_5.350708	low quality draft	lytic	6904	Caudovirales	Myoviridae
C104	C104-NODE_22582_length_2889_cov_3.821101	low quality draft	lytic	2889
C104	C104-NODE_12725_length_4732_cov_3.646355	low quality draft	lysogenic	4732
C104	C104-NODE_2414_length_20422_cov_9.351844	low quality draft	lysogenic	20422	Caudovirales	Podoviridae	C104.maxbin.C104.060.fasta.contigs.fa	d__Bacteria;p__Firmicutes_A;c__Clostridia;o__TANB77;f__CAG-508;g__CAG-273;s__CAG-273 sp000435755
C104	C104-NODE_31494_length_2202_cov_4.503493	low quality draft	lytic	2202			C104.concoct.105_sub.contigs.fa	d__Bacteria;p__Desulfobacterota_I;c__Desulfovibrionia;o__Desulfovibrionales;f__Desulfovibrionaceae;g__Desulfovibrio;s__Desulfovibrio fairfieldensis
C104	C104-NODE_7046_length_7916_cov_4.465844	low quality draft	lytic	7916	Caudovirales	Siphoviridae
C104	C104-NODE_356_length_82575_cov_8.938306_fragment_1	low quality draft	lysogenic	33380	Caudovirales	Siphoviridae
C104	C104-NODE_37108_length_1929_cov_9.061900	low quality draft	lytic	1929
C104	C104-NODE_108_length_142525_cov_17.123654_fragment_2	low quality draft	lysogenic	8271			C104.metabat.bin.55.contigs.fa	d__Bacteria;p__Firmicutes_A;c__Clostridia;o__Oscillospirales;f__Oscillospiraceae;g__F23-B02;s__F23-B02 sp001916715
C104	C104-NODE_32748_length_2132_cov_2.793452	low quality draft	lytic	2132
C104	C104-NODE_807_length_49801_cov_26.184397	high quality draft	lysogenic	49801	Caudovirales	Siphoviridae
C104	C104-NODE_37856_length_1901_cov_2.081257	low quality draft	lytic	1901
C104	C104-NODE_2787_length_17967_cov_4.228115_fragment_1	low quality draft	lysogenic	13256			C104.metabat.bin.16.contigs.fa	d__Bacteria;p__Proteobacteria;c__Alphaproteobacteria;o__RF32;f__CAG-239;g__Scatocola;s__Scatocola faecipullorum
C104	C104-NODE_14890_length_4109_cov_7.001973	low quality draft	lytic	4109
C104	C104-NODE_1397_length_33042_cov_7.587080_fragment_1	low quality draft	lysogenic	18805
C104	C104-NODE_16359_length_3780_cov_4.543893	low quality draft	lytic	3780	Caudovirales
C104	C104-NODE_15188_length_4043_cov_3.412738	low quality draft	lytic	4043			C104.concoct.60_sub.contigs.fa	d__Bacteria;p__Firmicutes_A;c__Clostridia;o__Christensenellales;f__CAG-138;g__SFEL01;s__SFEL01 sp004557245
C104	C104-NODE_25786_length_2593_cov_3.548463	low quality draft	lytic	2593
C104	C104-NODE_15476_length_3976_cov_4.729406	low quality draft	lytic	3976	Caudovirales	Podoviridae	C104.maxbin.C104.078.fasta_sub.contigs.fa	d__Bacteria;p__Proteobacteria;c__Gammaproteobacteria;o__Enterobacterales;f__Enterobacteriaceae;g__Escherichia;s__Escherichia coli
C104	C104-NODE_31130_length_2224_cov_2.432918	low quality draft	lytic	2224
C104	C104-NODE_7864_length_7206_cov_13.715984	low quality draft	lytic	7206	Caudovirales	Myoviridae
C104	C104-NODE_4998_length_10665_cov_6.618285	low quality draft	lysogenic	10665
C104	C104-NODE_21714_length_2986_cov_2.985329	low quality draft	lytic	2986
C104	C104-NODE_1374_length_33472_cov_7.704611	low quality draft	lytic	33472			C104.concoct.116.contigs.fa	d__Bacteria;p__Bacteroidota;c__Bacteroidia;o__Bacteroidales;f__Tannerellaceae;g__Parabacteroides;s__Parabacteroides distasonis
C104	C104-NODE_19993_length_3199_cov_3.370865	low quality draft	lytic	3199			C104.concoct.18.contigs.fa	d__Bacteria;p__Firmicutes_A;c__Clostridia;o__Christensenellales;f__CAG-138;g__Pelethousia;s__Pelethousia gallinarum
C104	C104-NODE_21113_length_3055_cov_3.330333	low quality draft	lytic	3055	Caudovirales	Myoviridae
C104	C104-NODE_33131_length_2110_cov_27.912409	low quality draft	lytic	2110	Caudovirales	Siphoviridae
C104	C104-NODE_13726_length_4419_cov_8.562557	low quality draft	lytic	4419
C104	C104-NODE_3579_length_14476_cov_6.916233	low quality draft	lytic	14476	Caudovirales
C104	C104-NODE_2830_length_17733_cov_5.487838	low quality draft	lytic	17733
C104	C104-NODE_23507_length_2798_cov_5.569814	low quality draft	lytic	2798
C104	C104-NODE_10646_length_5511_cov_141.875000	low quality draft	lytic	5511
C104	C104-NODE_14844_length_4121_cov_3.639695	low quality draft	lytic	4121
C104	C104-NODE_4314_length_12164_cov_7.988273	low quality draft	lytic	12164			C104.maxbin.C104.060.fasta.contigs.fa	d__Bacteria;p__Firmicutes_A;c__Clostridia;o__TANB77;f__CAG-508;g__CAG-273;s__CAG-273 sp000435755
C104	C104-NODE_29873_length_2297_cov_4.392061	low quality draft	lysogenic	2297
C104	C104-NODE_14983_length_4089_cov_6.810610	low quality draft	lytic	4089			C104.concoct.18.contigs.fa	d__Bacteria;p__Firmicutes_A;c__Clostridia;o__Christensenellales;f__CAG-138;g__Pelethousia;s__Pelethousia gallinarum
C104	C104-NODE_1863_length_25497_cov_10.699984_fragment_2	low quality draft	lysogenic	6955			C104.metabat.bin.3.contigs.fa	d__Bacteria;p__Bacteroidota;c__Bacteroidia;o__Bacteroidales;f__Rikenellaceae;g__Alistipes;s__Alistipes finegoldii
C104	C104-NODE_40597_length_1799_cov_2.766055	low quality draft	lytic	1799
C104	C104-NODE_18172_length_3466_cov_6.101143	low quality draft	lytic	3466			C104.metabat.bin.72_sub.contigs.fa	d__Bacteria;p__Firmicutes_A;c__Clostridia;o__Christensenellales;f__CAG-74;g__Ventricola;s__Ventricola sp900542395
C104	C104-NODE_26372_length_2546_cov_4.724207	low quality draft	lytic	2546
C104	C104-NODE_11035_length_5352_cov_3.964131	low quality draft	lytic	5352
C104	C104-NODE_8041_length_7055_cov_4.109571	low quality draft	lytic	7055
C104	C104-NODE_8624_length_6640_cov_3.902202	low quality draft	lytic	6640			C104.concoct.113_sub.contigs.fa	d__Bacteria;p__Firmicutes_A;c__Clostridia;o__Oscillospirales;f__Ruminococcaceae;g__UBA1394;s__UBA1394 sp900066845
C104	C104-NODE_13661_length_4438_cov_3.507415	low quality draft	lytic	4438
C104	C104-NODE_46927_length_1610_cov_1.731190	low quality draft	lytic	1610
C104	C104-NODE_34190_length_2061_cov_3.565304	low quality draft	lytic	2061
C104	C104-NODE_7070_length_7897_cov_5.475644	low quality draft	lysogenic	7897
C104	C104-NODE_16180_length_3815_cov_4.891489	low quality draft	lytic	3815			C104.concoct.105_sub.contigs.fa	d__Bacteria;p__Desulfobacterota_I;c__Desulfovibrionia;o__Desulfovibrionales;f__Desulfovibrionaceae;g__Desulfovibrio;s__Desulfovibrio fairfieldensis
C104	C104-NODE_96_length_148586_cov_30.396032_fragment_2	low quality draft	lysogenic	15630			C104.maxbin.C104.017.fasta.contigs.fa	d__Bacteria;p__Firmicutes_A;c__Clostridia;o__Oscillospirales;f__Ruminococcaceae;g__Ruminiclostridium_E;s__Ruminiclostridium_E siraeum
C104	C104-NODE_11200_length_5273_cov_11.225565	low quality draft	lytic	5273			C104.concoct.77_sub.contigs.fa	d__Bacteria;p__Bacteroidota;c__Bacteroidia;o__Bacteroidales;f__Bacteroidaceae;g__Alloprevotella;s__
C104	C104-NODE_2793_length_17941_cov_5.527284_fragment_1	low quality draft	lysogenic	4174			C104.abawaca.13_sub.contigs.fa	d__Bacteria;p__Firmicutes_A;c__Clostridia;o__Oscillospirales;f__CAG-272;g__UMGS902;s__UMGS902 sp003343845
C104	C104-NODE_9495_length_6093_cov_72.810699	low quality draft	lytic	6093
C104	C104-NODE_19631_length_3245_cov_3.121630	low quality draft	lytic	3245
C104	C104-NODE_7001_length_7946_cov_7.497782	low quality draft	lytic	7946	Caudovirales	Siphoviridae
C104	C104-NODE_23712_length_2777_cov_7.696914	low quality draft	lytic	2777
C104	C104-NODE_13247_length_4556_cov_5.004443	low quality draft	lytic	4556
C104	C104-NODE_8740_length_6559_cov_5.305351	low quality draft	lytic	6559
C104	C104-NODE_4073_length_12811_cov_34.712057	low quality draft	lytic	12811
C104	C104-NODE_70475_length_1181_cov_3.287744	low quality draft	lytic	1181
C104	C104-NODE_312_length_88441_cov_17.845213_fragment_3	low quality draft	lysogenic	12100			C104.maxbin.C104.028.fasta_sub.contigs.fa	d__Bacteria;p__Firmicutes_A;c__Clostridia;o__Lachnospirales;f__Lachnospiraceae;g__Coprococcus;s__Coprococcus sp000154245
C104	C104-NODE_16697_length_3711_cov_4.598195	low quality draft	lytic	3711
C104	C104-NODE_5697_length_9512_cov_4.494766	low quality draft	lytic	9512			C104.metabat.bin.15_sub.contigs.fa	d__Bacteria;p__Firmicutes_A;c__Clostridia;o__Oscillospirales;f__Oscillospiraceae;g__CAG-103;s__CAG-103 sp900543625
C104	C104-NODE_39442_length_1841_cov_2.891937	low quality draft	lytic	1841			C104.concoct.104_sub.contigs.fa	d__Bacteria;p__Desulfobacterota_I;c__Desulfovibrionia;o__Desulfovibrionales;f__Desulfovibrionaceae;g__Bilophila;s__Bilophila wadsworthia
C104	C104-NODE_31651_length_2194_cov_4.833100	low quality draft	lytic	2194	Caudovirales	Siphoviridae
C104	C104-NODE_34772_length_2033_cov_3.775531	low quality draft	lytic	2033
C104	C104-NODE_41213_length_1778_cov_1.431805	low quality draft	lytic	1778
C104	C104-NODE_31543_length_2200_cov_2.444289	low quality draft	lytic	2200			C104.mycc.Cluster.70.contigs.fa	d__Bacteria;p__Bacteroidota;c__Bacteroidia;o__Bacteroidales;f__Muribaculaceae;g__UBA7173;s__UBA7173 sp900548705
C104	C104-NODE_5183_length_10316_cov_14.300166	low quality draft	lysogenic	10316
C104	C104-NODE_14291_length_4256_cov_4.030945	low quality draft	lytic	4256	Caudovirales	Myoviridae	C104.concoct.105_sub.contigs.fa	d__Bacteria;p__Desulfobacterota_I;c__Desulfovibrionia;o__Desulfovibrionales;f__Desulfovibrionaceae;g__Desulfovibrio;s__Desulfovibrio fairfieldensis
C104	C104-NODE_665_length_57311_cov_14.269649_fragment_1	medium quality draft	lysogenic	21001	Caudovirales	Siphoviridae	C104.maxbin.C104.039.fasta.contigs.fa	d__Bacteria;p__Firmicutes_A;c__Clostridia;o__Lachnospirales;f__Lachnospiraceae;g__Lachnospira;s__Lachnospira rogosae_A
C104	C104-NODE_1466_length_31846_cov_5.103520	medium quality draft	lytic	31846	Caudovirales	Myoviridae
C104	C104-NODE_8354_length_6822_cov_3.789715	low quality draft	lysogenic	6822
C104	C104-NODE_17838_length_3520_cov_10.591919	low quality draft	lytic	3520
C104	C104-NODE_3884_length_13392_cov_4.594062	medium quality draft	lytic	13392
C104	C104-NODE_21253_length_3038_cov_3.176668	low quality draft	lytic	3038	Caudovirales	Siphoviridae
C104	C104-NODE_17302_length_3612_cov_25.565083	low quality draft	lytic	3612
C104	C104-NODE_26937_length_2499_cov_3.666121	low quality draft	lytic	2499
C104	C104-NODE_941_length_44347_cov_16.685632	low quality draft	lytic	44347	Caudovirales	Siphoviridae
C104	C104-NODE_13767_length_4406_cov_2.999540	low quality draft	lytic	4406	Caudovirales	Myoviridae
C104	C104-NODE_11078_length_5331_cov_3.230478	low quality draft	lytic	5331
C104	C104-NODE_12840_length_4692_cov_5.108691	low quality draft	lysogenic	4692
C104	C104-NODE_5713_length_9495_cov_6.729343	low quality draft	lytic	9495
C104	C104-NODE_9868_length_5885_cov_3.336364	low quality draft	lytic	5885
C104	C104-NODE_3177_length_15983_cov_3.913172	low quality draft	lytic	15983	Caudovirales	Podoviridae	C104.concoct.73_sub.contigs.fa	d__Bacteria;p__Proteobacteria;c__Gammaproteobacteria;o__Burkholderiales;f__Burkholderiaceae;g__Sutterella;s__Sutterella wadsworthensis
C104	C104-NODE_34634_length_2039_cov_2.470262	low quality draft	lytic	2039	Caudovirales	Siphoviridae
C104	C104-NODE_13775_length_4404_cov_2.926420	low quality draft	lytic	4404			C104.concoct.104_sub.contigs.fa	d__Bacteria;p__Desulfobacterota_I;c__Desulfovibrionia;o__Desulfovibrionales;f__Desulfovibrionaceae;g__Bilophila;s__Bilophila wadsworthia
C104	C104-NODE_7686_length_7359_cov_38.097755	low quality draft	lytic	7359	Caudovirales	Siphoviridae
C104	C104-NODE_6075_length_8984_cov_9.830216	low quality draft	lytic	8984
C104	C104-NODE_10947_length_5385_cov_4.467730	low quality draft	lytic	5385
C104	C104-NODE_38235_length_1885_cov_5.018033	low quality draft	lytic	1885	Caudovirales	Myoviridae
C104	C104-NODE_11048_length_5344_cov_2.954245	low quality draft	lytic	5344	Caudovirales
C104	C104-NODE_23965_length_2755_cov_3.223333	low quality draft	lytic	2755	Caudovirales	Siphoviridae	C104.concoct.73_sub.contigs.fa	d__Bacteria;p__Proteobacteria;c__Gammaproteobacteria;o__Burkholderiales;f__Burkholderiaceae;g__Sutterella;s__Sutterella wadsworthensis
C104	C104-NODE_13287_length_4544_cov_8.982847	low quality draft	lytic	4544
C104	C104-NODE_25496_length_2615_cov_3.491016	low quality draft	lytic	2615
C104	C104-NODE_13654_length_4440_cov_3.803649	low quality draft	lytic	4440
C104	C104-NODE_21988_length_2954_cov_136.053467	low quality draft	lytic	2954
C104	C104-NODE_12333_length_4862_cov_3.872062	low quality draft	lytic	4862	Caudovirales	Siphoviridae	C104.concoct.105_sub.contigs.fa	d__Bacteria;p__Desulfobacterota_I;c__Desulfovibrionia;o__Desulfovibrionales;f__Desulfovibrionaceae;g__Desulfovibrio;s__Desulfovibrio fairfieldensis
C104	C104-NODE_11234_length_5263_cov_4.431836	low quality draft	lytic	5263	Caudovirales	Myoviridae
C104	C104-NODE_21397_length_3022_cov_5.086282	low quality draft	lytic	3022
C104	C104-NODE_11658_length_5100_cov_3.935183	low quality draft	lytic	5100	Caudovirales	Siphoviridae	C104.maxbin.C104.078.fasta_sub.contigs.fa	d__Bacteria;p__Proteobacteria;c__Gammaproteobacteria;o__Enterobacterales;f__Enterobacteriaceae;g__Escherichia;s__Escherichia coli
C104	C104-NODE_5769_length_9426_cov_5.549995	low quality draft	lytic	9426
C104	C104-NODE_33618_length_2087_cov_12.672244	low quality draft	lytic	2087
C104	C104-NODE_6794_length_8158_cov_3.566827	low quality draft	lytic	8158
C104	C104-NODE_10296_length_5674_cov_4.011568	low quality draft	lytic	5674
C104	C104-NODE_2044_length_23398_cov_5.798826	low quality draft	lysogenic	23398
C104	C104-NODE_44428_length_1679_cov_43.782635	low quality draft	lytic	1679
C104	C104-NODE_2883_length_17507_cov_5.806154	low quality draft	lytic	17507			C104.concoct.77_sub.contigs.fa	d__Bacteria;p__Bacteroidota;c__Bacteroidia;o__Bacteroidales;f__Bacteroidaceae;g__Alloprevotella;s__
C104	C104-NODE_9187_length_6266_cov_4.512156	low quality draft	lytic	6266	Caudovirales		C104.maxbin.C104.078.fasta_sub.contigs.fa	d__Bacteria;p__Proteobacteria;c__Gammaproteobacteria;o__Enterobacterales;f__Enterobacteriaceae;g__Escherichia;s__Escherichia coli
C104	C104-NODE_2401_length_20475_cov_43.365720	low quality draft	lytic	20475
C104	C104-NODE_23713_length_2777_cov_5.027186	low quality draft	lytic	2777
C104	C104-NODE_2134_length_22600_cov_21.568507	low quality draft	lytic	22600
C104	C104-NODE_39342_length_1845_cov_4.744134	low quality draft	lytic	1845
C104	C104-NODE_213_length_105744_cov_11.954139_fragment_1	medium quality draft	lysogenic	26470	Caudovirales	Siphoviridae	C104.metabat.bin.36.contigs.fa	d__Bacteria;p__Firmicutes_A;c__Clostridia;o__Lachnospirales;f__Lachnospiraceae;g__Frisingicoccus;s__
C104	C104-NODE_18827_length_3363_cov_10.663543	low quality draft	lytic	3363			C104.maxbin.C104.077.fasta_sub.contigs.fa	d__Bacteria;p__Proteobacteria;c__Alphaproteobacteria;o__RF32;f__CAG-977;g__CAG-977;s__CAG-977 sp900553035
C104	C104-NODE_52452_length_1478_cov_2.297962	low quality draft	lytic	1478
C104	C104-NODE_26094_length_2567_cov_7.125000	low quality draft	lytic	2567
C104	C104-NODE_29203_length_2342_cov_3.155225	low quality draft	lytic	2342
C104	C104-NODE_5557_length_9701_cov_26.677379	low quality draft	lytic	9701
C104	C104-NODE_45399_length_1651_cov_3.270050	low quality draft	lytic	1651			C104.maxbin.C104.078.fasta_sub.contigs.fa	d__Bacteria;p__Proteobacteria;c__Gammaproteobacteria;o__Enterobacterales;f__Enterobacteriaceae;g__Escherichia;s__Escherichia coli
C104	C104-NODE_4721_length_11230_cov_4.921342	low quality draft	lytic	11230	Caudovirales	Siphoviridae
C104	C104-NODE_70423_length_1182_cov_2.244898	low quality draft	lytic	1182
C104	C104-NODE_8395_length_6786_cov_19.372010	low quality draft	lytic	6786			C104.maxbin.C104.036.fasta_sub.contigs.fa	d__Bacteria;p__Firmicutes_A;c__Clostridia;o__Oscillospirales;f__Ruminococcaceae;g__Gemmiger;s__Gemmiger formicilis
C104	C104-NODE_40277_length_1810_cov_2.719658	low quality draft	lytic	1810			C104.mycc.Cluster.37_sub.contigs.fa	d__Bacteria;p__Firmicutes_A;c__Clostridia;o__Oscillospirales;f__CAG-272;g__CAG-448;s__CAG-448 sp003150135
C104	C104-NODE_26640_length_2523_cov_12.617909	low quality draft	lytic	2523			C104.maxbin.C104.077.fasta_sub.contigs.fa	d__Bacteria;p__Proteobacteria;c__Alphaproteobacteria;o__RF32;f__CAG-977;g__CAG-977;s__CAG-977 sp900553035
C104	C104-NODE_7674_length_7367_cov_6.959792	low quality draft	lytic	7367
C104	C104-NODE_14665_length_4164_cov_3.596009	low quality draft	lytic	4164
C104	C104-NODE_15673_length_3935_cov_3.713144	low quality draft	lytic	3935			C104.maxbin.C104.078.fasta_sub.contigs.fa	d__Bacteria;p__Proteobacteria;c__Gammaproteobacteria;o__Enterobacterales;f__Enterobacteriaceae;g__Escherichia;s__Escherichia coli
C104	C104-NODE_18024_length_3490_cov_14.774090	low quality draft	lysogenic	3490
C104	C104-NODE_38145_length_1889_cov_3.832061	low quality draft	lytic	1889			C104.concoct.104_sub.contigs.fa	d__Bacteria;p__Desulfobacterota_I;c__Desulfovibrionia;o__Desulfovibrionales;f__Desulfovibrionaceae;g__Bilophila;s__Bilophila wadsworthia
C104	C104-NODE_8909_length_6447_cov_7.934919	low quality draft	lytic	6447	Caudovirales	Siphoviridae	C104.concoct.0.contigs.fa	d__Bacteria;p__Firmicutes_A;c__Clostridia;o__Oscillospirales;f__Ruminococcaceae;g__Angelakisella;s__Angelakisella sp900547385
C104	C104-NODE_60965_length_1316_cov_4.459159	low quality draft	lytic	1316
C104	C104-NODE_6848_length_8116_cov_3.420543	low quality draft	lytic	8116
C104	C104-NODE_14161_length_4289_cov_5.509211	low quality draft	lytic	4289
C104	C104-NODE_10284_length_5678_cov_2.604126	low quality draft	lytic	5678			C104.concoct.104_sub.contigs.fa	d__Bacteria;p__Desulfobacterota_I;c__Desulfovibrionia;o__Desulfovibrionales;f__Desulfovibrionaceae;g__Bilophila;s__Bilophila wadsworthia
C104	C104-NODE_24962_length_2662_cov_2.607211	low quality draft	lytic	2662
C104	C104-NODE_21373_length_3025_cov_3.033670	low quality draft	lytic	3025
C104	C104-NODE_46365_length_1624_cov_5.538560	low quality draft	lytic	1624
C104	C104-NODE_7186_length_7777_cov_6.879306	low quality draft	lytic	7777	Caudovirales	Myoviridae
C104	C104-NODE_9369_length_6160_cov_18.895495	low quality draft	lytic	6160
C104	C104-NODE_116_length_138523_cov_32.046343_fragment_3	low quality draft	lysogenic	37653	Caudovirales		C104.metabat.bin.51.contigs.fa	d__Bacteria;p__Bacteroidota;c__Bacteroidia;o__Bacteroidales;f__Rikenellaceae;g__Alistipes;s__Alistipes putredinis
C104	C104-NODE_19441_length_3271_cov_4.940920	low quality draft	lytic	3271	Caudovirales	Siphoviridae	C104.maxbin.C104.078.fasta_sub.contigs.fa	d__Bacteria;p__Proteobacteria;c__Gammaproteobacteria;o__Enterobacterales;f__Enterobacteriaceae;g__Escherichia;s__Escherichia coli
C104	C104-NODE_31459_length_2204_cov_27.562587	low quality draft	lytic	2204
C104	C104-NODE_16950_length_3673_cov_9.452736	low quality draft	lytic	3673			C104.concoct.105_sub.contigs.fa	d__Bacteria;p__Desulfobacterota_I;c__Desulfovibrionia;o__Desulfovibrionales;f__Desulfovibrionaceae;g__Desulfovibrio;s__Desulfovibrio fairfieldensis
C104	C104-NODE_15986_length_3860_cov_5.433640	low quality draft	lytic	3860			C104.concoct.113_sub.contigs.fa	d__Bacteria;p__Firmicutes_A;c__Clostridia;o__Oscillospirales;f__Ruminococcaceae;g__UBA1394;s__UBA1394 sp900066845
C104	C104-NODE_27444_length_2461_cov_2.825436	low quality draft	lytic	2461			C104.mycc.Cluster.70.contigs.fa	d__Bacteria;p__Bacteroidota;c__Bacteroidia;o__Bacteroidales;f__Muribaculaceae;g__UBA7173;s__UBA7173 sp900548705
C104	C104-NODE_54825_length_1428_cov_1.917698	low quality draft	lytic	1428	Caudovirales	Siphoviridae
C104	C104-NODE_11642_length_5105_cov_2.961782	low quality draft	lytic	5105	Caudovirales	Myoviridae
C104	C104-NODE_11461_length_5170_cov_4.174780	low quality draft	lytic	5170
C104	C104-NODE_7457_length_7538_cov_24.960711	low quality draft	lytic	7538
C104	C104-NODE_48833_length_1562_cov_2.441274	low quality draft	lytic	1562
C104	C104-NODE_41558_length_1767_cov_1.435164	low quality draft	lytic	1767
C104	C104-NODE_22477_length_2899_cov_85.380098	low quality draft	lytic	2899			C104.maxbin.C104.007.fasta_sub.contigs.fa	d__Bacteria;p__Firmicutes_A;c__Clostridia;o__Oscillospirales;f__Ruminococcaceae;g__Faecalibacterium;s__
C104	C104-NODE_27137_length_2485_cov_3.376132	low quality draft	lytic	2485
C104	C104-NODE_1314_length_34897_cov_9.374204	low quality draft	lytic	34897			C104.concoct.71_sub.contigs.fa	d__Bacteria;p__Proteobacteria;c__Alphaproteobacteria;o__RF32;f__CAG-239;g__CAG-267;s__CAG-267 sp001917135
C104	C104-NODE_667_length_57267_cov_8.030920	medium quality draft	lytic	57267			C104.concoct.116.contigs.fa	d__Bacteria;p__Bacteroidota;c__Bacteroidia;o__Bacteroidales;f__Tannerellaceae;g__Parabacteroides;s__Parabacteroides distasonis
C104	C104-NODE_1059_length_41280_cov_8.355731	medium quality draft	lytic	41280	Caudovirales	Siphoviridae
C104	C104-NODE_11146_length_5303_cov_3.547828	low quality draft	lytic	5303	Caudovirales	Podoviridae
C104	C104-NODE_16547_length_3743_cov_2.820228	low quality draft	lytic	3743	Caudovirales	Myoviridae
C104	C104-NODE_6811_length_8149_cov_3.792439	low quality draft	lytic	8149			C104.metabat.bin.16.contigs.fa	d__Bacteria;p__Proteobacteria;c__Alphaproteobacteria;o__RF32;f__CAG-239;g__Scatocola;s__Scatocola faecipullorum
C104	C104-NODE_7240_length_7728_cov_5.322560	low quality draft	lytic	7728
C104	C104-NODE_40340_length_1808_cov_3.016543	low quality draft	lytic	1808
C104	C104-NODE_2155_length_22399_cov_11.064536_fragment_1	low quality draft	lysogenic	14795
C104	C104-NODE_818_length_49314_cov_13.030979_fragment_1	low quality draft	lysogenic	10524	Caudovirales	Schitoviridae	C104.metabat.bin.10.contigs.fa	d__Bacteria;p__Bacteroidota;c__Bacteroidia;o__Bacteroidales;f__Bacteroidaceae;g__Paraprevotella;s__Paraprevotella clara
C104	C104-NODE_10317_length_5662_cov_3.556626	low quality draft	lytic	5662			C104.maxbin.C104.078.fasta_sub.contigs.fa	d__Bacteria;p__Proteobacteria;c__Gammaproteobacteria;o__Enterobacterales;f__Enterobacteriaceae;g__Escherichia;s__Escherichia coli
C104	C104-NODE_9978_length_5828_cov_4.254634	low quality draft	lytic	5828	Caudovirales	Siphoviridae
C104	C104-NODE_21191_length_3045_cov_4.777592	low quality draft	lytic	3045	Caudovirales	Myoviridae	C104.concoct.105_sub.contigs.fa	d__Bacteria;p__Desulfobacterota_I;c__Desulfovibrionia;o__Desulfovibrionales;f__Desulfovibrionaceae;g__Desulfovibrio;s__Desulfovibrio fairfieldensis
C104	C104-NODE_8720_length_6576_cov_10.393805	low quality draft	lytic	6576	Caudovirales	Siphoviridae
C104	C104-NODE_11396_length_5196_cov_4.144524	low quality draft	lytic	5196
C104	C104-NODE_1720_length_27563_cov_7.679402	low quality draft	lytic	27563	Caudovirales	Myoviridae
C104	C104-NODE_41401_length_1772_cov_2.701805	low quality draft	lytic	1772
C104	C104-NODE_8748_length_6555_cov_5.923692	low quality draft	lytic	6555			C104.concoct.105_sub.contigs.fa	d__Bacteria;p__Desulfobacterota_I;c__Desulfovibrionia;o__Desulfovibrionales;f__Desulfovibrionaceae;g__Desulfovibrio;s__Desulfovibrio fairfieldensis
C104	C104-NODE_39478_length_1839_cov_9.522422	low quality draft	lytic	1839
C104	C104-NODE_76195_length_1115_cov_2.182075	low quality draft	lytic	1115
C104	C104-NODE_419_length_75046_cov_11.279687_fragment_2	low quality draft	lysogenic	45031
C104	C104-NODE_12228_length_4894_cov_4.043811	low quality draft	lytic	4894
C104	C104-NODE_27813_length_2435_cov_3.721429	low quality draft	lytic	2435
C104	C104-NODE_63_length_175859_cov_12.562752_fragment_1	low quality draft	lysogenic	36845	Caudovirales	Siphoviridae	C104.metabat.bin.41.contigs.fa	d__Bacteria;p__Firmicutes_A;c__Clostridia;o__Oscillospirales;f__Acutalibacteraceae;g__Pseudoruminococcus_A;s__Pseudoruminococcus_A massiliensis
C104	C104-NODE_17697_length_3543_cov_3.235092	low quality draft	lytic	3543
C104	C104-NODE_40748_length_1793_cov_7.521289	low quality draft	lytic	1793
C104	C104-NODE_22182_length_2931_cov_3.641516	low quality draft	lytic	2931
C104	C104-NODE_10129_length_5755_cov_4.653509	low quality draft	lytic	5755
C104	C104-NODE_32716_length_2133_cov_24.300289	low quality draft	lytic	2133	Caudovirales	Herelleviridae
C104	C104-NODE_8442_length_6755_cov_25.559701	low quality draft	lytic	6755
C104	C104-NODE_39898_length_1825_cov_2.216384	low quality draft	lytic	1825
C104	C104-NODE_7195_length_7771_cov_4.193883	low quality draft	lytic	7771			C104.concoct.73_sub.contigs.fa	d__Bacteria;p__Proteobacteria;c__Gammaproteobacteria;o__Burkholderiales;f__Burkholderiaceae;g__Sutterella;s__Sutterella wadsworthensis
C104	C104-NODE_538_length_66092_cov_7.486742_fragment_2	low quality draft	lysogenic	7950	Caudovirales	Myoviridae
C104	C104-NODE_39908_length_1824_cov_3.761447	low quality draft	lytic	1824
C104	C104-NODE_25030_length_2656_cov_2.475586	low quality draft	lytic	2656
C104	C104-NODE_42191_length_1746_cov_3.353637	low quality draft	lytic	1746	Caudovirales	Siphoviridae	C104.maxbin.C104.078.fasta_sub.contigs.fa	d__Bacteria;p__Proteobacteria;c__Gammaproteobacteria;o__Enterobacterales;f__Enterobacteriaceae;g__Escherichia;s__Escherichia coli
C104	C104-NODE_35202_length_2013_cov_3.903473	low quality draft	lytic	2013			C104.maxbin.C104.078.fasta_sub.contigs.fa	d__Bacteria;p__Proteobacteria;c__Gammaproteobacteria;o__Enterobacterales;f__Enterobacteriaceae;g__Escherichia;s__Escherichia coli
C104	C104-NODE_2245_length_21732_cov_10.105457_fragment_1	low quality draft	lysogenic	14656			C104.metabat.bin.3.contigs.fa	d__Bacteria;p__Bacteroidota;c__Bacteroidia;o__Bacteroidales;f__Rikenellaceae;g__Alistipes;s__Alistipes finegoldii
C104	C104-NODE_1360_length_33851_cov_11.333264	low quality draft	lytic	33851	Caudovirales	Siphoviridae
C104	C104-NODE_6132_length_8900_cov_5.043527	low quality draft	lytic	8900	Caudovirales	Myoviridae
C104	C104-NODE_12668_length_4748_cov_57.554230	low quality draft	lysogenic	4748			C104.maxbin.C104.007.fasta_sub.contigs.fa	d__Bacteria;p__Firmicutes_A;c__Clostridia;o__Oscillospirales;f__Ruminococcaceae;g__Faecalibacterium;s__
C104	C104-NODE_1869_length_25458_cov_5.611739	low quality draft	lytic	25458	Caudovirales	Myoviridae
C104	C104-NODE_28048_length_2421_cov_2.735841	low quality draft	lytic	2421	Caudovirales	Siphoviridae
C104	C104-NODE_32638_length_2137_cov_23.806436	low quality draft	lysogenic	2137
C104	C104-NODE_197_length_108755_cov_8.128583_fragment_1	medium quality draft	lysogenic	37704			C104.concoct.103_sub.contigs.fa	d__Bacteria;p__Firmicutes_A;c__Clostridia;o__Oscillospirales;f__Oscillospiraceae;g__Limivicinus;s__Limivicinus sp900547315
C104	C104-NODE_9554_length_6052_cov_13.470902	low quality draft	lytic	6052			C104.maxbin.C104.036.fasta_sub.contigs.fa	d__Bacteria;p__Firmicutes_A;c__Clostridia;o__Oscillospirales;f__Ruminococcaceae;g__Gemmiger;s__Gemmiger formicilis
C104	C104-NODE_14858_length_4118_cov_3.519321	low quality draft	lytic	4118
C104	C104-NODE_7288_length_7682_cov_3.857742	low quality draft	lytic	7682
C104	C104-NODE_6204_length_8821_cov_14.911362	low quality draft	lytic	8821
C104	C104-NODE_56877_length_1388_cov_3.048762	low quality draft	lytic	1388
C104	C104-NODE_12220_length_4897_cov_3.924618	low quality draft	lytic	4897	Caudovirales	Myoviridae	C104.mycc.Cluster.70.contigs.fa	d__Bacteria;p__Bacteroidota;c__Bacteroidia;o__Bacteroidales;f__Muribaculaceae;g__UBA7173;s__UBA7173 sp900548705
C104	C104-NODE_17014_length_3660_cov_4.250208	low quality draft	lytic	3660
C104	C104-NODE_15371_length_4001_cov_3.331475	low quality draft	lytic	4001
C104	C104-NODE_24561_length_2699_cov_2.588124	low quality draft	lytic	2699			C104.maxbin.C104.078.fasta_sub.contigs.fa	d__Bacteria;p__Proteobacteria;c__Gammaproteobacteria;o__Enterobacterales;f__Enterobacteriaceae;g__Escherichia;s__Escherichia coli
C104	C104-NODE_29722_length_2308_cov_2.323125	low quality draft	lytic	2308
C104	C104-NODE_2688_length_18580_cov_167.396329	low quality draft	lytic	18580	Caudovirales	Siphoviridae
C104	C104-NODE_177_length_114708_cov_18.906562_fragment_2	low quality draft	lysogenic	26891
C104	C104-NODE_8814_length_6515_cov_6.277245	low quality draft	lytic	6515
C104	C104-NODE_16192_length_3813_cov_4.663119	low quality draft	lytic	3813
C104	C104-NODE_1249_length_36467_cov_20.028150_fragment_1	low quality draft	lysogenic	18663			C104.metabat.bin.102.contigs.fa	d__Bacteria;p__Bacteroidota;c__Bacteroidia;o__Bacteroidales;f__Bacteroidaceae;g__Prevotella;s__Prevotella sp003447235
C104	C104-NODE_15616_length_3947_cov_5.159558	low quality draft	lytic	3947
C104	C104-NODE_21067_length_3061_cov_2.592149	low quality draft	lytic	3061	Caudovirales	Myoviridae
C104	C104-NODE_48936_length_1559_cov_2.932181	low quality draft	lytic	1559	Caudovirales	Myoviridae	C104.mycc.Cluster.70.contigs.fa	d__Bacteria;p__Bacteroidota;c__Bacteroidia;o__Bacteroidales;f__Muribaculaceae;g__UBA7173;s__UBA7173 sp900548705
C104	C104-NODE_22078_length_2945_cov_2.040830	low quality draft	lytic	2945			C104.concoct.71_sub.contigs.fa	d__Bacteria;p__Proteobacteria;c__Alphaproteobacteria;o__RF32;f__CAG-239;g__CAG-267;s__CAG-267 sp001917135
C104	C104-NODE_40505_length_1802_cov_3.237550	low quality draft	lytic	1802
C104	C104-NODE_1700_length_27929_cov_8.186877	medium quality draft	lysogenic	27929	Caudovirales	Myoviridae
C104	C104-NODE_26527_length_2532_cov_4.693581	low quality draft	lytic	2532			C104.maxbin.C104.078.fasta_sub.contigs.fa	d__Bacteria;p__Proteobacteria;c__Gammaproteobacteria;o__Enterobacterales;f__Enterobacteriaceae;g__Escherichia;s__Escherichia coli
C104	C104-NODE_29826_length_2301_cov_3.261354	low quality draft	lytic	2301	Caudovirales	Myoviridae	C104.maxbin.C104.078.fasta_sub.contigs.fa	d__Bacteria;p__Proteobacteria;c__Gammaproteobacteria;o__Enterobacterales;f__Enterobacteriaceae;g__Escherichia;s__Escherichia coli
C104	C104-NODE_39266_length_1848_cov_2.326827	low quality draft	lytic	1848
C104	C104-NODE_15117_length_4055_cov_3.055500	low quality draft	lytic	4055
C104	C104-NODE_120_length_136898_cov_14.600915_fragment_1	high quality draft	lysogenic	40214	Caudovirales	Myoviridae	C104.maxbin.C104.039.fasta.contigs.fa	d__Bacteria;p__Firmicutes_A;c__Clostridia;o__Lachnospirales;f__Lachnospiraceae;g__Lachnospira;s__Lachnospira rogosae_A
C104	C104-NODE_5193_length_10298_cov_118.139998	low quality draft	lytic	10298	Caudovirales	Myoviridae
C104	C104-NODE_828_length_48766_cov_39.154996_fragment_2	low quality draft	lysogenic	14929			C104.metabat.bin.83.contigs.fa	d__Bacteria;p__Firmicutes_A;c__Clostridia;o__Oscillospirales;f__Oscillospiraceae;g__CAG-83;s__CAG-83 sp000435555
C104	C104-NODE_8994_length_6393_cov_3.925055	low quality draft	lytic	6393			C104.concoct.105_sub.contigs.fa	d__Bacteria;p__Desulfobacterota_I;c__Desulfovibrionia;o__Desulfovibrionales;f__Desulfovibrionaceae;g__Desulfovibrio;s__Desulfovibrio fairfieldensis
C104	C104-NODE_9705_length_5965_cov_5.989002	low quality draft	lytic	5965
C104	C104-NODE_11287_length_5245_cov_6.950096	low quality draft	lytic	5245
C104	C104-NODE_4416_length_11887_cov_22.463911	low quality draft	lytic	11887	Caudovirales	Myoviridae
C104	C104-NODE_35766_length_1987_cov_3.214286	low quality draft	lytic	1987			C104.concoct.73_sub.contigs.fa	d__Bacteria;p__Proteobacteria;c__Gammaproteobacteria;o__Burkholderiales;f__Burkholderiaceae;g__Sutterella;s__Sutterella wadsworthensis
C104	C104-NODE_22378_length_2910_cov_3.473555	low quality draft	lytic	2910
C104	C104-NODE_26404_length_2544_cov_2.368823	low quality draft	lytic	2544
C104	C104-NODE_4471_length_11734_cov_5.354654	low quality draft	lytic	11734			C104.metabat.bin.16.contigs.fa	d__Bacteria;p__Proteobacteria;c__Alphaproteobacteria;o__RF32;f__CAG-239;g__Scatocola;s__Scatocola faecipullorum
C104	C104-NODE_15735_length_3920_cov_8.724709	low quality draft	lytic	3920
C104	C104-NODE_12753_length_4717_cov_6.995710	low quality draft	lytic	4717
C104	C104-NODE_18960_length_3343_cov_3.512165	low quality draft	lytic	3343	Caudovirales	Siphoviridae
C104	C104-NODE_20774_length_3098_cov_3.427539	low quality draft	lytic	3098
C104	C104-NODE_25497_length_2615_cov_3.394531	low quality draft	lytic	2615	Caudovirales	Siphoviridae
C104	C104-NODE_4033_length_12971_cov_4.469882	low quality draft	lytic	12971			C104.metabat.bin.16.contigs.fa	d__Bacteria;p__Proteobacteria;c__Alphaproteobacteria;o__RF32;f__CAG-239;g__Scatocola;s__Scatocola faecipullorum
C104	C104-NODE_38256_length_1885_cov_2.134973	low quality draft	lytic	1885
C104	C104-NODE_12607_length_4769_cov_7.621553	low quality draft	lytic	4769
C104	C104-NODE_11018_length_5358_cov_4.413540	low quality draft	lytic	5358
C104	C104-NODE_7741_length_7313_cov_5.934142	low quality draft	lytic	7313
C104	C104-NODE_48168_length_1578_cov_2.456993	low quality draft	lytic	1578	Caudovirales	Myoviridae	C104.maxbin.C104.078.fasta_sub.contigs.fa	d__Bacteria;p__Proteobacteria;c__Gammaproteobacteria;o__Enterobacterales;f__Enterobacteriaceae;g__Escherichia;s__Escherichia coli
C104	C104-NODE_34054_length_2067_cov_4.148608	low quality draft	lytic	2067	Caudovirales	Siphoviridae	C104.maxbin.C104.078.fasta_sub.contigs.fa	d__Bacteria;p__Proteobacteria;c__Gammaproteobacteria;o__Enterobacterales;f__Enterobacteriaceae;g__Escherichia;s__Escherichia coli
C104	C104-NODE_62277_length_1295_cov_3.164516	low quality draft	lytic	1295
C104	C104-NODE_15335_length_4010_cov_3.952212	low quality draft	lytic	4010			C104.mycc.Cluster.20_sub.contigs.fa	d__Bacteria;p__Firmicutes_A;c__Clostridia;o__Christensenellales;f__CAG-74;g__SFMI01;s__SFMI01 sp004556155
C104	C104-NODE_15850_length_3890_cov_14.537679	low quality draft	lytic	3890
C104	C104-NODE_23451_length_2804_cov_2.875227	low quality draft	lytic	2804
C104	C104-NODE_2558_length_19331_cov_8.995642	low quality draft	lytic	19331
C104	C104-NODE_38855_length_1862_cov_3.783619	low quality draft	lytic	1862			C104.concoct.73_sub.contigs.fa	d__Bacteria;p__Proteobacteria;c__Gammaproteobacteria;o__Burkholderiales;f__Burkholderiaceae;g__Sutterella;s__Sutterella wadsworthensis
C104	C104-NODE_14080_length_4314_cov_4.159662	low quality draft	lytic	4314	Caudovirales	Myoviridae	C104.concoct.105_sub.contigs.fa	d__Bacteria;p__Desulfobacterota_I;c__Desulfovibrionia;o__Desulfovibrionales;f__Desulfovibrionaceae;g__Desulfovibrio;s__Desulfovibrio fairfieldensis
C104	C104-NODE_2780_length_17996_cov_7.569478	low quality draft	lytic	17996	Caudovirales	Myoviridae
C104	C104-NODE_3214_length_15800_cov_18.716354	low quality draft	lytic	15800
C104	C104-NODE_43093_length_1718_cov_4.188214	low quality draft	lytic	1718
C104	C104-NODE_15108_length_4058_cov_3.908319	low quality draft	lytic	4058			C104.concoct.105_sub.contigs.fa	d__Bacteria;p__Desulfobacterota_I;c__Desulfovibrionia;o__Desulfovibrionales;f__Desulfovibrionaceae;g__Desulfovibrio;s__Desulfovibrio fairfieldensis
C104	C104-NODE_17554_length_3569_cov_4.294821	low quality draft	lytic	3569
C104	C104-NODE_35230_length_2012_cov_2.835973	low quality draft	lytic	2012			C104.concoct.104_sub.contigs.fa	d__Bacteria;p__Desulfobacterota_I;c__Desulfovibrionia;o__Desulfovibrionales;f__Desulfovibrionaceae;g__Bilophila;s__Bilophila wadsworthia
C104	C104-NODE_12432_length_4829_cov_7.178467	low quality draft	lytic	4829
C104	C104-NODE_13429_length_4497_cov_6.521837	low quality draft	lytic	4497	Caudovirales	Siphoviridae	C104.maxbin.C104.060.fasta.contigs.fa	d__Bacteria;p__Firmicutes_A;c__Clostridia;o__TANB77;f__CAG-508;g__CAG-273;s__CAG-273 sp000435755
C104	C104-NODE_7371_length_7609_cov_7.520784	low quality draft	lysogenic	7609
C104	C104-NODE_51462_length_1500_cov_2.865744	low quality draft	lytic	1500
C104	C104-NODE_51904_length_1490_cov_2.536585	low quality draft	lytic	1490
C104	C104-NODE_3406_length_15055_cov_7.086867	low quality draft	lytic	15055			C104.mycc.Cluster.80_sub.contigs.fa	d__Bacteria;p__Verrucomicrobiota;c__Verrucomicrobiae;o__Opitutales;f__CAG-312;g__Merdousia;s__Merdousia gallistercoris
C104	C104-NODE_7334_length_7633_cov_4.517155	low quality draft	lytic	7633
C104	C104-NODE_71988_length_1163_cov_2.779783	low quality draft	lytic	1163
C104	C104-NODE_37566_length_1910_cov_30.987062	low quality draft	lytic	1910
C104	C104-NODE_4192_length_12468_cov_6.133570	low quality draft	lytic	12468
C104	C104-NODE_2350_length_20835_cov_9.168383	low quality draft	lytic	20835	Caudovirales	Myoviridae
C104	C104-NODE_13734_length_4417_cov_3.011921	low quality draft	lytic	4417	Caudovirales	Siphoviridae
C104	C104-NODE_13933_length_4359_cov_3.107807	low quality draft	lytic	4359
C104	C104-NODE_4149_length_12591_cov_4.842055	low quality draft	lytic	12591	Caudovirales	Myoviridae	C104.concoct.105_sub.contigs.fa	d__Bacteria;p__Desulfobacterota_I;c__Desulfovibrionia;o__Desulfovibrionales;f__Desulfovibrionaceae;g__Desulfovibrio;s__Desulfovibrio fairfieldensis
C104	C104-NODE_1156_length_38490_cov_10.969923_fragment_2	low quality draft	lysogenic	13079			C104.metabat.bin.95_sub.contigs.fa	d__Bacteria;p__Firmicutes_A;c__Clostridia;o__Oscillospirales;f__Oscillospiraceae;g__Dysosmobacter;s__
C104	C104-NODE_17390_length_3595_cov_6.345480	low quality draft	lysogenic	3595
C104	C104-NODE_9388_length_6153_cov_3.430305	low quality draft	lytic	6153
C104	C104-NODE_67867_length_1214_cov_8.367558	low quality draft	lytic	1214			C104.mycc.Cluster.37_sub.contigs.fa	d__Bacteria;p__Firmicutes_A;c__Clostridia;o__Oscillospirales;f__CAG-272;g__CAG-448;s__CAG-448 sp003150135
C104	C104-NODE_14574_length_4187_cov_13.045015	low quality draft	lysogenic	4187
C104	C104-NODE_10225_length_5702_cov_4.749779	low quality draft	lytic	5702
C104	C104-NODE_25998_length_2575_cov_3.835317	low quality draft	lytic	2575
C104	C104-NODE_7192_length_7773_cov_3.168567	low quality draft	lysogenic	7773
C104	C104-NODE_14429_length_4222_cov_6.378930	low quality draft	lytic	4222	Caudovirales	Myoviridae
C104	C104-NODE_35083_length_2019_cov_3.187373	low quality draft	lytic	2019
C104	C104-NODE_7733_length_7318_cov_27.826656	low quality draft	lytic	7318
C104	C104-NODE_10786_length_5455_cov_4.380556	low quality draft	lytic	5455
C104	C104-NODE_2283_length_21462_cov_5.445508	low quality draft	lytic	21462
C104	C104-NODE_13831_length_4391_cov_2.757149	low quality draft	lytic	4391
C104	C104-NODE_2334_length_21013_cov_5.503054	low quality draft	lysogenic	21013
C104	C104-NODE_2777_length_18024_cov_5.925260	low quality draft	lytic	18024	Caudovirales	Myoviridae
C104	C104-NODE_20749_length_3100_cov_3.178654	low quality draft	lytic	3100
C104	C104-NODE_13419_length_4500_cov_8.220472	low quality draft	lytic	4500	Caudovirales	Myoviridae
C104	C104-NODE_9384_length_6154_cov_4.850631	low quality draft	lytic	6154	Caudovirales	Siphoviridae
C104	C104-NODE_35359_length_2005_cov_37.115385	low quality draft	lytic	2005
C104	C104-NODE_16295_length_3795_cov_3.867380	low quality draft	lysogenic	3795	Caudovirales	Siphoviridae
C104	C104-NODE_48942_length_1559_cov_2.481383	low quality draft	lytic	1559			C104.concoct.113_sub.contigs.fa	d__Bacteria;p__Firmicutes_A;c__Clostridia;o__Oscillospirales;f__Ruminococcaceae;g__UBA1394;s__UBA1394 sp900066845
C104	C104-NODE_9652_length_5999_cov_4.015310	low quality draft	lysogenic	5999
C104	C104-NODE_11908_length_5016_cov_3.353558	low quality draft	lytic	5016			C104.concoct.104_sub.contigs.fa	d__Bacteria;p__Desulfobacterota_I;c__Desulfovibrionia;o__Desulfovibrionales;f__Desulfovibrionaceae;g__Bilophila;s__Bilophila wadsworthia
C104	C104-NODE_9660_length_5992_cov_4.029139	low quality draft	lytic	5992
C104	C104-NODE_8977_length_6405_cov_4.397953	low quality draft	lytic	6405
C104	C104-NODE_50842_length_1514_cov_2.789582	low quality draft	lytic	1514
C104	C104-NODE_21778_length_2979_cov_9.406293	low quality draft	lytic	2979
C104	C104-NODE_53862_length_1447_cov_2.248563	low quality draft	lytic	1447
C104	C104-NODE_1002_length_42631_cov_7.826029_fragment_1	low quality draft	lysogenic	10913
C104	C104-NODE_19117_length_3319_cov_3.260110	low quality draft	lytic	3319
C104	C104-NODE_484_length_70182_cov_20.097266	medium quality draft	lytic	70182	Caudovirales	Siphoviridae
C104	C104-NODE_20718_length_3104_cov_2.306986	low quality draft	lytic	3104
C104	C104-NODE_56265_length_1400_cov_2.705576	low quality draft	lytic	1400
C104	C104-NODE_978_length_43387_cov_40.188867	complete circular	lytic	43387	Caudovirales	Myoviridae	C104.maxbin.C104.007.fasta_sub.contigs.fa	d__Bacteria;p__Firmicutes_A;c__Clostridia;o__Oscillospirales;f__Ruminococcaceae;g__Faecalibacterium;s__
C104	C104-NODE_44578_length_1675_cov_2.921605	low quality draft	lytic	1675
C104	C104-NODE_36822_length_1942_cov_3.417594	low quality draft	lytic	1942	Caudovirales	Siphoviridae
C104	C104-NODE_1261_length_36163_cov_15.193060	low quality draft	lytic	36163	Caudovirales	Siphoviridae
C104	C104-NODE_10848_length_5427_cov_3.181124	low quality draft	lytic	5427
C104	C104-NODE_4868_length_10931_cov_10.099945	low quality draft	lytic	10931			C104.concoct.77_sub.contigs.fa	d__Bacteria;p__Bacteroidota;c__Bacteroidia;o__Bacteroidales;f__Bacteroidaceae;g__Alloprevotella;s__
C104	C104-NODE_25097_length_2650_cov_2.601541	low quality draft	lytic	2650
C104	C104-NODE_1647_length_28734_cov_5.495136	low quality draft	lysogenic	28734	Caudovirales	Myoviridae
C104	C104-NODE_15996_length_3859_cov_3.098580	low quality draft	lytic	3859
C104	C104-NODE_65465_length_1247_cov_2.673658	low quality draft	lytic	1247
C104	C104-NODE_18548_length_3407_cov_3.068914	low quality draft	lytic	3407
C104	C104-NODE_8352_length_6824_cov_3.775595	low quality draft	lytic	6824
C104	C104-NODE_1937_length_24618_cov_38.125962	high quality draft	lytic	24618	Caudovirales	Siphoviridae
C104	C104-NODE_10592_length_5534_cov_3.203504	low quality draft	lytic	5534	Caudovirales	Podoviridae
C104	C104-NODE_7569_length_7448_cov_13.900717	low quality draft	lytic	7448
C104	C104-NODE_40658_length_1797_cov_2.513203	low quality draft	lytic	1797	Caudovirales	Podoviridae
C104	C104-NODE_12586_length_4777_cov_4.164337	low quality draft	lytic	4777
C104	C104-NODE_5573_length_9673_cov_7.835517	low quality draft	lytic	9673	Caudovirales	Myoviridae
C104	C104-NODE_33658_length_2086_cov_2.057115	low quality draft	lytic	2086
C104	C104-NODE_16725_length_3707_cov_3.661281	low quality draft	lytic	3707			C104.maxbin.C104.078.fasta_sub.contigs.fa	d__Bacteria;p__Proteobacteria;c__Gammaproteobacteria;o__Enterobacterales;f__Enterobacteriaceae;g__Escherichia;s__Escherichia coli
C104	C104-NODE_21957_length_2958_cov_3.158801	low quality draft	lytic	2958
C104	C104-NODE_18279_length_3450_cov_3.405007	low quality draft	lytic	3450
C104	C104-NODE_58767_length_1354_cov_2.236336	low quality draft	lytic	1354
C104	C104-NODE_9642_length_6002_cov_3.743232	low quality draft	lysogenic	6002
C104	C104-NODE_6719_length_8242_cov_4.371320	low quality draft	lytic	8242
C104	C104-NODE_14_length_260074_cov_22.376846_fragment_1	medium quality draft	lysogenic	74810	Caudovirales	Siphoviridae	C104.metabat.bin.61.contigs.fa	d__Bacteria;p__Bacteroidota;c__Bacteroidia;o__Bacteroidales;f__Bacteroidaceae;g__Phocaeicola;s__Phocaeicola vulgatus
C104	C104-NODE_7710_length_7341_cov_7.647406	low quality draft	lytic	7341	Caudovirales	Siphoviridae
C104	C104-NODE_4920_length_10810_cov_12.911018	low quality draft	lytic	10810	Caudovirales	Siphoviridae
C104	C104-NODE_27427_length_2462_cov_3.376402	low quality draft	lytic	2462
C104	C104-NODE_9498_length_6091_cov_7.505633	low quality draft	lytic	6091
C104	C104-NODE_7041_length_7918_cov_9.622663	low quality draft	lytic	7918	Caudovirales	Myoviridae
C104	C104-NODE_19510_length_3262_cov_2.856876	low quality draft	lytic	3262
C104	C104-NODE_4435_length_11827_cov_19.557934	low quality draft	lytic	11827			C104.mycc.Cluster.8.contigs.fa	d__Bacteria;p__Firmicutes_C;c__Negativicutes;o__Veillonellales;f__Dialisteraceae;g__Dialister;s__Dialister succinatiphilus
C104	C104-NODE_13531_length_4470_cov_4.340430	low quality draft	lytic	4470
C104	C104-NODE_17117_length_3642_cov_4.706719	low quality draft	lytic	3642
C104	C104-NODE_23852_length_2765_cov_2.955351	low quality draft	lytic	2765
C104	C104-NODE_1354_length_33992_cov_5.721278	low quality draft	lytic	33992
C104	C104-NODE_46400_length_1623_cov_36.538903	low quality draft	lytic	1623			C104.maxbin.C104.007.fasta_sub.contigs.fa	d__Bacteria;p__Firmicutes_A;c__Clostridia;o__Oscillospirales;f__Ruminococcaceae;g__Faecalibacterium;s__
C104	C104-NODE_46465_length_1622_cov_4.268666	low quality draft	lytic	1622
C104	C104-NODE_27040_length_2492_cov_3.780468	low quality draft	lytic	2492
C104	C104-NODE_17123_length_3641_cov_9.356665	low quality draft	lytic	3641
C104	C104-NODE_117_length_137975_cov_10.223282_fragment_2	low quality draft	lysogenic	15039	Caudovirales	Siphoviridae	C104.metabat.bin.36.contigs.fa	d__Bacteria;p__Firmicutes_A;c__Clostridia;o__Lachnospirales;f__Lachnospiraceae;g__Frisingicoccus;s__
C104	C104-NODE_9348_length_6172_cov_15.691842	low quality draft	lytic	6172
C104	C104-NODE_6437_length_8549_cov_4.228632	low quality draft	lytic	8549	Caudovirales	Myoviridae
C104	C104-NODE_24596_length_2694_cov_28.047745	low quality draft	lytic	2694	Caudovirales	Siphoviridae
C104	C104-NODE_12545_length_4790_cov_2.909820	low quality draft	lytic	4790	Caudovirales	Podoviridae
C104	C104-NODE_809_length_49739_cov_8.962141	medium quality draft	lytic	49739	Caudovirales	Myoviridae	C104.concoct.116.contigs.fa	d__Bacteria;p__Bacteroidota;c__Bacteroidia;o__Bacteroidales;f__Tannerellaceae;g__Parabacteroides;s__Parabacteroides distasonis
C104	C104-NODE_23587_length_2790_cov_3.371115	low quality draft	lytic	2790
C104	C104-NODE_7773_length_7282_cov_7.376366	low quality draft	lytic	7282			C104.mycc.Cluster.80_sub.contigs.fa	d__Bacteria;p__Verrucomicrobiota;c__Verrucomicrobiae;o__Opitutales;f__CAG-312;g__Merdousia;s__Merdousia gallistercoris
C104	C104-NODE_20012_length_3197_cov_2.309039	low quality draft	lytic	3197
C104	C104-NODE_7231_length_7732_cov_11.208936	low quality draft	lytic	7732
C104	C104-NODE_191_length_109424_cov_21.793790	medium quality draft	lysogenic	109424
C104	C104-NODE_30738_length_2247_cov_6.392792	low quality draft	lytic	2247
C104	C104-NODE_522_length_67269_cov_19.399158_fragment_1	low quality draft	lysogenic	50803	Caudovirales	Myoviridae
C104	C104-NODE_10867_length_5420_cov_3.579124	low quality draft	lytic	5420			C104.concoct.73_sub.contigs.fa	d__Bacteria;p__Proteobacteria;c__Gammaproteobacteria;o__Burkholderiales;f__Burkholderiaceae;g__Sutterella;s__Sutterella wadsworthensis
C104	C104-NODE_10513_length_5569_cov_4.027385	low quality draft	lytic	5569			C104.maxbin.C104.077.fasta_sub.contigs.fa	d__Bacteria;p__Proteobacteria;c__Alphaproteobacteria;o__RF32;f__CAG-977;g__CAG-977;s__CAG-977 sp900553035
C104	C104-NODE_14482_length_4208_cov_7.102817	low quality draft	lytic	4208
C104	C104-NODE_29078_length_2351_cov_3.312282	low quality draft	lytic	2351			C104.concoct.104_sub.contigs.fa	d__Bacteria;p__Desulfobacterota_I;c__Desulfovibrionia;o__Desulfovibrionales;f__Desulfovibrionaceae;g__Bilophila;s__Bilophila wadsworthia
C104	C104-NODE_32087_length_2169_cov_2.352886	low quality draft	lytic	2169
C104	C104-NODE_25421_length_2622_cov_3.570705	low quality draft	lytic	2622
C104	C104-NODE_32674_length_2136_cov_2.608361	low quality draft	lytic	2136			C104.mycc.Cluster.70.contigs.fa	d__Bacteria;p__Bacteroidota;c__Bacteroidia;o__Bacteroidales;f__Muribaculaceae;g__UBA7173;s__UBA7173 sp900548705
C104	C104-NODE_9891_length_5875_cov_5.193814	low quality draft	lysogenic	5875
C104	C104-NODE_13215_length_4567_cov_38.916667	low quality draft	lytic	4567
C104	C104-NODE_8526_length_6703_cov_8.821450	low quality draft	lytic	6703			C104.concoct.105_sub.contigs.fa	d__Bacteria;p__Desulfobacterota_I;c__Desulfovibrionia;o__Desulfovibrionales;f__Desulfovibrionaceae;g__Desulfovibrio;s__Desulfovibrio fairfieldensis
C104	C104-NODE_7663_length_7373_cov_3.004919	low quality draft	lytic	7373	Caudovirales	Myoviridae
C104	C104-NODE_43492_length_1706_cov_2.577226	low quality draft	lytic	1706			C104.maxbin.C104.077.fasta_sub.contigs.fa	d__Bacteria;p__Proteobacteria;c__Alphaproteobacteria;o__RF32;f__CAG-977;g__CAG-977;s__CAG-977 sp900553035
C104	C104-NODE_8710_length_6581_cov_13.917101	low quality draft	lytic	6581	Caudovirales	Myoviridae
C104	C104-NODE_17487_length_3580_cov_3.781560	low quality draft	lysogenic	3580
C104	C104-NODE_8164_length_6952_cov_4.814992	low quality draft	lytic	6952			C104.concoct.73_sub.contigs.fa	d__Bacteria;p__Proteobacteria;c__Gammaproteobacteria;o__Burkholderiales;f__Burkholderiaceae;g__Sutterella;s__Sutterella wadsworthensis
C104	C104-NODE_52406_length_1479_cov_2.424860	low quality draft	lytic	1479
C104	C104-NODE_79_length_159922_cov_25.835394_fragment_1	medium quality draft	lysogenic	114419	Caudovirales	Siphoviridae	C104.concoct.77_sub.contigs.fa	d__Bacteria;p__Bacteroidota;c__Bacteroidia;o__Bacteroidales;f__Bacteroidaceae;g__Alloprevotella;s__
C104	C104-NODE_22408_length_2907_cov_4.128682	low quality draft	lytic	2907			C104.concoct.105_sub.contigs.fa	d__Bacteria;p__Desulfobacterota_I;c__Desulfovibrionia;o__Desulfovibrionales;f__Desulfovibrionaceae;g__Desulfovibrio;s__Desulfovibrio fairfieldensis
C104	C104-NODE_15519_length_3967_cov_8.832566	low quality draft	lytic	3967
C104	C104-NODE_30111_length_2284_cov_6.675191	low quality draft	lytic	2284	Caudovirales	Myoviridae
C104	C104-NODE_14331_length_4246_cov_10.709377	low quality draft	lytic	4246
C104	C104-NODE_9726_length_5958_cov_3.116890	low quality draft	lytic	5958
C104	C104-NODE_1104_length_39899_cov_6.800748_fragment_1	low quality draft	lysogenic	12835	Caudovirales		C104.mycc.Cluster.105.contigs.fa	d__Bacteria;p__Proteobacteria;c__Gammaproteobacteria;o__Burkholderiales;f__Burkholderiaceae;g__Comamonas;s__Comamonas kerstersii
C104	C104-NODE_16898_length_3681_cov_2.909818	low quality draft	lytic	3681	Caudovirales	Myoviridae
C104	C104-NODE_14765_length_4139_cov_4.113614	low quality draft	lytic	4139	Caudovirales	Myoviridae	C104.maxbin.C104.078.fasta_sub.contigs.fa	d__Bacteria;p__Proteobacteria;c__Gammaproteobacteria;o__Enterobacterales;f__Enterobacteriaceae;g__Escherichia;s__Escherichia coli
C104	C104-NODE_21033_length_3066_cov_3.131518	low quality draft	lytic	3066
C104	C104-NODE_22389_length_2908_cov_42.505082	low quality draft	lytic	2908
C104	C104-NODE_40244_length_1811_cov_5.149772	low quality draft	lytic	1811
C104	C104-NODE_37540_length_1912_cov_2.460959	low quality draft	lytic	1912
C104	C104-NODE_7398_length_7588_cov_113.825037	low quality draft	lytic	7588
C104	C104-NODE_16348_length_3782_cov_4.857258	low quality draft	lytic	3782
C104	C104-NODE_10036_length_5800_cov_3.460574	low quality draft	lytic	5800
C104	C104-NODE_8328_length_6835_cov_6.944395	low quality draft	lytic	6835
C104	C104-NODE_13154_length_4587_cov_10.259929	low quality draft	lytic	4587	Caudovirales	Siphoviridae
C104	C104-NODE_23371_length_2813_cov_2.963017	low quality draft	lytic	2813
C104	C104-NODE_17885_length_3513_cov_2.735975	low quality draft	lytic	3513
C104	C104-NODE_38874_length_1862_cov_2.354732	low quality draft	lytic	1862
C104	C104-NODE_17960_length_3503_cov_3.035963	low quality draft	lytic	3503	Caudovirales	Podoviridae
C104	C104-NODE_6145_length_8882_cov_3.363770	medium quality draft	lytic	8882
C104	C104-NODE_13105_length_4603_cov_5.713500	low quality draft	lytic	4603	Caudovirales	Myoviridae
C104	C104-NODE_10913_length_5398_cov_39.075426	low quality draft	lytic	5398
C104	C104-NODE_7466_length_7528_cov_6.908337	low quality draft	lytic	7528	Caudovirales	Siphoviridae
C104	C104-NODE_86029_length_1019_cov_2.002075	low quality draft	lytic	1019
C104	C104-NODE_27432_length_2462_cov_2.988783	low quality draft	lytic	2462			C104.concoct.8.contigs.fa	d__Bacteria;p__Bacteroidota;c__Bacteroidia;o__Bacteroidales;f__Marinifilaceae;g__Odoribacter;s__Odoribacter splanchnicus
C104	C104-NODE_23057_length_2841_cov_4.977746	low quality draft	lytic	2841
C104	C104-NODE_23724_length_2777_cov_2.867744	low quality draft	lytic	2777
C104	C104-NODE_14333_length_4245_cov_24.879475	low quality draft	lytic	4245	Caudovirales	Siphoviridae
C104	C104-NODE_14635_length_4173_cov_6.101506	low quality draft	lytic	4173
C104	C104-NODE_12028_length_4969_cov_6.114367	low quality draft	lytic	4969			C104.abawaca.13_sub.contigs.fa	d__Bacteria;p__Firmicutes_A;c__Clostridia;o__Oscillospirales;f__CAG-272;g__UMGS902;s__UMGS902 sp003343845
C104	C104-NODE_40125_length_1816_cov_2.848382	low quality draft	lytic	1816
C104	C104-NODE_37891_length_1899_cov_3.573210	low quality draft	lytic	1899
C104	C104-NODE_13283_length_4546_cov_2.823202	low quality draft	lytic	4546
C104	C104-NODE_9707_length_5964_cov_23.545947	low quality draft	lytic	5964
C104	C104-NODE_37831_length_1901_cov_3.897075	low quality draft	lytic	1901			C104.concoct.113_sub.contigs.fa	d__Bacteria;p__Firmicutes_A;c__Clostridia;o__Oscillospirales;f__Ruminococcaceae;g__UBA1394;s__UBA1394 sp900066845
C104	C104-NODE_9550_length_6055_cov_3.460333	low quality draft	lytic	6055
C104	C104-NODE_45500_length_1648_cov_13.897677	low quality draft	lytic	1648
C104	C104-NODE_46377_length_1624_cov_3.142129	low quality draft	lytic	1624
C104	C104-NODE_1987_length_23992_cov_6.308351	low quality draft	lytic	23992	Caudovirales	Siphoviridae	C104.concoct.56.contigs.fa	d__Bacteria;p__Firmicutes_A;c__Clostridia;o__Oscillospirales;f__Ruminococcaceae;g__Gemmiger;s__Gemmiger qucibialis
C104	C104-NODE_23875_length_2763_cov_3.764771	low quality draft	lytic	2763
C104	C104-NODE_5081_length_10495_cov_4.074617	low quality draft	lytic	10495	Caudovirales	Siphoviridae
C104	C104-NODE_6770_length_8181_cov_35.986094	low quality draft	lytic	8181
C104	C104-NODE_6028_length_9057_cov_5.060542	low quality draft	lytic	9057
C104	C104-NODE_7866_length_7204_cov_4.284515	low quality draft	lytic	7204			C104.concoct.105_sub.contigs.fa	d__Bacteria;p__Desulfobacterota_I;c__Desulfovibrionia;o__Desulfovibrionales;f__Desulfovibrionaceae;g__Desulfovibrio;s__Desulfovibrio fairfieldensis
C104	C104-NODE_6033_length_9048_cov_3.858334	medium quality draft	lysogenic	9048	Caudovirales	Podoviridae	C104.maxbin.C104.078.fasta_sub.contigs.fa	d__Bacteria;p__Proteobacteria;c__Gammaproteobacteria;o__Enterobacterales;f__Enterobacteriaceae;g__Escherichia;s__Escherichia coli
C104	C104-NODE_33414_length_2096_cov_32.505145	low quality draft	lytic	2096
C104	C104-NODE_40979_length_1786_cov_2.323512	low quality draft	lytic	1786
C104	C104-NODE_1478_length_31577_cov_35.532136	low quality draft	lytic	31577	Caudovirales	Siphoviridae	C104.concoct.77_sub.contigs.fa	d__Bacteria;p__Bacteroidota;c__Bacteroidia;o__Bacteroidales;f__Bacteroidaceae;g__Alloprevotella;s__
C104	C104-NODE_10321_length_5659_cov_4.570842	low quality draft	lytic	5659			C104.concoct.105_sub.contigs.fa	d__Bacteria;p__Desulfobacterota_I;c__Desulfovibrionia;o__Desulfovibrionales;f__Desulfovibrionaceae;g__Desulfovibrio;s__Desulfovibrio fairfieldensis
C104	C104-NODE_14519_length_4200_cov_3.686369	low quality draft	lytic	4200
C104	C104-NODE_18089_length_3480_cov_4.246715	low quality draft	lytic	3480			C104.maxbin.C104.077.fasta_sub.contigs.fa	d__Bacteria;p__Proteobacteria;c__Alphaproteobacteria;o__RF32;f__CAG-977;g__CAG-977;s__CAG-977 sp900553035
C104	C104-NODE_11420_length_5184_cov_6.360109	low quality draft	lytic	5184	Caudovirales	Myoviridae
C104	C104-NODE_7863_length_7207_cov_3.831795	low quality draft	lytic	7207			C104.concoct.73_sub.contigs.fa	d__Bacteria;p__Proteobacteria;c__Gammaproteobacteria;o__Burkholderiales;f__Burkholderiaceae;g__Sutterella;s__Sutterella wadsworthensis
C104	C104-NODE_3210_length_15819_cov_10.509008	low quality draft	lytic	15819	Caudovirales	Siphoviridae	C104.metabat.bin.36.contigs.fa	d__Bacteria;p__Firmicutes_A;c__Clostridia;o__Lachnospirales;f__Lachnospiraceae;g__Frisingicoccus;s__
C104	C104-NODE_33253_length_2105_cov_3.452195	low quality draft	lytic	2105
C104	C104-NODE_4473_length_11729_cov_29.522957	low quality draft	lytic	11729			C104.concoct.85.contigs.fa	d__Bacteria;p__Proteobacteria;c__Gammaproteobacteria;o__Burkholderiales;f__Burkholderiaceae;g__Duodenibacillus;s__Duodenibacillus massiliensis
C104	C104-NODE_19620_length_3246_cov_3.508305	low quality draft	lytic	3246
C104	C104-NODE_17114_length_3643_cov_2.700111	low quality draft	lytic	3643	Caudovirales	Myoviridae
C104	C104-NODE_570_length_63665_cov_32.026112_fragment_1	low quality draft	lysogenic	17722			C104.metabat.bin.51.contigs.fa	d__Bacteria;p__Bacteroidota;c__Bacteroidia;o__Bacteroidales;f__Rikenellaceae;g__Alistipes;s__Alistipes putredinis
C104	C104-NODE_13539_length_4468_cov_5.005212	low quality draft	lytic	4468
C104	C104-NODE_10213_length_5707_cov_4.243808	low quality draft	lytic	5707	Caudovirales
C104	C104-NODE_34742_length_2035_cov_2.617677	low quality draft	lytic	2035
C104	C104-NODE_2897_length_17458_cov_5.386887	low quality draft	lytic	17458	Caudovirales
C104	C104-NODE_14232_length_4274_cov_3.438256	low quality draft	lytic	4274	Caudovirales	Myoviridae
C104	C104-NODE_23799_length_2770_cov_2.630939	low quality draft	lytic	2770			C104.concoct.104_sub.contigs.fa	d__Bacteria;p__Desulfobacterota_I;c__Desulfovibrionia;o__Desulfovibrionales;f__Desulfovibrionaceae;g__Bilophila;s__Bilophila wadsworthia
C104	C104-NODE_5469_length_9843_cov_65.709236	low quality draft	lytic	9843	Caudovirales	Siphoviridae	C104.abawaca.13_sub.contigs.fa	d__Bacteria;p__Firmicutes_A;c__Clostridia;o__Oscillospirales;f__CAG-272;g__UMGS902;s__UMGS902 sp003343845
C104	C104-NODE_8061_length_7029_cov_3.215371	low quality draft	lytic	7029			C104.concoct.104_sub.contigs.fa	d__Bacteria;p__Desulfobacterota_I;c__Desulfovibrionia;o__Desulfovibrionales;f__Desulfovibrionaceae;g__Bilophila;s__Bilophila wadsworthia
C104	C104-NODE_9521_length_6075_cov_3.390199	low quality draft	lytic	6075
C104	C104-NODE_7900_length_7178_cov_4.062474	low quality draft	lytic	7178			C104.concoct.79.contigs.fa	d__Bacteria;p__Firmicutes_A;c__Clostridia;o__Christensenellales;f__UBA1750;g__;s__
C104	C104-NODE_9881_length_5879_cov_3.868132	low quality draft	lytic	5879
C104	C104-NODE_618_length_60849_cov_33.060927_fragment_1	low quality draft	lysogenic	7192			C104.metabat.bin.51.contigs.fa	d__Bacteria;p__Bacteroidota;c__Bacteroidia;o__Bacteroidales;f__Rikenellaceae;g__Alistipes;s__Alistipes putredinis
C104	C104-NODE_9104_length_6320_cov_6.553232	low quality draft	lysogenic	6320
C104	C104-NODE_8654_length_6616_cov_4.802469	low quality draft	lytic	6616	Caudovirales	Siphoviridae
C104	C104-NODE_28794_length_2369_cov_4.136560	low quality draft	lytic	2369			C104.concoct.71_sub.contigs.fa	d__Bacteria;p__Proteobacteria;c__Alphaproteobacteria;o__RF32;f__CAG-239;g__CAG-267;s__CAG-267 sp001917135
C104	C104-NODE_4558_length_11548_cov_8.381102	low quality draft	lytic	11548	Caudovirales	Myoviridae
C104	C104-NODE_60199_length_1329_cov_3.364207	low quality draft	lytic	1329
C104	C104-NODE_36218_length_1967_cov_3.413703	low quality draft	lytic	1967	Caudovirales	Siphoviridae
C104	C104-NODE_8507_length_6712_cov_5.149617	low quality draft	lytic	6712
C104	C104-NODE_2700_length_18530_cov_10.786522_fragment_1	low quality draft	lysogenic	13354
C104	C104-NODE_3363_length_15207_cov_4.997624	medium quality draft	lytic	15207	Caudovirales	Myoviridae
C104	C104-NODE_16709_length_3709_cov_4.424740	low quality draft	lytic	3709
C104	C104-NODE_9356_length_6169_cov_10.648675	low quality draft	lytic	6169
C104	C104-NODE_38931_length_1860_cov_2.238781	low quality draft	lytic	1860			C104.maxbin.C104.077.fasta_sub.contigs.fa	d__Bacteria;p__Proteobacteria;c__Alphaproteobacteria;o__RF32;f__CAG-977;g__CAG-977;s__CAG-977 sp900553035
C104	C104-NODE_10661_length_5505_cov_16.418899	low quality draft	lytic	5505			C104.metabat.bin.93.contigs.fa	d__Bacteria;p__Bacteroidota;c__Bacteroidia;o__Bacteroidales;f__Bacteroidaceae;g__Bacteroides;s__Bacteroides uniformis
C104	C104-NODE_1427_length_32536_cov_14.095348	low quality draft	lytic	32536
C104	C104-NODE_18137_length_3472_cov_8.326017	low quality draft	lytic	3472	Caudovirales	Myoviridae
C104	C104-NODE_15950_length_3867_cov_21.671301	low quality draft	lytic	3867
C104	C104-NODE_949_length_43969_cov_16.663251	low quality draft	lytic	43969	Caudovirales	Herelleviridae
C104	C104-NODE_11771_length_5062_cov_4.760535	low quality draft	lytic	5062
C104	C104-NODE_7100_length_7861_cov_4.893031	low quality draft	lytic	7861	Caudovirales	Siphoviridae	C104.concoct.56.contigs.fa	d__Bacteria;p__Firmicutes_A;c__Clostridia;o__Oscillospirales;f__Ruminococcaceae;g__Gemmiger;s__Gemmiger qucibialis
C104	C104-NODE_16657_length_3717_cov_4.734025	low quality draft	lytic	3717
C104	C104-NODE_8662_length_6612_cov_3.478573	low quality draft	lytic	6612
C104	C104-NODE_85469_length_1024_cov_1.933953	low quality draft	lytic	1024
C104	C104-NODE_4120_length_12680_cov_5.242455	medium quality draft	lytic	12680			C104.metabat.bin.16.contigs.fa	d__Bacteria;p__Proteobacteria;c__Alphaproteobacteria;o__RF32;f__CAG-239;g__Scatocola;s__Scatocola faecipullorum
C104	C104-NODE_741_length_53204_cov_113.404410_fragment_1	high quality draft	lysogenic	43038			C104.metabat.bin.8.contigs.fa	d__Bacteria;p__Firmicutes_A;c__Clostridia;o__Christensenellales;f__CAG-74;g__UBA11524;s__UBA11524 sp000437595
C104	C104-NODE_1281_length_35757_cov_22.946894_fragment_2	low quality draft	lysogenic	9581			C104.metabat.bin.61.contigs.fa	d__Bacteria;p__Bacteroidota;c__Bacteroidia;o__Bacteroidales;f__Bacteroidaceae;g__Phocaeicola;s__Phocaeicola vulgatus
C104	C104-NODE_28627_length_2381_cov_3.059759	low quality draft	lysogenic	2381	Caudovirales	Siphoviridae
C104	C104-NODE_1455_length_32041_cov_31.976552	medium quality draft	lytic	32041	Caudovirales
C104	C104-NODE_36690_length_1948_cov_2.288431	low quality draft	lytic	1948	Caudovirales	Siphoviridae
C104	C104-NODE_1783_length_26724_cov_7.882335	medium quality draft	lytic	26724	Caudovirales	Myoviridae
C104	C104-NODE_9153_length_6285_cov_2.777849	low quality draft	lytic	6285	Caudovirales	Myoviridae
C104	C104-NODE_45853_length_1638_cov_5.391030	low quality draft	lytic	1638
C104	C104-NODE_67706_length_1217_cov_2.230637	low quality draft	lytic	1217
C104	C104-NODE_11122_length_5311_cov_11.170472	low quality draft	lytic	5311
C104	C104-NODE_6931_length_8022_cov_8.804067	low quality draft	lysogenic	8022
C104	C104-NODE_11595_length_5121_cov_29.993091	low quality draft	lytic	5121	Caudovirales	Myoviridae
C104	C104-NODE_10445_length_5601_cov_3.603498	low quality draft	lytic	5601
C104	C104-NODE_389_length_79301_cov_140.617470	complete circular	lytic	79301	Caudovirales	Myoviridae
C104	C104-NODE_5254_length_10204_cov_5.103064	low quality draft	lytic	10204	Caudovirales	Siphoviridae
C104	C104-NODE_34831_length_2031_cov_4.248482	low quality draft	lytic	2031
C104	C104-NODE_51638_length_1496_cov_3.471895	low quality draft	lytic	1496
C104	C104-NODE_39731_length_1830_cov_2.793803	low quality draft	lytic	1830
C104	C104-NODE_1876_length_25399_cov_7.483270	low quality draft	lytic	25399	Caudovirales	Siphoviridae
C104	C104-NODE_51_length_189837_cov_91.089192_fragment_2	high quality draft	lysogenic	62078			C104.metabat.bin.8.contigs.fa	d__Bacteria;p__Firmicutes_A;c__Clostridia;o__Christensenellales;f__CAG-74;g__UBA11524;s__UBA11524 sp000437595
C104	C104-NODE_9577_length_6038_cov_3.448772	low quality draft	lytic	6038
C104	C104-NODE_10384_length_5632_cov_6.510310	low quality draft	lytic	5632			C104.metabat.bin.72_sub.contigs.fa	d__Bacteria;p__Firmicutes_A;c__Clostridia;o__Christensenellales;f__CAG-74;g__Ventricola;s__Ventricola sp900542395
C104	C104-NODE_4126_length_12648_cov_4.284841	low quality draft	lytic	12648	Caudovirales	Siphoviridae
C104	C104-NODE_16418_length_3768_cov_4.662268	low quality draft	lytic	3768
C104	C104-NODE_20166_length_3176_cov_5.295739	low quality draft	lytic	3176			C104.abawaca.13_sub.contigs.fa	d__Bacteria;p__Firmicutes_A;c__Clostridia;o__Oscillospirales;f__CAG-272;g__UMGS902;s__UMGS902 sp003343845
C104	C104-NODE_47640_length_1591_cov_3.063802	low quality draft	lytic	1591	Caudovirales	Myoviridae
C104	C104-NODE_26299_length_2552_cov_2.790549	low quality draft	lytic	2552
C104	C104-NODE_27414_length_2463_cov_3.187708	low quality draft	lytic	2463
C104	C104-NODE_5347_length_10040_cov_5.230446	low quality draft	lytic	10040	Caudovirales	Myoviridae
C104	C104-NODE_13140_length_4591_cov_4.025573	low quality draft	lytic	4591	Caudovirales	Myoviridae
C104	C104-NODE_42429_length_1738_cov_5.561497	low quality draft	lytic	1738	Caudovirales	Podoviridae
C104	C104-NODE_14670_length_4163_cov_3.963973	low quality draft	lytic	4163
C104	C104-NODE_9959_length_5840_cov_23.157303	low quality draft	lytic	5840
C104	C104-NODE_25711_length_2599_cov_3.204796	low quality draft	lytic	2599
C104	C104-NODE_34221_length_2060_cov_2.296259	low quality draft	lytic	2060
C104	C104-NODE_21605_length_2998_cov_3.744478	low quality draft	lytic	2998	Caudovirales	Myoviridae
C104	C104-NODE_50459_length_1522_cov_3.753920	low quality draft	lytic	1522
C104	C104-NODE_38076_length_1892_cov_2.803484	low quality draft	lytic	1892
C104	C104-NODE_16401_length_3772_cov_3.921442	low quality draft	lytic	3772
C104	C104-NODE_11569_length_5131_cov_3.647163	low quality draft	lytic	5131			C104.concoct.79.contigs.fa	d__Bacteria;p__Firmicutes_A;c__Clostridia;o__Christensenellales;f__UBA1750;g__;s__
C104	C104-NODE_28820_length_2367_cov_3.479671	low quality draft	lytic	2367
C104	C104-NODE_6909_length_8041_cov_3.908465	low quality draft	lytic	8041
C104	C104-NODE_25103_length_2649_cov_2.829221	low quality draft	lytic	2649			C104.concoct.73_sub.contigs.fa	d__Bacteria;p__Proteobacteria;c__Gammaproteobacteria;o__Burkholderiales;f__Burkholderiaceae;g__Sutterella;s__Sutterella wadsworthensis
C104	C104-NODE_19467_length_3267_cov_7.526775	low quality draft	lytic	3267
C104	C104-NODE_15071_length_4068_cov_3.461749	low quality draft	lytic	4068
C104	C104-NODE_73661_length_1144_cov_1.473829	low quality draft	lytic	1144
C104	C104-NODE_19299_length_3293_cov_3.115503	low quality draft	lysogenic	3293
C104	C104-NODE_2085_length_23030_cov_6.891230	low quality draft	lytic	23030	Caudovirales	Siphoviridae
C104	C104-NODE_30063_length_2287_cov_2.659050	low quality draft	lytic	2287
C104	C104-NODE_10300_length_5672_cov_12.888019	low quality draft	lytic	5672	Caudovirales	Herelleviridae	C104.concoct.77_sub.contigs.fa	d__Bacteria;p__Bacteroidota;c__Bacteroidia;o__Bacteroidales;f__Bacteroidaceae;g__Alloprevotella;s__
C104	C104-NODE_9013_length_6378_cov_3.957141	low quality draft	lytic	6378
C104	C104-NODE_4161_length_12559_cov_16.022393	low quality draft	lytic	12559
C104	C104-NODE_2876_length_17534_cov_7.889067	medium quality draft	lysogenic	17534	Caudovirales	Siphoviridae	C104.maxbin.C104.060.fasta.contigs.fa	d__Bacteria;p__Firmicutes_A;c__Clostridia;o__TANB77;f__CAG-508;g__CAG-273;s__CAG-273 sp000435755
C104	C104-NODE_23676_length_2781_cov_5.470653	low quality draft	lytic	2781
C104	C104-NODE_796_length_50459_cov_60.645881_fragment_1	low quality draft	lysogenic	22629	Caudovirales	Siphoviridae
C104	C104-NODE_3690_length_14086_cov_5.848550	low quality draft	lytic	14086	Caudovirales	Myoviridae	C104.maxbin.C104.077.fasta_sub.contigs.fa	d__Bacteria;p__Proteobacteria;c__Alphaproteobacteria;o__RF32;f__CAG-977;g__CAG-977;s__CAG-977 sp900553035
C104	C104-NODE_27299_length_2473_cov_3.454508	low quality draft	lytic	2473			C104.concoct.73_sub.contigs.fa	d__Bacteria;p__Proteobacteria;c__Gammaproteobacteria;o__Burkholderiales;f__Burkholderiaceae;g__Sutterella;s__Sutterella wadsworthensis
C104	C104-NODE_16613_length_3729_cov_5.918889	low quality draft	lytic	3729
C104	C104-NODE_13773_length_4404_cov_3.654173	low quality draft	lytic	4404
C104	C104-NODE_29182_length_2343_cov_4.520979	low quality draft	lytic	2343
C104	C104-NODE_15273_length_4022_cov_5.454752	low quality draft	lytic	4022	Caudovirales	Myoviridae	C104.maxbin.C104.077.fasta_sub.contigs.fa	d__Bacteria;p__Proteobacteria;c__Alphaproteobacteria;o__RF32;f__CAG-977;g__CAG-977;s__CAG-977 sp900553035
C104	C104-NODE_20351_length_3150_cov_2.869790	low quality draft	lytic	3150
C104	C104-NODE_27583_length_2452_cov_3.727159	low quality draft	lytic	2452	Caudovirales	Myoviridae
C104	C104-NODE_22539_length_2894_cov_3.104262	low quality draft	lytic	2894
C104	C104-NODE_67168_length_1224_cov_2.373824	low quality draft	lytic	1224
C104	C104-NODE_1004_length_42596_cov_29.142803	medium quality draft	lytic	42596
C104	C104-NODE_59578_length_1339_cov_15.045171	low quality draft	lytic	1339
C104	C104-NODE_2175_length_22227_cov_7.900370	medium quality draft	lytic	22227	Caudovirales	Siphoviridae
C104	C104-NODE_5562_length_9692_cov_3.480129	low quality draft	lytic	9692	Caudovirales	Myoviridae
C104	C104-NODE_70_length_164880_cov_11.917937_fragment_4	low quality draft	lysogenic	5554			C104.metabat.bin.41.contigs.fa	d__Bacteria;p__Firmicutes_A;c__Clostridia;o__Oscillospirales;f__Acutalibacteraceae;g__Pseudoruminococcus_A;s__Pseudoruminococcus_A massiliensis
C104	C104-NODE_16881_length_3683_cov_3.901599	low quality draft	lytic	3683
C104	C104-NODE_81287_length_1063_cov_1.970238	low quality draft	lytic	1063			C104.maxbin.C104.077.fasta_sub.contigs.fa	d__Bacteria;p__Proteobacteria;c__Alphaproteobacteria;o__RF32;f__CAG-977;g__CAG-977;s__CAG-977 sp900553035
C104	C104-NODE_18739_length_3377_cov_4.798314	low quality draft	lysogenic	3377			C104.concoct.105_sub.contigs.fa	d__Bacteria;p__Desulfobacterota_I;c__Desulfovibrionia;o__Desulfovibrionales;f__Desulfovibrionaceae;g__Desulfovibrio;s__Desulfovibrio fairfieldensis
C104	C104-NODE_24601_length_2694_cov_3.962486	low quality draft	lytic	2694
C104	C104-NODE_12590_length_4775_cov_17.738983	low quality draft	lysogenic	4775	Caudovirales	Myoviridae
C104	C104-NODE_3069_length_16542_cov_4.983563	low quality draft	lysogenic	16542	Caudovirales	Siphoviridae
C104	C104-NODE_11607_length_5116_cov_45.478562	low quality draft	lytic	5116
C104	C104-NODE_20478_length_3133_cov_4.359649	low quality draft	lytic	3133
C104	C104-NODE_22768_length_2870_cov_5.120071	low quality draft	lytic	2870
C104	C104-NODE_12202_length_4905_cov_4.938557	low quality draft	lytic	4905
C104	C104-NODE_36141_length_1970_cov_8.604178	low quality draft	lytic	1970	Caudovirales	Siphoviridae	C104.concoct.105_sub.contigs.fa	d__Bacteria;p__Desulfobacterota_I;c__Desulfovibrionia;o__Desulfovibrionales;f__Desulfovibrionaceae;g__Desulfovibrio;s__Desulfovibrio fairfieldensis
C104	C104-NODE_24723_length_2684_cov_3.581970	low quality draft	lytic	2684
C104	C104-NODE_5266_length_10180_cov_29.339259	low quality draft	lytic	10180	Caudovirales	Podoviridae	C104.maxbin.C104.013.fasta.contigs.fa	d__Bacteria;p__Bacteroidota;c__Bacteroidia;o__Bacteroidales;f__Bacteroidaceae;g__Prevotella;s__Prevotella sp015074785
C104	C104-NODE_3623_length_14329_cov_13.673112	low quality draft	lytic	14329
C104	C104-NODE_21668_length_2990_cov_2.817717	low quality draft	lytic	2990
C104	C104-NODE_2485_length_19907_cov_7.790399	low quality draft	lytic	19907
C104	C104-NODE_785_length_51198_cov_11.461295	low quality draft	lytic	51198	Caudovirales	Myoviridae	C104.concoct.77_sub.contigs.fa	d__Bacteria;p__Bacteroidota;c__Bacteroidia;o__Bacteroidales;f__Bacteroidaceae;g__Alloprevotella;s__
C104	C104-NODE_29512_length_2321_cov_2.386143	low quality draft	lytic	2321
C104	C104-NODE_10190_length_5718_cov_5.739537	low quality draft	lytic	5718
C104	C104-NODE_13299_length_4538_cov_18.621905	complete circular	lytic	4538
C104	C104-NODE_7897_length_7180_cov_10.257263	low quality draft	lytic	7180	Caudovirales	Myoviridae
C104	C104-NODE_4771_length_11124_cov_4.177432	low quality draft	lytic	11124			C104.concoct.105_sub.contigs.fa	d__Bacteria;p__Desulfobacterota_I;c__Desulfovibrionia;o__Desulfovibrionales;f__Desulfovibrionaceae;g__Desulfovibrio;s__Desulfovibrio fairfieldensis
C104	C104-NODE_10612_length_5524_cov_6.114098	low quality draft	lysogenic	5524
C104	C104-NODE_69_length_165449_cov_33.747748_fragment_4	low quality draft	lysogenic	38899	Imitervirales	Mimiviridae	C104.metabat.bin.51.contigs.fa	d__Bacteria;p__Bacteroidota;c__Bacteroidia;o__Bacteroidales;f__Rikenellaceae;g__Alistipes;s__Alistipes putredinis
C104	C104-NODE_47275_length_1601_cov_3.146831	low quality draft	lytic	1601			C104.concoct.104_sub.contigs.fa	d__Bacteria;p__Desulfobacterota_I;c__Desulfovibrionia;o__Desulfovibrionales;f__Desulfovibrionaceae;g__Bilophila;s__Bilophila wadsworthia
C104	C104-NODE_15993_length_3859_cov_50.196898	low quality draft	lysogenic	3859
C104	C104-NODE_12873_length_4682_cov_15.585477	low quality draft	lytic	4682
C104	C104-NODE_10151_length_5742_cov_6.623176	low quality draft	lytic	5742	Caudovirales	Siphoviridae
C104	C104-NODE_598_length_61823_cov_11.957535	low quality draft	lysogenic	61823	Caudovirales	Podoviridae
C104	C104-NODE_46727_length_1615_cov_4.230128	low quality draft	lytic	1615			C104.concoct.113_sub.contigs.fa	d__Bacteria;p__Firmicutes_A;c__Clostridia;o__Oscillospirales;f__Ruminococcaceae;g__UBA1394;s__UBA1394 sp900066845
C104	C104-NODE_42823_length_1727_cov_1.866029	low quality draft	lytic	1727	Caudovirales	Podoviridae
C104	C104-NODE_2002_length_23890_cov_6.870778	low quality draft	lytic	23890	Caudovirales	Siphoviridae	C104.abawaca.13_sub.contigs.fa	d__Bacteria;p__Firmicutes_A;c__Clostridia;o__Oscillospirales;f__CAG-272;g__UMGS902;s__UMGS902 sp003343845
C104	C104-NODE_13816_length_4393_cov_4.094053	low quality draft	lytic	4393			C104.concoct.105_sub.contigs.fa	d__Bacteria;p__Desulfobacterota_I;c__Desulfovibrionia;o__Desulfovibrionales;f__Desulfovibrionaceae;g__Desulfovibrio;s__Desulfovibrio fairfieldensis
C104	C104-NODE_6745_length_8213_cov_8.092057	low quality draft	lytic	8213
C104	C104-NODE_11976_length_4989_cov_4.109039	low quality draft	lysogenic	4989
C104	C104-NODE_10497_length_5577_cov_8.493843	low quality draft	lytic	5577
C104	C104-NODE_21305_length_3033_cov_5.510745	low quality draft	lytic	3033	Caudovirales	Myoviridae
C104	C104-NODE_3715_length_13983_cov_4.156663	low quality draft	lytic	13983	Caudovirales	Siphoviridae
C104	C104-NODE_6732_length_8227_cov_6.655898	low quality draft	lytic	8227
C104	C104-NODE_15353_length_4006_cov_4.262465	low quality draft	lytic	4006			C104.concoct.104_sub.contigs.fa	d__Bacteria;p__Desulfobacterota_I;c__Desulfovibrionia;o__Desulfovibrionales;f__Desulfovibrionaceae;g__Bilophila;s__Bilophila wadsworthia
C104	C104-NODE_6389_length_8607_cov_4.685921	low quality draft	lytic	8607			C104.concoct.79.contigs.fa	d__Bacteria;p__Firmicutes_A;c__Clostridia;o__Christensenellales;f__UBA1750;g__;s__
C104	C104-NODE_11501_length_5153_cov_4.139074	low quality draft	lytic	5153	Caudovirales	Myoviridae
C104	C104-NODE_14686_length_4158_cov_42.562272	low quality draft	lytic	4158	Caudovirales	Myoviridae
C104	C104-NODE_2989_length_16992_cov_13.080652	low quality draft	lytic	16992
C104	C104-NODE_17580_length_3565_cov_4.849573	low quality draft	lytic	3565
C104	C104-NODE_3788_length_13695_cov_13.021408	low quality draft	lytic	13695	Caudovirales	Myoviridae
C104	C104-NODE_4415_length_11890_cov_3.421293	low quality draft	lytic	11890
C104	C104-NODE_19866_length_3215_cov_2.988608	low quality draft	lytic	3215
C104	C104-NODE_11559_length_5134_cov_5.949990	low quality draft	lytic	5134	Caudovirales	Myoviridae
C104	C104-NODE_4115_length_12686_cov_4.721400	low quality draft	lytic	12686	Caudovirales	Myoviridae	C104.maxbin.C104.077.fasta_sub.contigs.fa	d__Bacteria;p__Proteobacteria;c__Alphaproteobacteria;o__RF32;f__CAG-977;g__CAG-977;s__CAG-977 sp900553035
C104	C104-NODE_4539_length_11583_cov_6.425226_fragment_1	low quality draft	lysogenic	7213			C104.concoct.0.contigs.fa	d__Bacteria;p__Firmicutes_A;c__Clostridia;o__Oscillospirales;f__Ruminococcaceae;g__Angelakisella;s__Angelakisella sp900547385
C104	C104-NODE_48087_length_1579_cov_24.367454	low quality draft	lytic	1579
C104	C104-NODE_11042_length_5349_cov_16.245372	low quality draft	lytic	5349
C104	C104-NODE_25522_length_2613_cov_86.067240	low quality draft	lytic	2613
C104	C104-NODE_10910_length_5400_cov_3.196071	low quality draft	lytic	5400	Caudovirales	Siphoviridae
C104	C104-NODE_23671_length_2782_cov_10.326366	low quality draft	lytic	2782			C104.concoct.56.contigs.fa	d__Bacteria;p__Firmicutes_A;c__Clostridia;o__Oscillospirales;f__Ruminococcaceae;g__Gemmiger;s__Gemmiger qucibialis
C104	C104-NODE_11011_length_5361_cov_4.547493	low quality draft	lytic	5361	Caudovirales	Myoviridae	C104.maxbin.C104.078.fasta_sub.contigs.fa	d__Bacteria;p__Proteobacteria;c__Gammaproteobacteria;o__Enterobacterales;f__Enterobacteriaceae;g__Escherichia;s__Escherichia coli
C104	C104-NODE_3933_length_13244_cov_10.506938	complete circular	lytic	13244			C104.maxbin.C104.026.fasta.contigs.fa	d__Bacteria;p__Firmicutes_A;c__Clostridia;o__Christensenellales;f__CAG-138;g__PeH17;s__PeH17 sp000435055
C104	C104-NODE_50768_length_1516_cov_1.961670	low quality draft	lytic	1516
C104	C104-NODE_922_length_44840_cov_38.939243	low quality draft	lytic	44840	Caudovirales	Siphoviridae
C104	C104-NODE_20215_length_3169_cov_3.947013	low quality draft	lytic	3169			C104.concoct.105_sub.contigs.fa	d__Bacteria;p__Desulfobacterota_I;c__Desulfovibrionia;o__Desulfovibrionales;f__Desulfovibrionaceae;g__Desulfovibrio;s__Desulfovibrio fairfieldensis
C104	C104-NODE_18947_length_3344_cov_5.022803	low quality draft	lytic	3344			C104.concoct.113_sub.contigs.fa	d__Bacteria;p__Firmicutes_A;c__Clostridia;o__Oscillospirales;f__Ruminococcaceae;g__UBA1394;s__UBA1394 sp900066845
C104	C104-NODE_58779_length_1354_cov_1.525019	low quality draft	lytic	1354
C104	C104-NODE_6396_length_8597_cov_9.509014	low quality draft	lytic	8597	Caudovirales	Podoviridae
C104	C104-NODE_289_length_92429_cov_71.269881	high quality draft	lytic	92429	Caudovirales	Siphoviridae
C104	C104-NODE_32334_length_2154_cov_4.535017	low quality draft	lytic	2154
C104	C104-NODE_325_length_86538_cov_11.669727	medium quality draft	lysogenic	86538	Caudovirales	Myoviridae
C104	C104-NODE_22716_length_2876_cov_14.752924	low quality draft	lytic	2876
C104	C104-NODE_13515_length_4476_cov_3.441981	low quality draft	lytic	4476	Caudovirales	Myoviridae
C104	C104-NODE_60112_length_1331_cov_2.250784	low quality draft	lytic	1331
C104	C104-NODE_7063_length_7901_cov_4.120444	low quality draft	lytic	7901	Caudovirales	Myoviridae
C104	C104-NODE_1123_length_39330_cov_12.719644_fragment_1	low quality draft	lysogenic	12179			C104.metabat.bin.95_sub.contigs.fa	d__Bacteria;p__Firmicutes_A;c__Clostridia;o__Oscillospirales;f__Oscillospiraceae;g__Dysosmobacter;s__
C104	C104-NODE_1569_length_30105_cov_5.712013	medium quality draft	lytic	30105	Caudovirales	Myoviridae
C104	C104-NODE_4283_length_12273_cov_194.282370	low quality draft	lytic	12273
C104	C104-NODE_25036_length_2655_cov_3.531154	low quality draft	lytic	2655
C104	C104-NODE_27603_length_2451_cov_3.421536	low quality draft	lytic	2451
C104	C104-NODE_1007_length_42513_cov_8.183381	high quality draft	lytic	42513	Caudovirales	Siphoviridae	C104.concoct.71_sub.contigs.fa	d__Bacteria;p__Proteobacteria;c__Alphaproteobacteria;o__RF32;f__CAG-239;g__CAG-267;s__CAG-267 sp001917135
C104	C104-NODE_6942_length_8008_cov_9.665786	medium quality draft	lytic	8008			C104.metabat.bin.72_sub.contigs.fa	d__Bacteria;p__Firmicutes_A;c__Clostridia;o__Christensenellales;f__CAG-74;g__Ventricola;s__Ventricola sp900542395
C104	C104-NODE_12665_length_4749_cov_3.915637	low quality draft	lytic	4749
C104	C104-NODE_72747_length_1154_cov_2.646952	low quality draft	lytic	1154
C104	C104-NODE_44789_length_1669_cov_3.542131	low quality draft	lytic	1669
C104	C104-NODE_5249_length_10207_cov_42.765071	low quality draft	lytic	10207	Caudovirales	Myoviridae
C104	C104-NODE_18316_length_3445_cov_7.167552	low quality draft	lytic	3445	Caudovirales	Siphoviridae	C104.metabat.bin.15_sub.contigs.fa	d__Bacteria;p__Firmicutes_A;c__Clostridia;o__Oscillospirales;f__Oscillospiraceae;g__CAG-103;s__CAG-103 sp900543625
C104	C104-NODE_1268_length_36028_cov_12.792567	low quality draft	lytic	36028	Caudovirales	Siphoviridae	C104.maxbin.C104.036.fasta_sub.contigs.fa	d__Bacteria;p__Firmicutes_A;c__Clostridia;o__Oscillospirales;f__Ruminococcaceae;g__Gemmiger;s__Gemmiger formicilis
C104	C104-NODE_81568_length_1060_cov_2.284577	low quality draft	lytic	1060
C104	C104-NODE_42040_length_1751_cov_3.728774	low quality draft	lytic	1751
C104	C104-NODE_23911_length_2760_cov_3.697597	low quality draft	lytic	2760
C104	C104-NODE_24591_length_2695_cov_4.017803	low quality draft	lytic	2695
C104	C104-NODE_9753_length_5944_cov_4.725250	low quality draft	lytic	5944
C104	C104-NODE_49640_length_1542_cov_2.741089	low quality draft	lytic	1542
C104	C104-NODE_33170_length_2109_cov_3.220058	low quality draft	lytic	2109
C104	C104-NODE_15605_length_3949_cov_4.308423	low quality draft	lytic	3949
C104	C104-NODE_6325_length_8673_cov_5.852054	low quality draft	lytic	8673
C104	C104-NODE_31756_length_2189_cov_5.722118	low quality draft	lytic	2189			C104.concoct.105_sub.contigs.fa	d__Bacteria;p__Desulfobacterota_I;c__Desulfovibrionia;o__Desulfovibrionales;f__Desulfovibrionaceae;g__Desulfovibrio;s__Desulfovibrio fairfieldensis
C104	C104-NODE_8938_length_6426_cov_3.016481	low quality draft	lytic	6426	Caudovirales	Siphoviridae
C104	C104-NODE_31398_length_2207_cov_8.590613	low quality draft	lytic	2207
C104	C104-NODE_1179_length_37947_cov_7.044178	medium quality draft	lytic	37947	Caudovirales	Myoviridae
C104	C104-NODE_67515_length_1219_cov_2.930412	low quality draft	lytic	1219
C104	C104-NODE_16012_length_3852_cov_4.450356	low quality draft	lytic	3852
C104	C104-NODE_71490_length_1169_cov_2.043986	low quality draft	lytic	1169
C104	C104-NODE_10702_length_5492_cov_7.708295	low quality draft	lytic	5492
C104	C104-NODE_2955_length_17134_cov_5.722525	low quality draft	lytic	17134
C104	C104-NODE_19360_length_3283_cov_5.155824	low quality draft	lytic	3283	Caudovirales	Myoviridae
C104	C104-NODE_76112_length_1116_cov_1.811499	low quality draft	lytic	1116
[truncated: 109,101 more rows]
